# Supplementary material for: Computational Workflow to Study the Diversity of Secondary Metabolites in Fourteen Different Isatis Species
Source: Cells. 2022 Mar 6;11(5):907. doi: 10.3390/cells11050907 (PMC8909408; doi:10.3390/cells11050907)
Supplement: Supplementary file 1 [file cells-11-00907-s001.zip]

Archive with 117 entries (85 files):
- Supplementary file S13. Tutorial of MetaboFR/
- Supplementary file S13. Tutorial of MetaboFR/adduct_neg.csv
- Supplementary file S13. Tutorial of MetaboFR/adduct_pos.csv
- Supplementary file S13. Tutorial of MetaboFR/MetaboFR/
- Supplementary file S13. Tutorial of MetaboFR/MetaboFR/.Rhistory
- Supplementary file S13. Tutorial of MetaboFR/MetaboFR/.Rproj.user/
- Supplementary file S13. Tutorial of MetaboFR/MetaboFR/.Rproj.user/3F8A789A/
- Supplementary file S13. Tutorial of MetaboFR/MetaboFR/.Rproj.user/3F8A789A/ctx/
- Supplementary file S13. Tutorial of MetaboFR/MetaboFR/.Rproj.user/3F8A789A/explorer-cache/
- Supplementary file S13. Tutorial of MetaboFR/MetaboFR/.Rproj.user/3F8A789A/pcs/
- Supplementary file S13. Tutorial of MetaboFR/MetaboFR/.Rproj.user/3F8A789A/pcs/debug-breakpoints.pper
- Supplementary file S13. Tutorial of MetaboFR/MetaboFR/.Rproj.user/3F8A789A/pcs/files-pane.pper
- Supplementary file S13. Tutorial of MetaboFR/MetaboFR/.Rproj.user/3F8A789A/pcs/source-pane.pper
- Supplementary file S13. Tutorial of MetaboFR/MetaboFR/.Rproj.user/3F8A789A/pcs/windowlayoutstate.pper
- Supplementary file S13. Tutorial of MetaboFR/MetaboFR/.Rproj.user/3F8A789A/pcs/workbench-pane.pper
- Supplementary file S13. Tutorial of MetaboFR/MetaboFR/.Rproj.user/3F8A789A/presentation/
- Supplementary file S13. Tutorial of MetaboFR/MetaboFR/.Rproj.user/3F8A789A/profiles-cache/
- Supplementary file S13. Tutorial of MetaboFR/MetaboFR/.Rproj.user/3F8A789A/rmd-outputs
- Supplementary file S13. Tutorial of MetaboFR/MetaboFR/.Rproj.user/3F8A789A/saved_source_markers
- Supplementary file S13. Tutorial of MetaboFR/MetaboFR/.Rproj.user/3F8A789A/sources/
- Supplementary file S13. Tutorial of MetaboFR/MetaboFR/.Rproj.user/3F8A789A/sources/per/
- Supplementary file S13. Tutorial of MetaboFR/MetaboFR/.Rproj.user/3F8A789A/sources/per/t/
- Supplementary file S13. Tutorial of MetaboFR/MetaboFR/.Rproj.user/3F8A789A/sources/per/t/98CA6D62
- Supplementary file S13. Tutorial of MetaboFR/MetaboFR/.Rproj.user/3F8A789A/sources/per/t/98CA6D62-contents
- Supplementary file S13. Tutorial of MetaboFR/MetaboFR/.Rproj.user/3F8A789A/sources/per/t/C8A13D85
- Supplementary file S13. Tutorial of MetaboFR/MetaboFR/.Rproj.user/3F8A789A/sources/per/t/C8A13D85-contents
- Supplementary file S13. Tutorial of MetaboFR/MetaboFR/.Rproj.user/3F8A789A/sources/per/u/
- Supplementary file S13. Tutorial of MetaboFR/MetaboFR/.Rproj.user/3F8A789A/sources/prop/
- Supplementary file S13. Tutorial of MetaboFR/MetaboFR/.Rproj.user/3F8A789A/sources/prop/26A5B890
- Supplementary file S13. Tutorial of MetaboFR/MetaboFR/.Rproj.user/3F8A789A/sources/prop/4342A625
- Supplementary file S13. Tutorial of MetaboFR/MetaboFR/.Rproj.user/3F8A789A/sources/prop/81120552
- Supplementary file S13. Tutorial of MetaboFR/MetaboFR/.Rproj.user/3F8A789A/sources/prop/868C4452
- Supplementary file S13. Tutorial of MetaboFR/MetaboFR/.Rproj.user/3F8A789A/sources/prop/8C51C174
- Supplementary file S13. Tutorial of MetaboFR/MetaboFR/.Rproj.user/3F8A789A/sources/prop/8F98DD22
- Supplementary file S13. Tutorial of MetaboFR/MetaboFR/.Rproj.user/3F8A789A/sources/prop/AA251DC5
- Supplementary file S13. Tutorial of MetaboFR/MetaboFR/.Rproj.user/3F8A789A/sources/prop/AE7E42BA
- Supplementary file S13. Tutorial of MetaboFR/MetaboFR/.Rproj.user/3F8A789A/sources/prop/C58C074F
- Supplementary file S13. Tutorial of MetaboFR/MetaboFR/.Rproj.user/3F8A789A/sources/prop/D3A5255C
- Supplementary file S13. Tutorial of MetaboFR/MetaboFR/.Rproj.user/3F8A789A/sources/prop/D85DE4A5
- Supplementary file S13. Tutorial of MetaboFR/MetaboFR/.Rproj.user/3F8A789A/sources/prop/DCE55A6B
- Supplementary file S13. Tutorial of MetaboFR/MetaboFR/.Rproj.user/3F8A789A/sources/prop/E0A0BA79
- Supplementary file S13. Tutorial of MetaboFR/MetaboFR/.Rproj.user/3F8A789A/sources/prop/F20C738D
- Supplementary file S13. Tutorial of MetaboFR/MetaboFR/.Rproj.user/3F8A789A/sources/prop/F402220C
- Supplementary file S13. Tutorial of MetaboFR/MetaboFR/.Rproj.user/3F8A789A/sources/prop/F5D36307
- Supplementary file S13. Tutorial of MetaboFR/MetaboFR/.Rproj.user/3F8A789A/sources/prop/INDEX
- Supplementary file S13. Tutorial of MetaboFR/MetaboFR/.Rproj.user/3F8A789A/tutorial/
- Supplementary file S13. Tutorial of MetaboFR/MetaboFR/.Rproj.user/3F8A789A/viewer-cache/
- Supplementary file S13. Tutorial of MetaboFR/MetaboFR/.Rproj.user/91913E6B/
- Supplementary file S13. Tutorial of MetaboFR/MetaboFR/.Rproj.user/91913E6B/console06/
- Supplementary file S13. Tutorial of MetaboFR/MetaboFR/.Rproj.user/91913E6B/console06/INDEX001
- Supplementary file S13. Tutorial of MetaboFR/MetaboFR/.Rproj.user/91913E6B/ctx/
- Supplementary file S13. Tutorial of MetaboFR/MetaboFR/.Rproj.user/91913E6B/explorer-cache/
- Supplementary file S13. Tutorial of MetaboFR/MetaboFR/.Rproj.user/91913E6B/pcs/
- Supplementary file S13. Tutorial of MetaboFR/MetaboFR/.Rproj.user/91913E6B/pcs/files-pane.pper
- Supplementary file S13. Tutorial of MetaboFR/MetaboFR/.Rproj.user/91913E6B/pcs/source-pane.pper
- Supplementary file S13. Tutorial of MetaboFR/MetaboFR/.Rproj.user/91913E6B/pcs/windowlayoutstate.pper
- Supplementary file S13. Tutorial of MetaboFR/MetaboFR/.Rproj.user/91913E6B/pcs/workbench-pane.pper
- Supplementary file S13. Tutorial of MetaboFR/MetaboFR/.Rproj.user/91913E6B/presentation/
- Supplementary file S13. Tutorial of MetaboFR/MetaboFR/.Rproj.user/91913E6B/profiles-cache/
- Supplementary file S13. Tutorial of MetaboFR/MetaboFR/.Rproj.user/91913E6B/rmd-outputs
- Supplementary file S13. Tutorial of MetaboFR/MetaboFR/.Rproj.user/91913E6B/saved_source_markers
- Supplementary file S13. Tutorial of MetaboFR/MetaboFR/.Rproj.user/91913E6B/sources/
- Supplementary file S13. Tutorial of MetaboFR/MetaboFR/.Rproj.user/91913E6B/sources/per/
- Supplementary file S13. Tutorial of MetaboFR/MetaboFR/.Rproj.user/91913E6B/sources/per/t/
- Supplementary file S13. Tutorial of MetaboFR/MetaboFR/.Rproj.user/91913E6B/sources/per/u/
- Supplementary file S13. Tutorial of MetaboFR/MetaboFR/.Rproj.user/91913E6B/sources/prop/
- Supplementary file S13. Tutorial of MetaboFR/MetaboFR/.Rproj.user/91913E6B/sources/prop/1516D9EB
- Supplementary file S13. Tutorial of MetaboFR/MetaboFR/.Rproj.user/91913E6B/sources/prop/1F730488
- Supplementary file S13. Tutorial of MetaboFR/MetaboFR/.Rproj.user/91913E6B/sources/prop/61FDCA48
- Supplementary file S13. Tutorial of MetaboFR/MetaboFR/.Rproj.user/91913E6B/sources/prop/6DCA711C
- Supplementary file S13. Tutorial of MetaboFR/MetaboFR/.Rproj.user/91913E6B/sources/prop/72379512
- Supplementary file S13. Tutorial of MetaboFR/MetaboFR/.Rproj.user/91913E6B/sources/prop/7C1ECA95
- Supplementary file S13. Tutorial of MetaboFR/MetaboFR/.Rproj.user/91913E6B/sources/prop/8EC6B184
- Supplementary file S13. Tutorial of MetaboFR/MetaboFR/.Rproj.user/91913E6B/sources/prop/A5BF7B0
- Supplementary file S13. Tutorial of MetaboFR/MetaboFR/.Rproj.user/91913E6B/sources/prop/CE2921E
- Supplementary file S13. Tutorial of MetaboFR/MetaboFR/.Rproj.user/91913E6B/sources/prop/D010E423
- Supplementary file S13. Tutorial of MetaboFR/MetaboFR/.Rproj.user/91913E6B/sources/prop/F5A02352
- Supplementary file S13. Tutorial of MetaboFR/MetaboFR/.Rproj.user/91913E6B/sources/prop/INDEX
- Supplementary file S13. Tutorial of MetaboFR/MetaboFR/.Rproj.user/91913E6B/sources/s-AABA14C9/
- Supplementary file S13. Tutorial of MetaboFR/MetaboFR/.Rproj.user/91913E6B/sources/s-AABA14C9/396D8D4
- Supplementary file S13. Tutorial of MetaboFR/MetaboFR/.Rproj.user/91913E6B/sources/s-AABA14C9/396D8D4-contents
- Supplementary file S13. Tutorial of MetaboFR/MetaboFR/.Rproj.user/91913E6B/sources/s-AABA14C9/49D2A848
- Supplementary file S13. Tutorial of MetaboFR/MetaboFR/.Rproj.user/91913E6B/sources/s-AABA14C9/49D2A848-contents
- Supplementary file S13. Tutorial of MetaboFR/MetaboFR/.Rproj.user/91913E6B/sources/s-AABA14C9/4D95476F
- Supplementary file S13. Tutorial of MetaboFR/MetaboFR/.Rproj.user/91913E6B/sources/s-AABA14C9/4D95476F-contents
- Supplementary file S13. Tutorial of MetaboFR/MetaboFR/.Rproj.user/91913E6B/sources/s-AABA14C9/B2B82AC1
- Supplementary file S13. Tutorial of MetaboFR/MetaboFR/.Rproj.user/91913E6B/sources/s-AABA14C9/B2B82AC1-contents
- Supplementary file S13. Tutorial of MetaboFR/MetaboFR/.Rproj.user/91913E6B/sources/s-AABA14C9/B67D1FC0-contents
- Supplementary file S13. Tutorial of MetaboFR/MetaboFR/.Rproj.user/91913E6B/sources/s-AABA14C9/BBB7E1A8
- Supplementary file S13. Tutorial of MetaboFR/MetaboFR/.Rproj.user/91913E6B/sources/s-AABA14C9/BBB7E1A8-contents
- Supplementary file S13. Tutorial of MetaboFR/MetaboFR/.Rproj.user/91913E6B/sources/s-AABA14C9/E27375D8
- Supplementary file S13. Tutorial of MetaboFR/MetaboFR/.Rproj.user/91913E6B/sources/s-AABA14C9/E27375D8-contents
- Supplementary file S13. Tutorial of MetaboFR/MetaboFR/.Rproj.user/91913E6B/sources/s-AABA14C9/E3083553
- Supplementary file S13. Tutorial of MetaboFR/MetaboFR/.Rproj.user/91913E6B/sources/s-AABA14C9/E3083553-contents
- Supplementary file S13. Tutorial of MetaboFR/MetaboFR/.Rproj.user/91913E6B/sources/s-AABA14C9/lock_file
- Supplementary file S13. Tutorial of MetaboFR/MetaboFR/.Rproj.user/91913E6B/viewer-cache/
- Supplementary file S13. Tutorial of MetaboFR/MetaboFR/.Rproj.user/shared/
- Supplementary file S13. Tutorial of MetaboFR/MetaboFR/.Rproj.user/shared/notebooks/
- Supplementary file S13. Tutorial of MetaboFR/MetaboFR/.Rproj.user/shared/notebooks/patch-chunk-names
- Supplementary file S13. Tutorial of MetaboFR/MetaboFR/.Rproj.user/shared/notebooks/paths
- Supplementary file S13. Tutorial of MetaboFR/MetaboFR/ChemicalDupChk.Rproj
- Supplementary file S13. Tutorial of MetaboFR/MetaboFR/dis_retyp.r
- Supplementary file S13. Tutorial of MetaboFR/MetaboFR/dup.r
- Supplementary file S13. Tutorial of MetaboFR/MetaboFR/dupFinal.r
- Supplementary file S13. Tutorial of MetaboFR/MetaboFR/dup_chk.r
- Supplementary file S13. Tutorial of MetaboFR/MetaboFR/dup_chk1.r
- Supplementary file S13. Tutorial of MetaboFR/MetaboFR/RetypeDupChk.r
- Supplementary file S13. Tutorial of MetaboFR/Tutorial for MetaboFR.pdf
- Supplementary File.pdf
- Supplementary Table S1 The tentative metabolites identification with SMILES.xlsx
- Supplementary Table S10 Metabolite annotation and documentation for LC-MS data (495 features).xlsx
- Supplementary Table S11 The tentative metabolites identification in 14 Isatis.xlsx
- Supplementary Table S12 Comparation of 120 indole-related metabolites among 14 species.xlsx
- Supplementary Table S5 The feature table processed by MSCleanR (reference standards).xlsx
- Supplementary Table S6 The feature table processed by MetaboFR (reference standards).xlsx
- Supplementary Table S8 The feature table processed by MSCleanR (Isatis samples).xlsx
- Supplementary Table S9 The feature table processed by MetaboFR (Isatis samples).xlsx
