# Supplementary material for: Computational Workflow to Study the Diversity of Secondary Metabolites in Fourteen Different Isatis Species
Source: Cells. 2022 Mar 6;11(5):907. doi: 10.3390/cells11050907 (PMC8909408; doi:10.3390/cells11050907)
Supplement: Supplementary file 1 [file cells-11-00907-s001.zip › Supplementary file S13. Tutorial of MetaboFR/adduct_neg.csv]

initial	final	diff
M-H	M+Na-2H	21.981942
M-H	M+Cl	35.976678
M-H	M+K-2H	37.955882
M-H	M+FA-H	46.005477
M-H	M+NO3	62.9956
M-H	M+HAC-H	60.021127
M+Na-2H	M+Cl	13.994736
M+Na-2H	M+K-2H	15.97394
M+Na-2H	M+FA-H	24.023535
M+Na-2H	M+NO3	41.013658
M+Na-2H	M+HAC-H	38.039185
M+Cl	M+K-2H	1.979204
M+Cl	M+FA-H	10.028799
M+Cl	M+NO3	27.018922
M+Cl	M+HAC-H	24.044449
M+K-2H	M+NO3	25.039718
M+K-2H	M+FA-H	8.049595
M+K-2H	M+HAC-H	22.065245
M+FA-H	M+HAC-H	14.01565
M+FA-H	M+NO3	16.990123
M+HAC-H	M+NO3	2.974473
