# Supplementary material for: Computational Workflow to Study the Diversity of Secondary Metabolites in Fourteen Different Isatis Species
Source: Cells. 2022 Mar 6;11(5):907. doi: 10.3390/cells11050907 (PMC8909408; doi:10.3390/cells11050907)
Supplement: Supplementary file 1 [file cells-11-00907-s001.zip › Supplementary file S13. Tutorial of MetaboFR/adduct_pos.csv]

initial	final	diff
M+H	M+Na	21.98194
M+H	M+NH4	17.02655
M+H	M+K	37.95588
M+NH4	M+Na	4.955395
M+NH4	M+K	20.92934
M+Na	M+K	15.97394
