# Supplementary material for: Computational Workflow to Study the Diversity of Secondary Metabolites in Fourteen Different Isatis Species
Source: Cells. 2022 Mar 6;11(5):907. doi: 10.3390/cells11050907 (PMC8909408; doi:10.3390/cells11050907)
Supplement: Supplementary file 1 [file cells-11-00907-s001.zip › Supplementary file S13. Tutorial of MetaboFR/MetaboFR/dup.r]

dup.fun <- function(data,alpha.dup){
  if (dim(data)[1]==1){
    data$dup <- NA
  }else{
    pool.new <- c()
    pools <- list()
    for (i in 1:dim(data)[1]){
      pool.new[i] <- paste(data$pools[-i],collapse = ' ')
      pools[[i]] <- na.omit(as.numeric(unique(sapply(unlist(strsplit(pool.new[i],' ')),
                                             function(x){strsplit(x,':')[[1]][1]}))))
      if (any((pools[[i]] >= data$value[i]-alpha.dup) & 
              (pools[[i]] <= data$value[i]+alpha.dup))){
        data$dup[i] <- 'y'
      }else{
        data$dup[i] <- NA
      }
    }
  }
  return(data)
}
