# Supplementary material for: Computational Workflow to Study the Diversity of Secondary Metabolites in Fourteen Different Isatis Species
Source: Cells. 2022 Mar 6;11(5):907. doi: 10.3390/cells11050907 (PMC8909408; doi:10.3390/cells11050907)
Supplement: Supplementary file 1 [file cells-11-00907-s001.zip › Supplementary file S13. Tutorial of MetaboFR/MetaboFR/dupFinal.r]

source('./dis_retyp.r')
source('./dup.r')
source('./dup_chk1.r')
source('./dup_chk.r')
