# Supplementary material for: Computational Workflow to Study the Diversity of Secondary Metabolites in Fourteen Different Isatis Species
Source: Cells. 2022 Mar 6;11(5):907. doi: 10.3390/cells11050907 (PMC8909408; doi:10.3390/cells11050907)
Supplement: Supplementary file 1 [file cells-11-00907-s001.zip › Supplementary file S13. Tutorial of MetaboFR/MetaboFR/dup_chk1.r]

check.func <- function(data,alpha.dup=0.05) {
  if (length(data$tmpid)==0) {
    data$tmpid <- seq(1,nrow(data))+100000
  }
  dt2 <- data[,c('tmpid','cluster','Average.Mz','MS.MS.spectrum')]
  colnames(dt2)[c(3,4)] <- c('value','pools')
  dt3 <- split(dt2,dt2$cluster)
  print(paste('Project Begins at',Sys.time()))
  res1 <- do.call(rbind,lapply(dt3,function(x) dup.fun(x,alpha.dup)))
  print(paste('Project Ends at',Sys.time()))
  res2 <- merge(data,res1[,c('tmpid','dup')],by = 'tmpid')
  return(res2)
}
