# Supplementary material for: Computational Workflow to Study the Diversity of Secondary Metabolites in Fourteen Different Isatis Species
Source: Cells. 2022 Mar 6;11(5):907. doi: 10.3390/cells11050907 (PMC8909408; doi:10.3390/cells11050907)
Supplement: Supplementary file 1 [file cells-11-00907-s001.zip › Supplementary file S13. Tutorial of MetaboFR/MetaboFR/RetypeDupChk.r]

source('./dupFinal.r')
DupCheck(name_diff = 'jiahe', 
         alpha.type = 0.005, 
         alpha.dup = 0.05)
