# Supplementary material for: Computational Workflow to Study the Diversity of Secondary Metabolites in Fourteen Different Isatis Species
Source: Cells. 2022 Mar 6;11(5):907. doi: 10.3390/cells11050907 (PMC8909408; doi:10.3390/cells11050907)
Supplement: Supplementary file 1 [file cells-11-00907-s001.zip › Supplementary Table S1 The tentative metabolites identification with SMILES.xlsx]

## Sheet: Sheet1
Metabolites	SMILES or Sturctural information
5-phenyl-N-(3-pyridinyl)-3-isoxazolecarboxamide	O=C(NC1=CN=CC=C1)C2=NOC(=C2)C3=CC=CC=C3
(R)-(4-hydroxyphenyl)[(3-methoxy-1-methyl-3-oxoprop-1-enyl)amino]acetic acid	O=C(OC)C=C(NC(C(=O)O)C1=CC=C(O)C=C1)C
adenosine	C1=NC(=C2C(=N1)N(C=N2)[C@H]3[C@@H]([C@@H]([C@H](O3)CO)O)O)N
(2S)-4-acetyl-2-(1H-indol-3-ylmethyl)-5-keto-3-pyrrolin-3-olate	O=C1NC(C(O)=C1C(=O)C)CC3=CNC2=CC=CC=C23
Quinolactacin A	O=C1NC(C2=C1C(=O)C=3C=CC=CC3N2C)C(C)CC
Deidaclin	N#CC2(OC1OC(CO)C(O)C(O)C1(O))(C=CCC2)
UNPD120076	O=C1C=2C=CC=C(O)C2C(=O)C3=C1NC(=O)C(O)C3C
(9Z,12Z,15Z)-octadeca-9,12,15-trien-6-ynoic acid	O=C(O)CCCCC#CCC=CCC=CCC=CCC
tanzawaic acid B	O=C(O)C=CC=CC1C(C=CC2CC(C)CC(C)C21)C
5-(6-aminohexanamido)isatin	O=C1NC=2C=CC(=CC=2(C1(=O)))NC(=O)CCCCCN
4-Hydroxycinnamoylagmatine	O=C(C=CC1=CC=C(O)C=C1)NCCCCNC(=N)N
Convolidine	O=C(OC2CC1NC(CC1)C2)C=3C=CC(O)=C(OC)C=3
3-hydroxy-2-ox-3,3’-diindolylmethane	OC1(CC2=CNC3=C2C=CC=C3)C(=C)NC2=C1C=CC=C2
Codonopsine	OC2C(O)C(N(C)C2(C1=CC=C(OC)C(OC)=C1))C
Crepenynic acid	O=C(O)CCCCCCCC=CCC#CCCCCC
2'-O-methyladenosine	OCC3OC(N2C=NC=1C(=NC=NC=12)NC)C(O)C3(O)
indoxyl	C1=CC=C2C(=C1)C(=CN2)O
Cephalinone A;(-)-Cephalinone A	O=C(O)C=3C=CC=CC=3(NC2(N)(C(=O)NC1=CC=CC=C12))
UNPD208443	O=C(OC1OC(C)C(O)C(O)C1(O))C=2C=CC=CC=2(N)
(2R)-2-hydroxy-2-[2-(2-methoxy-5-methylpyridin-3-yl)ethyl]butanedioic acid	O=C(O)CC(O)(C(=O)O)CCC1=CC(=CN=C1OC)C
(E,2S,3R)-2-aminooctadec-4-en-3-ol	OC(C=CCCCCCCCCCCCCC)C(N)C
Endophenazine D	O=C(O)COC(=O)C2=CC=CC=1NC3=CC=CC=C3(NC=12)
UNPD99590	O=C(O)C1OC(OC=2C=CC=CC2N)C(O)C(O)C1O
N-Methyl-4-dimethylallyltryptophan	O=C(O)C(NC)CC2=CNC1=CC=CC(=C12)CC=C(C)C
5-amino-4-oxo-3-phenyl-1-thieno[3,4-d]pyridazinecarboxylic acid	O=C(O)C1=NN(C(=O)C2=C(SC=C12)N)C=3C=CC=CC3
L-Octanoylcarnitine	O=C([O-])CC(OC(=O)CCCCCCC)C[N+](C)(C)C
N-(5-quinolinyl)-2-benzofurancarboxamide	O=C(NC2=CC=CC=1N=CC=CC=12)C=3OC4=CC=CC=C4(C=3)
UNPD178906	O=C(C(=O)C1=CNC=2C=CC=CC21)C3=CNC=4C=CC=CC43
3-(4-hydroxyphenyl)-6-methoxy-3,4-dihydro-2H-1-benzopyran-4,7-diol	OC1=CC=C(C=C1)C2COC3=CC(O)=C(OC)C=C3C2O
UNPD48180	O=C1C(OC)=C(C(=O)C2=C1C(=C)C4(O)(N2CC3N(C)C34))C
Epicatechin	OC=1C=C(O)C2=C(OC(C3=CC=C(O)C(O)=C3)C(O)C2)C1
8-Acetoxy-3-methoxycalamenene;(1S,3R,4R)-7-Methoxycalamenen-3-yl acetate	O=C(OC1CC(C2=CC(OC)=C(C=C2C1C(C)C)C)C)C
Stearidonic acid	O=C(O)CCCCC=CCC=CCC=CCC=CCC
1-[4-(1,3-benzoxazol-2-yl)phenyl]pyrrole-2,5-dione	O=C1C=CC(=O)N1C2=CC=C(C=C2)C3=NC=4C=CC=CC4O3
8-Oxo-10,12-octadecadiynoic acid	O=C(O)CCCCCCC(O)C#CC#CC=CCCCC
Jasmolone	O=C1C(=C(C)C(O)C1)CC=CCC
UNPD125813	O=C(OC1CCC(O)(C)C2CC(=CCC12C)C(C)C)C=C(C)CC
5-(carbamoyldiazenyl)-6-hydroxy-1-methyl-2,3-dihydroindole-2-sulfonic acid	O=C(N=NC=1C=C2C(=CC1O)N(C)C(C2)S(=O)(=O)O)N
2-[7-(carboxymethoxy)-4-methyl-2-oxo-1-benzopyran-3-yl]acetic acid	O=C(O)COC=2C=CC1=C(OC(=O)C(=C1C)CC(=O)O)C=2
(2R,3R)-3-hydroxy-2Hpyrrolo[2,3-b]indolo[5,5a,6-b,a]quinazoline-9(8H),7'-dione	OC1C2[C@@H]3N(C1=O)C1=C(C=CC=C1)C(=O)N3C1=C2C=CC=C1
4-amino-2-[[4-(1-azepanylsulfonyl)phenyl]-oxomethyl]isoindole-1,3-dione	O=C(C1=CC=C(C=C1)S(=O)(=O)N2CCCCCC2)N3C(=O)C=4C=CC=C(N)C4C3=O
UNPD139018	O=C2N(C)CC(C=1N=CNC=1)C2C(O)C3=CC=CC=C3
UNPD42905	OC=1C=CC(=C(O)C=1CC=C(C)C)C4COC3=CC=2OC=CC=2C(OC)=C3C4
(2S,4S)-Monatin	O=C(O)C(N)CC(O)(C(=O)O)CC2=CNC1=CC=CC=C12
Cephalinone C;(-)-Cephalinone C	O=C2NC=1C=CC=CC=1C2C4(NC3=CC=CC=C3C4(=O))CO
Leucyl-Tyrosine	O=C(O)C(NC(=O)C(N)CC(C)C)CC1=CC=C(O)C=C1
rel-(4S,5S,7R)-1,4-Dimethyl-7-[(1-methyl-1-beta-D-fucopyranosyloxy)ethyl]spiro[4.4]non-1-ene-2-carbaldehyde	O=CC1=C(C)C2(CCC(C2)C(OC3OC(C)C(O)C(O)C3O)(C)C)C(C)C1
Sterculic acid	O=C(O)CCCCCCCC1=C(C1)CCCCCCCC
Asparaginyl-Tyrosine	O=C(O)C(NC(=O)C(N)CC(=O)N)CC1=CC=C(O)C=C1
N(6),N(6)-dimethyladenosine	OCC3OC(N2C=NC=1C2(=NC=NC=1N(C)C))C(O)C3(O)
(4E,8E,10E-d18:3)sphingosine	OCC(N)C(O)C=CCCC=CC=CCCCCCCC
2-Methylguanosine	O=C3N=C(NC1=C3(N=CN1C2OC(CO)C(O)C2(O)))NC
UNPD89126	O=C(OC2CN1CCCC(OC(=O)C)C1C2(OC(=O)C))C
Chrysoeriol	O=C1C=C(OC=2C=C(O)C=C(O)C12)C=3C=CC(O)=C(OC)C3
Cribrostatin 3	O=C(OCC1=NC=CC=2C(=O)C(=C(N)C(=O)C1=2)C)C(=CC)C
UNPD82298	O=C(OC)CNC(=O)C1=NC=C(C=C1)C(O)C=2C=CC=CC2
UNPD152923	O=C(O)CCCC#CC=1SC(=CC1)CCCCC=CC#C
UNPD177246	O=C(O)C1=CC2CC=3NC(=O)C=CC3C(N(C)C)(C1)C2C=C
[3-(Dodecanoylamino)Propyl](Hydroxy)Dimethylammonium	O=C(NCCC[N+]([O-])(C)C)CCCCCCCCCCC
UNPD780	O=C3C=5C=NC(=CC=5(C=C4C=2NC1=CC=CC=C1C=2CCN34))C
Febrifugine	O=C1C=2C=CC=CC2N=CN1CC(=O)CC3NCCCC3O
Leu-Leu-Gly	O=C(O)CNC(=O)C(NC(=O)C(N)CC(C)C)CC(C)C
UNPD32636	O=C3C=C(OC)C(=O)C2=C3(C=C1C(=CCC(O)C1(C)C2)CO)
Phenylalanyl-Histidine	O=C(O)C(NC(=O)C(N)CC1=CC=CC=C1)CC2=CN=CN2
Indoleacetyl glutamine	O=C(O)C(NC(=O)CC2=CNC1=CC=CC=C12)CCC(=O)N
UNPD154354	O=C2NC(OC1OC(CO)C(O)C(O)C1(O))C=C2C
UNPD143503	O=C(OCC1OC(OC)C(OC(=O)C)C1(N(C(=O)C)C))C
UNPD211099	O=C(C1=CC=C(O)C=C1)C2=NC=CC=3C4=CC(O)=CC=C4(NC2=3)
Ascorbigen	O=C1OC2C(O)COC2(O)C1(O)CC3=CNC=4C=CC=CC43
ANILINOMETHYL GLUCO-PHENYLIMIDAZOLE	OCC2N1C=C(N=C1C(O)C(O)C2(O))CNC3=CC=CC=C3
cetraxate	O=C(O)CCC2=CC=C(OC(=O)C1CCC(CN)CC1)C=C2
Halocins	OC(C#CCN1CCCCC1)(C2=CC=CC=C2)C3=CC=CC=C3
Photinide F;(+)-Photinide F	O=C1OC(C(C)C1)C4(OC34(OC=2C=CC=C(O)C=2C3(=O)))(CO)
phaitanthrin A	CC(=O)CC1(C2=CC=CC=C2N3C1=NC4=CC=CC=C4C3=O)O
UNPD91585	O=C1C2=CC(=CC(=C2OC(C=3C=CC=CC3)C1)CC=C(C)C)C
Lycoricidine	O=C2NC1C(=CC(O)C(O)C1(O))C=3C=C4OCOC4(=CC2=3)
cephalanthrin A	C1=CC=C2C(=C1)C(=O)N3C4=CC=CC=C4C(C3=N2)(CC(=O)O)O
UNPD70474	O=C(OCC1OC(=O)CC1(O))C=CC=2C=CC(O)=C(OC)C=2
3-Methyl-5-pentyl-2-furannonanoic acid	O=C(O)CCCCCCCCC=1OC(=CC=1C)CCCCC
3-O-beta-D-Glucopyranosylfagomine;(-)-3-O-beta-D-Glucopyranosylfagomine	OCC1OC(OC2CCNC(CO)C2O)C(O)C(O)C1O
(E)-2-(3,7-Dimethyl-2,6-octadienyl)-1,3-dimethyl-4(1H)-quinolinone;CJ 13217	O=C2C=1C=CC=CC=1N(C(=C2C)CC=C(C)CCC=C(C)C)C
2-quinolinecarboxylic acid (4-nitrophenyl) ester	O=C(OC1=CC=C(C=C1)[N+](=O)[O-])C2=NC3=CC=CC=C3(C=C2)
Uvarisesquiterpene B;(4aalpha,6abeta,12aalpha,12bbeta)-4,4a,5,6,6a,7,12a,12b-Octahydro-4a,12a-dimethyl-2-(1-methylethyl)-1H-benzo[c]xanthene	O1C=2C=CC=CC2CC3CCC4(C)CC=C(CC4C13C)C(C)C
UNPD134194	O=C(OC)CCCCCCCC(O)CCC=CCC=CCC
Aristolactam E	O=C1NC=2C=C3C(O)=C(OC)C=CC3=C4C(O)=C(OC)C=C1C24
UNPD124390	OCCNC3=NC=NC1=C3(N=CN1C2OC(CO)C(O)C2(O))
UNPD206512	OOC(C)(C)C3CC2=CC=4NC=1C=CC=CC=1C=4(C=C2C(O)C3)
7-[2-hydroxy-3-[2-hydroxyethyl(methyl)amino]propyl]-1,3-dimethylpurine-2,6-dione	O=C1C2=C(N=CN2CC(O)CN(C)CCO)N(C(=O)N1C)C
Val-Pro-Pro	O=C(O)C1N(C(=O)C2N(C(=O)C(N)C(C)C)CCC2)CCC1
N-[(9Z)-hexadecenoyl]glycinate	O=C(O)CNC(=O)CCCCCCCC=CCCCCCC
2-(octadec-9-enylamino)ethanol	OCCNCCCCCCCCC=CCCCCCCCC
UNPD173981	O=C(NC2C(OC1=CC=C(N)C=C1)OC(CO)C(O)C2(O))C
UNPD151060	O=C1N(C2=CC(=CC=C2OC1C3=CC=C(O)C=C3)C)CCNC
2-oxo-nonadecanoic acid	O=C(O)C(=O)CCCCCCCCCCCCCCCCC
(S)-5'-Deoxy-5'-(methylsulfinyl)adenosine	O=S(C)CC1OC(N2C=NC=3C(=NC=NC32)N)C(O)C1O
Calothrixin A	O=C1C2=CN(=O)=C3C=CC=CC3=C2C(=O)C=4NC=5C=CC=CC5C14
2-hydroxy-5-[(1E)-(2-phenylethylidene)amino]-L-tyrosine	O=C(O)C(N)CC1=CC(N=CCC=2C=CC=CC2)=C(O)C=C1O
Renilla luciferyl sulfate	O=S(=O)(O)OC2=C(N=C1C(=NC(=CN12)C3=CC=C(O)C=C3)CC4=CC=CC=C4)CC5=CC=CC=C5
5-methyl-4-[(1-methyl-3-indolyl)methylidene]-2-phenyl-3-pyrazolone	O=C3C(=CC1=CN(C2=CC=CC=C12)C)C(=NN3C4=CC=CC=C4)C
Dehydrophytosphingosine	OCC(N)C(O)C(O)CCCC=CCCCCCCCCC
Isorhamnetin	O=C1C(O)=C(OC2=CC(O)=CC(O)=C12)C=3C=CC(O)=C(OC)C=3
UNPD1095	O=C(OC)C1=CNCC2C1CC(OC(=O)C=3C=NC=CC3)C2C
UNPD7655	O=C(OC2CC1N(C)C(CC1)C2)C=CC3=CC=C(OC)C(O)=C3
F390C	O=C(OC)C12OC3=CC(=CC(O)=C3C(=O)C2=CC=CC1O)CO
UNPD94586	O=C(OCC4OC(OCC3C(C1=CC(OC)=C(O)C(OC)=C1)C=2C(OC)=C(O)C(OC)=CC=2CC3(CO))C(O)C(O)C4(O))C=CC=5C=C(OC)C(O)=C(OC)C=5
UNPD128064	O=C1OC(CC=C1)CC(OC2OC(CO)C(O)C(O)C2(O))C
UNPD228985	O=CC=1C=2C=CC=CC2NC1C3=NC4=CC(OC)=CC=C4C(=O)N3
UNPD117420	O=C(O)C=CC=CC=CC=CC(O)=C1C(=O)N(C)C(C1(=O))CO
daibucarboline A	OC1=CC=C(C=C1)CC2=NC(OC)=CC=3C=4C=C(O)C=CC=4(NC2=3)
UNPD29083	O=C(C=CC=1C=CC(OC)=C(OC)C=1)NCCCCNC(=N)N
12-HETE	O=C(O)CCCC=CCC=CC=CC(O)CC=CCCCCC
indiforine A	NC1=C(C=CC=C1)C(=O)OC1C[C@@H](CO)C2OC(=O)C=C2[C@@H]1O
Niazirinin	N#CCC2=CC=C(OC1OC(C)C(OC(=O)C)C(O)C1(O))C=C2
gabexate methanesulfonate	O=C(OCC)C1=CC=C(OC(=O)CCCCCNC(=N)N)C=C1
methyl 2-(4-oxo-1,4-dihydroquinoline-3-carboxamido)-benzoate	COC(=O)C1=CC=CC=C1NC(=O)C1=CNC2=CC=CC=C2C1=O
Linoleoyl ethanolamide	O=C(NCCO)CCCCCCCC=CCC=CCCCCC
[2-amino-3-(1H-indol-3-yl)propanoyl] benzenecarboperoxoate	O=C(OOC(=O)C(N)CC2=CNC1=CC=CC=C12)C3=CC=CC=C3
UNPD108765	O=C2NC=1C=C(C(=CC=1N(C2(=O))CC(O)C(O)C(O)CO)C)C
2-(2-imidazo[1,2-a]pyridinylmethylthio)-6-nitro-1H-benzimidazole	O=[N+]([O-])C=1C=CC=2N=C(SCC=3N=C4C=CC=CN4C3)NC2C1
UNPD224812	N#CC=1C(O)=C(C=CC=1COC2OC(CO)C(O)C(O)C2(O))C
(2S)-1-[(2S)-1-[(2S)-2-amino-4-methylpentanoyl]pyrrolidine-2-carbonyl]pyrrolidine-2-carboxylic acid	O=C(O)C1N(C(=O)C2N(C(=O)C(N)CC(C)C)CCC2)CCC1
Siccanochromene A	OC1=CC(=CC=2OC(C=CC12)(C)CCC3C(=C)CCCC3(C)C)C
(9E)-9-nitrooctadecenoic Acid	O=C(O)CCCCCCCC(=CCCCCCCCC)N(=O)=O
UNPD28471	O=C(O)C(NC(=O)CCCCCCCCCCCCCCC)C
Pityrianhydride	O=C1OC(=O)C(C2=CNC=3C=CC=CC32)=C1C4=CNC=5C=CC=CC54
Perilloside B	O=C(OC1OC(CO)C(O)C(O)C1O)C2=CCC(C(=C)C)CC2
UNPD92130	O=C(O)C2OC(OC=1C=CC=CC=1(C(=O)NO))C(O)C(O)C2(O)
Lithospermoside	N#CC=C2C=CC(O)C(O)C2(OC1OC(CO)C(O)C(O)C1(O))
Dihydroceramide	O=CNC(CO)C(O)CCCCCCCCCCCCCCC
N,N-dimethyl-Safingol	OCC(N(C)C)C(O)CCCCCCCCCCCCCCC
Quinocarcin	O=C(O)C1CC2N(C)C1C3N4C2OCC4C=5C(OC)=CC=CC5C3
Schizonepetoside C	O=C1C(=C(C)COC2OC(CO)C(O)C(O)C2O)CCC(C)C1
UNPD533	O=C3C=5C=C6OCOC6(=CC=5(N=C4C=2NC1=CC=CC=C1C=2CCN34))
2-[(2-oxo-1-propan-2-yl-3-indolylidene)methyl]-1H-quinazolin-4-one	O=C3N=C(C=C1C(=O)N(C2=CC=CC=C12)C(C)C)NC4=CC=CC=C34
oxindole-3-acetyl-aspartate-N-beta-glucose	O=C([O-])CC(N=C([O-])CC1C(=O)N(C=2C=CC=CC21)C3OC(CO)C(O)C(O)C3O)C(=O)O
UNPD125045	O=C(OC)NCC2=CC=C(OC1OC(C)C(O)C(O)C1(O))C=C2
3-aldehyde indole	C1=CC=C2C(=C1)C(=CN2)C=O
UNPD184384	O=C3NC(CO)CC2(O)(C(=O)NC1=CC=CC(=C12)N(C)C3C(C)C)
UNPD193341	O=C(C=CCCC=CC=CCCC=CC1CC1(C))NC(CO)CO
2,4,12-Octadecatrienoic acid isobutylamide	O=C(C=CC=CCCCCCCC=CCCCCC)NCC(C)C
(2S)-2-(1,3-dioxo-2-isoindolyl)-3-(1H-indol-3-yl)propanoic acid	O=C(O)C(N1C(=O)C2=CC=CC=C2(C1(=O)))CC4=CNC3=CC=CC=C34
11beta,13-dihydro-8-deoxylactucin 15-oxalate	O=C(O)C(=O)OCC2=CC(=O)C3=C(C)CCC1C(OC(=O)C1(C))C23
indole-3-acetonitrile-6-O-β-D-glucopyranoside	OCC1OC(Oc2ccc3c(CC#N)c[nH]c3c2)C(O)C(O)C1O
[(4S,6S,7R,8S)-11-imino-7-methoxy-12-methyl-10,13-dioxo-2,5-diazatetracyclo[7.4.0.02,7.04,6]tridec-1(9)-en-8-yl]methyl carbamate	O=C(OCC4C=1C(=O)C(=N)C(C(=O)C=1N3CC2NC2C34(OC))C)N
2-[[(8-methoxy-1,8-dioxooctyl)hydrazinylidene]methyl]benzoic acid	O=C(O)C1=CC=CC=C1(C=NNC(=O)CCCCCCC(=O)OC)
UNPD216878	O=C(OC)CC3(OC1(C)(C(C2=C(CCC1(C))C(C)(C)CCC2)C3))(C)
7-hydroxy-4-phenyl-8-(1-piperidinylmethyl)-1-benzopyran-2-one	O=C3OC1=C(C=CC(O)=C1CN2CCCCC2)C(=C3)C4=CC=CC=C4
Type IV cyanolipid 16:0 ester	N#CC(OC(=O)CCCCCCCCCCCCCCC)C(=C)C
Pipericine	O=C(C=CC=CCCCCCCCCCCCCC)NCC(C)C
Fusaperazine B	O=C1NC(OC)(C(=O)NC1SC)CC2=CC=C(OCC=C(C)C)C=C2
Arphamenin B;Arphamenine B	O=C(O)C(CC(=O)C(N)CCCNC(=N)N)CC1=CC=C(O)C=C1
1-O-(indol-3-ylacetyl)-beta-D-glucose	O=C(OC1OC(CO)C(O)C(O)C1(O))CC3=CNC=2C=CC=CC=23
4-O-(Indole-3-acetyl)-D-glucopyranose	O=C(OC1C(O)C(O)C(O)OC1(CO))CC3=CNC=2C=CC=CC=23
1-(2,3-dihydro-1,4-benzodioxin-3-ylmethyl)-3-[3-(dimethylamino)propyl]-1-ethylthiourea	O1C2=CC=CC=C2(OC(C1)CN(C(NCCCN(C)C)=S)CC)
docos-13-enamide	N=C(O)CCCCCCCCCCCC=CCCCCCCCC
3-O-p-Coumaroylquinic acid	O=C(OC1CC(O)(C(=O)O)CC(O)C1(O))C=CC2=CC=C(O)C=C2
UNPD164217	OCCC2NC(CO)C(O)C2(OC1OC(CO)C(O)C(O)C1(O))
N-[(+)-12-hydroxy-7-isojasmonyl]-L-isoleucinate	O=C(O)C(NC(=O)CC1CCC(=O)C1(CC=CCCO))C(C)CC
2-(3-cyanomethyl-4-methoxy-1H-indol-7-yl)-2--(1H-indol-3-yl)acetonitrile	COC1=C2C(=CNC2=C(C=C1)[C@@H](C#N)C3=CNC4=CC=CC=C43)CC#N
UNPD195259	O=C2OCC(C=CCC(=CCCC(=CCCC1=COC=C1)C)C)=CC2
UNPD216353	O=C(N)C=CC=2C=CC(OC1OC(CO)C(O)C(O)C1(O))=C(O)C=2
2-O-alpha-D-Galactopyranosyl-1-deoxynojirimycin	OCC2OC(OC1CNC(CO)C(O)C1(O))C(O)C(O)C2(O)
trehalosamine	OCC2OC(OC1OC(CO)C(O)C(O)C1(N))C(O)C(O)C2(O)
UNPD202912	O=C2C=1C(=CC(=O)N(C=1C4(O)(C3=C2C(=CC(=O)N3C(O)(C)C4)C))C)C
methyl (2S)-6-amino-2-(dodecanoylamino)hexanoate	O=C(OC)C(NC(=O)CCCCCCCCCCC)CCCCN
Monoethylhexyl phthalic acid	O=C(O)C1=CC=CC=C1(C(=O)OCC(CC)CCCC)
N-[3-(diethylsulfamoyl)phenyl]-3-(3-nitrophenyl)-2-propenamide	O=C(C=CC=1C=CC=C(C=1)[N+](=O)[O-])NC=2C=CC=C(C=2)S(=O)(=O)N(CC)CC
UNPD200886	O=C5C=1C=CC=CC=1N(C=3N=C2C=C(OC)C=CC2=C4C=CNC=34)CC5
6-[4-(2-methoxyanilino)-1H-quinazolin-2-ylidene]-1-cyclohexa-2,4-dienone	O=C1C=CC=CC1=C3N=C(NC2=CC=CC=C2(OC))C4=CC=CC=C4(N3)
(7S,8R,7'S,8'R)-3,4,3',4'-tetramethoxy-9,7-dihydroxy-8.8',7.O.9'-lignan	COC1=CC=C(C=C1OC)C1OC[C@H]([C@H](O)C2=CC(OC)=C(OC)C=C2)[C@@H]1CO
Melibiitol	OCC(O)C(O)C(O)C(O)COCC1OC(O)C(O)C(O)C1(O)
UNPD181392	O=C(OC)C1=CNC=C(C=C)C1CC2=NC=CC=3C4=CC=CC=C4(NC2=3)
Nepetaside	O=C2OCC(C)C3CC(OC1OC(CO)C(O)C(O)C1(O))C(C)C23
adenosine monophosphate	C1=NC(=C2C(=N1)N(C=N2)[C@H]3[C@@H]([C@@H]([C@H](O3)COP(=O)(O)O)O)O)N
N-[2-(3-oxo-4H-quinoxalin-2-yl)phenyl]-2-thiophenecarboxamide	O=C1NC4=CC=CC=C4(N=C1C3=CC=CC=C3(NC(=O)C2=CC=CS2))
N-[(2S,3R,6R)-2-(hydroxymethyl)-6-[2-oxo-2-(pyridin-4-ylmethylamino)ethyl]-3-oxanyl]cyclopropanecarboxamide	O=C(NCC1=CC=NC=C1)CC3OC(CO)C(NC(=O)C2CC2)CC3
13-HOTE	O=C(O)CCCCCCCC=CC=CC(O)CC=CCC
trans-Anhydrotephrostachin	O=C1C=C(OC=2C(C=CC(=C)C)=C(OC)C=C(OC)C1=2)C3=CC=CC=C3
(9Z)-3-hydroxydodecenoylcarnitine	O=C([O-])CC(OC(=O)CC(O)CCCCCC=CCC)C[N+](C)(C)C
2-Hydroxy-6-pentadecylbenzoic acid	O=C(O)C1=C(O)C=CC=C1CCCCCCCCCCCCCCC
Linoleamide	N=C(O)CCCCCCCC=CCC=CCCCCC
(S)-2,3-Dihydro-3,5-dihydroxy-2-oxo-3-indoleacetic acid 5-glucoside	O=C(O)CC3(O)(C(=O)NC=2C=CC(OC1OC(CO)C(O)C(O)C1(O))=CC=23)
dioxindoleglucoside	OCC1OC(OC2C(O)=NC3=CC=CC=C23)C(O)C(O)C1O
RD 01C3;Salfredin C3	O=C(O)C(N1C(=O)C=2C=C3OC(CC3(=C(O)C=2(C1(=O))))C(C(=O)O)C)C
N-[[5-(4-nitrophenyl)-2-furanyl]methylideneamino]-2-phenylacetamide	O=C(NN=CC=1OC(=CC=1)C2=CC=C(C=C2)[N+](=O)[O-])CC3=CC=CC=C3
N-(2,3-dihydro-1,4-benzodioxin-6-yl)-4-(3,5-dimethyl-1-pyrazolyl)benzamide	O=C(NC=1C=CC=2OCCOC=2(C=1))C3=CC=C(C=C3)N4N=C(C=C4C)C
2-[6-(cyclohexylamino)-9-purinyl]-5-(hydroxymethyl)oxolane-3,4-diol	OCC4OC(N2C=NC=1C(=NC=NC=12)NC3CCCCC3)C(O)C4(O)
UNPD61747	O=CC(OC)C(CO)CC(=O)NC(C=2C=NC=C1C(=O)OCCC1=2)C
Methyl 2beta,3beta-dihydroxy-8(17),13E-labdadien-15-oate	O=C(OC)C=C(C)CCC1C(=C)CCC2C(C)(C)C(O)C(O)CC12(C)
5-(6-quinolinylmethylidene)-2-(thiophen-2-ylmethylamino)-4-thiazolone	O=C4N=C(NCC1=CC=CS1)SC4(=CC=2C=CC=3N=CC=CC=3(C=2))
Xuulanin;2H,(6R,8S)-rel-7,8-Dihydro-5,6-dimethoxy-2,2-dimethyl-8-phenyl-6H-benzo[1,2-b:5,4-b']dipyran	O(C3=C4C=CC(OC4(=CC=2OC(C1=CC=CC=C1)CC(OC)C=23))(C)C)C
UNPD77057	O=C([O-])C1=CC=C[N+](=C1)CCC(NC(=O)CCC(N)C(=O)O)C(=O)O
Boc-Asn-OPhNO2	O=C(OC(C)(C)C)NC(C(=O)OC1=CC=C(C=C1)[N+](=O)[O-])CC(=O)N
UNPD70889	OCC(N)C(O)C=CCCC=CCCCCCCCCCCCCC
Chlorogenic acid	O=C(OC1CC(O)(C(=O)O)CC(O)C1(O))C=CC=2C=CC(O)=C(O)C=2
Xanthoangelol H	O=C(C=CC1=CC=C(O)C=C1)C3=CC=C(OC)C2=C3(OC(C)(C)C(O)C2)
(3S)-3-amino-4-[[(2S)-1-[[(2S)-3-(1H-imidazol-5-yl)-2-(methylamino)propanoyl]amino]-1-oxopropan-2-yl]amino]-4-oxobutanoic acid	O=C(O)CC(N)C(=O)NC(C(=O)NC(=O)C(NC)CC1=CN=CN1)C
Ala-Ala-Pro-Pro	O=C(O)C2N(C(=O)C1N(C(=O)C(NC(=O)C(N)C)C)CCC1)CCC2
UNPD212412	N#CC(OC1OC(CO)C(O)C(O)C1(O))C=2C=CC(OC)=C(OC)C=2
Zingerone glucoside	O=C(C)CCC=2C=CC(OC1OC(CO)C(O)C(O)C1(O))=C(OC)C=2
UNPD4858	O=C(O)CC(C1=CC=CC=C1)C=3C(=O)C(C(O)=C2C(=O)C(C)C(OC2=3)C)(CC=C(C)C)CC4CC(C(=C)C)C4(C)(C)
MG(18:0/0:0/0:0)	O=C(OCC(O)CO)CCCCCCCCCCCCCCCCC
UNPD196639	O=C3NCCC2C3(=COC(OC1OC(CO)C(O)C(O)C1(O))C2(CC))
9-hydroxy-10E,14Z-octadecadien-12-ynoic acid	O=C(O)CCCCCCCC(O)C=CC#CC=CCCC
2-Hydroxylauroylcarnitine	O=C([O-])CC(OC(=O)C(O)CCCCCCCCCC)C[N+](C)(C)C
Kuanoniamine D	O=C(NCCC3=C5NC=1C=CC=CC=1C=4C=CN=C(C=2N=CSC=23)C=45)C
Hydroxycristacarpone;(6aS,11aR,11bS)-3-Keto-6a,11b-dihydroxy-9-methoxy-10-prenylpterocarpan	O=C4C=CC1(O)(C(OCC2(O)(C=3C=CC(OC)=C(C=3(OC12))CC=C(C)C))=C4)
UNPD152713	O=P(O)(O)OC1C(O)C(OC1(CO))N3C=NC2=C(N=CN=C23)NC
2-[2-hex-1-ynyl-6-(methylamino)-9-purinyl]-5-(hydroxymethyl)oxolane-3,4-diol	OCC3OC(N2C=NC=1C(=NC(C#CCCCC)=NC=12)NC)C(O)C3(O)
UNPD127589	O=C2N(C)C(C(=O)N3C4NC=1C=CC=CC=1C4(C)(CC23))CC5=CC=CC=C5
Zanthobisquinolone	O=C2C(=C(O)C1=CC=CC=C1N2C)CC4=C(O)C3=CC=CC=C3N(C4(=O))C
5-ethoxy-3-methyl-2-benzofurancarboxylic acid [1-(carbamoylamino)-3-methyl-1-oxobutan-2-yl] ester	O=C(OC(C(=O)NC(=O)N)C(C)C)C=2OC=1C=CC(OCC)=CC=1C=2C
6-Hydro-1-Methyladenosine-5'-Monophosphate	O=P(O)(O)OCC3OC(N2C=NC1=C2(N=CN(C)C1(N)))C(O)C3(O)
UNPD125510	O=C(OCC1N(C(=O)C)CC(OC(=O)C)C(OC(=O)C)C1(OC(=O)C))C
7-[(3-hydroxy-3,4-dihydro-2H-benzo[h]quinolin-1-yl)methyl]-5-thiazolo[3,2-a]pyrimidinone	O=C2C=C(N=C1N2(C=CS1))CN4C=3C5=CC=CC=C5(C=CC=3CC(O)C4)
UNPD105555	O=C(O)C3N(C(=O)C(NC(=O)C1NC(=O)CC1)CC=2N=CNC=2)CCC3
dehydrosenkirkine	O=C2OC1C(=O)C(=CCN(C)CC1)COC(=O)C(O)(C(=C)CC2(=CC))C
N-[(2S,3R,6R)-2-(hydroxymethyl)-6-[2-(4-morpholinyl)-2-oxoethyl]-3-oxanyl]-2-pyridinecarboxamide	O=C(NC1CCC(OC1(CO))CC(=O)N2CCOCC2)C=3N=CC=CC=3
UNPD149777	O=C(C=CC=1C=C(OC)C(OC)=C(OC)C=1)N2CCN(CC(=O)N)CC2
Leukotriene B4 dimethylamide	O=C(N(C)C)CCCC(O)C=CC=CC=CC(O)CC=CCCCCC
Type IV cyanolipid 18:0 ester	N#CC(OC(=O)CCCCCCCCCCCCCCCCC)C(=C)C
(8aR,12aS,13aS)-12-ethylsulfonyl-3-methoxy-5,6,8,8a,9,10,11,12a,13,13a-decahydroisoquinolino[2,1-g][1,6]naphthyridine	O=S(=O)(N3CCCC4CN2CCC=1C=C(OC)C=CC=1C2CC34)CC
6-O-Acetylaustroinulin	O=C(OC1C(O)C(O)(C)C(CC=C(C=C)C)C2(C)(CCCC(C)(C)C12))C
[4-(4-hydroxyphenyl)-1-piperazinyl]-[2-methoxy-4-(methylthio)phenyl]methanone	O=C(C=1C=CC(=CC=1(OC))SC)N3CCN(C2=CC=C(O)C=C2)CC3
cathestatin B	O=C(O)C2OC2(C(=O)NC(C(=O)NCCCCN)CC1=CC=C(O)C=C1)
Semiplenamide A	O=C(NCCO)C(=CCCC=CCCCCCCCCCCCCC)C
L-2-Amino-3-(1-pyrazolyl)propanoic acid	O=C(O)C(N)CN1N=CC=C1
(4aR,5R,6R,8aR)-2-(6,10-dimethylundecan-2-yl)-5,8a-dimethyl-1,3,4,4a,5,6,7,8-octahydroisoquinolin-6-ol	OC1CCC2(C)(CN(CCC2(C1(C)))C(C)CCCC(C)CCCC(C)C)
Furocoumarinic acid glucoside	O=C(O)C=CC=2C=C3C=COC3(=CC=2(OC1OC(CO)C(O)C(O)C1(O)))
UNPD13106	O=C1NC(=NC=2C=CC=CC1=2)CCCOC3OC(CO)C(O)C(O)C3(O)
N-[[[2-furanyl(oxo)methyl]hydrazo]-sulfanylidenemethyl]-3-(4-methoxyphenyl)-2-propenamide	O=C(C=CC1=CC=C(OC)C=C1)NC(NNC(=O)C=2OC=CC=2)=S
3beta-Acetoxy-8beta,15-dihydroxy-ent-labda-13E-ene	O=C(OC1CCC2(C)(C(CCC(=CCO)C)C(O)(C)CCC2(C1(C)(C))))C
Matteucinol 7-O-beta-D-apiofuranosyl(1->6)-beta-D-glucopyranoside;5,7-Dihydroxy-4'-methoxy-6,8-di-C-methylflavanone 7-O-beta-D-apiofuranosyl-(1->6)-beta-D-glucopyranoside	O=C4C=5C(O)=C(C(OC2OC(COC1OCC(O)(CO)C1(O))C(O)C(O)C2(O))=C(C=5(OC(C3=CC=C(OC)C=C3)C4))C)C
3-O-Caffeoyl-1-O-methylquinic acid	O=C(OC1CC(OC)(C(=O)O)CC(O)C1(O))C=CC=2C=CC(O)=C(O)C=2
4-METHYL-5-{(2E)-2-[(4-MORPHOLIN-4-YLPHENYL)IMINO]-2,5-DIHYDROPYRIMIDIN-4-YL}-1,3-THIAZOL-2-AMINE	N1=CCC(=NC1=NC2=CC=C(C=C2)N3CCOCC3)C4=C(N=C(N)S4)C
1-[2-(hydroxymethyl)-1-benzimidazolyl]-3-(1-indolyl)-2-propanol	OCC2=NC1=CC=CC=C1N2CC(O)CN4C=CC3=CC=CC=C34
UNPD125211	O=C1N=C(N)C=CN1C2OC(COC(=O)C)C(OC(=O)C)C2(OC(=O)C)
Dichotomide XI	O=C(OC)CC(O)N(C(=O)C=1N=C(C(=O)C)C=2NC=3C=CC=CC3C2C1)C
5-Androstene-3b,16b,17a-triol	OC4CC3=CCC1C(CCC2(C)(C(O)C(O)CC12))C3(C)CC4
prostaglandin F2alpha dimethylamine	OC(C=CC1C(O)CC(O)C1(CC=CCCCCN(C)C))CCCCC
UNPD145277	O=C5C(=CC1=CC=CC=C1)CC3(C)(C(CCC24(C=CC(C)(CCC23)C4))C5(C)C)
DOB 41	O=C(O)C2=CC=CC1=NC3=C(N=C12)C=CC=C3C(OC(=O)C(OC)CO)C
LSM-3853	O=C1N(C(=O)C4N1C(C=3NC2=CC=CC=C2C=3C4)(C)C)CC=5OC=CC=5
methyl (3R,3'S,8'S,10'R)-2-oxospiro[1H-indole-3,12'-5,11-dioxa-1-azatricyclo[8.4.0.03,8]tetradec-6-ene]-7'-carboxylate	O=C(OC)C2=COCC3CN1CCC5(OC1CC23)(C(=O)NC4=CC=CC=C45)
3alpha-Hydroxyayapanonic acid	O=C(O)C=C(C)CCC1C(=O)CCC2C(C)(C)C(O)CCC12(C)
LSM-2017	O=C1N(C(=O)C4N1C(C=3NC2=CC=CC=C2C=3C4)(C)C)CC5=CC=CC=C5C
N(6),N(6)-dimethyl-AMP	O=P(O)(O)OCC3OC(N2C=NC1=C2(N=CN=C1N(C)C))C(O)C3(O)
UNPD108576	O=C(C=1OC(=NC=1(O))C(N(C)C)CC2=CC=CC=C2)C4=CNC3=CC=CC=C34
4-[[4-(dimethylamino)-7,7-dimethyl-6,8-dihydropyrimido[4,5-b][1,4]benzothiazin-9-yl]amino]butanoic acid	O=C(O)CCCNC3=C2C(=NC1=C(N=CN=C1S2)N(C)C)CC(C)(C)C3
(4-{4-[2-(gamma-L-glutamylamino)ethyl]phenoxymethyl}furan-2-yl)methanamine(1+)	O=C(O)C(N)CCC(=O)NCCC2=CC=C(OCC1=COC(=C1)CN)C=C2
2-cyano-N-(4-ethoxyphenyl)-3-[3-methyl-4-(1-pyrrolidinyl)phenyl]-2-propenamide	N#CC(=CC=1C=CC(=C(C=1)C)N2CCCC2)C(=O)NC3=CC=C(OCC)C=C3
Altemicidin;Artemicidin;Artemicidine	O=C(N)C1=CN(C)CC2C1CC(O)C2(NC(=O)CS(=O)(=O)N)(C(=O)O)
(+)-Verrucine A;Verrucine A	O=C(N)CCC3C(=O)NC(C2=NC1=CC=CC=C1C(=O)N23)CC4=CC=CC=C4
2'-O-methylguanosine 5'-monophosphate	O=C3NC(=NC1=C3(N=CN1C2OC(COP(=O)(O)O)C(O)C2(OC)))N
3'-L-tyrosyl-AMP	O=C(OC1C(O)C(OC1(COP(=O)(O)O))N3C=NC=2C(=NC=NC=23)N)C(N)CC4=CC=C(O)C=C4
N-ethyl-8-methyl-4-oxo-N-(phenylmethyl)-2-thieno[3,2-c][1]benzopyrancarboxamide	O=C4OC=1C=CC(=CC=1C3=C4(C=C(C(=O)N(CC2=CC=CC=C2)CC)S3))C
UNPD47179	O=C(OC)C3=CN=CC=4C(O)=C(O)N2CCC=1C5=CC=CC=C5(NC=1C2CC3=4)
UNPD41349	O=C(OC(=O)C(N)CC1=CC=C(O)C=C1)C(N)CC2=CC=C(O)C=C2
Pentosidine	O=C(O)C(N)CCCNC1=NC2=CC=CN(C2(=N1))CCCCC(N)C(=O)O
UNPD152789	O=C(O)C3N=C2C(=CN1C(C(=O)O)CCCC1C2CC3)CCC(N)C(=O)O
alpha-L-Rhap-(1->3)-beta-D-Glcp-O[CH2]2SH	OCC1OC(OCCS)C(O)C(OC2OC(C)C(O)C(O)C2O)C1O
Calicogorgin A	O=C(CCCCCCCCCCC=1OC(=C(C=1C)C)CCC)C(NC)CO
UNPD32907	O=C1NC(C(=O)NC1SC)(CC2=CC=C(OCC=C(C)C)C=C2)SC
Ecabet	O=C(O)C2(C)(CCCC3(C1=CC(=C(C=C1CCC23)C(C)C)S(=O)(=O)O)(C))
4-[(2-{4-[(CYCLOPROPYLCARBAMOYL)AMINO]-1H-PYRAZOL-3-YL}-1H-BENZIMIDAZOL-6-YL)METHYL]MORPHOLIN-4-IUM	O=C(NC4=CNN=C4(C1=NC2=CC=C(C=C2(N1))CN3CCOCC3))NC5CC5
(-)-Pironetin;NK 10958;NL 9C;PA 48153c;Pironetin	O=C1OC(CC(O)C(C)C(OC)C(C)CC=CC)C(C=C1)CC
11,12-DiHETrE-EA	O=C(NCCO)CCCC=CCC=CCC(O)C(O)CC=CCCCCC
7-Hydroxy-2-methyl-4-oxo-4H-1-benzopyran-5-carboxylic acid 7-glucoside	O=C(O)C=3C=C(OC1OC(CO)C(O)C(O)C1(O))C=C2OC(=CC(=O)C2=3)C
2-[[2-[bis(carboxymethyl)amino]-3-phenylpropyl]-(carboxymethyl)amino]acetic acid	O=C(O)CN(CC(=O)O)CC(N(CC(=O)O)CC(=O)O)CC1=CC=CC=C1
N-[(2R,3S,6R)-2-(hydroxymethyl)-6-(2-oxo-2-piperidin-1-ylethyl)-3,6-dihydro-2H-pyran-3-yl]-1,3-benzodioxole-5-carboxamide	O=C(NC1C=CC(OC1(CO))CC(=O)N2CCCCC2)C=3C=CC=4OCOC=4(C=3)
(3S,5R,6R)-3,5-dihydroxy-6,7-didehydro-5,6-dihydro-12'-apo-beta-caroten-12'-al	O=CC(=CC=CC=C(C=CC=C(C=C=C1C(O)(C)CC(O)CC1(C)C)C)C)C
UNPD85531	O=C(O)CC(=O)OCC1OC2N(C(=O)OC2(C(O)C1(O)))C=3C=CC=CC=3(O)
Serinolamide A	O=C(N(C)C(CO)COC)CCC=CCCCCCCCCCCCCC
Phosphatidylserine	O=C(O)C(N)COP(=O)(O)OCC(OC(=O)CCC)COC(=O)CC
Nilvadipine	N#CC=2NC(=C(C(=O)OC(C)C)C(C=1C=CC=C(C=1)[N+](=O)[O-])C=2(C(=O)OC))C
MINEs-271183	O=C(OC1CC(O)(C(=O)O)CC(O)C1(O))C=CC2C=C(OC)C(O)=CC2(N)
Corlumidine	O=C2OC(C=3C=CC=1OCOC=1C2=3)C5C4=CC(OC)=C(O)C=C4CCN5(C)
UNPD13550	O=C(OC)C1=CC=CC=2OC(=NC21)C3=CC=CC=4OC(=NC43)C=5C=CC=CC5O
N-benzyl-9-(alpha-D-glucosyl)adenine	OCC4OC(N2C=NC1=C(N=CN=C12)NCC3=CC=CC=C3)C(O)C(O)C4(O)
N-[2-(4-methoxyphenyl)-1,3-benzoxazol-5-yl]-1,3-benzodioxole-5-carboxamide	O=C(NC1=CC=C2OC(=NC2=C1)C=3C=CC(OC)=CC3)C4=CC=C5OCOC5=C4
Nisoldipine	O=C(OC)C2=C(NC(=C(C(=O)OCC(C)C)C2(C1=CC=CC=C1[N+](=O)[O-]))C)C
3-[4-[(3-methoxy-4-prop-2-ynoxyphenyl)methylidene]-3-methyl-5-oxo-1-pyrazolyl]benzoic acid	O=C(O)C=1C=CC=C(C=1)N3N=C(C(=CC=2C=CC(OCC#C)=C(OC)C=2)C3(=O))C
UNPD19557	O=C(OC(=O)C(N)CC2=CNC=1C=CC=CC=12)C(N)CC4=CNC3=CC=CC=C34
N(2),N(2)-dimethylguanosine 5'-monophosphate	O=C3NC(=NC1=C3(N=CN1C2OC(COP(=O)(O)O)C(O)C2(O)))N(C)C
Linopirdine	O=C3N(C1=CC=CC=C1)C2=CC=CC=C2C3(CC4=CC=NC=C4)CC5=CC=NC=C5
epiphaitanthrin A	CC(=O)CC1(O)C2=NC3=CC=CC=C3C(=O)N2C2=CC=CC=C12
UNPD109546	OCC4OC(OC3=C(OC)C=CC1=C3(NC=2C(=NCCC1=2)C))C(O)C(O)C4(O)
[(2R,3S,4S)-3-[4-(1-cyclohexenyl)phenyl]-1-methylsulfonyl-4-[(propan-2-ylamino)methyl]-2-azetidinyl]methanol	O=S(=O)(N3C(CO)C(C1=CC=C(C=C1)C2=CCCCC2)C3CNC(C)C)C
5-[4-[(2-methyl-4-thiazolyl)methylamino]-6-quinazolinyl]-2-furancarboxylic acid ethyl ester	O=C(OCC)C=1OC(=CC=1)C=3C=CC=4N=CN=C(NCC=2N=C(C)SC=2)C=4(C=3)
Pulchellamine A;(-)-Pulchellamine A	O=C(O)C(NCC2C(=O)OC1C3C(=C)C(O)CC3(C(=C)CC(O)C12))CC(=O)N
Gonyautoxin II	O=C(OCC1NC(=N)N3CC(OS(=O)(=O)O)C(O)(O)C23(NC(=N)NC12))N
oxidized Renilla luciferin(1-)	O=C(NC=1N=CC(=NC=1CC2=CC=CC=C2)C3=CC=C(O)C=C3)CC4=CC=CC=C4
UNPD165113	O=C(OC=4C(=O)C2=C(OC1=CC(O)=C(O)C=C12)C(=O)C=4(C=3C=CC(O)=C(O)C=3))C
UNPD91929	OCC5OC(OC=1C=CC=C2C=3N=C4C=CC=CC4(=CC=3(NC=12)))C(O)C(O)C5(O)
6-({2-[(acetyloxy)methyl]-4,5,6-trihydroxyoxan-3-yl}oxy)-3,4,5-trihydroxyoxane-2-carboxylic acid	O=C(O)C2OC(OC1C(O)C(O)C(O)OC1(COC(=O)C))C(O)C(O)C2(O)
3-indoleformic acid	C1=CC=C2C(=C1)C(=CN2)C(=O)O
N-[(2,5-dimethoxyphenyl)methylideneamino]-5-[(4-nitro-1-pyrazolyl)methyl]-2-furancarboxamide	O=C(NN=CC=1C=C(OC)C=CC=1(OC))C=2OC(=CC=2)CN3N=CC(=C3)[N+](=O)[O-]
UNPD190819	O=C4N3C5=CC(OC1OC(CO)C(O)C(O)C1(O))=CC=C5(C2=CC=NC(=C23)CC4)
UNPD56456	O=C(OCC3OC(OC=1C=CC(=CC=1(OC))CC(CO)C(CO)CC=2C=CC(O)=C(OC)C=2)C(O)C(O)C3(O))C=4C=CC(O)=C(OC)C=4
UNPD100283	O=C(O)C(NC(=O)C(NC)CC1=CC=CC=C1)CNC(C(=O)O)CC=2N=CNC=2
Torrubiellone D	O=C1NC(C(=O)C1=C(O)C=CC=CC=CC(CO)CC)CC2=CC=C(O)C=C2
Dihydrotubingensin A	OC4CCC(C)C5(C)(CCC2=C(CC=1C3=CC=CC=C3(NC=1C2))C45(CCC=C(C)C))
LSM-39131	O=C(N2C(CO)C(C1=CC=C(C=C1)C=CC)C23(CN(C3)S(=O)(=O)C))CC4CC4
UNPD18555	O=C(NC(C(O)C)C(O)C(O)C(O)C(O)C(SC)SC)C1=CC=CC=C1
Valyl-Tryptophan	O=C(O)C(NC(=O)C(N)C(C)C)CC2=CNC1=CC=CC=C12
UNPD228146	O=C(O)C(NCC1(O)(OCC(O)C(O)C1(O)))CC(O)C(=O)NC2OCC=C2(C)
3,4-Dimethyl-5-pentyl-2-furanpentadecanoic acid	O=C(O)CCCCCCCCCCCCCCC=1OC(=C(C=1C)C)CCCCC
Ligularidine;O-Acetylcrotaverrine	O=C2OC1C(=O)C(=CCN(C)CC1)COC(=O)C(OC(=O)C)(C)C(C)CC2(=CC)
5-Methoxydurmillone;5,6-Dimethoxy-3',4'methylenedioxy-6'',6''-dimethylpyrano[2'',3'':7,8]isoflavone	O=C1C(=COC=2C=3C=CC(OC=3(C(OC)=C(OC)C1=2))(C)C)C=4C=CC=5OCOC=5(C=4)
UNPD13467	O=C(O)C(=CC(CC=1C(=O)OC(=O)C=1(C=CCC))CC)C(C(=O)O)CCC(=O)O
Apo-10'-violaxanthal	O=CC=CC(=CC=CC=C(C=CC=C(C=CC12(OC2(C)(CC(O)CC1(C)(C))))C)C)C
UNPD221511	O=C(O)C=1C(O)=CC(O)=CC=1CCCCCCCCCCCCCCCC(O)C
Gymnasterone C	O=C1C2=C3C=CC4=CC(O)CCC4(C)C3CCC2(C)C(C1)C(C=CC(C)C(C)C)C
laxiracemosin H	O=C1C=C(C(=O)N1)C3CCC4(C2=CCC5C(C(=O)CCC5(C)(C2CCC34(C)))(C)C)(C)
UNPD175958	O=C1CCC2(C3=C(C4=NCCC(C(C)CCC(=C)C(C)C)C4(C)CC3)CCC2C1)C
UNPD228187	O=C(O)CCCCCCCCC2=CC=CC(OC1OCC(OC)C(O)C1(O))=C2(N)
UNPD70386	O=C(OC1C(OC(CO)C(O)C1(O))OC2(OC(CO)C(O)C2(O))(CO))C(N)C
UNPD205854	O=C(O)C1=CC=CC2=NC=3C(N=C21)=CC=CC3C(=O)OC4OC(C)C(O)C(O)C4O
Kanzonol S;5,7,3',4'-Tetrahydroxy-8-[4-(acetyloxy)-3-methyl-2-butenyl]flavanone	O=C(OCC(=CCC=2C(O)=CC(O)=C1C(=O)CC(OC1=2)C=3C=CC(O)=C(O)C=3)C)C
3-(4-hydroxy-3-methoxyphenyl)-2-propenoic acid [2-[4-[2-furanyl(oxo)methyl]-1-piperazinyl]-2-oxoethyl] ester	O=C(OCC(=O)N2CCN(C(=O)C=1OC=CC=1)CC2)C=CC=3C=CC(O)=C(OC)C=3
UNPD22951	O=C1OC4(CC1)(CCC3C6C(C(=O)OC)CC2=CC(=O)CCC2(C)C56(OC5(CC34(C))))
Oxazinin-2	O=C1NC(CO)C(OC1C3=CNC2=CC=CC=C23)C4=CC=C(O)C=C4
(22Alpha)-hydroxy-campest-4-en-3-one	O=C4C=C3CCC1C(CCC2(C)(C(CCC12)C(C)C(O)CC(C)C(C)C))C3(C)CC4
L-Arginine	O=C(O)C(N)CCCNC(=N)N
Xylostosidine;(-)-Xylostosidine;NSC 339673	O=C3C2=COC(OC1OC(CO)C(O)C(O)C1(O))C(C=C)C2CC4N3CCS4
L-ethionine	O=C(O)C(N)CCSCC
UNPD19009	O=C(NCCCCNCCCNCCCNCCCN)CC1=CC=2C=CC=CC2N1
UNPD223574	O=CN3C=1C=CC(O)=CC=1C4(CC2C(=O)NC=5C=CC=CC=5(C(=O)N2C34))C(C=C)(C)C
L-alanyl-gamma-D-glutamyl-L-lysyl-D-alanine	O=C(O)C(NC(=O)C(NC(=O)CCC(NC(=O)C(N)C)C(=O)O)CCCCN)C
syringaresinol	COC1=CC(=CC(=C1O)OC)C2C3COC(C3CO2)C4=CC(=C(C(=C4)OC)O)OC
(2R)-2-[(4R,5R)-5-[(dimethylamino)methyl]-4-methyl-1,1-dioxo-8-phenyl-4,5-dihydro-3H-6,1$l^{6},2-benzoxathiazocin-2-yl]-1-propanol	O=S1(=O)(C=2C=CC(=CC=2(OC(CN(C)C)C(C)CN1(C(C)CO)))C3=CC=CC=C3)
N-[(1S,3R,4aS,9aR)-1-(hydroxymethyl)-3-[2-(2-methoxyethylamino)-2-oxoethyl]-3,4,4a,9a-tetrahydro-1H-pyrano[3,4-b]benzofuran-6-yl]-2-cyclopropylacetamide	O=C(NC=1C=CC=2OC3C(OC(CC(=O)NCCOC)CC3(C=2(C=1)))CO)CC4CC4
20a,22b-Dihydroxycholesterol	OC4CC3=CCC2C(CCC1(C)(C2(CCC1(C(O)(C)C(O)CCC(C)C))))C3(C)CC4
N-[6-amino-2,4-dioxo-1-(phenylmethyl)-5-pyrimidinyl]-2-[(5-amino-1,3,4-thiadiazol-2-yl)thio]-N-methylacetamide	O=C1NC(=O)N(C(N)=C1N(C(=O)CSC2=NN=C(N)S2)C)CC3=CC=CC=C3
UNPD110260	O=C1C(N=C2C(=NC(=CN12)C3=CC=C(O)C=C3)CC4=CC=CC=C4)=CC5=CC=C(O)C=C5
UNPD105377	N#CN2C=1C(=O)C=5C(O)=CC=CC=5(C(=O)C=1C3=C2C(OC(=O)C(C)C)C4(OC4(C3(O)))(C))
UNPD119655	O=C(OC3C4(O)(C=C1C(=O)N(C)C(C(=O)N1C4(CC23(OC(C)C(C2(=O))(C)C)))CO))C
PE(18:0/22:6(4Z,7Z,10Z,13Z,16Z,19Z))	O=C(OCC(OC(=O)CCC=CCC=CCC=CCC=CCC=CCC=CCC)COP(=O)(O)OCCN)CCCCCCCCCCCCCCCCC
LysoPC(18:1(9Z))	O=C(OCC(O)COP(=O)([O-])OCC[N+](C)(C)C)CCCCCCCC=CCCCCCCCC
UNPD94055	O=C(O)C2(C)(C3C(=CC(C)C3(C(=CC2(C=C(C=CC1=CC=CC=C1)C)(CC))C))C)
Hericene B	O=CC1=C(O)C(=C(OC)C=C1COC(=O)CCCCCCCC=CCCCCCCCC)CC=C(C)CCC=C(C)C
Oximidine III	O=C1OC(CC=CNC(=O)C=CC=NOC)CC3OC3(C=CC=CC2=CC=CC(O)=C12)
N-formylanthranilic acid	C1=CC=C(C(=C1)C(=O)O)NC=O
N,N'-diacetylchitobiose	O=C(NC1C(O)OC(CO)C(OC2OC(CO)C(O)C(O)C2NC(=O)C)C1O)C
WF 10129	O=C(O)C(NC(=O)C(NC(C(=O)O)CC(=O)CCC(O)C)C)CC1=CC=C(O)C=C1
Junipeionoloside	O=C2C=C(C)C(C=CC(O)C)C(C)(COC1OC(CO)C(O)C(O)C1(O))C2
Streptophenazine B;(-)-Streptophenazine B	O=C(OC)C1=CC=CC2=NC=3C(N=C21)=CC=CC3C(C(=O)OC)C(O)CCCCCC
1-ETHOXYCARBONYL-D-PHE-PRO-2(4-AMINOBUTYL)HYDRAZINE	O=C(OCC)NC(C(=O)N1CCCC1(C(=O)NNCCCCN))CC2=CC=CC=C2
UNPD212681	O=C(NCCSC(=O)C4(C)(CCCC2(C)(C4(CC(O)C13(CC(=C)C(CC1)CC23)))))C
(+)-Tephrorin A;Tephrorin A	O=C(OC4C(C2=C(OC)C=CC=1C(=O)CC(OC=12)C3=CC=CC=C3)C(O)OC4(C)(C))C
Jatamanvaltrate D;(-)-Jatamanvaltrate D	O=C(OCC2(O)(C(OC(=O)C)CC1(O)(C(=COC(OC(=O)CC(C)C)C12)COC(=O)C(OC(=O)CC(C)C)C(C)C)))C=3C=CC=CC=3(O)
Kahakamide A	O=C(OC)C3OC(N2C=C(C1=C(OC)C=CC=C12)CC(=O)N)C(O)C(O)C3
Stoloniferone B	O=C1C=CCC23OC3CC4C5CCC(C(C=CC(C)C(C)C)C)C5(C)CC(O)C4C12C
MINEs-469618	OCC1OC(OC(C)(C)C2C=C3C(=C)C(O)C(OC4OC(COC5OCC(O)(CO)C5O)C(O)C(O)C4O)CC3(C)CC2)C(O)C(O)C1O
N-(1,3-benzothiazol-2-yl)-2-[[5-(4-methoxyphenyl)-4-methyl-1,2,4-triazol-3-yl]thio]acetamide	O=C(NC1=NC=2C=CC=CC2S1)CSC3=NN=C(C=4C=CC(OC)=CC4)N3C
N-[3-(2-methoxyethyl)-6-methylsulfonyl-1,3-benzothiazol-2-ylidene]-2-nitrobenzamide	O=C(N=C2N(C=1C=CC(=CC=1S2)S(=O)(=O)C)CCOC)C3=CC=CC=C3[N+](=O)[O-]
THIENO[3,2-B]PYRIDINE-2-SULFONIC ACID [2-OXO-1-(1H-PYRROLO[2,3-C]PYRIDIN-2-YLMETHYL)-PYRROLIDIN-3-YL]-AMIDE	O=C1N(CC2=CC=3C=CN=CC3N2)CCC1NS(=O)(=O)C=4SC=5C=CC=NC5C4
UNPD98846	N#CC(=CCOC1OC(CO)C(O)C(O)C1(O))COC(=O)C2=CC(O)=C(O)C(O)=C2
UNPD95626	OC3CCC4(C2=C(C1=NCC(O)C(C(C)CCC(=C)C(C)C)C1(C)CC2)CCC4(C3))(C)
UNPD217388	O=C3C(OC1OC(CO)C(O)C(O)C1(O))=CC=4N=CC=C5C2=CC=C(OC)C=C2N3C=45
4-oxo-4-[5-(1,2,3,4-tetrahydronaphthalen-1-ylsulfamoyl)-2,3-dihydroindol-1-yl]butanoic acid	O=C(O)CCC(=O)N2C=1C=CC(=CC=1CC2)S(=O)(=O)NC4C3=CC=CC=C3CCC4
Afzelechin 3-O-alpha-L-rhamnopyranoside;Afzelechin-3-O-alpha-L-rhamnoside	OC1=CC=C(C=C1)C4OC2=CC(O)=CC(O)=C2CC4(OC3OC(C)C(O)C(O)C3(O))
(6beta,24R)-6-Hydroxystigmast-4-en-3-one	O=C4C=C3C(O)CC1C(CCC2(C)(C(CCC12)C(C)CCC(CC)C(C)C))C3(C)CC4
Phenethyl rutinoside	OC3C(OCC2OC(OCCC1=CC=CC=C1)C(O)C(O)C2(O))OC(C)C(O)C3(O)
Schleicherastatin 6	O=C3C=C1CC(O)CCC1(C)C4CCC2(C)(C(CCC2(C(C)C(O)CC(C)C(C)C))C34)
Solanocapsine	OC45(OC3CC2C6CCC1CC(N)CCC1(C)C6(CCC2(C)C3C(C)C5(NCC(C)C4)))
Epostatin	O=C(O)C(NC(=O)C=CC=C1C=CC2NCC(CCCCCC)C3OC123)CCC(=O)N
Pinostrobin 5-glucoside	O=C1C=2C(OC3OC(CO)C(O)C(O)C3O)=CC(OC)=CC2OC(C=4C=CC=CC4)C1
Erinacine A	O=CC1=CC=C2C3=C(CCC3(C)CCC2(C)C(OC4OCC(O)C(O)C4O)C1)C(C)C
5-hydroxy-2-(4-hydroxyphenyl)-7-{[3,4,5-trihydroxy-6-(hydroxymethyl)oxan-2-yl]oxy}-3,4-dihydro-2H-1-benzopyran-4-one	O=C3C4=C(O)C=C(OC1OC(CO)C(O)C(O)C1(O))C=C4(OC(C2=CC=C(O)C=C2)C3)
amomol A	O=C2C=CC1(OC(OC)(CC1)CC(O)CCCCCCCCCCCCCCC)(C=C2)
2,5-S,S'-dicysteinyldopa	O=C(O)C(N)CSC=1C=C(C(SCC(N)C(=O)O)=C(O)C1O)CC(N)C(=O)O
7-Hydroxyrutaecarpine	O=C2C=5C=CC=C(O)C=5(N=C3C=4NC1=CC=CC=C1C=4(C=CN23))
N-[(2-methoxyphenyl)methylideneamino]-4-[(2-oxo-1-benzo[cd]indolyl)methyl]benzamide	O=C(NN=CC1=CC=CC=C1(OC))C2=CC=C(C=C2)CN5C(=O)C4=CC=CC=3C=CC=C5(C=34)
Paspaline B	O=CC12CCC(OC2CCC3(C)C1CCC4CC=5C=6C=CC=CC6NC5C43C)C(O)(C)C
3,4,5-trihydroxy-6-{[4-(7-methoxy-2-oxo-2H-chromen-6-yl)-2-oxobut-3-en-1-yl]oxy}oxane-2-carboxylic acid	O=C2OC=3C=C(OC)C(C=CC(=O)COC1OC(C(=O)O)C(O)C(O)C1(O))=CC=3(C=C2)
4-[[3-(4-methylphenyl)-1-phenyl-4-pyrazolyl]methylideneamino]-3-pyridin-4-yl-1H-1,2,4-triazole-5-thione	N1=CC=C(C=C1)C5=NNC(N5(N=CC3=CN(N=C3(C2=CC=C(C=C2)C))C4=CC=CC=C4))=S
UNPD226910	O=C1C=C(C)C(C)(CCC(=CCCC(=CCS(=O)(=O)CCNC(=N)N)C)C)C(C)C1
Cnidimol 7-glucoside	O=C1C=C(OC=2C=C(OC3OC(CO)C(O)C(O)C3O)C(=C(O)C12)CC=C(C)CO)C
Dendronpholide O;(-)-Dendronpholide O	O=C(OCC)C(=C)C2CCC(O)(C)C1OC(C)(CC1)C(OC(=O)C)CC=C(C)C(O)C2
UNPD183289	O=C(O)CCC(=O)OCC1(C)CCCC2(C)C(CCC(C)CC(=O)O)C(O)(C)CCC12
11-oxo-beta-amyrin	O=C1C=C2C3CC(C)(C)CCC3(C)CCC2(C)C4(C)CCC5C(C)(C)C(O)CCC5(C)C14
(+)-Neoolivil	OC1=CC=C(C=C1(OC))C3OC(C=2C=CC(O)=C(OC)C=2)C(CO)C3(CO)
1,3-diphenyl-4-pyrazolecarboxylic acid [2-(4-methyl-3-nitrophenyl)-2-oxoethyl] ester	O=C(OCC(=O)C=1C=CC(=C(C=1)[N+](=O)[O-])C)C3=CN(N=C3(C2=CC=CC=C2))C4=CC=CC=C4
Lucuminamide	N=C(O)C(OC2OC(COC1OCC(O)C(O)C1(O))C(O)C(O)C2(O))C3=CC=CC=C3
UNPD10563	O=C(O)C(O)(CC3C(=O)C(=C(O)C=CC2C(C=CC1CCCCC12)C)C(=O)N3(C))C(C)C
UNPD49440	O(C)C1(OC)CCC2(C)C(CCC3C4CCC(C(C)C5NCC(C)CC5)C4(C)CCC32)C1
Stigmastentriol	OC2C=C1CC(O)CCC1(C)C3CCC4(C)(C(CCC4(C23))C(C)C(O)CC(CC)C(C)C)
Gabapentin	O=C(O)CC1(CN)(CCCCC1)
L-threonyl-AMP(1-)	O=C(OP(=O)(O)OCC3OC(N2C=NC=1C(=NC=NC=12)N)C(O)C3(O))C(N)C(O)C
Temocaprilat	O=C(O)CN3C(=O)C(NC(C(=O)O)CCC1=CC=CC=C1)CSC(C2=CC=CS2)C3
indigodole A	CC1C2(NC3=C(C=CC=C3)C2=O)C(C)C2(NC3=C(C=CC=C3)C2=O)C11NC2=C(C=CC=C2)C1=C
4-[4-(1,3-dihydroxyprop-2-yl)phenylamino]-1,8-dihydroxy-5-nitroanthraquinone	O=C2C4=C(O)C=CC(NC1=CC=C(C=C1)C(CO)CO)=C4(C(=O)C3=C(C=CC(O)=C23)N(=O)=O)
Astilbin	O=C3C4=C(O)C=C(O)C=C4(OC(C1=CC=C(O)C(O)=C1)C3(OC2OC(C)C(O)C(O)C2(O)))
moiramide B	O=C1N=C(O)C(C)C1C(=O)C(N=C(O)CC(N=C(O)C=CC=CC)C2=CC=CC=C2)C(C)C
UNPD50653	O=C(OCCC2C(=C(C)CC2(OC1OC(CO)C(O)C(O)C1(O)))CO)C3=CC=C(O)C=C3
(2S)-3-[[2-hydroxy-4-[2-(2-imidazolin-2-ylamino)ethoxy]benzoyl]amino]-2-(isobutoxycarbonylamino)propionic acid	O=C(OCCC)NC(C(=O)O)CNC(=O)C1=CC=C(OCCNC2=NCCCN2)C=C1O
N(6)-lactobionoylhexane-1,6-diamine	O=C(NCCCCCCN)C(O)C(O)C(OC1OC(CO)C(O)C(O)C1O)C(O)CO
Marioside	O=C(OC)C2=CCC3C(CC(=O)OC)CC(OC1OC(CO)C(O)C(O)C1(O))C3(C)(CC2)
1-(2-Hydroxyphenylamino)-1-deoxy-beta-D-gentiobioside 1,2-carbamate	O=C1OC3C(O)C(O)C(OC3(N1C2=CC=CC=C2(O)))COC4OC(CO)C(O)C(O)C4(O)
UNPD122542	O=C(N)C2(O)(C=CC(OC1OC(C)C(O)C(O)C1(O))C2)
UNPD58082	O=C(O)CCCCCCCCCCCCCCCCC=1C=CC=2OCOC=2(C=1)
4-(2-Nitroethyl)phenyl primeveroside	O=N(=O)CCC3=CC=C(OC2OC(COC1OCC(O)C(O)C1(O))C(O)C(O)C2(O))C=C3
Retinyl beta-glucuronide	O=C(O)C1OC(OCC=C(C=CC=C(C=CC2=C(C)CCCC2(C)C)C)C)C(O)C(O)C1O
(3beta,22R,23R,24S)-3,22,23-Trihydroxystigmastan-6-one	O=C2CC1C4CCC(C(C)C(O)C(O)C(CC)C(C)C)C4(C)(CCC1C3(C)(CCC(O)CC23))
Specioseine	O=C1C=C3C(=CC=C1(O))C=2C(OC)=C(OC)C(OC)=CC=2CCC3N(C)CC4=CC=CC=C4(O)
2-[(5,5-dimethyl-6H-[1,2,4]triazolo[3,4-a]isoquinolin-3-yl)thio]-1-[4-(2-methoxyphenyl)-1-piperazinyl]ethanone	O=C(N2CCN(C1=CC=CC=C1(OC))CC2)CSC5=NN=C4C3=CC=CC=C3CC(N45)(C)C
N-[2-(4-methoxyphenyl)-4-oxo-1,2-dihydroquinazolin-3-yl]carbamic acid ethyl ester	O=C(OCC)NN2C(=O)C3=CC=CC=C3(NC2(C1=CC=C(OC)C=C1))
UNPD79834	O=C(NC3OCOC2C3(OC(CC1OC(O)CCC1)C(C)(C)C2(OC)))C(O)C4(OC)(OC(C)C(C(=C)C4)C)
Glucodistylin	O=C1C=2C(O)=CC(O)=CC2OC(C3=CC=C(O)C(O)=C3)C1OC4OC(CO)C(O)C(O)C4O
2-hydroxybenzoyl-AMP	O=C(OP(=O)(O)OCC3OC(N2C=NC=1C(=NC=NC=12)N)C(O)C3(O))C=4C=CC=CC=4(O)
1-Heptadecanoylglycerophosphoethanolamine	O=C(OCC(O)COP(=O)(O)OCCN)CCCCCCCCCCCCCCCC
Brassilexin	N=1SC=2NC=3C=CC=CC3C2C1
N-Octanoyl-B-D-Fructofuranosyl-a-D-Glucopyranoside,Sucrose Monocaproylate	O=C(OCC1OC(OC2OC(CO)C(O)C(O)C2O)(CO)C(O)C1O)CCCCCCC
UNPD203409	O=C(O)C3N4C(=O)C2=COC(OC1OC(CO)C(O)C(O)C1(O))C(C=C)C2CC4(NC(=O)C3)
UNPD35305	O=C(O)C=2C=CC=CC=2(NC(=O)CC(=O)NC(C(=O)O)CCC(=O)NC=1C=CC=CC=1(C(=O)O))
(3beta,17alpha,23R)-17,23-Epoxy-3,29-dihydroxy-27-norlanost-8-ene-15,24-dione	O=C(CC)C1OC2(CC(=O)C3(C4=C(CCC32C)C5(C)CCC(O)C(C)(CO)C5CC4)C)C(C)C1
2-amino-4-({1-[(carboxymethyl)-C-hydroxycarbonimidoyl]-2-{[1,3-dihydroxy-1-(2-hydroxyphenyl)propan-2-yl]sulfanyl}ethyl}-C-hydroxycarbonimidoyl)butanoic acid	O=C(O)CN=C(O)C(N=C(O)CCC(N)C(=O)O)CSC(CO)C(O)C1=CC=CC=C1(O)
edaravone	O=C1N(N=C(C)C1)C2=CC=CC=C2
Docosa-4,7,10,13,16-pentaenoyl carnitine	O=C([O-])CC(OC(=O)CCC=CCC=CCC=CCC=CCC=CCCCCC)C[N+](C)(C)C
LysoPE(18:3(9Z,12Z,15Z)/0:0)	O=C(OC(CO)COP(=O)(O)OCCN)CCCCC=CCC=CCC=CCCCCC
[(3aS,4S,9bS)-4-(hydroxymethyl)-8-(3-methoxyphenyl)-2,3,3a,4,5,9b-hexahydropyrrolo[3,2-c]quinolin-1-yl]-(2-pyrazinyl)methanone	O=C(C1=NC=CN=C1)N5CCC2C5(C=3C=C(C=CC=3(NC2(CO)))C=4C=CC=C(OC)C=4)
Retinoyl b-glucuronide	O=C(OC1OC(C(=O)O)C(O)C(O)C1O)C=C(C=CC=C(C=CC2=C(C)CCCC2(C)C)C)C
(20S)-1alpha,25-dihydroxy-20-phenyl-16,17-didehydro-21-norvitamin D3 / (20S)-1alpha,25-dihydroxy-20-phenyl-16,17-didehydro-21-norcholecalciferol	OC4C(=C)C(=CC=C1CCCC2(C(=CCC12)C(C3=CC=CC=C3)CCCC(O)(C)C)(C))CC(O)C4
Siphonellinol D	OC1CCC3(C)(C(OC1(C)(C))CCC(O)(C)C3(CCC2=C(C)CCC(O)C2(C)CCC=C(C)C))
Dendronpholide O	O=C(OCC)C(=C)C1CCC(O)(C)C2OC(C)(CC2)C(OC(=O)C)CC=C(C)C(O)C1
28-Homocastasterone;24-S-24-Ethylbrassinone	O=C2CC1C4CCC(C(C)C(O)C(O)C(CC)C(C)C)C4(C)(CCC1C3(C)(CC(O)C(O)CC23))
3-(2'-carboxyphenyl)-4(3H)-quinazolinone	C1=CC=C2C(=C1)C(=O)N(C=N2)C3=CC=CC=C3C(=O)O
MINEs-359237	O=C(O)C(N)COP(=O)(O)OCC(O)COC#CCCCCCCCCCCCCCC
2-(1-benzo[e]benzofuranyl)-N-[4-methoxy-3-(4-morpholinylsulfonyl)phenyl]acetamide	O=C(NC=1C=CC(OC)=C(C=1)S(=O)(=O)N2CCOCC2)CC5=COC=4C=CC3=CC=CC=C3C=45
UNPD79962	O=C(OC1C(O)C(OC2=CC(=C(O)C=C2C(C)C)C)OC(CO)C1O)C3=CC(O)=C(O)C(O)=C3
Yersiniabactin	O=C(O)C1(N=C(SC1)C(C)(C)C(O)C2NC(SC2)C3N=C(SC3)C=4C=CC=CC4O)C
UNPD140002	O=C1C(=C(C(=O)N1C2OC(CO)C(O)C(O)C2(O))CC)C
LysoPE(18:0/0:0)	O=C(OCC(O)COP(=O)(O)OCCN)CCCCCCCCCCCCCCCCC
UNPD25905	O=C(OC(COC(=O)C)C(O)C(O)C(OC(=O)C([N+]#C)C(C)C)COC(=O)C)C([N+]#C)=C(C)C
kanamycin D(3+)	OCC3OC(OC2C(O)C(OC1OC(CN)C(O)C(O)C1(O))C(N)CC2(N))C(O)C(O)C3(O)
UNPD56099	OC1COC(OCC2OC(Oc3cccc4[nH]cc(CC#N)c34)C(O)C(O)C2O)C(O)C1O
bisindigotin	C1=CC=C2C(=C1)C(=C(N2)C3=NC4=CC=CC=C4C3=O)C\5=C6C=CC=CC6=N/C5=C\7/C(=O)C8=CC=CC=C8N7
Picroside I	O=C(OCC1OC(OC2OC=CC3C(O)C4OC4(CO)C23)C(O)C(O)C1O)C=CC=5C=CC=CC5
LSM-8885	O=C2C(C=CC1=CC=CC=C1)=CC=C3N2CC5C3N(C)C(C(=O)NCCCN4CCOCC4)C5(CO)
4-hydroxy-3-methyl-2(1H)-quinolone	CC1=C(O)C2=CC=CC=C2NC1=O
2-O-(beta-D-galactopyranosyl-(1->6)-beta-D-galactopyranosyl) 2S-hydroxynonanoic acid	O=C(O)C(OC1OC(COC2OC(CO)C(O)C(O)C2O)C(O)C(O)C1O)CCCCCCC
Kamaline	O=C(OCC)N5CCC4=CC(OC1OC(CO)C(O)C(O)C1(O))=C(OC)C=3C=2C=CC=CC=2CC5(C=34)
3-Oxo-alpha-ionol 9-[apiosyl-(1->6)-glucoside]	O=C3C=C(C)C(C=CC(OC2OC(COC1OCC(O)(CO)C1(O))C(O)C(O)C2(O))C)C(C)(C)C3
Eriojaposide A	O=C1C=C(C)C(C=CC(OC2OC(COC3OCC(O)C(O)C3O)C(O)C(O)C2O)C)C(C)(C)C1
UNPD158135	O=C1N2C3=CC=CC=C3C4=C2C(=CC=5C=CC=CC5N4C)C61C=7C=CC=CC7N(C=8C=9C=CC=CC9NC86)C
4-[2-(cyclohexylamino)-2-oxo-1-[(1-oxo-2-thiophen-2-ylethyl)-(phenylmethyl)amino]ethyl]benzoic acid methyl ester	O=C(OC)C1=CC=C(C=C1)C(C(=O)NC2CCCCC2)N(C(=O)CC3=CC=CS3)CC4=CC=CC=C4
PG(18:4(6Z,9Z,12Z,15Z)/0:0)	O=C(OCC(O)COP(=O)(O)OCC(O)CO)CCCCC=CCC=CCC=CCC=CCC
UNPD90575	O=C(OC1C(OC(CO)C(O)C1(O))OC2(OC(CO)C(O)C2(O))(CO))C(N)CC3=CC=C(O)C=C3
Talaroconvolutin B	O=C1NC(O)(C=C1C(=O)C2C(C(=CC(C)CC)C)C(=CC3(C)(CC(C)CCC23))C)CC4=CC=C(O)C=C4
UNPD80676	O=C1C(O)=C(C(=O)C(O)=C1C2=CN(C3=CC=CC=C23)C(C=C)(C)C)C=4C5=CC=CC=C5(NC=4CC=C(C)C)
Herniarin	O=C1OC=2C=C(OC)C=CC2C=C1
PG(18:3(9Z,12Z,15Z)/0:0)	O=C(OCC(O)COP(=O)(O)OCC(O)CO)CCCCCCCC=CCC=CCC=CCC
Gelsedilam	O=C(O)C(N)CC2=CC(=NCCC1=CC=CC=C1)C(O)=CC2(=O)
UNPD128092	O=C(C=1C=CC(=CC=1(O))C)C3=C(OC2=CC=C(C=C23)CCC(=O)C=4C=CC(O)=CC=4(O))C5=CC=C(O)C=C5
Chrysomycin A;NSC 613946	O=C4OC1=C(C=C(OC)C2=C(O)C=CC(=C12)C3OC(C)C(O)C(O)(C)C3(O))C5=C(OC)C=C(C=C)C=C45
UNPD94062	O=C1OCC(=C1)C(O)CC4(C)(C(C)CC(O)C3(COC(=O)C)(C4(C(OC(=O)C(C)CC)CCC23(OC2))))
UNPD225461	C#CC(O)C=CCCCCCCCCCC#CCCCCCCCCCCCCC(O)C#CC#CCO
Adifoline	O=C(O)C=1N=C4C3=C(C=1)C=2C=C(O)C=CC=2N3C(C)C5C(O)OC=C(C(=O)OC)C5(C4)
Dehydrovomifoliol	O=C(C=CC1(O)(C(=CC(=O)CC1(C)(C))C))C
Methylisatoid	O=C(OC)C3(O)(C=4C=CC=CC=4(N=C2C(=O)C=1C=CC=CC=1N23))
UNPD92301	O=C2C=C1C=CC(OC)CC1C3C4=CC=5OCOC=5(C=C4(C=CN23))
Methyl acrylate-divinylbenzene, completely hydrolyzed, copolymer	O=C(NNC(=O)CSC2=NN=C(C1=CN=CC=C1)N2C)C3=CC=C(OC)C=C3
C2-epi-Hygromycin A	O=C(NC1C(O)C(O)C2OCOC2(C1(O)))C(=CC4=CC=C(OC3OC(C(=O)C)C(O)C3(O))C(O)=C4)C
Isovanilloylcatalpol	O=C(OC2C1OC1(CO)C3C(OC=CC23)OC4OC(CO)C(O)C(O)C4(O))C=5C=CC(OC)=C(O)C=5
Cathafuran A	OC=1C=CC=2C=C(OC=2(C=1))C=3C(=C(O)C=C(O)C=3CC=C(C)CCC=C(C)C)CC=C(C)CCC=C(C)C
UNPD122450	OC1=C(OC)C=C(C=C1(OC))C5OC4=C(OC)C=C3C6=CC(=C2OC(C=CC2=C6(NC3=C4C5(CO)))(C)C)C
Terpendole K	OC67(CCC2CC=1C8=CC=CC=C8(NC=1C2(C)C7(C)(CC=C4OC3C(OC(OC3(C)(C))C=C(C)C)C5OC456)))
Ciceritol	OCC3OC(OCC2OC(OC1C(O)C(O)C(O)C(OC)C1(O))C(O)C(O)C2(O))C(O)C(O)C3(O)
alpha-D-Kdo-4P-(2->6)-beta-D-GlcNAc	O=C(O)C2(OCC1OC(O)C(NC(=O)C)C(O)C1(O))(OC(C(O)CO)C(O)C(OP(=O)(O)O)C2)
Barbatoflavan	O=C(OC3CC=4C(OC)=CC(O)=C(OC1OC(CO)C(O)C(O)C1(O))C=4(OC3(C2=CC=C(O)C(O)=C2)))C
Toddaquinoline	OC=4C=NC1=C(C=CC=2C=C3OCOC3(=CC1=2))C=4
N-[(2S,4aR,12aS)-2-[2-[(1,3-dimethylpyrazol-4-yl)amino]-2-oxoethyl]-5-methyl-6-oxo-2,3,4,4a,12,12a-hexahydropyrano[2,3-c][1,5]benzoxazocin-8-yl]oxane-4-carboxamide	O=C2C=4C=C(C=CC=4(OCC3OC(CC(=O)NC1=CN(N=C1C)C)CCC3(N2C)))NC(=O)C5CCOCC5
UNPD117029	O=C(OC)C1N(C(=O)CC1)CC2C(=O)OC(C)(CCCC=CCCCCCCCCCC)C2(O)
1-deoxytetradecasphinganine	OC(CCCCCCCCCCC)C(N)C
MG(18:2(9Z,12Z)/0:0/0:0)	O=C(OCC(O)CO)CCCCCCCC=CCC=CCCCCC
UNPD208512	O=C(OCC=CC=2C=C(OC)C=3OC(O)(C=1C=CC(O)=C(OC)C=1)C(O)(COC(=O)C)CC=3(C=2))C
Guibourtinidol-(4alpha->6)-fisetinidol	OC1=CC=C(C=C1)C6OC=2C=C(O)C=CC=2C(C=5C=C4C(OC(C=3C=CC(O)=C(O)C=3)C(O)C4)=CC=5(O))C6(O)
UNPD41585	O=C(O)C4OC(OC2C(OC1C(O)C(OC1C2(NC(=O)N))N3C=CC(=NC3(=O))N)C(=O)O)C(O)C(N)C4
3,5-dihydroxy-2-(4-methoxyphenyl)-8-(3-methylbut-2-en-1-yl)-7-{[3,4,5-trihydroxy-6-(hydroxymethyl)oxan-2-yl]oxy}-4H-chromen-4-one	O=C3C(O)=C(OC2=C3(C(O)=CC(OC1OC(CO)C(O)C(O)C1(O))=C2CC=C(C)C))C4=CC=C(OC)C=C4
UNPD221163	O=C(C=CC1=CC=C(OC)C=C1)C6=C(O)C=C(OC)C3=C6(OC45(C(=O)C(=O)C2C(C2(C)(C))C5(C)(C(C)CCC34)))
PG(20:5(5Z,8Z,11Z,14Z,17Z)/0:0)	O=C(OCC(O)COP(=O)(O)OCC(O)CO)CCCC=CCC=CCC=CCC=CCC=CCC
UNPD170486	O=C5C=6C(O)=C1C=CC(OC1=C(C=6(OC34(C5(=CC2C(=O)C4(OC(C)(C)C3(C2))(CC=C(C)CO)))))CC=C(C)C)C
UNPD13777	O=C2C=7C=1NC(=CC6=NC(=CC=5NC(C=C4N=C3C=1C2(O)C(=O)CCC3C4C)=C(C=5(C=C))C)C(=C6CC)C)C=7C
6-[5-(2-{[2-(3,4-dimethoxyphenyl)ethyl]-C-hydroxycarbonimidoyl}eth-1-en-1-yl)-2-methoxyphenoxy]-3,4,5-trihydroxyoxane-2-carboxylic acid	O=C(O)C3OC(OC=2C=C(C=CC(O)=NCCC=1C=CC(OC)=C(OC)C=1)C=CC=2(OC))C(O)C(O)C3(O)
Pyrophaeophorbide a	O=C(O)CCC1C2=NC(=CC=3NC(C=C4N=C(C=C5NC=6C(C(=O)CC62)=C5C)C(=C4C)CC)=C(C=C)C3C)C1C
Sulpinine C	O=C1C6=CC=C(C=C6(NC(=O)C3(C)(C(C1)CCC2(O)(C45(OC5(C(O)C(OC4(CCC23(C)))C(=C)C))))))C(C=C)(C)C
LysoPE(22:1(13Z)/0:0)	O=C(OCC(O)COP(=O)(O)OCCN)CCCCCCCCCCCC=CCCCCCCCC
LysoPE(0:0/22:1(13Z))	O=C(OC(CO)COP(=O)(O)OCCN)CCCCCCCCCCCC=CCCCCCCCC
Adrenochrome	O=C1C=C2C(=CC1(=O))C(O)CN2C
Cucurbitoside H	O=C(OCC3(O)(COC(OC2C(OC1=CC=C(C=C1)CCO)OC(CO)C(O)C2(O))C3(O)))C4=NC=CC=C4
UNPD223159	O=C1NC(C=2C=C(O)C=C(O)C1=2)C
5,6-DHET	O=C(O)CCCC(O)C(O)CC=CCC=CCC=CCCCCC
N-[3-(dimethylamino)propyl]dodecanamide	OC(=NCCCN(C)C)CCCCCCCCCCC
alpha-Sorinin	O=C3OCC=4C=C5C=C(OC)C=C(OC2OC(COC1OCC(O)C(O)C1(O))C(O)C(O)C2(O))C5(=C(O)C3=4)
UNPD130507	O=C(OC)C3=COC(OC2OC(COC(=O)C=1C=C(O)C=CC=1(O))C(O)C(O)C2(O))C4C(OC(=O)CC34)C
UNPD130885	O=C3N2C4=CC(OC)=CC=C4(C1=CC=NC(=C12)CC3CO)
Virgatusin	O(C1=CC=C(C=C1(OC))C4OC(C2=CC=C3OCOC3(=C2))C(COC)C4(COC))C
Iseluxine	O=C1NCCC=2C=C(O)C(O)=CC1=2
UNPD150089	O=C1OC(CCC1)CC3OC2C(OCOC2C(OC)C3(C)(C))NC(=O)C(O)C4(OC)(OC(C)C(C(=C)C4)C)
4'-Methylisoscutellarein 8-(2''-sulfoglucoside)	O=C2C=C(OC=3C(OC1OC(CO)C(O)C(O)C1(OS(=O)(=O)O))=C(O)C=C(O)C2=3)C4=CC=C(OC)C=C4
UNPD109063	OC3=C(OC2OC(COC1OCC(O)C(O)C1(O))C(O)C(O)C2(O))C(=CC4=C3C(C)CCC4C(C)CO)C
Clinacoside C;(-)-Clinacoside C	O=C(C=CS(=O)C)NCCOC1OC(CO)C(O)C(O)C1(O)
LysoPC(20:3(8Z,11Z,14Z))	O=C(OCC(O)COP(=O)([O-])OCC[N+](C)(C)C)CCCCCCC=CCC=CCC=CCCCCC
pridinol	O=S(=O)(OC(C1=CC=CC=C1)(C2=CC=CC=C2)CCN3CCCCC3)C
Funebrine	O=C3OC(C)C(C)C3(N=CC1=CC=C(N1C2C(=O)OC(C)C2(C))CO)
Darunavir	O=C(OC2COC1OCCC12)NC(CC3=CC=CC=C3)C(O)CN(CC(C)C)S(=O)(=O)C4=CC=C(N)C=C4
UNPD175837	O=CC=6C=1N=C(C=C5NC=4C(C(=O)CC=4(C3=NC(=CC=2NC(C=1)=C(C=C)C=2C)C(C)C3CCC(=O)O))=C5C)C=6CC
UNPD134020	O=CC=6C=1N=C(C=C5NC=4C(C(=O)CC=4(C3=NC(=CC=2NC(C=1)=C(C=C)C=2C)C(C)C3CCC(=O)O))=C5C)C=6CC
UNPD28664	O=C(OC)CCC6C1=NC(=CC=5NC(C=C4N=C(C=C3NC=2C(C(=O)CC1=2)=C3C)C(=C4C)CC)=C(C=C)C=5C)C6(C)
UNPD217147	O=C1OC4(C(OS(=O)(=O)O)=C1C)(C(C=C(C)CCCC2=CCN(C2(=O))CC(=O)O)C=C(C)C3CCC(C)C34)
LysoPC(20:1(11Z))	O=C(OCC(O)COP(=O)([O-])OCC[N+](C)(C)C)CCCCCCCCCC=CCCCCCCCC
Chisomicine A	O=C(OC4C=CC3=C2CC(=O)OC(C1=COC=C1)C2(C)CCC3C5(C(=O)CC4(C)C5(CC(=O)OC))(C))C(=CC)C
Simmondsin 2'-ferulate	N#CC=C3C(O)C(OC)C(OC)CC3(OC2OC(CO)C(O)C(O)C2(OC(=O)C=CC=1C=CC(O)=C(OC)C=1))
(3b,16b,20R)-Pregn-5-ene-3,16,20-triol 3-glucoside	OCC5OC(OC4CC3=CCC2C(CCC1(C)(C2(CC(O)C1(C(O)C))))C3(C)CC4)C(O)C(O)C5(O)
acetic acid [(1S,2R,3S,4R,7S,8E,10Z,12S,13S,14R,16S,17R,18R)-2-acetoxy-3,12-dihydroxy-5-keto-4,13,18-trimethyl-9-methylol-6,15-dioxatetracyclo[11.5.0.03,7.014,16]octadeca-8,10-dien-17-yl] ester	CC1C(=O)OC2C=C(CO)C=CC(O)C3(C)C4OC4C(OC(C)=O)C(C)C3C(OC(C)=O)C12O
N-2-hydroxypalmitoylsphingosine	O=C(NC(CO)C(O)C=CCCCCCCCCCCCCC)C(O)CCCCCCCCCCCCCC
chartaceone A	O=C(O)CCCC(C=CC1=CC=CC=C1)C3=C(O)C=C4OC(C2=CC=CC=C2)CC(=O)C4(=C3(O))
MINEs-402898	O=C(O)C4OC(OC=2C(=C(C=1N=C(NC)SC=1C=2C)CC=3C=NC=CC=3)C)C(O)C(O)C4(OS(=O)(=O)O)
N-{[(2S,3S)-3-(ETHOXYCARBONYL)OXIRAN-2-YL]CARBONYL}-L-ISOLEUCYL-L-ALANINE	O=C(O)C(NC(=O)C(NC(=O)C1OC1(C(=O)OCC))C(C)CC)C
UNPD3218	O=C(NC1C(OC(CO)C(O)C1(O))OC3C(O)C(OC(OC(C(O)C(O)CO)C(OC2OC(C)C(O)C(O)C2(O))CO)C3(NC(=O)C))CO)C
UNPD29768	O=C1NC(=NC2=C1C(=CN2C3OC(CO)C(O)C3(O))CNC5C=CC(O)C5(C4OC(CO)C(O)C(O)C4(O)))N
UNPD93757	O=C(OC)C4=CC35(C=2C=CC=1OCOC=1C=2N(C(=O)OC)C(NCC3)(C(=O)OC)C5(CC4))
UNPD215246	O=C(O)C5=COC(OC1OC(CO)C(O)C(O)C1(O))C(C=C)C5(C=C3C=4NC2=CC=CC=C2C=4(C(=O)C(=O)N3C))
UNPD164158	O=C(O)CCC=2C(=O)NC(=CC=1NC(=O)C(C=1C)CC)C=2C
Denticulaflavonol	O=C1C(O)=C(OC2=CC(O)=C(C(O)=C12)CC=C(C)CCC3C(=C)CCC4C(C)(C)CCCC34(C))C5=CC=C(O)C=C5
2-[[2-[(1-cyclohexyl-5-tetrazolyl)thio]-1-oxoethyl]amino]benzoic acid ethyl ester	O=C(OCC)C3=CC=CC=C3(NC(=O)CSC1=NN=NN1C2CCCCC2)
UNPD117299	O=C(OC1=CC=C(C=C1)C4=C(O)C(O)=C(C3=CC=C(OC(=O)CC2=CC=CC=C2)C=C3)C(=C4(O))C)CC5=CC=CC=C5
Hymenoside I	O=C(OC3C(OC1CC(=O)OC(C)C1)OC(CO)C(O)C3(OC(=O)CC2=CC=C(O)C=C2))CC4=CC=C(O)C=C4
UNPD17042	OC7CC5=CCC4C(CCC3(C)(C4(CC2OC1(OCC(=C)CC1)C(C)C23)))C5(C)C(OC6OCC(O)C(O)C6(O))C7
2-amino-4-({1-[(carboxymethyl)-C-hydroxycarbonimidoyl]-2-{[1-hydroxy-3-(4-methoxyphenyl)-3-oxo-1-phenylpropan-2-yl]sulfanyl}ethyl}-C-hydroxycarbonimidoyl)butanoic acid	O=C(O)CN=C(O)C(N=C(O)CCC(N)C(=O)O)CSC(C(=O)C1=CC=C(OC)C=C1)C(O)C2=CC=CC=C2
Chrysin 7-[rhamnosyl-(1->4)-glucoside]	O=C3C=C(OC4=CC(OC2OC(CO)C(OC1OC(C)C(O)C(O)C1(O))C(O)C2(O))=CC(O)=C34)C5=CC=CC=C5
Hylodendroside II	O=C(NC(COC1OC(CO)C(O)C(O)C1(O))C(O)C(O)CCCCC=CCC=CCCCCC)C(O)CCCCCCCCCCCCCCCCCCCCCC
LysoPE(24:1(15Z)/0:0)	O=C(OCC(O)COP(=O)(O)OCCN)CCCCCCCCCCCCCC=CCCCCCCCC
UNPD145204	O=C(O)CCC6C3=NC(=CC=5NC(C=C4N=C(C=C2NC1=C3(C(=O)OC(=O)C1=C2C))C(=C4C)CC)=C(C=C)C=5C)C6(C)
UNPD146411	O=CC=2C1=CC5=NC(=CC=4NC(C=C3N=C(C=C(N1)C=2C)C(=C3CCC(=O)O)C)=C(C=4C)CCC(=O)O)C(C=C)=C5C
alpha-Diohobanin	O=C5C(C(=O)C4C(C1=CC=CC=C1)C(C(=O)C=2C(=O)C(=CC(C=2(O))(C)C)C)C4(C3=CC=CC=C3))=C(O)C(C=C5C)(C)C
Dacarbazine	O=C(N)C=1N=CNC=1(N=NN(C)C)
UNPD114209	O=CC3=C(C2=CC5=NC(=CC=4NC(C=C1N=C(C(=C1(C=C))C)CC3(N2))=C(C=4CCC(=O)O)C)C(=C5C)CCC(=O)O)C
(+)-(R)-2-methyl-7,8-dihydropyrano [4,3-b]-[1,4]oxazine-3,5(2H,4H)-dione	C[C@H]1OC2=C(NC1=O)C(=O)OCC2
Amidepsine A	C[C@H]1OC2=C(NC1=O)C(=O)OCC2
Apo-12'-zeaxanthinal	O=CC(=CC=CC=C(C=CC=C(C=CC1=C(C)CC(O)CC1(C)C)C)C)C
beta-Echinenone;Myxoxanthine	O=C2C(=C(C=CC(=CC=CC(=CC=CC=C(C=CC=C(C=CC1=C(C)CCCC1(C)C)C)C)C)C)C(C)(C)CC2)C
taiwanhomoflavone-B	O=C1C=C(OC=2C=C(O)C(=C(O)C1=2)C)C6=CC=C(OC3=C(O)C=4C(=O)CC(OC=4(C=C3(OC)))C5=CC=C(O)C=C5)C=C6
Methylene-bismehranine	O=C(OC5C4(O)(C=C1C(CCC2(C)(C(OC(=O)CC12)C3=COC=C3))C(C4(=O))(C)C(CC(=O)OC)C5(C)(C)))C(=CC)C
UNPD83532	O=C(OC(COC1=CC=C(C=C1)CN)COC2=CC=C(C=C2)CN)CCCCCCCCCCCCCCCCC
Janthitrem C	OC1C=C2C(OC1(C(=C)C))CCC5(C)(C2(O)CCC4CC=3C=6C=C8C(=CC=6(NC=3C45(C)))C7=CC(OC(C)(C)C7C8)(C)C)
UNPD144621	O=C(NC(CO)C(O)C(O)C=CCCCCCCCCCCCC)C(O)CCCCCCCCCCCCCC
7,7''Di-O-methyl-2,3,2'',3''-tetrahydroochnaflavone	O=C5C=6C(O)=CC(OC)=CC=6(OC(C4=CC=C(OC=1C=C(C=CC=1(O))C2OC3=CC(OC)=CC(O)=C3(C(=O)C2))C=C4)C5)
Floribundiquinone D	O=C1C=6C=C(C=C(O)C=6(C(=O)C=2C(O)=CC(OC)=C(C1=2)C4=C(OC)C=C(O)C=3C(=O)C5=C(C(=O)C=34)CC(OC5C)C))C
Seguinoside I	O=C(OCC3(O)(COC(OC2C(OC1=CC=C(O)C=C1)OC(CO)C(O)C2(O))C3(O)))C(=CCCC(O)(C=C)C)C
Xylogranatin P;(-)-Xylogranatin P	O=C2OC(C1=COC=C1)C(C(=C2)C=3OC4=C(C=3)C(OC(=O)C(C)C)C(C)(C)C(CC(=O)OC)C4C)(C)CCC(=O)O
UNPD224041	O=C3C2=C1C(O)CC(C(C)CCC(CC)C(C)C)C1(C)CCC2(O)C4(C)(CCC(O)CC4(C3))
(5-Methyl-6-Oxo-1,6-Dihydro-Pyridin-3-Yl)-1,2-Dideoxy-Ribofuranose-5-Monophosphate	O=C1NC=C(C=C1C)C2OC(COP(=O)(O)O)C(O)C2
Dieporeticenin	O=C1OC(C=C1CCCCCCCCCCCCC3OC3(CCC2OC2(CCC=CCCCCCCCCCC)))C
UNPD25188	O=C(OC)CCCC(O)CC2OC1C(OCOC1C(OC)C2(C)(C))NC(=O)C(O)C3(OC)(OC(C)C(C(=C)C3)C)
Viniferal	O=CC=2C=CC=3OC(C1=CC=C(O)C=C1)C(C=3(C=2))C=7C=C(O)C=C6OC(C4=CC=C(O)C=C4)C(C5=CC(O)=CC(O)=C5)C6=7
UNPD84202	O=C(O)C3(OCC4OC(OC2C(OC(O)C(O)C2(OC1OC(CO)C(O)C(O)C1(O)))CO)C(O)C(O)C4(O3))C
UNPD156928	O=C(O)C2OC1(OC(C(=O)O)(C(OC(=O)CCC(C)CC(C)CC)C1(O))C2(O)(C(=O)O))(CCC(=C)C(OC(=O)C)C(C)CC3=CC=CC=C3)
UNPD221239	O=C(OCC)CC3OC2C(OC(=O)C(O)C(C)CC)C5(C)(C(C1=COC=C1)CC(=O)C5(O)(C(=C)C2C3(C)C4CC(=O)OC4(C)(CO)))
(+)-Pyripyropene A;FO 1289A;Pyripyropene A	O=C2OC(=CC=3OC4(C)(C(OC(=O)C)CC1C(C)(COC(=O)C)C(OC(=O)C)CCC1(C)C4(C(O)C2=3)))C5=CN=CC=C5
Montecristin	O=C1OC(C=C1CCCCCCCCCCC(O)C(O)CCC=CCCC=CCCCCCCCCCCCC)C
UNPD172829	O=C(OC4C(O)C(OC=1C=CC(=CC=1(OC))CC3C(=O)OCC3(CC=2C=CC(OC)=C(OC)C=2))OC(CO)C4(O))C
Miraziridine A	O=C(O)C=CC(NC(=O)C(NC(=O)CC(O)C(NC(=O)C(NC(=O)C1NC1(C(=O)O))CC(C)C)CC(C)C)CC)CCCNC(=N)N
Vitexin 2''-O-rhamnoside	O=C1C=C(OC2=C1C(O)=CC(O)=C2C4OC(CO)C(O)C(O)C4(OC3OC(C)C(O)C(O)C3(O)))C5=CC=C(O)C=C5
Tonkinelin	O=C1OC(C=C1CCCCCCCCCCCCCCC(O)C(O)CCCCCCCCCCCCCCCC)C
UNPD225074	O=C(OC1CC(=C)C(CCC(=CCOC(=O)CCCCCCCCC)C)C2(C)(CCCC(C)(CO)C12))C3=CC=CC=C3
UNPD230336	OC=1C=CC(=CC=1(OC))C2OCC3(O)(C(OCC23(O))C=5C=C(OC)C(OC4OC(CO)C(O)C(O)C4(O))=C(OC)C=5)
Xylogranatin O	O=C2OC(C1=COC=C1)C(C(=C2)C=3OC4=C(C=3)C(OC(=O)C(=CC)C)C(C)(C)C(CC(=O)OC)C4C)(C)CCC(=O)O
Quivisianolide B	O=C(OC6C1(O)(C(=O)C(C3=CCC4(C)(C(OC(=O)CC4(C23(OC12)))C5=COC=C5))(C)C(CC(=O)OC)C6(C)(C)))C(=CC)C
Adonixanthin	O=C2C(=C(C=CC(=CC=CC(=CC=CC=C(C=CC=C(C=CC1=C(C)CC(O)CC1(C)C)C)C)C)C)C(C)(C)CC2(O))C
UNPD110363	O=C(O)C1=CN=C(C(N)CC)S1
(4s)-2-[(1e)-1-Aminoprop-1-Enyl]-4,5-Dihydro-1,3-Thiazole-4-Carboxylic Acid	O=C(O)C1N=C(C(N)=CC)SC1
N-[9-(diethylamino)benzo[a]phenoxazin-5-ylidene]octadecanamide	O=C(N=C2C=C1OC=4C=C(C=CC=4(N=C1C3=CC=CC=C23))N(CC)CC)CCCCCCCCCCCCCCCCC
Taxifolin 3'-(6''-phenylacetylglucoside)	O=C(OCC4OC(OC=1C=C(C=CC=1(O))C2OC=3C=C(O)C=C(O)C=3(C(=O)C2(O)))C(O)C(O)C4(O))CC5=CC=CC=C5
Capsanthin	O=C(C=CC(=CC=CC(=CC=CC=C(C=CC=C(C=CC1=C(C)CC(O)CC1(C)C)C)C)C)C)C2(C)(CC(O)CC2(C)(C))
DG(20:5(5Z,8Z,11Z,14Z,17Z)/14:1(9Z)/0:0)	O=C(OCC(OC(=O)CCCCCCCC=CCCCC)CO)CCCC=CCC=CCC=CCC=CCC=CCC
cholesteryl beta-D-glucoside	OCC5OC(OC4CC3=CCC1C(CCC2(C)(C(CCC12)C(C)CCCC(C)C))C3(C)CC4)C(O)C(O)C5(O)
DG(14:1(9Z)/20:4(5Z,8Z,11Z,14Z)/0:0)	O=C(OCC(OC(=O)CCCC=CCC=CCC=CCC=CCCCCC)CO)CCCCCCCC=CCCCC
Erythrinasinate A	O=C(OCCCCCCCCCCCCCCCCCCCCCCCCCCCC)C=CC=1C=CC(OC)=C(O)C=1
4',6'-O-(S)-hexahydroxydiphenoylsalicin	O=C3OCC5OC(OC1=CC=CC=C1CO)C(O)C(O)C5(OC(=O)C=2C=C(O)C(O)=C(O)C=2C=4C(O)=C(O)C(O)=CC3=4)
Chlorophyll c	O=C(O)C=CC=6C1=NC(=CC=5NC(C=C4NC(=CC=3N=C2C(=C(O)C(C(=O)OC)=C12)C=3C)C(=C4C)CC)=C(C=C)C=5C)C=6C
PE(20:5(5Z,8Z,11Z,14Z,17Z)/20:0)	O=C(OCC(OC(=O)CCCCCCCCCCCCCCCCCCC)COP(=O)(O)OCCN)CCCC=CCC=CCC=CCC=CCC=CCC
Mayolene-20	O=C(O)CCCCCCCC=CC(OC(=O)CCCCCCCCCCCCCCCCCCC)C=CCC=CCC
Matteuorienate B	O=C(O)CC(O)(C)CC(=O)OCC4OC(OC=2C(=C(O)C=1C(=O)CC(OC=1C=2C)C3=CC=CC=C3)C)C(O)C(O)C4(O)
UNPD174025	O=C(O)CCC6C1=NC(=CC=5NC(C=C4N=C(C=C3NC=2C(C(=O)C(C(=O)OC)C1=2)=C3C)C(C=C)=C4C)=C(C=C)C=5C)C6(C)
chlorophyllide a	O=C([O-])CCC1C=2N=C(C=C3[N-]C(=CC=4NC(C=C5N=C6C(C(=O)C(C(=O)OC)C62)=C5C)=C(C4C)CC)C(C=C)=C3C)C1C
UNPD194693	O=C3NC1=C(C=CC(O)=C1C2N(C)CCC2)C38(CCN7CC(C=C)C(CC6C=5NC4=CC=CC=C4C=5CCN6(C))CC78)
6-[(3R,4S,7R)-7-[(3S)-5-ethyl-5-[(5R,6S)-5-ethyl-5-hydroxy-6-methyl-2-oxanyl]-3-methyl-2-oxolanyl]-4-hydroxy-3,5-dimethyl-6-oxononyl]-2-hydroxy-3-methylbenzoic acid	O=C(O)C=1C(O)=C(C=CC=1CCC(C)C(O)C(C(=O)C(CC)C2OC(CC)(CC2(C))C3OC(C)C(O)(CC)CC3)C)C
UNPD199106	O=C(C=CC(=CC=CC=C(C=CC=C(C=CC=C(C)CCC=C(C)C)C)C)C=CC=C(C=CC=C(C=CCC(C)C)C)C)C
Destruxin B	O=C1OC(C(=O)N2CCCC2(C(=O)NC(C(=O)N(C)C(C(=O)N(C)C(C(=O)NCC1)C)C(C)CC)C(C)CC))CC=C
Montanacin D	O=C1OC(C=C1CC2OC(CC(=O)CCCCC(O)C3OC(CC3)C(O)CCCCCCCCCCCC)CCC2)C
Kni 102	O=C(OCC=1C=CC=CC1)NC(C(=O)NC(CC=2C=CC=CC2)C(O)C(=O)N3CCCC3C(=O)NC(C)(C)C)CC(=O)N
Amotsangin B	O=C1OC(C)(C)C(CC(=O)OC)C(C=C1)(C)C2C(=C)C34OC4CC(C5=COC=C5)C3(C)C(OC(=O)C(C)C)C2OC(=O)C
Idoxanthin	O=C1C(=C(C=CC(=CC=CC(=CC=CC=C(C=CC=C(C=CC2=C(C)C(O)C(O)CC2(C)C)C)C)C)C)C(C)(C)CC1O)C
Mytiloxanthin	O=C(C=C(O)C(=CC=CC(=CC=CC=C(C=CC=C(C#CC1=C(C)CC(O)CC1(C)C)C)C)C)C)C2(C)CC(O)CC2(C)C
UNPD33838	O=C(OCC1(OCC2C(=C)CC=CC(O)(C)CCC21)C=CC=C(C)C)CCCCCCCCCCCCCCCCCC
(4S)-4-[[5-(1-ethoxycarbonylcyclobutyl)oxy-1-phenylpyrazole-3-carbonyl]amino]-5-(4-ethoxycarbonylpiperazin-1-yl)-5-oxopentanoic acid	O=C(O)CCC(NC(=O)C1=NN(C(OC2(C(=O)OCC)CCC2)=C1)C=3C=CC=CC3)C(=O)N4CCN(C(=O)OCC)CC4
Fucoxanthinol	CC(C=CC=C(C)C=CC1C(C)=CC(O)CC1(C)C)=CC=CC=C(C)C=CC=C(C)C=CC1=C(C)CC(O)CC1(C)C
UNPD31882	O=C(OCCCCCCCCCCCCCCCCCCCCCCCCCCCCCC)C=CC=1C=CC(O)=C(O)C=1
UNPD107912	OCC=C8CN9CCC%10%12(C=1C=CC=CC=1N%11C5OC(N6C=2C=CC=CC=2C47(CCN3CC(=CCO)C(CC34)C5C67))C(C8CC9%10)C%11%12)
Scortechinone W	O=C(O)C(=CCC2(OC(C=1C=3OC5=C(C(=O)C=3(C=C(OC)C=12))C(O)=C4C(OC(C)C4(C)C)=C5CC=C(C)C)(C)C)(C(=O)O))C
Phaeophorbide b	O=CC=6C1=NC(=CC=5NC4=C(C(=O)C(C(=O)OC)C4(=C3N=C(C=C2NC(=C1)C(C=C)=C2C)C(C)C3CCC(=O)O))C=5C)C=6CC
Methyl pheophorbide a	O=C(OC)CCC6C1=NC(=CC=5NC(C=C4N=C(C=C3NC=2C(C(=O)C(C(=O)OC)C1=2)=C3C)C(=C4C)CC)=C(C=C)C=5C)C6(C)
Caucasicoside A	OCC6OC(OCC(=C)CCC=2OC3CC4C5CC=C1CC(O)CC(O)C1(C)C5(C(O)CC4(C)(C3(C=2C))))C(O)C(O)C6(O)
4-(4-Hydroxyphenyl)-2-butanone O-[2-galloyl-6-cinnamoylglucoside]	O=C(OCC3OC(OC1=CC=C(C=C1)CCC(=O)C)C(OC(=O)C2=CC(O)=C(O)C(O)=C2)C(O)C3(O))C=CC4=CC=CC=C4
UNPD205886	O=C(C1=CC=CC=C1)C5=CC=6C(OC)=CC(OC)=C(OC)C=6(OC35(C=C(OC=2C(OC)=C(OC)C=C(OC)C=23)C4=CC=CC=C4))
10-Hydroxy phaeophorbide	CCC1=C(C2=NC1=CC3=C(C4=C([C@@H](C(=C5[C@H]([C@@H](C(=CC6=NC(=C2)C(=C6C)C=C)N5)C)CCC(=O)O)C4=N3)C(=O)OC)O)C)C
epoxypheophorbide a	O=C(O)CCC7C=1N=C(C=C6NC5(OC5(C4=NC(=CC=3NC2=C(C(=O)C(C(=O)OC)C=12)C=3C)C(=C4C)CC))(C(C=C)=C6C))C7(C)
isoorientin-3''-O-glucoside	C1=CC(=C(C=C1C2=CC(=O)C3=C(O2)C=C(C(=C3O)[C@H]4C([C@H]([C@@H](C(O4)CO)O)O)O)O)O[C@H]5C(C([C@@H](C(O5)CO)O)O)O)O
DG(14:1(9Z)/22:6(4Z,7Z,10Z,13Z,16Z,19Z)/0:0)	O=C(OCC(OC(=O)CCC=CCC=CCC=CCC=CCC=CCC=CCC)CO)CCCCCCCC=CCCCC
UNPD78624	O=C(OCC3OC(OC(CC(=O)CCC=1C=CC(O)=C(O)C=1)CCC=2C=CC(O)=C(O)C=2)C(O)C(O)C3(O))C4=CC=CC=C4
DG(14:1(9Z)/22:5(7Z,10Z,13Z,16Z,19Z)/0:0)	O=C(OCC(OC(=O)CCCCCC=CCC=CCC=CCC=CCC=CCC)CO)CCCCCCCC=CCCCC
Buddlenol C	OC1=CC=C(C=C1(OC))C(O)C(OC2=C(OC)C=C(C=C2(OC))C3OCC4C(OCC34)C5=CC(OC)=C(O)C(OC)=C5)CO
UNPD228965	O=C2C(OC1OC(CO)C(O)C(O)C1(O))=C(OC=3C=C(O)C=C(O)C2=3)C=5C=CC(O)=C4OC(=CC4=5)CCCCCCCCC
N6,N6,N6-Trimethyl-L-lysine	O=C([O-])C(N)CCCC[N+](C)(C)C
PA(13:0/17:2(9Z,12Z))	O=C(OCC(OC(=O)CCCCCCCC=CCC=CCCCC)COP(=O)(O)O)CCCCCCCCCCCC
DG(18:1(9Z)/18:3(9Z,12Z,15Z)/0:0)	O=C(OCC(OC(=O)CCCCCCCC=CCC=CCC=CCC)CO)CCCCCCCC=CCCCCCCCC
Matterionate A	O=C(O)CC(O)(C)CC(=O)OCC4OC(OC=2C(=C(O)C=1C(=O)CC(OC=1C=2C)C3=CC=C(OC)C=C3)C)C(O)C(O)C4(O)
Repanduline	O=C3C(OC)=CC1=C4C(N(C)CC1)CC=8C=C(OC2=CC=C(C=C2)CC6C5=CC=7OC34COC=7(C=C5CCN6(C)))C=9OCOC=9(C=8)
UNPD176439	O=C(OC(CCC(C)C)C(C)C2CCC1C3C(=CCC12(C))C4(C)(CCC(OS(=O)(=O)O)CC4(C(OS(=O)(=O)O)C3)))C
UNPD25065	O=C(OCC)CCC6C1=NC(=CC=5NC(C=C4N=C(C=C3NC=2C(C(=O)C(C(=O)OC)C1=2)=C3C)C(=C4C)CC)=C(C=C)C=5C)C6(C)
4(1H)-quinolone-3-carboxylic acid	C1=CC=C2C(=C1)C(=O)C(=CN2)C(=O)O
Kadangustin C	O=C(OC3C=1C=C(OC)C(OC)=C(O)C=1C=2C(OC)=C(OC)C(OC)=CC=2C(OC(=O)C)C(C)C3(O)(C))C=CC4=CC=CC=C4
3-nitro-1H-quinolin-4-one	O=C1C2=CC=CC=C2(NC=C1[N+](=O)[O-])
UNPD120659	O=C(OC4C6=CC=1OCOC=1C(OC)=C6(C=2C(OC)=C5OCOC5(=CC=2C(OC(=O)C3=CC=CC=C3)C(C)C4(C))))C7=CC=CC=C7
5,7-Dihydroxy-3',4'-dimethoxyflavanone 7-rutinoside;Homoesperetin 7-rutinoside	O=C4C=5C(O)=CC(OC2OC(COC1OC(C)C(O)C(O)C1(O))C(O)C(O)C2(O))=CC=5(OC(C=3C=CC(OC)=C(OC)C=3)C4)
UNPD119259	O=C(O)CCC6C1=NC(=CC=5NC(C=C4N=C(C=C3NC=2C(C(=O)OC(O)(C(=O)OC)C1=2)=C3C)C(=C4C)CC)=C(C=C)C=5C)C6(C)
UNPD156182	OC1=CC=C2C=C(OC2(=C1))C=8C=C(O)C4=C(OC6(OC=3C=C(O)C=CC=3C5=CC(=CC4=C56)C)(C=7C=CC(O)=C(C=7(O))CC=C(C)C))C=8
UNPD51553	O=C(OC)C12(OC=3C(=CC=C(O)C=3(C(=O)C2(=C(O)CC(C)C1(O))))C4=CC=C(O)C5CC6=C(O)CC(C)C(O)C6(OC45)(C(=O)OC))
Salicifolioside A	O=C(C=3C(O)=C(OC)C(OC2OC(COC1OC(CO)C(O)C(O)C1(O))C(O)C(O)C2(O))=CC=3(OC))CCC4=CC=CC=C4
Leucasperoside B	O=C4C1=CC(C=C)(C)CCC1C5(C)(CCC(OC3OC(CO)C(O)C(O)C3(OC2OC(CO)C(O)C(O)C2(O)))C(C)(C)C5(C4))
Tritoniopsin C	O=C(OC4(C)(CCC(O)C(=C)CC2OC4(C3C1CC(OCC1(C))C(O)(C)C23)))CCC
Swietmanin D	O=C(OC2CC4(C)(C(OC(=O)CC4(C1=CC3(OC(=O)C)(C(=O)C(C)(C12)C(CC(=O)OC)C(C)(C)C3(OC(=O)C))))C5=COC=C5))C
Gambogic acid	O=C(O)C(=CCC46(OC(C)(C)C3CC(C=C2C(=O)C5=C(O)C=1C=CC(OC=1C(=C5(OC234))CC=C(C)C)(C)CCC=C(C)C)C6(=O)))C
UNPD35281	O=C(OC2CC1C(OC(=O)C)C3(OC1(C)(C))(C(O)(C)CC(OC(=O)C)C(OC(=O)C(C)CC)C23(COC(=O)C)))C4=CC=CC=C4
(2S)-2-[[[4-[[4-[[[(2-methylpropan-2-yl)oxy-oxomethyl]amino]methyl]anilino]-oxomethyl]-1H-imidazol-5-yl]-oxomethyl]amino]propanoic acid tert-butyl ester	O=C(OC(C)(C)C)NCC1=CC=C(C=C1)NC(=O)C=2N=CNC=2(C(=O)NC(C(=O)OC(C)(C)C)C)
5-hydroxy-7-prop-2-en-(E)-ylidene-7,7a-dihydro- 2H-cyclopenta[b]pyran-6-one	O=C1C(O)=C2C=CCOC2(C1(=CC=C))
9-Oxoasimicinone	O=C3OC(CCCCC(=O)CCCCCC(O)C1OC(CC1)C2OC(CC2)C(O)CCCCCCCCCC)CC3CC(=O)C
Okanin 4'-(4''-acetyl-6''-p-coumarylglucoside)	O=C(OCC3OC(OC=2C=CC(C(=O)C=CC=1C=CC(O)=C(O)C=1)=C(O)C=2(O))C(O)C(O)C3(OC(=O)C))C=CC4=CC=C(O)C=C4
UNPD202345	O=C(OC3OC(CO)C(O)C(O)C3(OC2OC(CO)C(O)C(O)C2(OC1OC(CO)C(O)C(O)C1(O))))C=4C=C(C=CC=4(O))C
Nemotinic acid	O=C(O)CCC(O)C=C=CC#CC#C
UNPD6487	O=CC=1NC(=C(C=1(C=O))CC)CC=5NC4=C(C(=O)C(C(=O)OC)C4(=C3N=C(C=C2NC(=O)C(C=C)=C2C)C(C)C3CCC(=O)O))C=5C
UNPD29201	O=C(O)C(NC(=O)CNC(=O)CC(OC(=O)CCCCCCCCCCCC(C)C)CCCCCCCCCCCCC)CO
UNPD216332	O=C2C(OC1OC(CO)C(O)C(O)C1(O))=C(OC=3C=C(O)C=C(O)C2=3)C=5C=CC(O)=C4OC=C(C(=O)CCCCCCCCC)C4=5
7-ethoxycoumarin	O=C1OC=2C=C(OCC)C=CC2C=C1
UNPD194134	O=S(=O)(O)OCC(C=CC(C)C3CC(O)C4C5(O)(CC(O)C2CC(OC1OCC(O)C(O)C1(O))CCC2(C)C5(CCC34(C))))C
UNPD29941	O=C1OC(O)C(=C1)C2=CC=C3C4=C(CCC32C)C5(C)CCC(OC6OC(C)C(OC7OC(CO)C(O)C(O)C7O)C(OC)C6O)CC5CC4
(E)-2-methyl-N-[2-[2-[2-[2-[2-[2-[2-[2-[2-[[(E)-2-methylhept-2-en-6-ynoyl]amino]ethoxy]ethoxy]ethoxy]ethoxy]ethoxy]ethoxy]ethoxy]ethoxy]ethyl]hept-2-en-6-ynamide	O=C(NCCOCCOCCOCCOCCOCCOCCOCCOCCNC(=O)C(=CCCC#C)C)C(=CCCC#C)C
(2S)-2-[(E,1S)-1-[[(1S)-2-(4-benzoxyphenyl)-1-carboxy-ethyl]carbamoyl]-10-keto-heptadec-2-enyl]-2-hydroxy-succinic acid	O=C(O)CC(O)(C(=O)O)C(C=CCCCCCCC(=O)CCCCCCC)C(=O)NC(C(=O)O)CC1=CC=C(OCC=2C=CC=CC2)C=C1
Alpha-Linolenoyl ethanolamide	O=C(NCCO)CCCCCCCC=CCC=CCC=CCC
taccalonolide B	O=C(OC1C(OC(=O)C)C2(C)C(C(O)C3C2C(C=C4OC(=O)C(O)(C)C43C)C)C5C(O)C(=O)C6CC7OC7C(OC(=O)C)C6(C)C15)C
(2R,3S,4R,5R)-2-[3-[(3aS,5aR,5bR,7aS,11aS,11bR,13aR,13bS)-5a,5b,8,8,11a,13b-hexamethyl-1,2,3,3a,4,5,6,7,7a,9,10,11,11b,12,13,13a-hexadecahydrocyclopenta[a]chrysen-3-yl]butyl]-5-adenin-9-yl-tetrahydrofuran-3,4-diol	OC1C(O)C(OC1N2C=NC=3C(=NC=NC32)N)CCC(C)C4CCC5(C)C4CCC6(C)C5CCC7C8(C)CCCC(C)(C)C8CCC76C
UNPD29255	O=C(OCC1OC(OC2CC(OC(=O)C)C(OC(=O)C)C(OC(=O)C)C2OC(=O)C)C(OC(=O)C)C(OC(=O)C)C1OC(=O)C)C
Prosapogenin	O=CC1(C)C(OC2OC(C(=O)O)C(O)C(O)C2O)CCC3(C)C1CCC4(C)C3CC=C5C6CC(C)(C)CCC6(C(=O)O)C(O)CC54C
lysoPC(28:0)	O=C(OCC(O)COP(=O)([O-])OCC[N+](C)(C)C)CCCCCCCCCCCCCCCCCCCCCCCCCCC
Muracein A	O=CC(NC(=O)C)C(OC(C(=O)NC(C(=O)NC(C(=O)O)CCC(=O)NC(C(=O)O)CCCC(N)C(=O)N)C)C)C(O)C(O)CO
UNPD155486	O=C(OC1C(O)C(O)C(OC1(C))OC3C(OC(=O)C(=CC)C)C(OC=2C(O)=C(C=CC=2C(C)C)C)OC(C)C3(OC(=O)C))C(=CC)C
[4-[(2S)-2-acetamido-3-[[(5S)-3-carbamoyl-2-(cyclohexylmethoxy)-6,7,8,9-tetrahydro-5H-benzocyclohepten-5-yl]amino]-3-keto-propyl]-2-phosphono-phenyl]phosphonic acid	O=C(N)C=1C=C2C(=CC1OCC3CCCCC3)CCCCC2NC(=O)C(NC(=O)C)CC4=CC=C(C(=C4)P(=O)(O)O)P(=O)(O)O
N'-[(4S)-6-[[(1S)-3-acetyl-3,5,12-trihydroxy-6,11-diketo-10-methoxy-2,4-dihydro-1H-tetracen-1-yl]oxy]-3-hydroxy-2-methyl-tetrahydropyran-4-yl]-N,N-dibutyl-formamidine	O=C1C=2C=CC=C(OC)C2C(=O)C=3C(O)=C4C(=C(O)C13)CC(O)(C(=O)C)CC4OC5OC(C)C(O)C(N=CN(CCCC)CCCC)C5
Herveline C	O(C=1C=C2C(=CC1OC)CCN(C)C2CC3=CC=C(OC)C=C3)C=4C(OC)=C(OC)C=C5C4CC6C7=CC(OC)=C(OC)C=C7CC5N6C
UNPD122524	O=C(OCC1OC(OC2OC=C3C(=O)N4CCC5=CC(O)=C(O)C=C5C4CC3C2C=C)C(O)C(O)C1O)C=CC6=CC=C(O)C(OC)=C6
3-(1,3-benzoxazol-2-yl)-4-[5-(4-nitrophenyl)-2-furyl]but-3-enoic acid	O=C(O)CC(=CC=1OC(=CC1)C=2C=CC(=CC2)[N+](=O)[O-])C3=NC=4C=CC=CC4O3
Tadalafil	O=C5N6C(C=1C=CC=2OCOC=2(C=1))C=4NC3=CC=CC=C3C=4CC6(C(=O)N(C)C5)
UNPD202784	O=C(O)C1N2CCC=3C=4C=CC=CC4NC3C52OC1C6C(OC=C(C(=O)OC)C6C5)OC7OC(CO)C(O)C(O)C7O
(+)-(R)-2-oxo-1,2,3,4-tetrahydroquino-line-4-carboxamide	NC(=O)[C@@H]1CC(=O)Nc2ccccc12
UNPD11052	O=C(OC1C(OC(=O)C=2C=CC=CC2)C3(COC(=O)C)C(OC(=O)C)C(OC(=O)C)CC(O)(C)C43OC(C)(C)C1C4O)C=5C=CC=CC5
UNPD114539	O=C(OC1C(=C)C2CC3(C(=C(C)C(OC(=O)C)C3)C(OC(=O)C=4C=CC=CC4)C(OC(=O)C)C2(C)CC1)C(O)(C)C)C=CC=5C=CC=CC5
UNPD35405	O=C1OCC(=C1)C4CCC5(O)(C6CCC7(O)(CC(OC3OCC(OC2OCC(O)C(O)C2(O))C(O)C3(O))CCC7(C)(C6(C(O)CC45(C)))))
UNPD213242	O=C1C(=C(OC(=C1C)C(C=C(C)C(OC(=O)C)C(C)C(OC(=O)CC(C)C)C(C=2OC(=C(C(=O)C2C)C)C(C)C(O)CC)C)C)CC)C
2,3-dipalmitoyl-S-glycerylcysteine	O=C(O)C(N)CSCC(OC(=O)CCCCCCCCCCCCCCC)COC(=O)CCCCCCCCCCCCCCC
MG(16:0/0:0/0:0)	O=C(OCC(O)CO)CCCCCCCCCCCCCCC
inerminoside C	O=C(O)C1=COC(OC2OC(CO)C(O)C(O)C2OC3OCC(O)(COC(=O)C(=CCCC(C)CCO)C)C3O)C4C(=C)C(O)CC14
swietenialide D	O=C(OC(C1=COC=C1)C4(C)(CC(O)C57(OC3(OC6CC(C)(C(OC(=O)C2(OC2(C))(C))C(O)C(OC(=O)CC)C5(O3)(C4(CC(=O)OC)))C(CC(=O)OC)C67(C))C)))C
Guangsangon F	O=C1C2=CC=C(O)C=C2OC(C3=CC(=CC=C3O)C4C=C(C)CC(C5=CC=C(O)C=C5O)C4C(=O)C=6C=CC=7OC(C=CC7C6O)(C)C)C1O
inerminoside A	O=C(O)C3=COC(OC2OC(CO)C(O)C(O)C2(OC1OCC(O)(COC(=O)C(=CCCC(C)CCO)C)C1(O)))C4C3CCC4(O)(C)
UNPD181058	O=C(NC6N(C(=O)C4C(C1=CC=CC=C1)C3(OC2=CC(OC)=CC(OC)=C2C4(O)(C3(O)))(C=5C=CC(OC)=C(OC)C=5))CCC6)C(O)(C)CC
5-Megastigmen-7-yne-3,9-diol	OC(C#CC1=C(C)CC(O)CC1(C)C)C
(±)-2-(2-oxoindolin-3-yl) acetamide	NC(=O)CC1C(=O)Nc2ccccc12
UNPD115960	O=C(OCC2=CC4C(C(OC(=O)C)C(OC(=O)C(C)CC)C(=CC13(OC3(CC(C)C1(OC(=O)C))(C2(OC(=O)C))))COC(=O)C)C4(C)(C))C
Acutissimatriterpene E;(+)-Acutissimatriterpene E	O=C1OC2(OCC(OC)(C)C2)C(O)C1C3CCC45CC35CCC6C7(C)CC=C8CC(OCC8(C)C7CC(O)C64C)C9=CC=C%10OCOC%10=C9
UNPD191214	O=C(O)C1C(=C)C(=O)OC1CCCCCCCCCCCCCC(OC2OC(CO)C(OC3OC(C)C(O)C(O)C3O)C(O)C2O)C
PS(P-16:0/13:0)	O=C(OC(COC=CCCCCCCCCCCCCCC)COP(=O)(O)OCC(N)C(=O)O)CCCCCCCCCCCC
UNPD211080	O=C(OC1CC(C(=O)C2(O)C(OC(=O)C)CC3C(C)(C)C(O)C(OC(=O)C)C(OC(=O)C=4C=CC=CC4)C3(C)C12)(C)CC)C=5C=CC=CC5
UNPD132651	O=C(NC(CO)C(O)C(O)CCCC=CCCCCCCCCC)C(O)CCCCCCCCCCCCC=CCCCCCCCC
UNPD139297	O=C(OC1C(OC2OC=C3C(=O)N4CCC5=CC(O)=C(OC)C=C5C4CC3C2C=C)OC(CO)C(O)C1O)C=CC6=CC=C(O)C(OC)=C6
Neoacrimarine A	O=C1OC2=C(C=C1C(C=C)(C)C)C(O)=C3C(OC(C)(C)CC3C=4C(OC)=CC(O)=C5C(=O)C6=CC=C(OC)C(OC)=C6NC54)=C2C(C=C)(C)C
UNPD171391	O=C1OCC(=C1)C5C(O)CC6(O)(C7CCC4CC(OC3OC(C)C(OC2OCC(O)(CO)C2(O))C(O)C3(O))CCC4(C)C7(C(O)CC56(C)))
3-Hydroxy-10'-apo-b,y-carotenal	O=CC=CC(=CC=CC=C(C=CC=C(C=CC1=C(C)CC(O)CC1(C)C)C)C)C
GR 105155X	O=C(OC2C(O)C1(OC(C(=O)O)C(O)(C(=O)O)C2(O1)(C(=O)O))CCC(=C)C(OC(=O)C)C(C)CC3=CC=CC=C3)C=CC(C)CC(C)CC
UNPD30447	O=C(O)C=CC(=O)OC1CC(O)(OC(CC)C1C)C(C)C(O)C(C)C2OC(=O)C(=CC(=CC(C)C(O)C(C)CC(=CC=CC2OC)C)C)C
UNPD107540	O=C(OC1=CC=C(C=C1OC)C(OC(=O)C)C(OC2=C(OC)C=C(C=C2OC)C3OCC4C(OCC34)C5=CC(OC)=C(OC(COC(=O)C)C(OC(=O)C)C6=CC=C(OC(=O)C)C(OC)=C6)C(OC)=C5)COC(=O)C)C
UNPD224936	O=C(OC8C(O)C(O)C(OC=2C(=O)C3=C(O)C=C(O)C(=C3(OC=2(C1=CC=C(O)C=C1)))C=6C(O)=CC=7OC(C4=CC=C(O)C=C4)=C(OC5OC(C)C(OC(=O)C)C(O)C5(O))C(=O)C=7(C=6(O)))OC8(C))C
UNPD25532	O=C(OC)C1=COC(OC2OC(CO)C(O)C(O)C2O)C(C=C)C1CC3C4=CC(O)=C(O)C=C4CCN3C(=O)C=CC5=CC=C(OC)C(O)=C5
Sileneoside H	O=C(OC(C)(C)CCC(OC1OC(CO)C(O)C(O)C1O)C(O)(C)C2CCC3(O)C4=CC(=O)C5CC(O)C(O)C(O)C5(C)C4CCC23C)C
PS(P-16:0/15:1(9Z))	O=C(OC(COC=CCCCCCCCCCCCCCC)COP(=O)(O)OCC(N)C(=O)O)CCCCCCCC=CCCCCC
UNPD186307	O=C1OC2CC(C(C)COC3OC(CO)C(O)C(O)C3O)C(COC(=O)CC4C1=COC(OC5OC(CO)C(O)C(O)C5O)C4=CC)C2C
2-Aminobenzoic acid	O=C(O)C=1C=CC=CC1N
isonicotinamide	O=C(N)C=1C=CN=CC1
1,2,3,4-Tetrahydro-b-carboline-1,3-dicarboxylic acid	O=C(O)C2NC(C(=O)O)CC=1C3=CC=CC=C3(NC=12)
Rupestrin C	O=C1OCC2OC(OC3OC(COC(=O)C)C(O)C(O)C3O)(CO)C(OC(=O)C4C1=CC=5C=C(OC)C(O)=C(O)C5C4C6=CC(OC)=CC=C6OC)C2O
Saframycin C	O=C(NCC1C=2C(=O)C(OC)=C(C(=O)C2CC3N1CC4N(C)C3C=5C(=O)C(OC)=C(C(=O)C5C4OC)C)C)C(=O)C
UNPD113523	O=C(OC1COC2C1OC(O)C2NC(=O)C)CC(C)C
UNPD42121	O=C1OC(C(=CC=2N=C(SC2)C)C)CC(O)C(=CC3OC(C(C(=O)C(C)(C)C(O)C1)C)C(C)C3)C
(13S,14S)-epoxy-(4Z,7Z,9E,11E,16Z,19Z)-docosahexaenoate	COC1=CC(CC2CO[C@@H]([C@H]2CO)C2=CC=C(OC3OC(CO)C(O)C(O)C3O)C(OC)=C2)=CC=C1OC1OC(CO)C(O)C(O)C1O
1-(3,5-dimethyl-1-pyrazolyl)-3-[2-(4-methoxyphenyl)-1-indolyl]-2-propanol	OC(CN1N=C(C=C1C)C)CN3C4=CC=CC=C4(C=C3(C2=CC=C(OC)C=C2))
AS 1-5	O=C(NC(COC1OC(CO)C(O)C(O)C1(O))C(O)C=CCCCCCCCCCCCCC)C(O)CCCCCCCCCCCCCC
UNPD108619	O=C(OC1=CC=C(C=C1OC(=O)C)C2OC=3C=C(OC4OCC(OC(=O)C)C(OC(=O)C)C4OC(=O)C)C=C(OC(=O)C)C3CC2OC(=O)C)C
2-(4-propan-2-ylphenyl)chromen-4-one	O=C1C=C(OC=2C=CC=CC12)C=3C=CC(=CC3)C(C)C
2-amino-3-cyano-5,6,7,8-tetrahydroquinoline-4-carboxylic acid methyl ester	N#CC=1C(=NC2=C(C=1(C(=O)OC))CCCC2)N
PS(13:0/18:2(9Z,12Z))	O=C(OCC(OC(=O)CCCCCCCC=CCC=CCCCCC)COP(=O)(O)OCC(N)C(=O)O)CCCCCCCCCCCC
Epimedokoreanoside II	O=C(OC1C(OC(OC=2C(=O)C3=C(O)C=C(O)C(=C3OC2C=4C=CC(OC)=CC4)CC=C(C)C)C(O)C1OC5OC(CO)C(O)C(O)C5O)C)C
UNPD30838	O=C1OCC=C1CCC3(C)(C(C)C(OC(=O)C)CC2(C(=CCCC23)C(=O)OC5OC(CO)C(OC(=O)C4=CC(O)=C(OC)C(O)=C4)C(O)C5(O))(C))
FAHFA(18:1(9Z)/5-O-18:0)	O=C(O)CCCC(OC(=O)CCCCCCCC=CCCCCCCCC)CCCCCCCCCCCCC
UNPD112648	O=C(OC2C(OC(=O)C)CC(O)(C)C34(OC(C)(C)C(C(OC(=O)C)C(OC(=O)C1=COC=C1)C23(COC(=O)C(C)C))C4(OC(=O)C)))C5=CN=CC=C5
(1R,5S,6R,7R,10R,11R,14R,15S,20R,21R)-21-[(2R)-2-amino-2,3,3-trimethylbutoxy]-5,7,10,15-tetramethyl-7-[(2R)-3-methylbutan-2-yl]-20-(5-pyridin-4-yl-1,2,4-triazol-1-yl)-17-oxapentacyclo[13.3.3.01,14.02,11.05,10]henicos-2-ene-6-carboxylic acid	O=C(O)C1C(C)(CCC2(C)C3C(=CCC12C)C45COCC(C)(C(OCC(N)(C)C(C)(C)C)C(N6N=CN=C6C=7C=CN=CC7)C4)C5CC3)C(C)C(C)C
PE(12:0/0:0)	O=C(OCC(O)COP(=O)(O)OCCN)CCCCCCCCCCC
N'-[5-(phenylmethyl)-4,5-dihydrothiazol-2-yl]hexanehydrazide	O=C(NNC1=NCC(S1)CC=2C=CC=CC2)CCCCC
(2E,4E,6E,8E,10E)-12,13,15-trihydroxy-2,4,6,10-tetramethyl-hexadeca-2,4,6,8,10-pentaenoic acid [(6S,7S,9E,12R)-12-[(E,1S,5R,6R,8R)-6,8-dihydroxy-1,3,5-trimethyl-non-3-enyl]-2-keto-7,9-dimethyl-1-oxacyclododec-9-en-6-yl] ester	O=C(OC1CCCC(=O)OC(CC=C(C)CC1C)C(C)CC(=CC(C)C(O)CC(O)C)C)C(=CC(=CC(=CC=CC(=CC(O)C(O)CC(O)C)C)C)C)C
PE(20:5(5Z,8Z,11Z,14Z,17Z)/16:1(9Z))	O=C(OCC(OC(=O)CCCCCCCC=CCCCCCC)COP(=O)(O)OCCN)CCCC=CCC=CCC=CCC=CCC=CCC
PS(O-16:0/17:0)	O=C(OC(COCCCCCCCCCCCCCCCC)COP(=O)(O)OCC(N)C(=O)O)CCCCCCCCCCCCCCCC
UNPD152360	O=C(OC1C(OC(OC=2C(=O)C3=C(O)C=C(OC4OC(C)C(O)C(O)C4O)C=C3OC2C=5C=CC(O)=CC5)CC1OC6OCC(O)C(O)C6O)C)C
19-amino-7-(2-amino-2-oxoethyl)-10-(3-amino-3-oxopropyl)-13-butan-2-yl-16-[(4-hydroxyphenyl)methyl]-6,9,12,15,18-pentaoxo-1,2-dithia-5,8,11,14,17-pentazacycloicosane-4-carboxylic acid	O=C(O)C1NC(=O)C(NC(=O)C(NC(=O)C(NC(=O)C(NC(=O)C(N)CSSC1)CC2=CC=C(O)C=C2)C(C)CC)CCC(=O)N)CC(=O)N
PG(18:3(9Z,12Z,15Z)/16:1(9Z))	O=C(OCC(OC(=O)CCCCCCCC=CCCCCCC)COP(=O)(O)OCC(O)CO)CCCCCCCC=CCC=CCC=CCC
UNPD143973	O=C1NC(C2=NC(C(=O)NC(C(=O)N3CCCC3C4=NC(C(=O)NC(C5=NC1CS5)C(C)C)C(O4)C)CC=6C=CC=CC6)CS2)CC=7C=CC=CC7
UNPD85765	O=C(OC1C(OCC(O)C1(O))OCC3C(OC(C=2C=C(OC)C(O)=C(OC)C=2)C3(CO))C4=CC(OC)=C(O)C(OC)=C4)C=CC=5C=CC(O)=C(OC)C=5
UNPD165256	O=C(OC(CC=C(C=CC(C)CC1OC(CC2OC(CC(OC)C2)C(C=C(C=CC=CC)C)C)C(C)CC1(O)C)C)CC(O)CNC(=O)C(OC)=C)N
[(4-{3-[6-(2,4-dihydroxyphenyl)-2-{4-[(E)-2-(2,4-dihydroxyphenyl)ethenyl]-2,6-dihydroxyphenyl}-4-methylcyclohex-3-ene-1-carbonyl]-2,6-dihydroxyphenyl}-2-methylbut-2-en-1-yl)oxy]sulfonic acid	O=C(C1=CC=C(O)C(=C1O)CC=C(C)COS(=O)(=O)O)C2C(C=C(C)CC2C3=CC=C(O)C=C3O)C4=C(O)C=C(C=CC5=CC=C(O)C=C5O)C=C4O
PE(22:6(4Z,7Z,10Z,13Z,16Z,19Z)/15:0)	O=C(OCC(OC(=O)CCCCCCCCCCCCCC)COP(=O)(O)OCCN)CCC=CCC=CCC=CCC=CCC=CCC=CCC
PG(P-16:0/20:5(5Z,8Z,11Z,14Z,17Z))	O=C(OC(COC=CCCCCCCCCCCCCCC)COP(=O)(O)OCC(O)CO)CCCC=CCC=CCC=CCC=CCC=CCC
UNPD175225	O=C7C=%10C(O)=C2C(OC4(OC1=CC(O)=CC=C1C3CC(=CC2C34)C)(C=6C=CC(O)=C5C=CC(OC5=6)(C)C))=CC=%10(OC8(C9=CC=C(O)C=C9(OC78(O)))(CC=C(C)C))
PE(20:5(5Z,8Z,11Z,14Z,17Z)/18:4(6Z,9Z,12Z,15Z))	O=C(OCC(OC(=O)CCCCC=CCC=CCC=CCC=CCC)COP(=O)(O)OCCN)CCCC=CCC=CCC=CCC=CCC=CCC
Schleicherastatin 5	O=C3C=C1CC(O)CCC1(C)C4CCC2(C)(C(CCC2(C(C)C(O)CC(CC)C(C)C))C34)
UNPD204470	O=C3OC(CC)C(COC1OC(C)C(O)C(OC)C1(OC))CC(C=CC(=O)C(C)CC(CCO)C(OC2OC(C)CC(N(C)C)C2(O))C(C)C(O)C3)C
UNPD212444	O=CC=1NC(=C(C=1C)CCO)CC=5NC2=C(C(=O)C(C(=O)O)C2C=3NC(=C(C=3CCC(=O)C)C)CC4NC(=O)C(=C4(C))C(O)CO)C=5C
3-hydroxy-2Hpyrrolo[2,3-b]indolo[5,5a,6-b,a]quinazoline-9(8H),7'-dione	OC1C2[C@@H]3N(C1=O)C1=C(C=CC=C1)C(=O)N3C1=C2C=CC=C1
UNPD52601	O=C(NC(COC1OC(CO)C(O)C(O)C1(O))C(O)C=CCCC(=O)C(=C)CCCCCCCCC)C(O)C=CCCCCCCCCCCCCCC
UNPD164434	OCC5OC(O)C(O)C(O)C5(OC4OC(COC1OCC(O)C(O)C1(O))C(OC3OC(COC2OCC(O)C(O)C2(O))C(O)C(O)C3(O))C(O)C4(O))
UNPD193965	OCC5OC(O)C(O)C(O)C5(OC4OC(COC3OCC(OC2OC(COC1OCC(O)C(O)C1(O))C(O)C(O)C2(O))C(O)C3(O))C(O)C(O)C4(O))
UNPD101334	OC25(CCCN1CCC(OC12)CCCCCCC4CCCN3CCC(OC34)CCCCCC5)
UNPD201898	O=C(OCC24(C(OC(=O)C)CC(OC(=O)C)C(=C)C4(C(OC(=O)C)C1C=C(OC(=O)C)C3(OCC1(C)C3(O)(C(OC(=O)C)C2(OC(=O)C)))(C))))C5=CC=CC=C5
MGDG(18:3(9Z,12Z,15Z)/18:4(6Z,9Z,12Z,15Z))	O=C(OCC(OC(=O)CCCCC=CCC=CCC=CCC=CCC)COC1OC(CO)C(O)C(O)C1(O))CCCCC=CCC=CCC=CCCCCC
PC(14:0/22:6(4Z,7Z,10Z,13Z,16Z,19Z))	O=C(OCC(OC(=O)CCC=CCC=CCC=CCC=CCC=CCC=CCC)COP(=O)([O-])OCC[N+](C)(C)C)CCCCCCCCCCCCC
PC(14:1(9Z)/22:5(7Z,10Z,13Z,16Z,19Z))	O=C(OCC(OC(=O)CCCCCC=CCC=CCC=CCC=CCC=CCC)COP(=O)([O-])OCC[N+](C)(C)C)CCCCCCCC=CCCCC
3-O-Sulfogalactosylceramide (d18:1/16:0)	O=C(NC(COC1OC(CO)C(O)C(OS(=O)(=O)O)C1(O))C(O)C=CCCCCCCCCCCCCC)CCCCCCCCCCCCCCC
PC(18:3(9Z,12Z,15Z)/18:2(9Z,12Z))	O=C(OCC(OC(=O)CCCCCCCC=CCC=CCCCCC)COP(=O)([O-])OCC[N+](C)(C)C)CCCCCCCC=CCC=CCC=CCC
(6Z,9Z,12Z)-octadeca-6,9,12-trienoic acid [(1R)-1-[[[(2S)-2,3-dihydroxypropoxy]-hydroxy-phosphoryl]oxymethyl]-2-[(Z)-hexadec-9-enoyl]oxy-ethyl] ester	O=C(OCC(OC(=O)CCCCC=CCC=CCC=CCCCCC)COP(=O)(O)OCC(O)CO)CCCCCCCC=CCCCCCC
PC(16:0/20:4(8Z,11Z,14Z,17Z))	O=C(OCC(OC(=O)CCCCCCC=CCC=CCC=CCC=CCC)COP(=O)([O-])OCC[N+](C)(C)C)CCCCCCCCCCCCCCC
Withanamide E	O=C(NCCC4=CNC3=CC=C(OC2OC(COC1OC(CO)C(O)C(O)C1(O))C(O)C(O)C2(O))C=C34)CCCCCCCCCCCCCCC(O)CC
Ximaolide G	O=C(OC2C3=C(C)CC4C(=O)CC(C)CCCC(C(=O)CC(C(=O)CC4(C(=O)OC)(C3(C=C(C)CCC1OC(CCC1(OC(=O)C)(C))C(O)(C)C2)))C(C)C)C)C
3'-L-phenylalanyl-AMP	O=C(OC1C(O)C(OC1(COP(=O)(O)O))N3C=NC=2C(=NC=NC=23)N)C(N)CC4=CC=CC=C4
PC(18:1(9Z)/18:1(9Z))	O=C(OCC(OC(=O)CCCCCCCC=CCCCCCCCC)COP(=O)([O-])OCC[N+](C)(C)C)CCCCCCCC=CCCCCCCCC
Cassiaflavan-(4beta->8)-epiafzelechin-(4beta->8)-epiafzelechin	OC1=CC=C(C=C1)C9OC=2C=C(O)C=CC=2C(C8=C(O)C=C(O)C7=C8(OC(C3=CC=C(O)C=C3)C(O)C7(C6=C(O)C=C(O)C5=C6(OC(C4=CC=C(O)C=C4)C(O)C5))))C9
Dihydroevocarpine	O=C1C=C(N(C2=CC=CC=C12)C)CCCCCCCCCCCCC
PS(18:0/18:1(9Z))	O=C(O)C(N)COP(=O)(O)OCC(OC(=O)CCCCCCCC=CCCCCCCCC)COC(=O)CCCCCCCCCCCCCCCCC
UNPD165228	O=C(OC)C2C=1C=C7C(=O)C8=CC=CC(O)=C8(C(=O)C7(=C(O)C=1C(CC2(O)(CC))C4C3=C(O)C=5C(=O)C6=C(O)C=CC=C6(C(=O)C=5(C=C3C(C(=O)OC)C(O)(CC)C4))))
isatisindigoticanine A	OCC(O)C1CC(=O)C2OC12C1(OC2=C(C=CC=C2)C1=O)C1=CNC2=CC=CC=C12
5-hydroxy-6-methoxy-2-methylchromone-7-O-rutinoside	O=C3C=C(OC=4C=C(OC2OC(COC1OC(C)C(O)C(O)C1(O))C(O)C(O)C2(O))C(OC)=C(O)C3=4)C
UNPD177092	O=C2NC=1C=CC=C(OC)C=1C2(O)C
PS(P-18:0/20:5(5Z,8Z,11Z,14Z,17Z))	O=C(O)C(N)COP(=O)(O)OCC(OC(=O)CCCC=CCC=CCC=CCC=CCC=CCC)COC=CCCCCCCCCCCCCCCCC
7 alpha,24-Dihydroxy-4-cholesten-3-one	O=C4C=C3CC(O)C1C(CCC2(C)(C(CCC12)C(C)CCC(O)C(C)C))C3(C)CC4
UNPD213354	O=C(OC(C(=O)O)CC(=O)OC3(C(=O)O)(CC(OC(=O)C=CC=1C=CC(O)=C(O)C=1)C(O)C(OC(=O)C=CC=2C=CC(O)=C(O)C=2)C3))C=CC=4C=CC(O)=C(O)C=4
PA(22:6(4Z,7Z,10Z,13Z,16Z,19Z)/22:4(7Z,10Z,13Z,16Z))	O=C(OCC(OC(=O)CCCCCC=CCC=CCC=CCC=CCCCCC)COP(=O)(O)O)CCC=CCC=CCC=CCC=CCC=CCC=CCC
PI(19:0/12:0)	O=C(OCC(OC(=O)CCCCCCCCCCC)COP(=O)(O)OC1C(O)C(O)C(O)C(O)C1(O))CCCCCCCCCCCCCCCCCC
UNPD146566	O=C(OCC5OC(OC4CC3C(=CCC1C3(C)(CCC2(C)(C(C(O)CC12(C))C(O)(C(=O)CCC(O)(C)C)C)))C(C)(C)C4(O))C(O)C(O)C5(O))C=CC6=CC=CC=C6
PE(22:4(7Z,10Z,13Z,16Z)/20:1(11Z))	O=C(OCC(OC(=O)CCCCCCCCCC=CCCCCCCCC)COP(=O)(O)OCCN)CCCCCC=CCC=CCC=CCC=CCCCCC
PC(18:4(6Z,9Z,12Z,15Z)/20:5(5Z,8Z,11Z,14Z,17Z))	O=C(OCC(OC(=O)CCCC=CCC=CCC=CCC=CCC=CCC)COP(=O)([O-])OCC[N+](C)(C)C)CCCCC=CCC=CCC=CCC=CCC
Win 66306	O=C1NC(C(=O)N3CCCC3(C(=O)NCC(=O)NC(C(=O)NCC(=O)NC(C(=O)NC1)C(O)C2=CC=C(O)C(=C2)CC=C(C)C)C(C)C))CC5=CNC=4C=CC=CC=45
UNPD118764	O=C(OCC6OC(OC5CCC4C1(OCC24(CCC3(C)(C(CCC3(C)(C2(C=C1)))C(C)CC=CC(OC)(C)C)))C5(C)(C))C(OC(=O)C)C(OC(=O)C)C6(OC(=O)C))C
trans-Ferulic acid	O=C(O)C=CC=1C=CC(O)=C(OC)C=1
Phyllanthostatin 1;(-)-Phyllanthostatin 1	O=C(OC1CC6(OCC1(C))(OC4CC(C(=O)OC3OC(C)C(OC(=O)C)C(O)C3(OC2OC(C)C(O)C(OC(=O)C)C2(O)))CCC4C56(OC5)))C=CC7=CC=CC=C7
UNPD132160	O=C(OC2C(OC(=O)CC(O)(C)CC(=O)NC(C(=O)OC)C(C)C)CC1(C4=C(CCC1C2(C)(C))C5(C)(CCC(C3CCC(OC3(O))C(O)(C)C)C5(C)(C(O)C4)))(C))C
PI(O-16:0/17:1(9Z))	O=C(OC(COCCCCCCCCCCCCCCCC)COP(=O)(O)OC1C(O)C(O)C(O)C(O)C1(O))CCCCCCCC=CCCCCCCC
UNPD229897	O=C(O)C#CC(O)C(O)CCCCCCCCCCCCCCCC(=O)C(O)CCCC=CCCCC(O)C#CC(O)C#CC(O)CC=CCC(O)C=CC(O)C#C
Haliclonyne	O=C(O)C#CC(O)C(O)C(O)CCCCCCCC(=O)CCCCCCCCCCCC=CC(O)CCC#CC(O)C#CCC(O)CCCCC(O)C=CC(O)C#C
PE(20:2(11Z,14Z)/22:6(4Z,7Z,10Z,13Z,16Z,19Z))	O=C(OCC(OC(=O)CCC=CCC=CCC=CCC=CCC=CCC=CCC)COP(=O)(O)OCCN)CCCCCCCCCC=CCC=CCCCCC
4-acetamidoantipyrine	O=C(NC=2C(=O)N(C1=CC=CC=C1)N(C=2C)C)C
5'-Methylthioadenosine	OC3C(O)C(OC3(N2C=NC=1C(=NC=NC=12)N))CSC
Cystothiazole E	O=C(C)C(C)C(OC)C=CC=2N=C(C=1N=C(C(C)C)SC=1)SC=2
Isatioxyneolignoside B	O=C(O)C2=COC(OC1OC(CO)C(O)C(O)C1(O))C(=CC)C2CC(=O)OCCC=3C=CC(O)=C(O)C=3
PGP(18:1(9Z)/16:1(9Z))	O=C(OCC(OC(=O)CCCCCCCC=CCCCCCC)COP(=O)(O)OCC(O)COP(=O)(O)O)CCCCCCCC=CCCCCCCCC
UNPD205425	O=C(O)C#CC(O)C(O)C(O)CCCCCCCCCCCCCC(=O)CCCCCC=CC(O)CCCC#CC(O)C#CC(O)C(O)CCCC(O)C=CC(O)C#C
PS(22:2(13Z,16Z)/17:0)	O=C(O)C(N)COP(=O)(O)OCC(OC(=O)CCCCCCCCCCCCCCCC)COC(=O)CCCCCCCCCCCC=CCC=CCCCCC
PS(18:0/22:4(7Z,10Z,13Z,16Z))	O=C(O)C(N)COP(=O)(O)OCC(OC(=O)CCCCCC=CCC=CCC=CCC=CCCCCC)COC(=O)CCCCCCCCCCCCCCCCC
PS(18:2(9Z,12Z)/18:0)	O=C(O)C(N)COP(=O)(O)OCC(OC(=O)CCCCCCCCCCCCCCCCC)COC(=O)CCCCCCCC=CCC=CCCCCC
3-Oxo-7,8-dihydro-alpha-ionol	O=C1C=C(C)C(CCC(O)C)C(C)(C)C1
Asperentin	O=C1OC(CC=2C=C(O)C=C(O)C1=2)CC3OC(C)CCC3
UNPD222808	OC(C)(C)CC1=NC=C(O1)C3=CNC2=CC=CC=C23
PI(18:1(9Z)/18:4(6Z,9Z,12Z,15Z))	O=C(OCC(OC(=O)CCCCC=CCC=CCC=CCC=CCC)COP(=O)(O)OC1C(O)C(O)C(O)C(O)C1(O))CCCCCCCC=CCCCCCCCC
PI(18:1(9Z)/18:3(6Z,9Z,12Z))	O=C(OCC(OC(=O)CCCCC=CCC=CCC=CCC=CCC)COP(=O)(O)OC1C(O)C(O)C(O)C(O)C1(O))CCCCCCCC=CCCCCCCCC
PS(O-20:0/22:0)	O=C(O)C(N)COP(=O)(O)OCC(OC(=O)CCCCCCCCCCCCCCCCCCCCC)COCCCCCCCCCCCCCCCCCCCC
UNPD188283	O=C(C=CCCCCCCCCCCCCCCC)N(O)CCCCC(NC(=O)C1N=C(OC1)C2=C(O)C=CC=C2C)C(=O)OC(CC)C(C(=O)NC3C(=O)N(O)CCCC3)C
phaeophytin a	CCC1=C(C2=NC1=CC3=C(C4=C(C(C(=C5C(C(C(=CC6=NC(=C2)C(=C6C)C=C)N5)C)CCC(=O)OC/C=C(\C)/CCCC(C)CCCC(C)CCCC(C)C)C4=N3)C(=O)OC)O)C)C
UNPD173215	OC6COC(OC(C=C)(C)CCC5(C)(C(C)CC(OC3OC(C)C(OC1OC(C)C(O)C(O)C1(O))C(O)C3(OC2OC(C)C(O)C(O)C2(O)))C4(C(=CCCC45)C)(C)))C(O)C6(O)
Zeaxanthin diglucoside	OCC4OC(OC3CC(=C(C=CC(=CC=CC(=CC=CC=C(C=CC=C(C=CC2=C(C)CC(OC1OC(CO)C(O)C(O)C1(O))CC2(C)C)C)C)C)C)C(C)(C)C3)C)C(O)C(O)C4(O)
(1S,4R)-passicapsin	N#CC3(OC1OC(CO)C(O)C(O)C1(O))(C=CC(OC2OC(C)C(O)C(O)C2)C3)
1-[(1R)-1-(hydroxymethyl)-7-methoxy-1'-methyl-2-spiro[3,9-dihydro-1H-pyrido[3,4-b]indole-4,3'-azetidine]yl]-2-phenylethanone	O=C(N2CC4(C=1C=3C=CC(OC)=CC=3(NC=1C2CO))(CN(C)C4))CC5=CC=CC=C5
Boletocrocin B;(+)-Boletocrocin B	O=C(O)C(NC(=O)C=CC=CC=CC=CC=CC=CC=CC(=O)NC(C(=O)O)C(C)CC)CC(=O)N
UNPD152940	N#CC(OC1OC(COC(=O)C)C(OC(=O)C)C(OC(=O)C)C1OC(=O)C)C=2C=CC=CC2
UNPD226076	O=C1C=C(NCCCSC)C(=O)C(=C1(O))CC3(C)(C(C)CCC2(C(=CCCC23)C)(C))
UNPD28807	O=C(OC1C(O)C(OC(C)C1(O))OC9(C)(CC(OC28(OCC6(C2)(C(CCC5C7(C)(CCC(OC4OCC(O)C(O)C4(OC3OC(C)C(O)C(O)C3(O)))C(C)(C)C7(CCC56(C))))C89)))C=C(C)C))C
Acacioside A	O=C(O)C68(CCC(C)(C)CC8(C5=CCC4C7(C)(CCC(OC3OC(COC2OCC(O)C(O)C2(OC1OCC(O)C(O)C1(O)))C(O)C(O)C3(NC(=O)C))C(C)(C)C7(CCC4(C)C5(C)CC6(O)))))
6-[3-(4-{8-[3,7-dihydroxy-2-(3-hydroxyphenyl)-3,4-dihydro-2H-1-benzopyran-4-yl]-3,5,7-trihydroxy-2-(3-hydroxyphenyl)-3,4-dihydro-2H-1-benzopyran-6-yl}-3,7-dihydroxy-3,4-dihydro-2H-1-benzopyran-2-yl)phenoxy]-3,4,5-trihydroxyoxane-2-carboxylic acid	O=C(O)C%10OC(OC1=CC=CC(=C1)C9OC=2C=C(O)C=CC=2C(C=5C(O)=C4C(OC(C=3C=CC=C(O)C=3)C(O)C4)=C(C=5(O))C7C=8C=CC(O)=CC=8(OC(C=6C=CC=C(O)C=6)C7(O)))C9(O))C(O)C(O)C%10(O)
UNPD181543	O=C(OC7C(OC(=O)C46(CCC(C)(C)CC6(C3=CCC2C5(C)(CCC(OC1OC(C(=O)OC)C(O)C(O)C1(O))C(C)(C)C5(CCC2(C)C3(C)CC4(O))))))OCC(O)C7(O))C=CC8=CC=C(O)C=C8
Cohibin C	O=C1OC(C=C1CCCCCCCCCCCCCCC(O)C(O)CCC=CCCCCCCCCCCCC)C
Operculinoside B	OCC8OC(OCC1(OC(C)(CC1)C7C(O)CC5(C)(C7(CCC4C6(C)(CCC(OC3OC(CO)C(O)C(O)C3(OC2OC(CO)C(O)C(O)C2(O)))C(C)(C)C6(CCC45(C))))))C(C)C)C(O)C(O)C8(O)
UNPD122108	O=C1NC(=O)C=8C1=C3C2=CC=CC=C2N6C3=C5C=8(C4=CC=CC=C4N5C7(OC6CC(O)C7(O))(C))
UNPD7307	O=C1C(=C(OCC)C=2C=CC=C(OC)C2N1C)CCC(O)(C)C
UNPD161402	OC(C)C1(O)CCC2(O)C3(O)C=CC4(O)CC(OC5OC(C)C(OC6OC(C)C(OC7OC(C)C(OC8OC(C)C(O)C(OC)C8O)C(OC)C7)C(OC)C6)C(OC)C5)CCC4(C)C3CC(O)C12C
(-)-Thannilignan	OC1=CC=C(C=C1)CC(=C)C(O)(CO)CC=2C=CC(OC)=CC=2(O)
1,2-Dihydroxymint lactone	O=C1OC2C(=C1C)CCC(O)(C)C2(O)
UNPD141524	O=C(OC2C(OC(=O)C)C5(C)(C(C1=COC=C1)CC4OC45(C(=C)C2C3(C)(C(OC(=O)C)CC(=O)OC(C)(C)C3(CC(=O)OC)))))C
UNPD129076	O=C(N)NN=C(CC)CCCCCC
Pernetic acid A methyl ester	O=C(OC)C1=CC2C(CC1)C(C)CCC2(O)C(C)C
Alyscialactone	O=C1OCC2C(C)C(O)CC2C1CO
UNPD126947	O=C1NC(C(=O)NC1CO)CC(C)C
6-AMINO-3,7-DIHYDRO-IMIDAZO[4,5-G]QUINAZOLIN-8-ONE	O=C1NC(=NC2=CC=3NC=NC3C=C21)N
1-methoxy-indole-3-acetonitrile	CON1C=C(CC#N)C2=CC=CC=C12
Symmetric dimethylarginine	O=C(O)C(N)CCCNC(=NC)NC
Indolepyruvate	O=C(O)C(=O)CC2=CNC1=CC=CC=C12
1-methoxy-3-indoleacetic acid	CON1C=C(CC(O)=O)C2=CC=CC=C12
(1E)-2-(1H-indol-3-yl)-N-sulfato-thioacetimidate	O=S(=O)(O)ON=C(CC2=CNC1=CC=CC=C12)S
UNPD98804	O=C(O)CC(O)(C)CC(=O)OCC1OC(OC2=CC=3OC(=O)C(OC=4C=CC=5C=CC(=O)OC5C4)=CC3C=C2O)C(O)C(O)C1O
Scoparone	O=C1OC=2C=C(OC)C(OC)=CC2C=C1
(R)-1-Octen-3-ol	OC(C=C)CCCCC
(-)-(R)-2-(4-hydroxy-2-oxoindolin-3-yl) acetamide	Oc1cccc2NC(=O)[C@H](CC#N)c12
(-)-(S)-2-(3-hydroxy-2-oxoindolin-3-yl) acetamide	Oc1cccc2NC(=O)[C@H](CC#N)c12
(3Z)-2-Ethyl-3-(nitromethylidene)-3a,4,5,6,7,7a-hexahydro-1H-isoindole	O=[N+]([O-])C=C1N(CC)CC2CCCCC12
Laevisine A	O=C1OCC2(OC34C(OC(=O)C)C2C(OC(=O)C)C(OC(=O)C)C4(COC(=O)C)C(OC(=O)C(=CC)C)C(OC(=O)C)C(OC(=O)C(C)C(C5=NC=CC=C15)C)C3(O)C)C
Sophoraflavanone H	O=C1C2=C(O)C=C(O)C(=C2OC(C=3C=C4C(OC(C5=CC=C(O)C=C5)C4C=6C=C(O)C=C(O)C6)=CC3O)C1)CC=C(C)C
3-(3-Indolyl)propane-1,2,3-triol	OCC(O)C(O)C2C=NC1=CC=CC=C12
epigoitrin	C=C[C@@H]1CNC(=S)O1
Mycinomycin IV	O=C1OC(CC)C(C=CC=CC(=O)C(C)CC(C)C(OC2OC(C)CC(N(C)C)C2O)C(C=C1)C)COC3OC(C)C(O)C(OC)C3OC
(E)-Methyl-4-hydroxy-3-methoxycinnamate;Methyl (E)-ferulate;Methyl trans-ferulate	O=C(OC)C=CC1=CC=C(O)C(OC)=C1
4-(2,4-dihydroxy-3-methoxyphenyl)but-3-en-2-one	O=C(C=CC=1C=CC(O)=C(OC)C=1(O))C
MG(18:4(6Z,9Z,12Z,15Z)/0:0/0:0)	O=C(CO)C2CCC3C4CCC1CC(O)CCC1(C)C4(C(O)CC23(C))
3-oxo-2-[(6-oxo-1-phenyl-3-pyridazinyl)oxy]butanoic acid ethyl ester	O=C1C=CC(=NN1C2=CC=CC=C2)OC(C(=O)OCC)C(=O)C
3-Hydroxy-beta-ionone	O=C(C=CC1=C(C)CC(O)CC1(C)C)C
4,4'-Diapocaroten-4-al;4,4'-Diapolycopen-4-al	O=CC(=CC=CC(=CC=CC(=CC=CC=C(C=CC=C(C=CC=C(C)C)C)C)C)C)C
MINEs-425203	OC1=C(OC)C(OC)C(O)C(=C1C)CC=C(C)CCC=C(C)CCC=C(C)CCC=C(C)CCC=C(C)CCC=C(C)C
[(1R)-1'-(cyclopropylmethyl)-7-methoxy-9-methyl-2-(phenylmethyl)-1-spiro[1,3-dihydropyrido[3,4-b]indole-4,4'-piperidine]yl]methanol	OCC1C2=C(C=3C=CC(OC)=CC3N2C)C4(CN1CC=5C=CC=CC5)CCN(CC4)CC6CC6
4-(3-hydroxybutyl)-2-methoxyphenol	OC=1C=CC(=CC=1(OC))CCC(O)C
UNPD117433	O=C2C=C(OC)C(OC1OC(O)C(O)C(O)C1(O))(C(=O)N)C(O)N2C
UNPD180043	OC1=C(NC2=C(OC)C=C(C=C2OC)CC(O)CO)C(OC)=CC=C1CCCOC3OC(C)C(O)C(O)C3O
UNPD73454	O=C(O)C3N(C(=O)CNC(=O)C2N(C(=O)C(NC(=O)CN)CC1=CC=CC=C1)CC(O)C2)CCC3
1,2,3,4-Tetrahydro-Isoquinoline-7-Sulfonic Acid Amide	O=S(=O)(N)C1=CC=C2C(=C1)CNCC2
PA(19:3(10Z,13Z,16Z)/0:0)	O=C(OCC(O)COP(=O)(O)O)CCCCCCCCC=CCC=CCC=CCC
Vanillactic acid	O=C(O)C(O)CC1=CC=C(O)C(OC)=C1
2'-O-trans-Feruloylalangiside;(-)-2'-O-trans-Feruloylalangiside	O=C(OC1C(OC2OC=C3C(=O)N4CCC5=CC(OC)=C(O)C=C5C4CC3C2C=C)OC(CO)C(O)C1O)C=CC6=CC=C(O)C(OC)=C6
2-amino-1-(4-hydroxy-3-methoxyphenyl)propane-1,3-diol	COC1=C(O)C=CC(=C1)C(O)C(N)CO
UNPD228524	O=CC2=CNC1=C2(C=CC=C1CC=C(C)C)
3,3,6,6,8a-pentamethyltetrahydro-1,8-dioxa-4a-azanaphthalene	O1CC(C)(C)CN2CC(C)(C)COC12C
Isatoribine	O=C1N=C(N)NC2=C1SC(=O)N2C3OC(CO)C(O)C3(O)
Quinoline	N=1C=CC=C2C=CC=CC12
Valyl-Proline	O=C(O)C1N(C(=O)C(N)C(C)C)CCC1
Kinetin	N2=CN=C(NCC=1OC=CC=1)C=3NC=NC2=3
2,3-dihydro-1 H-pyrrolo[2,1 -Cl[1 ,4]benzodiazepine-5,11(10H,11H)-dione	N=C1N2CCCC2C(=O)NC2=C1C=CC=C2
Dictangustine A	O=C2C=1C=COC=1N(C=3C=CC(O)=CC2=3)C
oxidized Oplophorus luciferin	O=C(NC=1N=CC(=NC1CC=2C=CC=CC2)C3=CC=C(O)C=C3)CC4=CC=C(O)C=C4
UNPD147128	O=C(OCC)CC1CCNCC1(CC)
corchorifatty acid B	CCC(C)\C=C\C=C\C=C\C(=O)CCCCCCCC(O)=O
10H-quindoline	N=1C=2C=CC=CC2C=C3NC=4C=CC=CC4C13
N(1)-methyl-cGMP	O=C1C=2N=CN(C2N=C(N)N1C)C3OC4COP(=O)(O)OC4C3O
12-O-Deacetyltrichilin H	O=C(OC1C(O)C67(COC(OC(=O)C(C)C)C(C)(C1(OC(=O)C))C7(CC(O)C5(C)(C6(C(=O)C(O)C4(C)(C(C2=COC=C2)CC3OC345))))))C
Arolycoricidine	O=C1NC=4C(O)=CC=CC=4(C2=CC=3OCOC=3(C=C12))
UNPD147801	O=C(OC1C5OCC2C(NC(=O)C12)CC45(C(=O)N(OC)C=3C=CC=CC=34))C
Ocimarin	O=C1OC=2C=C(O)C=CC2C(=C1CCO)C
(2S,3S)-2-ammonio-3-hydroxy-3-(1H-indol-3-yl)propionate	O=C(O)C(N)C(O)C2=CNC1=CC=CC=C12
5-Hydroxy-4-methoxy-3-methyl-2,6-canthinedione	O=C4C=C2C1=CC=CC=C1N3C(=O)C(O)=C(OC)C(=C23)N4C
UNPD180246	O=C1C=C(OC=2C1=C(O)C=C3OC(=O)CC(C=4C=CC=CC4)C32)C=5C=CC=CC5
UNPD196376	O=C(NC1CC(OC)OC(C)C1(O))C
7-hydroxy-L-tryptophan	O=C(O)C(N)CC1=CNC=2C(O)=CC=CC12
8-hydroxy-10,12-octadecadiynoic acid	O=C(O)CCCCCCC(O)CC#CC#CCCCCC
4-(3H)-quinazolinone	C1=CC=C2C(=C1)C(=O)NC=N2
Methyl dioxindole-3-acetate	O=C(OC)CC1(O)C(=O)NC=2C=CC=CC21
UNPD210332	O=C1N=C(N)NC1C(O)C2=CC=C(O)C=C2
1H-indol-2-yl(phenyl)methanone	O=C(C=1C=CC=CC1)C2=CC=3C=CC=CC3N2
N-Acetylgalactosamine	O=C(NC1C(O)OC(CO)C(O)C1(O))C
UNPD221230	O=C1C(OC2OC(COC3OC(C)C(O)C(O)C3OCC4=CC(OC)=C(O)C(OC)=C4)C(O)C(O)C2O)=C(OC=5C=C(O)C=C(O)C15)C=6C=CC(O)=CC6
Sinapic acid	O=C(O)C=CC=1C=C(OC)C(O)=C(OC)C=1
C16 phytosphingosine	OCC(N)C(O)C(O)CCCCCCCCCCCC
UNPD181354	O=C(NC(CO)C(C)CC)C(=CC=CC)C
Genipin	O=C(O)C(O)(C)CC=1C=CC(O)=C(OC)C=1
(-)-Epiafzelechin 3-gallate	O=C(OC1CC=2C(O)=CC(O)=CC2OC1C3=CC=C(O)C=C3)C4=CC(O)=C(O)C(O)=C4
4-(2,3-dihydro-1,4-benzodioxin-3-ylmethylamino)-3-nitrobenzenesulfonamide	O=[N+]([O-])C=3C=C(C=CC=3(NCC1OC2=CC=CC=C2(OC1)))S(=O)(=O)N
Ethenodeoxyadenosine	OCC4OC(N2C=NC=1C3=NC=CN3(C=NC=12))CC4(O)
Leucyl-Tryptophan	O=C(O)C(NC(=O)C(N)CC(C)C)CC2=CNC1=CC=CC=C12
Oleuropein	O=C(OC)C1=COC(OC2OC(CO)C(O)C(O)C2O)C(=CC)C1CC(=O)OCCC3=CC=C(O)C(O)=C3
staphyloferrin A	O=C(O)CC(O)(C(=O)O)CC(=O)NCCCC(NC(=O)CC(O)(C(=O)O)CC(=O)O)C(=O)O
UNPD98538	OCCCCC(O)C=CC#CC#CC(O)CC
6-(3,4-Dihydroxyphenyl)-6a,12b-dihydro-3,10,11,12-tetrahydroxy-[2]benzopyrano[3,4-c]benzopyran-8(6H)-one	O=C3C(OC2OC(COC1OC(C)C(O)C(O)C1(O))C(O)C(O)C2(O))=C(OC4=CC(O)=CC(O)=C34)C=5C=CC(O)=C(O)C=5
Kaempferol 7-cellobioside 3-sophoroside	O=C1C(OC2OC(CO)C(O)C(O)C2OC3OC(CO)C(O)C(O)C3O)=C(OC4=CC(OC5OC(CO)C(OC6OC(CO)C(O)C(O)C6O)C(O)C5O)=CC(O)=C14)C=7C=CC(O)=CC7
MINEs-359160	OCC4OC(OC3C(O)C(O)C(NC2C=C1COC(C1(O))C2(O))CC3(CO))C(O)C(O)C4(O)
UNPD180896	O=C1C=3C=CC=CC=3(N=CN1CC2NCC(O)CC2)
3-[[[(4R,5S)-8-(1-cyclohexenyl)-2-[(2S)-1-hydroxypropan-2-yl]-4-methyl-1,1-dioxo-4,5-dihydro-3H-6,1$l^{6},2-benzoxathiazocin-5-yl]methyl-methylamino]methyl]benzoic acid	O=C(O)C=1C=CC=C(C=1)CN(C)CC3OC=2C=C(C=CC=2S(=O)(=O)N(CC3(C))C(C)CO)C4=CCCCC4
Ciliatoside B	O=C1OCC=2C(OC3OCC(O)(COC4OCC(O)C(O)C4O)C3OC5OCC(O)C(OC6OCC(O)(CO)C6O)C5O)=C7C=C(OC)C(OC)=CC7=C(C=8C=CC=9OCOC9C8)C12
Leu-Phe-Asp	O=C(O)CC(NC(=O)C(NC(=O)C(N)CC(C)C)CC1=CC=CC=C1)C(=O)O
UNPD30274	O=C(OC1C(OC(=O)C)C(OC(=O)C=2C=CC=CC2)C(O)(C)C34OC(C)(C)C(C3)C(OC(=O)C)C(OC(=O)C=5C=CC=CC5)C14C)C=6C=NC=CC6
3-Methylene-indolenine	N1=CC(=C)C=2C=CC=CC12
12-oxo-PDA	O=C(O)CCCCCCCC1C=CC(=O)C1(CC=CCC)
5-(2-Furanyl)-1,2,3,4,5,6-hexahydro-7H-cyclopenta[b]pyridin-7-one	O=C3C=1NCCCC=1C(C=2OC=CC=2)C3
Leucylproline	O=C(O)C1N(C(=O)C(N)CC(C)C)CCC1
1-[(1S,2aS,8bS)-1-(hydroxymethyl)-4-[4-oxanyl(oxo)methyl]-1,2a,3,8b-tetrahydroazeto[2,3-c]quinolin-2-yl]-2-phenylethanone	O=C(N3C(CO)C4C1=CC=CC=C1N(C(=O)C2CCOCC2)CC34)CC5=CC=CC=C5
2-amino-4-({1-[(carboxymethyl)-C-hydroxycarbonimidoyl]-2-({2,3,6-trihydroxy-5-[(2E)-3-(4-hydroxyphenyl)prop-2-enoyl]-4-{[3,4,5-trihydroxy-6-(hydroxymethyl)oxan-2-yl]oxy}phenyl}sulfanyl)ethyl}-C-hydroxycarbonimidoyl)butanoic acid	O=C(O)CN=C(O)C(N=C(O)CCC(N)C(=O)O)CSC=3C(O)=C(O)C(OC1OC(CO)C(O)C(O)C1(O))=C(C(=O)C=CC2=CC=C(O)C=C2)C=3(O)
Bmsc-0013	O=C(OC)NCCCCCC(=O)NC1OC(CO)C(O)C(O)C1(O)
Leucyl-Arginine	O=C(O)C(NC(=O)C(N)CC(C)C)CCCNC(=N)N
L-homocysteinyl-N(6)-acetyl-L-lysine	O=C(O)C(NC(=O)C(N)CCS)CCCCNC(=O)C
Sethoxydim	O=C1C(=C(O)CC(C1)CC(C)SCC)C(=NOCC)CCC
UNPD146730	O=C(O)CCC(NCC(O)C(O)C(O)C(O)CO)C(=O)O
UNPD32620	O=C2N(C1OCC=C1(CO))C(OC)CC2(O)
4-(4' -hydroxy-3' ,5' -dimethoxyphenyl)-3-buten-2-one	CC(=O)C=CC1=CC(=C(C(=C1)OC)O)OC
UNPD63456	O=C(C=CC(O)C(O)CCC)NCC(C)C
{2-[5,7-dihydroxy-2-(4-hydroxyphenyl)-4-oxo-4H-chromen-8-yl]-4,5-dihydroxy-6-(hydroxymethyl)oxan-3-yl}oxidanesulfonic acid	O=C1C=C(OC2=C1C(O)=CC(O)=C2C3OC(CO)C(O)C(O)C3(OS(=O)(=O)O))C4=CC=C(O)C=C4
(1xi,3xi)-1,2,3,4-Tetrahydro-1-methyl-beta-carboline-3-carboxylic acid	O=C(O)C3NC(C=2NC1=CC=CC=C1C=2C3)C
Leucyl-Valine	O=C(O)C(NC(=O)C(N)CC(C)C)C(C)C
3-(carboxymethyl)-2-quinolinecarboxylic acid	O=C(O)C1=NC2=CC=CC=C2(C=C1CC(=O)O)
UNPD58559	N#CC(C)(C)C1OC(CO)C(O)C(O)C1(O)
3-hydroxy-3-(thiazol-2-yl)indolin-2-one	O=C2NC=1C=CC=CC=1C2(O)C3=NC=CS3
isatisindigoticanine C	OC(CN1C(=O)NC2=C(C=CC=C2)C1=O)C=C
4-(4-oxo-3,4-dihydroquinazolin-2-yl)butanoic acid	C1=CC=C2C(=C1)C(=O)NC(=N2)CCCC(=O)O
UNPD33566	O=C(OC)C=2C=1N=C3C=CC=CC3(=NC=1C(OC)=C(OC)C=2(OC))
deoxyvasicinone	C1CC2=NC3=CC=CC=C3C(=O)N2C1
indiforine C	OCCCCN1C(=O)NC2=C(C=CC=C2)C1=O
N-Acetylserotonin sulfate	OCCCCN1C(=O)NC2=C(C=CC=C2)C1=O
UNPD42074	O=CC1=CN(C2=CC=CC=C12)CC3=CC=CC=C3
Salsoline-1-carboxylate	O=C(O)C2(NCCC1=CC(O)=C(OC)C=C12)C
5-O-methyl-D-gluconic acid dimethylamide	O=C(N(C)C)C(O)C(O)C(O)C(OC)CO
Pauciflorine A	O=C(OC)N2C1=C6OCOC6(=CC=C1C45(C(=O)N(CCCC3=CCC24(C(O)(C(=O)OC)C3))CC5))
Penihydrone	O=C1CC(O)CC(C=CC=CCCC)C1CO
UNPD185432	O=C3C=5C=NC=C(C=5(C=C4C=2NC1=CC=CC=C1C=2CCN34))C(OCC)C
8-Acetoxy-4'-methoxypinoresinol 4-glucoside	O=C(OC12COC(C3=CC=C(OC)C(OC)=C3)C2COC1C4=CC=C(OC5OC(CO)C(O)C(O)C5O)C(OC)=C4)C
Istamycin C1	O=CNCC(=O)N(C)C2C(O)C(OC1OC(CNCC)CCC1(N))C(N)CC2(OC)
MINEs-307952	O=C(OC1C(OC(OC2C(OC(O)C(O)C2N(C)C)C)CC1(O)C)C)CC(C)C
N-[1-[(1-amino-4-methyl-1-oxopentan-2-yl)amino]-3-methyl-1-oxopentan-2-yl]carbamic acid tert-butyl ester	O=C(OC(C)(C)C)NC(C(=O)NC(C(=O)N)CC(C)C)C(C)CC
Naucleofficine B;(-)-Naucleofficine B	O=C4OCC(=CC)C=5C=C6C=3NC2=C(OC1OC(CO)C(O)C(O)C1(O))C=CC=C2C=3CCN6(C(=O)C4=5)
UNPD157425	O=C(OCC3OC(OC(=O)C1=CC=CN1)C(OC(=O)C2=CC=CN2)C(O)C3(O))C4=CC=C(O)C=C4
Crinasiadine	O=C2NC=1C=CC=CC=1C3=CC=4OCOC=4(C=C23)
UNPD160377	OC1=CC=C(C=C1)C=3OC=2C=C(O)C=CC=2CC=3
3,4,5-trihydroxy-6-[[3-(2-hydroxyethyl)-1H-indol-5-yl]oxy]tetrahydropyran-2-carboxylic acid	O=C(O)C1OC(OC=2C=CC=3NC=C(C3C2)CCO)C(O)C(O)C1O
7a-Epialexaflorine	O=C(O)C2N1CCC(O)C1C(O)C2(O)
Captopril-cysteine disulfide	O=C(O)C(N)CSSCC(C(=O)N1CCCC1(C(=O)O))C
Cordycedipeptide A;(-)-Cordycedipeptide A	O=C(N)CC1NC(=O)C(NC1(=O))C(C)CC
Deoxycytidine	O=C1N=C(N)C=CN1C2OC(CO)C(O)C2
Glycylprolylhydroxyproline	O=C(O)C2N(C(=O)C1N(C(=O)CN)CCC1)CCC2(O)
L-Agaridoxin	O=C(O)C(N)CCC(=O)NC1=CC=C(O)C(O)=C1
Lysyl-Hydroxyproline	O=C(O)C1N(C(=O)C(N)CCCCN)CC(O)C1
Mysorenone B	O=C(C=C(O)C1=CC=CC=C1)C(C=C)(C)C
N-(1-Deoxy-1-fructosyl)isoleucine	O=C(O)C(NCC1(O)(OC(CO)C(O)C1(O)))C(C)CC
Orotidine	O=C(O)C1=CC(=O)NC(=O)N1C2OC(CO)C(O)C2O
Triethanolamine	OCCN(CCO)CCO
UNPD109805	O=C2C=C(C1=CC=CC=C1)N(C=3C=CC=CC2=3)C
UNPD163054	O=C(OC)CCCNC(=N)N
UNPD78205	OC1=CC=CC(=C1)CNC=2N=CN=C3NC=NC32
6-{[3-(1,2-dihydroxybutyl)-1-oxo-1H-isochromen-6-yl]oxy}-3,4,5-trihydroxyoxane-2-carboxylic acid	O=C(O)C1OC(OC=2C=CC=3C(=O)OC(=CC3C2)C(O)C(O)CC)C(O)C(O)C1O
UNPD54121	O=C1C(=CC=2C=CC=CC2)NC(=O)C3N1CCC3
Ikshusterol	OC1C=C2CC(O)CCC2(C)C3CCC4(C)C(CCC4C13)C(C)CCC(CC)C(C)C
Brunnein A	O=C(O)C3N=C(C=2NC=1C=C(O)C=CC=1C=2C3)C
Leucyl-Isoleucine	O=C(O)C(NC(=O)C(N)CC(C)C)C(C)CC
Liarin	N#CC=CCOC1OC(CO)C(O)C(O)C1(O)
(-)-Sphingofungin E;Sphingofungin E	O=C(O)C(N)(CO)C(O)C(O)C(O)C=CCCCCCCC(=O)CCCCCC
6'-Hydroxybuspirone	O=C1N(C(=O)C(O)C2(C1)(CCCC2))CCCCN4CCN(C3=NC=CC=N3)CC4
Lacosamide-glucuronide	O=C(OC1OC(C(=O)O)C(O)C(O)C1(O))NC(C(=O)NCC2=CC=CC=C2)COC
UNPD102684	O=C(NC(OC)C1OC(CC(OC)COC)C(C)(C)CC1(O))C(O)C2(OC)(OC(C)C(C(=C)C2)C)
UNPD50349	O=COC2C(OC(=O)C(O)C(C)CC)C5(C)(C(C1=COC=C1)CC4OC45(C(=C)C2C3(C)(C(OC(=O)C)CC(=O)OC(C)(CO)C3(CC(=O)OC))))
(E)-4-((3R,4S)-3,4-dihydroxy-2,6,6-trimethylcyclohex-1-en-1-yl)but-3-en-2-one	CC(=O)\C=C\C1=C(C)[C@@H](O)[C@@H](O)CC1(C)C
isoscoparin	COC1=C(C=CC(=C1)C2=CC(=O)C3=C(O2)C=C(C(=C3O)[C@H]4[C@@H]([C@H]([C@@H]([C@H](O4)CO)O)O)O)O)O
N2-Oxalylarginine	O=C(O)C(=O)NC(C(=O)O)CCCNC(=N)N
cyclic 6-Hydroxymelatonin	O=C(N3C=2NC=1C=C(O)C(OC)=CC=1C=2CC3)C
Antibiotic SF 2140	N#CCC2=CN(C=1C=CC=C(OC)C=12)C3OC(C(=O)OC)CC(O)C3(O)
Santonin;Semenen;(-)-alpha-Santonin;(-)-Santonin;a-Santonin;[3S-(3alpha,3aalpha,5abeta,9bbeta)]-3a,5,5a,9b-Tetrahydro-3,5a,9-trimethylnaphtho[1,2-b]furan-2,8(3H,4H)-dione	O=C1C=CC2(C(=C1C)C3OC(=O)C(C)C3(CC2))(C)
N(2)-(2-carboxyethyl)-L-arginine	O=C(O)CCNC(C(=O)O)CCCNC(=N)N
Linamarin	N#CC(OC1OC(CO)C(O)C(O)C1(O))(C)C
N-(1-ethyl-2-oxo-6-benzo[cd]indolyl)benzamide	O=C(NC=3C=CC1=C2C=3(C=CC=C2(C(=O)N1CC)))C4=CC=CC=C4
4-Thiazolidinecarboxylic acid	O=C(O)C1NC(SC1)C2=CNC=3C=CC=CC32
S-Acetyldihydrolipoamide	O=C(N)CCCCC(CCS)SC(=O)C
N1-trans-Feruloylagmatine	O=C(C=CC1=CC=C(O)C(OC)=C1)NCCCCNC(=N)N
UNPD3055	O=C(OC6COC(OC5C(O)C(OC=3C(=O)C=4C(O)=CC(OC1OC(C)C(O)C(O)C1(O))=CC=4(OC=3(C2=CC=C(O)C=C2)))OC(C)C5(O))C(O)C6(OC(=O)C))C
4-Hydroxy-3-methoxy-cinnamoylglycine	O=C(O)CNC(=O)C=CC1=CC=C(O)C(OC)=C1
cyclobutyl-[5-[(2-ethyl-1-piperidinyl)sulfonyl]-2,3-dihydroindol-1-yl]methanone	O=C(N2C=1C=CC(=CC=1CC2)S(=O)(=O)N3CCCCC3CC)C4CCC4
Deoxyadenosine	OCC3OC(N2C=NC=1C(=NC=NC=12)N)CC3(O)
D-erythro-Eritadenine	O=C(O)C(O)C(O)CN2C=NC=1C(=NC=NC=12)N
UNPD149644	O=C(O)C2NCCC1=CC(OC)=C(OC)C(O)=C12
rubiadin	CC1=C(C=C2C(=C1O)C(=O)C3=CC=CC=C3C2=O)O
UNPD11328	O=C(O)C1=COC(OC2OC(CO)C(O)C(O)C2O)C3COC(=O)C(O)(C)C(OC(=O)CC13)C
1-azocanyl-[(2R,4R)-2-(4-hydroxybutoxy)-4-thiophen-2-yl-3,4-dihydro-2H-pyran-6-yl]methanone	O=C(C=1OC(OCCCCO)CC(C=1)C2=CC=CS2)N3CCCCCCC3
estra-1,3,5(10)-trien-3-ol	OC1=CC=C2C(=C1)CCC3C2CCC4(C)(CCCC34)
Sumiki's acid	O=C(O)C=1OC(=CC1)CO
6-hydroxy-4-(5-hydroxymethylfuran-2-yl)quinolin-2(1H)-one	OCc1ccc(o1)C1=CC(=O)Nc2ccc(O)cc12
4-methoxy-N-[2-[(4-nitrophenyl)methylthio]-4-oxo-3-quinazolinyl]benzamide	OCc1ccc(o1)C1=CC(=O)Nc2ccc(O)cc12
5,10-Methenyltetrahydrofolic acid	O=C([O-])C(NC(=O)C1=CC=C(C=C1)N3C=[N+]2C=4C(=O)N=C(N)NC=4(NCC2C3))CCC(=O)O
UNPD140860	O=C4C=1C=NC=C(C=1CC5C=3NC2=CC=CC=C2C=3CCN45)C(O)C
UNPD33529	OCCNC(C)C
Pyloricidin D	O=C(O)CC(NC(=O)C(O)C(O)C(O)C(N)CO)C1=CC=CC=C1
UNPD182524	O=C(OC1C(OC=2C(=O)C=3C(O)=CC(O)=CC3OC2C=4C=CC(O)=CC4)OC(C)C(OC(=O)C)C1OC(=O)C)C
UNPD63775	O=C(OC)C(=C)C1CCC2(C)C(O)CCC(O)(COC3OC(CO)C(O)C(O)C3O)C2C1O
UNPD43240	O=C1ON(C=C1)CCNC(=O)CCC(N)C(=O)O
UNPD106495	O=C1C=C(N(C=2C=CC=CC1=2)C)CCCCCCC
3H-indol-3-one	C1=CC=C2C(=C1)C(=O)C=N2
alpha-(2,6-anhydro-3-deoxy-D-arabino-heptulopyranosid)onate 7-phosphonate	O=P(O)(O)CC1OC(CC(O)C1(O))C(O)O
(2-benzyl-3-oxobutoxy)sulfonic acid	O=C(C)C(COS(=O)(=O)O)CC=1C=CC=CC1
UNPD34521	OC1=CC=2C=CN3C=4C=CC=CC4C=5C=CN=C1C5C23
UNPD119740	O=C(O)C=2N=C1C=CC=CC1=C(O)C=2C3NCCC3
UNPD119290	O=C(OC1C(=CC23OC3(C(=O)C(C)C(OC(=O)C)C4C(C1OC(=O)C)C4(C)C)CC(C)C2OC(=O)C)C)C
(5E,12E,2S,3S,4S,9S,11S,15R)-15-cinnamoyloxylathyra-5,12-dien-3-ol-14-one	O=C(OC12C(=O)C(=CC3C(CCC(=CC2C(O)C(C)C1)C)C3(C)C)C)C=CC=4C=CC=CC4
(3E,5Z,7Z,9E)-6,10,14-trimethylpentadeca-3,5,7,9,13-pentaen-2-one	O=C(C=CC=C(C=CC=C(C)CCC=C(C)C)C)C
13-apo-beta-carotenone	O=C(C=CC=C(C=CC1=C(C)CCCC1(C)C)C)C
C36H44O14	O=C(O)CC=3C2=CC5=NC(=CC=1NC(=C(C=1CCC(=O)O)C)CC4N=C(C=C(N2)C=3CCC(=O)O)C(=C4(C))CCC(=O)O)C(=C5CCC(=O)O)C
(Z)-N-[(4-hydroxyphenyl)methyl]ethoxycarbothioamide 4'-(tri-acetylrhamnoside)	O=C(OC2C(OC1=CC=C(C=C1)CN=C(OCC)S)OC(C)C(OC(=O)C)C2(OC(=O)C))C
Cassameridine;Cassameridin	O=C2C=5N=CC=C6C=C1OCOC1=C(C=3C=C4OCOC4(=CC2=3))C=56
(2E)-2-(1H-indol-3ylmethylidene)-1,2-dihydro-3H-indol-3-one	[H]\C(=C1/NC2=CC=CC=C2C1=O)C1=CNC2=CC=CC=C12
N-(4-hydroxy-2-oxo-1H-quinolin-3-yl)pentanamide	O=C1NC2=CC=CC=C2(C(O)=C1(NC(=O)CCCC))
2-[1-[(4-amino-2-methyl-pyrimidin-5-yl)methyl]-2-methyl-2H-pyridin-3-yl]ethanol	OCCC2=CC=CN(CC1=CN=C(N=C1(N))C)C2C
metazachlor ESA	CC1=C(C(=CC=C1)C)N(CN2C=CC=N2)C(=O)CS(=O)(=O)O
UNPD113777	O=C(C=CC1=CC=C(O)C=C1)NCCC=2C=CC=CC2
NS-102	O=C3NC1=C(C=C(C2=C1CCCC2)N(=O)=O)C3(=NO)
N-Acetylserotonin glucuronide	O=C(O)C3OC(OC=1C=CC=2NC=C(C=2(C=1))CCNC(=O)C)C(O)C(O)C3(O)
tetradecaphytosphingosine(1+)	OCC(N)C(O)C(O)CCCCCCCCCC
(5alpha,8beta,9beta)-5,9-Epoxy-3,6-megastigmadien-8-ol	OC1C=C2C(OC1(C))(C=CCC2(C)C)C
tanzawaic acid H	O=C(O)C=CC=CC1C(=CC(O)C2CC(CO)CC(C)C12)C
UNPD58550	O=C(C=1C=CC=CC=1(NC))N4C(=O)C=3NC2=CC=CC=C2C=3CC4
isatisindigoticanine F	N#CC3C=CC1=CC=CC=C1N3(C(=O)C2=CC=C(OC)C=C2)
Melophlin I	O=C1C(C(=O)CN1C)=C(O)CCCCCCCCCCC(C)CC
UNPD224802	OCC(C=CC=1C=CC=2NC=CC2C1)C
indigo	C1=CC=C2C(=C1)C(=C(N2)C3=NC4=CC=CC=C4C3=O)O
isoindigo	C1=CC=C2C(=C1)C(=C(N2)O)C3=C4C=CC=CC4=NC3=O
UNPD5395	O=C(O)CNC(C(=O)O)CC2=CNC1=CC=CC=C12
Physovenine	O=C(OC=1C=CC2=C(C=1)C3(C)(CCOC3(N2C)))NC
1-[2-furanyl(oxo)methyl]-2-benzo[cd]indolone	O=C(C=1OC=CC=1)N4C(=O)C3=CC=CC=2C=CC=C4(C=23)
Victoxinine	OCCN1CC2C(=C)C3(C)CCC(C(C)C)C2C3C1
Broussinol	OC3=CC=C2C(OC(C=1C=CC(O)=C(C=1)CC=C(C)C)C(O)C2)=C3
UNPD118118	O=C3C=5C=C(OC)C(O)=CC=5(N=C4C=2NC1=CC=CC=C1C=2CCN34)
UNPD140903	N#CC(C(=O)OCC(O)C(O)C(O)C(O)COC(=O)C(C#N)=C(C)C)=C(C)C
Sanguinolentaquinone	O=C1C=C(NCCCO)C=2C(=CNC=2(C1(=O)))CCO
all-trans-7-hydroxyhexadeca-2,4,8,10-tetraenoic acid	O=C(O)C=CC=CCC(O)C=CC=CCCCCC
UNPD110962	N=1C=CC(=C2C=CC=CC12)C(C3=CNC=4C=CC=CC43)C5=CNC=6C=CC=CC65
UNPD221276	O=C5OC(CO)C(C2=CNC1=CC=CC=C12)C4(C(=O)N(C=3C=C(O)C=CC=34)CO)C5
UNPD44092	N#CC(OC1OC(COC(=O)CC(=O)O)C(O)C(O)C1(O))C2=CC=CC=C2
Pisatoside	O=C2NC=CC2(OC1OC(CO)C(O)C(O)C1(O))
Ilicifolinoside A	OCC=C(C)COC1OC(CO)C(O)C(O)C1(O)
Xanthocillin X monomethyl ether	[C-]#[N+]C(=CC1=CC=C(O)C=C1)C([N+]#[C-])=CC2=CC=C(OC)C=C2
UNPD211482	OCC2OC(OC=1C=C(C=CC=1C)C)C(O)C(O)C2(O)
Entecavir	O=C1N=C(N)NC2=C1N=CN2C3C(=C)C(CO)C(O)C3
UNPD139978	ON=C(SC1OC(CO)C(O)C(O)C1O)CCC=C
UNPD76747	O=C(OC1OC(CO)C(O)C(O)C1(O))C2=CC=CN2
Rosoxacin	O=C(O)C1=CN(C=2C=C(C=CC=2(C1(=O)))C3=CC=NC=C3)CC
UNPD171686	O=C(OC1COC(C=CC#CC=2SC=CC2)CC1)C=C(C)C
UNPD13370	O=C(OC(C=CC)C1OC(=O)CC1)C2=CC=C(C=C2)[N+](=O)[O-]
UNPD130555	O=C(O)C(OC1OC(CO)C(O)C(O)C1(O))=C2C=CCC2
5-methoxy-3-methyl-2-benzofurancarboxylic acid (3-cyano-4-imino-2-oxopentyl) ester	N#CC(C(=O)COC(=O)C=2OC=1C=CC(OC)=CC=1C=2C)C(=N)C
UNPD133856	OCC2OC(OC1C(O)CC(O)OC1(C))C(O)C(O)C2(O)
beta-D-glucosyl-(1->3)-alpha-L-fucosyl group	OCC2OC(OC1C(O)C(OC(C)C1(O))C)C(O)C(O)C2(O)
Inodxyl glucuronide	O=C(O)C3OC(OC1=CNC2=CC=CC=C12)C(O)C(O)C3(O)
Epiisatindigoticoic acid A	OC(=O)C1=C(NC(=O)C2(O)CC(=O)NC3=CC=CC=C23)C=CC=C1
UNPD149769	OC2CC(OC1OC(C)C(O)C(O)C1)OC(C)C2(O)
3,4,5-trihydroxy-6-(2-hydroxy-3-methoxyphenoxy)oxane-2-carboxylic acid	O=C(O)C2OC(OC1=CC=CC(OC)=C1(O))C(O)C(O)C2(O)
4-Methoxybenzyl glucoside	OCC2OC(OCC1=CC=C(OC)C=C1)C(O)C(O)C2(O)
Thalidomide	O=C3NC(=O)C(N2C(=O)C1=CC=CC=C1C2(=O))CC3
UNPD50088	O=C(OC2C(OC1OC(CO)C(O)C(O)C1(O))C=COC2(C))C
UNPD57702	OCC2=C(CCOC1OC(CO)C(O)C(O)C1(O))CCC2CO
(9R,10S,12Z)-9,10-Dihydroxy-8-oxo-12-octadecenoic acid	O=C(O)CCCCCCC(=O)C(O)C(O)CC=CCCCCC
6-hydroxyindole-3-carboxylic acid beta-D-glucopyranosyl ester	O=C(OC1OC(CO)C(O)C(O)C1(O))C3=CNC2=CC(O)=CC=C23
Dihyroxy-1H-indole glucuronide I	O=C(O)C3OC(OC1=CC=2NC=CC=2(C=C1(O)))C(O)C(O)C3(O)
4-(methylthio)butyldesulfoglucosinolate	ON=C(CCCCSC)SC1OC(CO)C(O)C(O)C1(O)
Salfredin A7	O=C(O)C(N2C(=O)C=1C=C3OC(CC3(=C(O)C=1C2))C(C(=O)O)C)C
Naucleofficine E	O=C3C5=CN=CC(=C5(C=C4C=2NC1=CC=C(O)C=C1C=2CCN34))C(O)C
MG(18:3(9Z,12Z,15Z)/0:0/0:0)	O=C(OCC(O)CO)CCCCCCCC=CCC=CCC=CCC
UNPD128191	OCC2OC(OCC1=CC(O)C(CC1)C(O)(C)C)C(O)C(O)C2(O)
Cappariloside A	C1=CC2=C(C(=C1)O[C@H]3[C@@H]([C@H]([C@@H]([C@H](O3)CO)O)O)O)C(=CN2)CC#N
LSM-17343	O=C(NCC=1C=CC=2OCOC=2(C=1))CN4C(=O)C5C3C=CC(C3)C5(C4(=O))
6-hydroxyindole-3-carboxylic acd 6-O-beta-D-glucopyranoside	O=C(O)C3=CNC2=CC(OC1OC(CO)C(O)C(O)C1(O))=CC=C23
1-O-Feruloylglucose	O=C(OC1OC(CO)C(O)C(O)C1(O))C=CC=2C=CC(O)=C(OC)C=2
Grevilloside A	OC=2C=C(OC1OC(CO)C(O)C(O)C1(O))C=C(C=2)CC=CCCO
Kojibiose	O=CC(OC1OC(CO)C(O)C(O)C1(O))C(O)C(O)C(O)CO
Maltulose	O=C(CO)C(O)C(O)C(OC1OC(CO)C(O)C(O)C1(O))CO
Gardaloside	O=CC2=COC(OC1OC(CO)C(O)C(O)C1(O))C3C(=C)C(O)CC23
UNPD141841	OCC4OC(OC2OC1OCC3(O)(CC(O)C(C1)C23))C(O)C(O)C4(O)
UNPD212310	O=C(OC)C=1C=CC=CC=1N2C(=O)C=4C=CC=CC=4(N=C2C3NC(=N)CC3)
[3R-(3alpha,3aalpha,4beta,5alpha,6aalpha)]-3-[(beta-D-Gulucopyranosyloxy)methyl]hexsahydro-4-(hydroxymethyl)-5-methyl-2H-cyclopenta[b]furan-2-one	O=C2OC1CC(C)C(CO)C1C2COC3OC(CO)C(O)C(O)C3(O)
UNPD176598	OC2COC(OCC1OC(OCCC=C)C(O)C(O)C1(O))C(O)C2(O)
UNPD216790	O=C(O)C(N)C3=C(OC1OC(CO)C(O)C(O)C1(O))NC2=CC=CC=C23
2-[2-keto-7-[(2S,3R,4S,5S,6R)-3,4,5-trihydroxy-6-methylol-tetrahydropyran-2-yl]oxy-indolin-3-yl]acetate	O=C(O)CC3C(=O)NC=2C(OC1OC(CO)C(O)C(O)C1(O))=CC=CC=23
UNPD109133	O=C(OC)C(OC1OC(CO)C(O)C(O)C1(O))=CC2=CC=C(O)C=C2
Gentiopicrin	O=C3OCC=C2C3(=COC(OC1OC(CO)C(O)C(O)C1(O))C2(C=C))
3-epi-2,18-Dimethoxyschelhammericine	O(C1=C5OCOC5(=CC2=C1CCCN4CCC3=CC(OC)C(OC)CC234))C
UNPD204949	OCC3OC(OC2(C)(C(O)CC1C(C)C(OC)OCC12))C(O)C(O)C3(O)
C00050690	O(C1=C2C=CC(OC2=CC=3OC(C=4C=CC=CC4)C(OC)C(OC)C31)(C)C)C
Blepharin	O=C2NC3=CC=CC=C3(OC2(OC1OC(CO)C(O)C(O)C1(O)))
UNPD229260	O=C2C3=C(OC1OC(CO)C(O)C(O)C1(O))C=C(O)C=C3(OC(C2)C(C)C)
Dioxindole-3-acetyl-3-O-beta-glucose	O=C(O)CC3(OC1OC(CO)C(O)C(O)C1(O))(C(O)=NC2=CC=CC=C23)
5-Megastigmen-7-yne-3,9-diol 9-glucoside	OCC2OC(OC(C#CC1=C(C)CC(O)CC1(C)C)C)C(O)C(O)C2(O)
1-(2,5-dimethoxyphenyl)-2-[[5-(2-furanyl)-4-propyl-1,2,4-triazol-3-yl]thio]ethanone	O=C(C=1C=C(OC)C=CC=1(OC))CSC3=NN=C(C=2OC=CC=2)N3CCC
Creoside IV	OC1COC(OCC2OC(OCCCCCC)C(O)C(O)C2O)C(O)C1O
alpha-L-Rhap-(1->3)-beta-D-GlcpO[CH2]5NH2	OCC2OC(OCCCCCN)C(O)C(OC1OC(C)C(O)C(O)C1(O))C2(O)
Isatin	O=C1NC2=CC=CC=C2C1=O
Corchoionol C 9-glucoside	O=C2C=C(C)C(O)(C=CC(OC1OC(CO)C(O)C(O)C1(O))C)C(C)(C)C2
LSM-9293	O=C1C=CC=C3N1CC4N(C(=O)C2CC2)C3C(C(=O)OC)C4(CO)
Dihydroroseoside	O=C2CC(C)C(O)(C=CC(OC1OC(CO)C(O)C(O)C1(O))C)C(C)(C)C2
UNPD215200	O=C(OC)CC2CCC(OC1OC(CO)C(O)C(O)C1(O))C2(CC=CCC)
ascr#4	O=C(C)CCC(OC2OC(C)C(O)CC2(OC1OC(CO)C(O)C(O)C1(O)))C
7n-Methyl-8-Hydroguanosine-5'-Monophosphate	O=C1NC(=NC2=C1N(C)CN2C3OC(COP(=O)(O)O)C(O)C3O)N
alpha-Morroniside	O=C(OC)C2=COC(OC1OC(CO)C(O)C(O)C1(O))C3C(OC(O)CC23)C
UNPD193326	OCC(C)CCCC(C)C4C(O)CC2C4(CCC1C3CCC(O)CC3(CC(O)C12))
Isopentyl gentiobioside	OCC2OC(OCC1OC(OCCC(C)C)C(O)C(O)C1(O))C(O)C(O)C2(O)
UNPD28635	O=C(OC)C=2C(O)=CC=CC=2(C=CC=CC(C(=O)C(=CC1OC1(C))CC)C(OC)C)
C00051206	O=C(C=CC2(O)(C(C)C(OC1OC(CO)C(O)C(O)C1(O))C(O)CC2(C)(C)))C
2-[(2-oxo-1-propan-2-yl-3-indolylidene)methyl]-3-phenyl-4-quinazolinone	O=C3C5=CC=CC=C5(N=C(C=C1C(=O)N(C2=CC=CC=C12)C(C)C)N3C4=CC=CC=C4)
isatindigoside H	O=C(OC)C2=CC3(O)(C=CCN5C(=O)C4(C=1C=CC=CC=1N(C(=O)OC)C24(CC3))(CC5))
UNPD132978	OCC2OC(OCC=CCCC)C(OC1OC(CO)C(O)C(O)C1(O))C(O)C2(O)
UNPD27644	OCC2OC(OCC1OC(OCCCCCCCC)C(O)C(O)C1(O))C(O)C2(O)
Sayaendoside	OCC3OC(OCCC1=CC=CC=C1)C(OC2OCC(O)(CO)C2(O))C(O)C3(O)
Sonchuionoside C	O=C(C=CC2=C(C)C(O)C(OC1OC(CO)C(O)C(O)C1(O))CC2(C)C)C
N-(11Z,14Z)-eicosadienoylethanolamine	O=C(NCCO)CCCCCCCCCC=CCC=CCCCCC
Polygalatenoside A	O=C(OCC2OCC(OC1OC(CO)C(O)C(O)C1(O))C(O)C2(O))C3=CC=CC=C3
Apiosylglucosyl 4-hydroxybenzoate	O=C(OC2OC(COC1OCC(O)(CO)C1(O))C(O)C(O)C2(O))C3=CC=C(O)C=C3
UNPD142344	OC1=CC=C(C=C1)CCOC3OC(CO)C(O)C(O)C3(OC2OCC(O)(CO)C2(O))
3-(3-hydroxyphenyl)-5-[(E)-2-(3-hydroxyphenyl)ethenyl]-2-phenyl-2,3-dihydro-1-benzofuran-7-ol	OC1=CC=CC(C=CC=2C=C(O)C=3OC(C=4C=CC=CC4)C(C=5C=CC=C(O)C5)C3C2)=C1
2-(2-methoxyethyl)-9-methyl-N-[3-(4-methyl-1-piperidinyl)propyl]-1-oxo-4-pyrido[3,4-b]indolecarboxamide	O=C(NCCCN1CCC(C)CC1)C2=CN(C(=O)C4=C2C3=CC=CC=C3N4C)CCOC
UNPD207256	OCC2OC(OCC1OC(OCCC=CCC)C(O)C(O)C1(O))C(O)C(O)C2(O)
C00050461	O=C(O)C=3N=C(C=1OC(=CC=1)CO)C4NC=2C=CC=CC=2C4(C=3)
UNPD147238	N#CC2(OC1OC(COC(=O)C)C(OC(=O)C)C(OC(=O)C)C1(OC(=O)C))(C=CCC2)
UNPD24659	N#CN2C=1C(=O)C=4C(O)=CC=CC=4(C(=O)C=1C3=C2C(OC(=O)C(C)C)C(O)(C)C(O)C3(O))
UNPD112472	O=C(OCC2OC(OCCC1(O)(CCC(O)CC1))C(O)C(O)C2(O))CC3=CC=C(O)C=C3
UNPD150504	OC2C(OC)C(OC)OC(COC1OC(COC)C(OC)C(OC)C1(OC))C2(OC)
UNPD227366	OCC2(O)(COC(OCC1OC(OCCCCC)C(O)C(O)C1(O))C2(O))
Mandelonitrile rutinoside	N#CC(OC2OC(COC1OC(C)C(O)C(O)C1(O))C(O)C(O)C2(O))C3=CC=CC=C3
cis-p-Coumaric acid 4-[apiosyl-(1->2)-glucoside]	O=C(O)C=CC3=CC=C(OC2OC(CO)C(O)C(O)C2(OC1OCC(O)(CO)C1(O)))C=C3
Isatigotindoledioside C	OC1COC(OCC2OC(Oc3cccc4[nH]cc(CC#N)c34)C(O)C(O)C2O)C(O)C1O
Cichorioside G	O=C1C=C(CO)C4C1=C(C)CC(OC2OC(CO)C(O)C(O)C2(O))C3C4(OC(=O)C3(C))
UNPD217778	O=C(OCC1OC(OC(CC(=O)OC)C(O)CO)C(O)C(O)C1(O))C=CC2=CC=C(O)C=C2
LysoPE(18:3(6Z,9Z,12Z)/0:0)	O=C(OCC(O)COP(=O)(O)OCCN)CCCCC=CCC=CCC=CCCCCC
BAPTA	O=C(O)CN(C2=CC=CC=C2(OCCOC1=CC=CC=C1N(CC(=O)O)CC(=O)O))CC(=O)O
LysoPE(18:2(9Z,12Z)/0:0)	O=C(OCC(O)COP(=O)(O)OCCN)CCCCCCCC=CCC=CCCCCC
UNPD225845	O=C(OC3CC(=C2C(=O)C=C(COC1OC(CO)C(O)C(O)C1(O))C2C4OC(=O)C(C)C34)C)C
Isatigotindoledioside B	CON1CC(C(=O)OC2OC(COC3OCC(O)C(O)C3O)C(O)C(O)C2O)C2=CC=CC=C12
6-Methoxyindoline-2,3-dione	O=C1NC2=CC(OC)=CC=C2(C1(=O))
Cucurbitoside K	O=C(OCC3(O)(COC(OC2C(OC1=CC=C(C=C1)CO)OC(CO)C(O)C2(O))C3(O)))C(C)CC
2-[(4-acetyloxyphenyl)methylidene]-7-methyl-3-oxo-5-(2-phenylethenyl)-5H-thiazolo[3,2-a]pyrimidine-6-carboxylic acid ethyl ester	O=C(OCC)C4=C(N=C2N(C(=O)C(=CC1=CC=C(OC(=O)C)C=C1)S2)C4(C=CC3=CC=CC=C3))C
Quercetin 3-coumaroyl-triglucoside	O=C(OCC2OC(OCC1OC(O)C(O)C(O)C1(O))C(O)C(O)C2(O))C=CC3=CC=C(O)C=C3
(S)-Multifidol 2-[apiosyl-(1->6)-glucoside]	O=C(C3=C(O)C=C(O)C=C3(OC2OC(COC1OCC(O)(CO)C1(O))C(O)C(O)C2(O)))C(C)CC
Reniformin	O=C(OC1=CC=C(C=C1)CCS(=O)(=O)O)C4(C)(CCC3(C)(CCC2=CCC4(C3(CC(C)(C2)CCO))))
(2S,4S,5R)-2-isobutyl-4-[(Z)-1-[(2S,5R)-2-isopropyl-5-methyl-cyclohexoxy]prop-1-enyl]-5-thiazol-2-yl-pyrrolidine-2-carboxylic acid tert-butyl ester	O=C(OC(C)(C)C)C1(NC(C2=NC=CS2)C(C(OC3CC(C)CCC3C(C)C)=CC)C1)CC(C)C
Hypochoeroside C	O=C(OC3CC(=C2C(=O)C=C(COC1OC(CO)C(O)C(O)C1(O))C2C4OC(=O)C(=C)C34)C)C(=C)C
LysoPC(17:0)	O=C(OCC(O)COP(=O)([O-])OCC[N+](C)(C)C)CCCCCCCCCCCCCCCC
UNPD189287	O=C(OC2CC(OC(C)C2(OC1OC(C)C(OC(=O)C)C(OC)C1))OC3C(OC)C=COC3(C))C
UNPD65041	OCC2(O)(COC(OCC1OC(OCCCCCC)C(O)C(O)C1(O))C2(O))
LysoPC(18:2(9Z,12Z))	O=C(OCC(O)COP(=O)([O-])OCC[N+](C)(C)C)CCCCCCCC=CCC=CCCCCC
Pinoresinol 4-O-D-glucopyranoside	COC1=CC(=CC=C1OC1OC(O)C(O)C(O)C1CO)C1OCC2C1CO[C@@H]2C1=CC(OC)=C(O)C=C1
PC(18:1(6Z)/0:0)	O=C(OCC(O)COP(=O)([O-])OCC[N+](C)(C)C)CCCCC=CCCCCCCCCCCC
UNPD124204	O=C(OC2C1OC1(CO)C3C(OC=CC23)OC4OC(CO)C(O)C(O)C4(O))C=CC5=CC=C(OC)C=C5
cis-coniferin	COC1=C(C=CC(=C1)/C=C/CO)O[C@H]2[C@@H]([C@H]([C@@H]([C@H](O2)CO)O)O)O
Demethyloleuropein	O=C(O)C2=COC(OC1OC(CO)C(O)C(O)C1(O))C(=CC)C2CC(=O)OCCC=3C=CC(O)=C(O)C=3
Quercetin 3-feruloyl-triglucoside	O=C(OCC2OC(OCC1OC(O)C(O)C(O)C1(O))C(O)C(O)C2(O))C=CC=3C=CC(O)=C(OC)C=3
UNPD123361	O=C(OCC(O)COC1OC(CO)C(O)C(O)C1(O))CCCCCCCC=CCC=CCC=CCC
3,4,5-trihydroxy-6-[4-(3-hydroxybut-1-en-1-yl)-2-methoxyphenoxy]oxane-2-carboxylic acid	O=C(O)C2OC(OC=1C=CC(C=CC(O)C)=CC=1(OC))C(O)C(O)C2(O)
UNPD133025	O=C3C=C(C)C(O)(C=CC(OC2OC(COC1CCC(O)C(O)C1(O))C(O)C(O)C2(O))C)C(C)(C)C3
UNPD208575	O=C(OCC(O)COC1OC(CO)C(O)C(O)C1(O))CCCCCCCC=CC=CCCCCCC
1-O-linoleoyl-3-O-beta-D-galactopyranosyl-syn-glycerol	O=C(OCC(O)COC1OC(CO)C(O)C(O)C1O)CCCCCCCC=CCC=CCCCCC
Menisdaurin	N#CC=C2C=CC(O)CC2(OC1OC(CO)C(O)C(O)C1(O))
UNPD223599	O=C(OCC2OC(OC(C)CCC1C(=CC(=O)CC1(C)(C))C)C(O)C(O)C2(O))C3=CC(O)=C(O)C(O)=C3
C00051373	O=C(C=3C(O)=CC(OC1OC(CO)C(O)C(O)C1(O))=CC=3(OC2OC(CO)C(O)C(O)C2(O)))CC(C)C
Gusanlungionoside C	O=C3C=C(C)C(CCC(OC2OC(CO)C(O)C(O)C2(OC1OC(C)C(O)C(O)C1(O)))C)C(C)(C)C3
(4E)-4-[hydroxy-(3-propoxyphenyl)methylene]-5-(4-isoamoxy-3-methoxy-phenyl)-1-thiazol-2-yl-pyrrolidine-2,3-quinone	O=C1C(=O)N(C2=NC=CS2)C(C3=CC=C(OCCC(C)C)C(OC)=C3)C1=C(O)C=4C=CC=C(OCCC)C4
UNPD147729	O=C5C6=C(O)C(=C3OC1=C(C(=O)C(C(=O)C1(C)C)(C)C)C(C2=CC=CC=C2)C3=C6(OC(C4=CC=CC=C4)C5))C
Isatindigosesquilignan A	OC=1C=CC(=CC=1(OC))C4OC(O)(CC=3C=CC(OC2OC(CO)C(O)C(O)C2(O))=C(OC)C=3)CC4(CO)
Ascorbyl stearate	O=C1OC(C(O)=C1(O))C(O)COC(=O)CCCCCCCCCCCCCCCCC
UNPD76056	O=C6CCC4(C)(C(CCC3CC=2C5=CC=C(OC1OC(CO)C(OC)C(O)C1(O))C=C5(NC=2C34(C)))C6(C)C)
Luvungin E	O=C3OC(C)(C)C4CC(OC(=O)C)C5(C2=CCC(C1COC(C(O)C1)C(O)(C)C)C2(C)CCC5(C4(C=C3)(C)))(C)
UNPD150923	O=C(OCC3OC(OC1C(OC(OC)C2OC(OC12)(C)C)C)C(OC(=O)C)C(OC(=O)C)C3(OC(=O)C))C
Tracheloside	O=C2OCC(CC=1C=CC(OC)=C(OC)C=1)C2(O)CC=4C=CC(OC3OC(CO)C(O)C(O)C3(O))=C(OC)C=4
2-(3-phenyl-1-indazolyl)acetic acid phenyl ester	O=C(OC1=CC=CC=C1)CN4N=C(C2=CC=CC=C2)C3=CC=CC=C34
Conicaoside	COC1=CC(=CC(=C1O[C@H]2[C@@H]([C@H]([C@@H]([C@H](O2)CO)O)O)O)OC)[C@@H]3[C@H]([C@H](CO3)CC4=CC(=C(C=C4)O)OC)CO
C00051150	O=C(OC3C4C2=CC5OC1N(CC)CC6(COC)(CCC(OC)C1(C4(CC3(OC)(CC2)))C56))C7=CC=C(OC)C=C7
UNPD57997	O=C(O)C=CC(C)C(O)C(C)C(O)C(C)C(O)C(C)C(O)C(C=C(C(=O)C=2C(O)=C(C=C1C(=O)C(N)=CC(=O)C1=2)C)C)C
(1R)-2-[(3,5-dimethoxyphenyl)methyl]-N-(3,5-dimethyl-4-isoxazolyl)-1-(hydroxymethyl)-7-methoxy-9-methyl-1'-spiro[1,3-dihydropyrido[3,4-b]indole-4,4'-piperidine]carboxamide	O=C(NC=1C(=NOC=1C)C)N6CCC5(C=3C=2C=CC(OC)=CC=2N(C=3C(N(CC4=CC(OC)=CC(OC)=C4)C5)CO)C)CC6
LysoPC(18:0)	O=C(OCC(O)COP(=O)([O-])OCC[N+](C)(C)C)CCCCCCCCCCCCCCCCC
UNPD135345	O=C1OC(CC(O)C(=CC=CC(C)C2OC(=O)CC(CC=C1)C2)C)C(C)C(O)C(=CC=CC(=CC=3N=C(OC=3)C)C)C
3,3'-Bisanigorufone	O=C2C(O)=C(C4=CC=CC=3C=CC(C1=CC=CC=C1)=C2C=34)C5=C(O)C(=O)C7=C(C=CC=6C=CC=C5C=67)C8=CC=CC=C8
PI(O-16:0/0:0)	O=P(O)(OCC(O)COCCCCCCCCCCCCCCCC)OC1C(O)C(O)C(O)C(O)C1(O)
UNPD48150	O=C(OCC(OC(=O)CCCCCCCC=CCC=CCC=CCC)COC1OC(CO)C(O)C(O)C1(O))CCCCCC=CCC=CCC=CCC
Sibiricose A6	O=C(OC2C(O)C(OC2(OC1OC(CO)C(O)C(O)C1(O))(CO))CO)C=CC=3C=C(OC)C(O)=C(OC)C=3
UNPD131707	O=C3C=C(C)C(O)(CCC(OC2OC(COC1OC(CO)C(O)C(O)C1(O))C(O)C(O)C2(O))C)C(C)(C)C3
Citrusin B	OCC=CC=3C=C(OC)C(OC(CO)C(O)C=2C=CC(OC1OC(CO)C(O)C(O)C1(O))=C(OC)C=2)=C(OC)C=3
UNPD149710	OC=1C=CC(=CC=1(OC))C(OC2OC(CO)C(O)C(O)C2(O))C4COC(C=3C=C(OC)C(O)=C(OC)C=3)C4(CO)
UNPD128031	O=C(O)CCC=6C1=NC(=CC=5NC(C=C4N=C(C=C3NC=2C(C(=O)C(C(=O)OC)C1=2)=C3C)C(=C4C)CC)=C(C=C)C=5C)C=6C
Deacetylhirtin	O=C(OC3C(O)C1C6(C=CC(=O)C(C(=O)OC)(C6(=C(O)C(=O)C1(C)C45(OC5(CC(C2=COC=C2)C34(C)))))C)C)CC
UNPD176365	OC1C(OC2CCC3(C)C(O)(CCC4CC=5C=6C=CC(=CC6NC5C43C)CC(O)C(O)(C)C)C72OC17)C(O)(C)C
Canescensterone	O=C(OC(CCC(O)(C)C1CCC2(O)C3=CC(=O)C4CC(O)C(O)CC4(C)C3CCC12C)C(O)(C)C)C5=CC=CN5
7-O-Nicotinoylscutebarbatine H	O=C1OCC2=C1OC(C2)C3(C)C4CCC=C(C)C4(C)C(OC(=O)C=5C=NC=CC5)C(OC(=O)C=6C=NC=CC6)C3(O)C
UNPD122678	O=C(NC1=CC(=O)C2(OC2(C1(=O)))(CO))C=3C=CC=CC=3(O)
flavanone 7-O-[alpha-L-rhamnosyl-(1->2)-beta-D-glucoside]	O=C4C=5C=CC(OC2OC(CO)C(O)C(O)C2(OC1OC(C)C(O)C(O)C1(O)))=CC=5(OC(C3=CC=CC=C3)C4)
UNPD166672	O=C(OC3CC=4C(O)=CC(OC1OC(COC(=O)C(C)CC)C(O)C(O)C1(O))=CC=4(OC3(C=2C=CC(O)=C(O)C=2)))C
DG(14:1(9Z)/20:5(5Z,8Z,11Z,14Z,17Z)/0:0)	O=C(OCC(OC(=O)CCCC=CCC=CCC=CCC=CCC=CCC)CO)CCCCCCCC=CCCCC
LysoPC(16:0)	O=C(OCC(O)COP(=O)([O-])OCC[N+](C)(C)C)CCCCCCCCCCCCCCC
N-acetylneuraminyl-Galactosylceramide	O=C(O)C2(OC1C(O)C(OCC(NC(=O)CCCCCCCCCCCCCCC)C(O)C=CCCCCCCCCCCCCC)OC(CO)C1(O))(OC(C(O)C(O)CO)C(NC(=O)C)C(O)C2)
(7'R)-(+)-Lyoniresinol 9'-glucoside	OC1=C(OC)C=C(C=C1(OC))C4C=2C(OC)=C(O)C(OC)=CC=2CC(CO)C4(COC3OC(CO)C(O)C(O)C3(O))
Ganoderic acid AP2	O=C(O)C(=CCCC(C)C1CC(OC(=O)C)C2(C3=C(C(=O)C(OC(=O)C)C12(C))C4(C)(CCC(O)C(C)(C)C4(CC3)))(C))C
UNPD210458	O=C(OC5C1(OC2(O)(CCC3(C)(C(OC(=O)CC3(C2(O)(C1)))C4=COC=C4)))(C(=O)C(C)C(CC(=O)OC)C5(C)(C)))C(=CC)C
UNPD220778	O=C(OCC2OC(OC1OC(CO)C(O)C(O)C1(O))(CO)C(O)C2(O))CCCCCCCC=CCC=CCC=CCC
UNPD31197	O=C3C(OC2OC(C)C(OC1OC(CC)C(O)C(O)C1(O))C(O)C2(O))=C(OC=4C=C(O)C=C(O)C3=4)C5=CC=C(O)C=C5
Murrafoline	O8C2=C(C=C1C=9C=CC=CC=9(NC1=C2C(C=5C=CC=C4C=6C=C(C=3OC7(C)(CCC(C(=C)C)C(C=3C=6(NC4=5))C7))C)CC8(C)C))C
UNPD158526	O=C(OC1C4C(OC(=O)C)C(C)CC4(O)(C(=O)C(O)(C)C2C3C(CC(OC(=O)C)C12(COC(=O)C))C3(C)(C)))C5=CC=CC=C5
UNPD217325	O=C(OCC)CCC6C1=NC(=CC=5NC(C=C4N=C(C=C3NC=2C(C(=O)C(O)(C(=O)OC)C1=2)=C3C)C(=C4C)CC)=C(C=C)C=5C)C6(C)
UNPD221930	O=C(OC1CC(OC2OC(CO)C(O)C(O)C2O)CC3=CCC4C(CCC5(C)C4CC6OC7(OCC(=C)CC7)C(C)C65)C31C)C
Methyl benthamate	O=C(OC)C12CCC(C)C(O)(C)C2C3=CCC4C5(C)CCC(OC6OC(C)C(O)C(O)C6O)C(C)(C)C5CCC4(C)C3(C)CC1
[(2S,3R,4S,5R,6R)-3,4,5-trihydroxy-6-(hydroxymethyl)oxan-2-yl] N-[(Z)-1,3-dihydroxyoctadec-4-en-2-yl]carbamate	O=C(OC1OC(CO)C(O)C(O)C1O)NC(CO)C(O)C=CCCCCCCCCCCCCC
3,4,5-trihydroxy-6-[2-hydroxy-6-(3-hydroxyprop-1-en-1-yl)phenoxy]oxane-2-carboxylic acid	O=C(O)C2OC(OC=1C(O)=CC=CC=1(C=CCO))C(O)C(O)C2(O)
UNPD181498	O=C1OC2=C(C(=O)C=3C=CC=CC3)C(O)=C4C(OC(C)(C)C(O)C4O)=C2C(=C1)C=5C=CC=CC5
Dihydroascorbigen	C1=CC=C2C(=C1)C(=CN2)C[C@@]3([C@@H]([C@H](OC3=O)[C@H](CO)O)O)O
Cineracipadesin E	O=C(OC5C(OC(=O)C)C(C)(C)C(CC(=O)OC)C4(C)(C5(OC13(C(=C)C4(O)(C(OC(=O)C)CC3(C)(C(OC(=O)C1)C2=COC=C2))))))C
UNPD213090	O=C(OC4CC2C(=C)C5(OC1C(OC(=O)C(C)C)C(OC(=O)C)C(C)(C)C(CC(=O)OC)C12(C))(C(O)C(=O)OC(C3=COC=C3)C45(C)))C
UNPD196303	O=C(OC2C(O)C1(OC(C(=O)O)C(O)(C(=O)O)C2(O1)(C(=O)O))CCC(=C)C(OC(=O)C)C(C)CC3=CC=CC=C3)C=CC(C)CCCC
7-[4-amino-5-[3-hydroxy-1-(2-hydroxy-1-methyl-ethoxy)butoxy]-6-methyl-tetrahydropyran-2-yl]oxy-4,6,9,11-tetrahydroxy-9-(1-hydroxyethyl)-8,10-dihydro-7H-tetracene-5,12-quinone	O=C1C=2C=CC=C(O)C2C(=O)C=3C(O)=C4C(=C(O)C13)CC(O)(CC4OC5OC(C)C(OC(OC(C)CO)CC(O)C)C(N)C5)C(O)C
4-[(1R,3aS,5aR,5bR,7aR,11aS,11bR,13aR,13bR)-5a,5b,8,8,11a-pentamethyl-1-prop-1-en-2-yl-3a-(2-pyridin-2-ylethylcarbamoyl)-1,2,3,4,5,6,7,7a,11,11b,12,13,13a,13b-tetradecahydrocyclopenta[a]chrysen-9-yl]benzoic acid	O=C(O)C=1C=CC(=CC1)C2=CCC3(C)C(CCC4(C)C3CCC5C6C(C(=C)C)CCC6(C(=O)NCCC7=NC=CC=C7)CCC54C)C2(C)C
UNPD137509	O=C(O)C1OC12C3(C(=O)CC4C(OC(=C)CC(OC(=O)C)C4(C)C3CCC2(C)C(OC5OC(CO)C(O)C(O)C5O)C6=COC=C6)(C)C)C
Matairesinol-4-O-D-glucopyranoside	O.CCC1C(O)C(O)C(O)OC1OC1=CC=C(CC2C(CC3=CC=C(O)C(OC)=C3)COC2=C)C=C1OC
cyclohexanediacetic acid	O=C(O)CC1(CC(=O)O)(CCCCC1)
Lariciresinol-diglucoside	COC1=CC(=CC=C1OC1OC(O)C(O)C(O)C1CO)C1OCC(CC2=CC(OC)=C(OC3OC(O)C(O)C(O)C3CO)C=C2)C1CO
Demethyltorosaflavone C;cis-(+-)-2-(3,4-Dihydroxyphenyl)-5b,8a-dihydro-5,7-dihydroxy-6-methyl-4H,8H-cyclopenta[4,5]furo[3,2-g]-1-benzopyran-4,8-dione	O=C1C=C(OC=2C=C3OC4C(=O)C(O)=C(C)C4C3=C(O)C12)C=5C=CC(O)=C(O)C5
phenyl 2-[[[(2R,4R)-4-(5-methyl-2,4-dioxopyrimidin-1-yl)-1,3-dioxolan-2-yl]methoxy-phenoxyphosphoryl]amino]acetate	O=C(OC=1C=CC=CC1)CNP(=O)(OC=2C=CC=CC2)OCC3OCC(O3)N4C=C(C(=O)NC4=O)C
Clemastain B	COC1=CC(CC2CO[C@@H]([C@H]2CO)C2=CC=C(OC3OC(CO)C(O)C(O)C3O)C(OC)=C2)=CC=C1OC1OC(CO)C(O)C(O)C1O
10,11-Dihydro-12-hydroxynerolidol 3-O-beta-D-2'-acetylglucoside	O=C(OCC1OC(OC(C=C)(C)CCC=C(C)CCCC(C)CO)C(OC(=O)C)C(O)C1(O))C
Gingerglycolipid A	O=C(OCC(O)COC2OC(COC1OC(CO)C(O)C(O)C1(O))C(O)C(O)C2(O))CCCCCCCC=CCC=CCC=CCC
UNPD187658	O=C(OC)C2=COC(OC1OC(CO)C(O)C(O)C1(O))C(C=C)C2CCOC(=O)C(=CC)C
UNPD195717	O=C(OC1C(C)CC2(O)(C(=O)C(O)(C)C3CC(C(=O)C3(O)(C(O)C(O)(COC(=O)C)C(OC(=O)C(=CC)C)C12))(C)C))C4=CC=CC=C4
UNPD217747	O=C(OC12C(OC(=O)CCCCCCCCC)C(C)C3(O)C4C=C(C(=O)C4CC(=CC3C1C2(C)C)COC(=O)CCCCCCCCC)C)C
UNPD83504	O=COC2C(OC(=O)C(O)C(C)CC)C5(C)(C(C1=COC=C1)CC4OC45(C(=C)C2C(C)(C(OC(=O)C)CC(=O)OC)C3CC(=O)OC3(C)(CO)))
UNPD46073	O=C2OCC(CC=1C=CC(OC)=C(OC)C=1)C2(O)CC=5C=CC(OC4OC(COC3OC(CO)C(O)C(O)C3(O))C(O)C(O)C4(O))=C(OC)C=5
Buddlejoside A9	O=C(OC1C(O)C(OC(=O)C)C(OC1(C))OC3C2OC2(CO)C4C(OC=CC34)OC5OC(CO)C(O)C(O)C5(O))C=CC6=CC=C(OC)C(OC)=C6
PG(18:4(6Z,9Z,12Z,15Z)/18:3(9Z,12Z,15Z))	O=C(OCC(OC(=O)CCCCCCCC=CCC=CCC=CCC)COP(=O)(O)OCC(O)CO)CCCCC=CCC=CCC=CCC=CCC
Kansuinin H	O=C(OC3C(OC(=O)C)C(=C)C(OC(=O)C)C1C(OC(=O)C)C(O)(C)CC1(OC(=O)C)C2(O)(OC(C(=O)C2(C))C(C)(C)C3(OC(=O)C)))C4=CC=CC=C4
1-(9Z,12Z,15Z)-octadecatrienoyl-2-(7Z,10Z,13Z)-hexadecatrienoyl-3-(beta-D-galactosyl)-sn-glycerol	O=C(OCC(OC(=O)CCCCCC=CCC=CCC=CCC)COC1OC(CO)C(O)C(O)C1(O))CCCCCCCC=CCC=CCC=CCC
PG(18:2(9Z,12Z)/16:0)	O=C(OCC(OC(=O)CCCCCCCCCCCCCCC)COP(=O)(O)OCC(O)CO)CCCCCCCC=CCC=CCCCCC
Rhamnocitrin 4'-O-rhamninoside	O=C1C(O)=C(OC2=CC(OC)=CC(O)=C12)C6=CC=C(OC5OC(COC4OC(C)C(O)C(OC3OC(C)C(O)C(O)C3(O))C4(O))C(O)C(O)C5(O))C=C6
PG(16:1(9Z)/18:3(9Z,12Z,15Z))	O=C(OCC(OC(=O)CCCCCCCC=CCC=CCC=CCC)COP(=O)(O)OCC(O)CO)CCCCCCCC=CCCCCCC
PE(18:0/20:4(5Z,8Z,11Z,13E)(15OH[S]))	O=C(OCC(OC(=O)CCCC=CCC=CCC=CC=CC(O)CCCCC)COP(=O)(O)OCCN)CCCCCCCCCCCCCCCCC
UNPD5050	OCC=CC#CC#CCCCOC1OC(CO)C(O)C(O)C1(O)
PG(18:3(9Z,12Z,15Z)/16:0)	O=C(OCC(OC(=O)CCCCCCCCCCCCCCC)COP(=O)(O)OCC(O)CO)CCCCCCCC=CCC=CCC=CCC
Sagittain B	O=C(OC6C(OC(OC=3C(=O)C=4C(O)=CC(OC1OC(C)C(O)C(O)C1(O))=CC=4(OC=3(C2=CC=C(O)C=C2)))C(O)C6(OC5OCC(O)C(O)C5(O)))C)C
UNPD229217	O=C(O)CC(O)(C)CC(=O)OCC5OC(OC=2C(=O)C=3C(O)=CC(OC)=CC=3(OC=2(C1=CC=C(O)C=C1)))C(OC4OC(C)C(O)C(O)C4(O))C(O)C5(O)
Kaempferol 4'-methyl ether 3-(4Rha-rhamnosylrutinoside);3-[(O-6-Deoxy-alpha-L-mannopyranosyl-(1->4)-O-6-deoxy-alpha-L-mannopyranosyl-(1->6)-beta-D-glucopyranosyl)oxy]-5,7-dihydroxy-2-(4-methoxyphenyl)-4H-1-benzopyran-4-one	O=C4C(OC3OC(COC2OC(C)C(OC1OC(C)C(O)C(O)C1(O))C(O)C2(O))C(O)C(O)C3(O))=C(OC=5C=C(O)C=C(O)C4=5)C6=CC=C(OC)C=C6
UNPD197671	O=C(OC4CC(C)C56(OC(C)(C)C(C(OC(=O)C1=CC=CC=C1)C(OC(=O)C2=CC=CC=C2)C5(CO)(C4(OC(=O)C3=CC=CC=C3)))C6(OC(=O)C)))C7=CC=CC=C7
MGDG(18:2(9Z,12Z)/18:3(9Z,12Z,15Z))	O=C(OCC(OC(=O)CCCCCCCC=CCC=CCC=CCC)COC1OC(CO)C(O)C(O)C1(O))CCCCCCCC=CCC=CCCCCC
isoscoparin-3''-O-glucoside-7-O-glucoside	O=C4C(OC3OC(COC2OC(C)C(O)C(OC1OC(C)C(O)C(O)C1(O))C2(O))C(O)C(O)C3(O))=C(OC=5C=C(O)C=C(O)C4=5)C=6C=C(O)C(O)=C(OC)C=6
UNPD39420	O=C(OCC(OC1OC(CO)C(O)C(O)C1(O))COC(=O)CCCCCCCC=CCC=CCC=CCC)CCCCCCCC=CCC=CCC=CCC
1,2-Di-O-palmitoyl-3-O-(6-sulfoquinovopyranosyl)glycerol	O=C(OCC(OC(=O)CCCCCCCCCCCCCCC)COC1OC(CS(=O)(=O)O)C(O)C(O)C1(O))CCCCCCCCCCCCCCC
Isoscoparin-3''-O-feruloylglucoside	COC1=CC(\C=C\C(=O)OC2C(OC3C(O)C(CO)OC(C3O)C3=C(O)C4=C(OC(=CC4=O)C4=CC(OC)=C(O)C=C4)C=C3O)OC(CO)C(O)C2O)=CC=C1O
Syringin	OCC=CC=2C=C(OC)C(OC1OC(CO)C(O)C(O)C1(O))=C(OC)C=2
Secoisolariciresinoldiglucoside	COC1=C(C=CC(=C1)C[C@H](CO[C@H]2[C@@H]([C@H]([C@@H]([C@H](O2)CO)O)O)O)[C@H](CC3=CC(=C(C=C3)O)OC)CO[C@H]4[C@@H]([C@H]([C@@H]([C@H](O4)CO)O)O)O)O
UNPD50461	OC=1C(OC)=CC(=CC=1(OC))C(O)C(OC2=C(OC)C=C(C=C2(OC))C3OCC4C(OCC34)C6=CC(OC)=C(OC5OC(CO)C(O)C(O)C5(O))C(OC)=C6)CO
UNPD13725	O=C(OCC(OC(=O)CCCCCCCCCCCCCCC)COC1OC(CS(=O)(=O)O)C(O)C(O)C1(O))CCCCCCCC=CCC=CCC=CCC
UNPD138251	O=C(OCC(OC(=O)CCCCCCCCCCCCCCC)COC1OC(CS(=O)(=O)O)C(O)C(O)C1(O))CCCCCCCC=CCC=CCCCCC
UNPD108218	O=C(OCC(OC(=O)CCCCCCCCCCCCCCC)COC1OC(CS(=O)(=O)O)C(O)C(O)C1(O))CCCCCCCC=CCCCCCCCC
3-[7,12,18-tris(2-carboxyethyl)-3,8,13,17-tetrakis(carboxymethyl)-21,23-dihydroporphin-2-yl]propionic acid	O=C(O)CC=1C2=NC(=CC=3NC(C=C4N=C(C=C5NC(=C2)C(=C5CCC(=O)O)CC(=O)O)C(=C4CCC(=O)O)CC(=O)O)=C(C3CCC(=O)O)CC(=O)O)C1CCC(=O)O
Isoscoparin-3''-O-sinapoylglucoside	COC1=CC(\C=C\C(=O)OC2C(OC3C(O)C(CO)OC(C3O)C3=C(O)C4=C(OC(=CC4=O)C4=CC(OC)=C(O)C=C4)C=C3O)OC(CO)C(O)C2O)=CC(OC)=C1O
SQDG(22:5(5Z,8Z,11Z,14Z,17Z)/16:1(13Z))	O=C(OCC(OC(=O)CCCCCCCCCCCC=CCC)COC1OC(CS(=O)(=O)O)C(O)C(O)C1(O))CCCC=CCC=CCC=CCC=CCCCCC
(3Z,5E,9E,17E,19E)-1,7,15-trihydroxy-4,6,10,16,22,28-hexamethyl-13-[(E)-5,6,8,10-tetrahydroxy-1,3,9-trimethyl-dodec-3-enyl]-12,29-dioxabicyclo[23.3.1]nonacosa-3,5,9,17,19-pentaene-8,11,23-trione	O=C1OC(CC(O)C(C=CC=CCC(C(=O)CC2OC(O)(CC=C(C=C(C)C(O)C(=O)C=C1C)C)C(C)CC2)C)C)C(C)CC(=CC(O)C(O)CC(O)C(C)C(O)CC)C
PI(16:0/18:3(6Z,9Z,12Z))	O=C(OCC(OC(=O)CCCCC=CCC=CCC=CCCCCC)COP(=O)(O)OC1C(O)C(O)C(O)C(O)C1(O))CCCCCCCCCCCCCCC
UNPD123348	O=C(OC6CC(OC2OC(C)C(O)C(OC1OC(C)C(OC)C(O)C1)C2)OC(C)C6(OC4C(=O)C=3C(O)=C5C(O)=C(C(O)=CC5(=CC=3CC4C(OC)C(=O)C(O)C(O)C))C))C
LysoPE(16:0/0:0)	O=C(OCC(O)COP(=O)(O)OCCN)CCCCCCCCCCCCCCC
(6R)-9,10-Dihydroxy-4,7-megastigmadien-3-one-9-O-beta-D-glucopyranoside	O=C2C=C(C)C(C=CC(OC1OC(CO)C(O)C(O)C1(O))CO)C(C)(C)C2
Benzyl alcohol beta-D-rutinoside	OC3C(OCC1=CC=CC=C1)OC(COC2OC(C)C(O)C(O)C2(O))C(O)C3(O)
Staphylionoside D	O=C(C=C=C1C(O)(C)CC(OC2OC(CO)C(O)C(O)C2O)CC1(C)C)C
(2E,18R)-18-hydroxynonadec-2-enoic acid	O=C(O)C=CCCCCCCCCCCCCCCC(O)C
UNPD56926	O=C(OCC(OC(=O)CCCCCC=CCC=CCC=CCC)COC2OC(COC1OC(CO)C(O)C(O)C1(O))C(O)C(O)C2(O))CCCCCCCC=CCC=CCCCCC
Kaempferol 3-(2G-glucosylrutinoside)-7-glucoside	O=C5C(OC3OC(COC1OC(C)C(O)C(O)C1(O))C(O)C(O)C3(OC2OC(CO)C(O)C(O)C2(O)))=C(OC=6C=C(OC4OC(CO)C(O)C(O)C4(O))C=C(O)C5=6)C7=CC=C(O)C=C7
Isovitexin-3''-O-glucoside-7-O-glucoside	OCC1OC(OC2C(O)C(CO)OC(C2O)C2=C(O)C3=C(OC(=CC3=O)C3=CC=C(O)C=C3)C=C2OC2OC(O)C(O)C(O)C2CO)C(O)C(O)C1O
2-Feruloyl-1,2'-disinapoylgentiobiose	O=C(OC4OC(COC2OC(CO)C(O)C(O)C2(OC(=O)C=CC1=CC(OC)=C(O)C(OC)=C1))C(O)C(O)C4(OC(=O)C=CC=3C=CC(O)=C(OC)C=3))C=CC=5C=C(OC)C(O)=C(OC)C=5
UNPD226155	O=C(OCC(OC(=O)CCCCCCCCCCCCCCC)COC2OC(COC1OC(CO)C(O)C(O)C1(O))C(O)C(O)C2(O))CCCC=CCC=CCC=CCC=CCC=CCC
1,2-Di-(9Z,12Z,15Z-octadecatrienoyl)-3-(Galactosyl-alpha-1-6-Galactosyl-beta-1)-glycerol	O=C(OCC(OC(=O)CCCCCCCC=CCC=CCC=CCC)COC2OC(COC1OC(CO)C(O)C(O)C1(O))C(O)C(O)C2(O))CCCCCCCC=CCC=CCC=CCC
1,2,2'-Trisinapoylgentiobioside	O=C(OC1OC(COC2OC(CO)C(O)C(O)C2OC(=O)C=CC3=CC(OC)=C(O)C(OC)=C3)C(O)C(O)C1OC(=O)C=CC4=CC(OC)=C(O)C(OC)=C4)C=CC5=CC(OC)=C(O)C(OC)=C5
Linarin	O=C1C=C(OC2=CC(OC3OC(COC4OC(C)C(O)C(O)C4O)C(O)C(O)C3O)=CC(O)=C12)C=5C=CC(OC)=CC5
UNPD107381	O=C(O)CCCC(O)C(O)C=CC(O)CCCCCCCCC
Xylogranatin N	O=C1OC(C2=COC=C2)C(C(=C1)C=3OC4=C(C3)C(OC(=O)C(C)CC)C(C)(C)C(CC(=O)OC)C4C)(C)CCC(=O)O
UNPD10521	O=C(OCC4OC(OCC3OC(OC(=O)C=CC1=CC(OC)=C(O)C(OC)=C1)C(OC(=O)C=CC2=CC(OC)=C(O)C(OC)=C2)C(O)C3(O))C(O)C(O)C4(O))C=CC=5C=C(OC)C(O)=C(OC)C=5
UNPD775	OCSC2=NCC=1C=3C=CC=CC=3(NC=1S2)
Glycyl-Lysine	O=C(O)C(NC(=O)CN)CCCCN
Indole-3-acrylic acid	O=C(O)C=CC1=CNC=2C=CC=CC1=2
(1H-Indol-3-yl)oxoacetamide	NC(=O)C(=O)c1c[nH]c2ccccc12
N-(1,3-dioxo-5-isoindolyl)-3-methoxybenzamide	O=C(NC=1C=CC=2C(=O)NC(=O)C=2(C=1))C=3C=CC=C(OC)C=3
Agrochelin	O=C(O)C(C)(C)C(O)C1N(C)C(SC1)C2N=C(SC2)C=3C(O)=CC=CC3CCCCC
Paulomenol A	O=C(O)C=1C(=O)C(O)(CC(=O)C=1(N))C3OC(COC(=O)C)C(O)C(OC2OC(C)C(O)(C(OC(=O)C(C)CC)C)C(OC)C2)C3(O)
UNPD210539	O=C3OC(OCCCC)CC2C3(=COC(OC1OC(CO)C(O)C(O)C1(O))C2(C=C))
UNPD2679	OCC3OC(OCCC1=CC=CC=C1)C(O)C(O)C3(OC2OCC(O)(CO)C2(O))
Isovitexin	C1=CC(=CC=C1C2=CC(=O)C3=C(O2)C=C(C(=C3O)[C@H]4[C@@H]([C@H]([C@@H]([C@H](O4)CO)O)O)O)O)O
Isovitexin-3''-O-glucoside	OCC1OC(OC2C(O)C(CO)OC(C2O)c2c(O)cc3oc(cc(=O)c3c2O)-c2ccc(O)cc2)C(O)C(O)C1O
Lycorine	OC1C=C2CCN3CC4=CC=5OCOC5C=C4C(C1O)C23
UNPD125028	OCC5OC(OC4=C(C(OC1OC(CO)C(O)C(O)C1(O))=C3C(OC(C2=CC=CC=C2)CC3(O))=C4C)C)C(O)C(O)C5(O)
UNPD229298	N#CC=C2C(=O)NC=1C=CC=C(O)C=12
Lariciresinol-4'-O-D-glucopyranoside	COC1=CC(=CC=C1O)C1OCC(CC2=CC(OC)=C(OC3OC(O)C(O)C(O)C3CO)C=C2)C1CO
UNPD56357	O=C1C=C2C=C(COC3OC(CO)C(O)C(O)C3O)CCC2C(C)(C)C1
UNPD7167	O=C(O)C(N)CC=1C=CC(O)=C(C=1)CC=2C=C(C=CC=2(O))CC(N)C(=O)O
Lariciresinol-4-O-D-glucopyranoside	COC1=CC(=CC=C1OC1OC(O)C(O)C(O)C1CO)C1OCC(CC2=CC(OC)=C(O)C=C2)C1CO
Syringaresinol-4-O-D-glucoside	COC1=CC(=CC(OC)=C1O)[C@H]1OCC2C1COC2C1=CC(OC)=C(OC2OC(O)C(O)C(O)C2CO)C(OC)=C1
3-(8-methyl-2-imidazo[1,2-a]pyridinyl)-1-benzopyran-2-one	O=C1OC4=CC=CC=C4(C=C1C=2N=C3C(=CC=CN3(C=2))C)
Indigodole B	CCC12NC3=C(C=CC=C3)C(=O)N1C1=C(C=CC=C1)C2=O
Citroside A	O=C(C=C=C1C(OC2OC(CO)C(O)C(O)C2O)(C)CC(O)CC1(C)C)C
Pisumionoside	O=C(C=CC2(O)(C(O)(C)CC(OC1OC(CO)C(O)C(O)C1(O))CC2(C)(C)))C
1-O-(3-Hydroxybutyryl)pancratistatin	O=C(OC2C(O)C(O)C(O)C3NC(=O)C=1C(O)=C4OCOC4(=CC=1C23))CC(O)C
9,13-Dihydroxy-4-megastigmen-3-one 9-glucoside	O=C1C=C(CO)C(CCC(OC2OC(CO)C(O)C(O)C2O)C)C(C)(C)C1
Isorhamnetin 3-rhamnosyl-(1->2)-gentiobiosyl-(1->6)-glucoside;Quercetin 3'-methyl ether 3-rhamnosyl-(1->2)-gentiobiosyl-(1->6)-glucoside	O=C5C(OC4OC(COC3OC(COC1OC(CO)C(O)C(O)C1(O))C(O)C(O)C3(OC2OC(C)C(O)C(O)C2(O)))C(O)C(O)C4(O))=C(OC=6C=C(O)C=C(O)C5=6)C7=CC=C(O)C(OC)=C7
Salfredin A3	O=C(O)CCC(C(=O)O)N2C(=O)C=1C=C3OC(CC3(=C(O)C=1C2))C(C(=O)O)C
UNPD131362	OCC3OC(OC=1C=CC(=CC=1(OC))CC=C)C(OC2OC(C)C(O)C(O)C2(O))C(O)C3(O)
UNPD60268	OCC2OC(OC1=C(OC)C=C(C=CCOC)C=C1(OC))C(O)C(O)C2(O)
UNPD88666	O=C(OC2OC(COC1OC(CO)C(O)C(O)C1(O))C(O)C(O)C2(O))C(=CC)C
(10S)-Juvenile hormone III diol phosphate	O=C(OC)C=C(C)CCC=C(C)CCC(OP(=O)(O)O)C(O)(C)C
3,5-Dicaffeoyl-4-succinoylquinic acid	O=C(OC1CC(O)(C(=O)O)CC(OC(=O)C=CC2=CC=C(O)C(O)=C2)C1OC(=O)CCC(=O)O)C=CC3=CC=C(O)C(O)=C3
6-(2-amino-2-carboxyethyl)-7,8-dioxo-1,2,3,4,7,8-hexahydroquinoline-2,4-dicarboxylic acid	O=C(O)C(N)CC1=CC2=C(NC(C(=O)O)CC2C(=O)O)C(=O)C1=O
Sibiricose A1	O=C(OCC1OC(OC2(OC(CO)C(O)C2O)CO)C(O)C(O)C1O)C=CC3=CC(OC)=C(O)C(OC)=C3
UNPD200966	O=C1OC(C(O)C=C(C)C)C1C(OCC)COC2OC(CO)C(O)C(O)C2(O)
UNPD230378	O=C(OC)C3=CNC=2C=C(OC1OC(CO)C(O)C(O)C1(O))C=CC=23
Ligraminol B	OC1=C(OC)C=C(C=C1OC)C2OC(C3=CC(OC)=C(O)C(OC)=C3)C(COC4OC(CO)C(O)C(O)C4O)C2CO
UNPD168117	OC=1C(OC)=CC(=CC=1(OC))C2OCC3C(OCC23)C6=CC(OC)=C(OC5OC(COC4OC(CO)C(O)C(O)C4(O))C(O)C(O)C5(O))C(OC)=C6
UNPD33947	OCC2OC(OCC1OC(OCCCC(C)C)C(O)C(O)C1(O))C(O)C(O)C2(O)
2,3-Butanediol glucoside	OCC1OC(OC(C)C(O)C)C(O)C(O)C1O
UNPD154396	O=C1N=C(C=C1C2=CNC3=CC=CC=C32)C4=CNC5=CC=CC=C54
trans-o-Coumaric acid 2-glucoside	O=C(O)C=CC=1C=CC=CC1OC2OC(CO)C(O)C(O)C2O
UNPD157561	O=CC=1C=CC(=O)N4C=1C=3NC=2C=CC=CC=2C=3CC4
Pinoresinol diglucoside;(-)-Pinoresinol diglucoside	OCC1OC(OC2=CC=C(C=C2OC)C3OCC4C(OCC34)C5=CC=C(OC6OC(CO)C(O)C(O)C6O)C(OC)=C5)C(O)C(O)C1O
UNPD55998	O=C1NC(=O)C(N1)C3=CNC2=CC=CC=C23
Isoscoparin-3''-O-glucoside	COc1cc(ccc1O)-c1cc(=O)c2c(O)c(C3OC(CO)C(O)C(OC4OC(CO)C(O)C(O)C4O)C3O)c(O)cc2o1
α-L-rhamnopyranosyl-(1→6)-β-D-glucopyranosyl 3-indolecarbonate	CC1OC(OCC2OC(OC(=O)C3=CNC4=CC=CC=C34)C(O)C(C)C2C)C(O)C(O)C1O
3,4,5-trihydroxy-6-(2-hydroxyethoxy)oxane-2-carboxylic acid	O=C(O)C1OC(OCCO)C(O)C(O)C1O
3'-O-beta-Glucopyranosyl plumbagic acid	O=C(O)CC(C(=O)C=2C=CC=C(OC1OC(CO)C(O)C(O)C1(O))C=2(O))C
Cytidine	O=C1N=C(N)C=CN1C2OC(CO)C(O)C2O
Decaloside	OCC2=COC(OC1OC(CO)C(O)C(O)C1(O))C3C=CC(O)C23
Guanosine	O=C3NC(=NC1=C3(N=CN1C2OC(CO)C(O)C2(O)))N
UNPD20741	O=C(O)C1NCC=CC1O
trans-3-Hydroxycotinine glucuronide	O=C(O)C1OC(OC2C(=O)N(C)C(C=3C=NC=CC3)C2)C(O)C(O)C1O
UNPD43336	O=C(O)C1=CC(OC(=O)C)C(OC(=O)C)C(OC(=O)C)C1
Vebraside	O=C1OC2C(O)C(C)C3COC(OC4OC(CO)C(O)C(O)C4O)C1C23
UNPD137450	O=C(O)C(O)C(O)C(OC)C(O)C(=O)O
Blumenol C glucoside	O=C1C=C(C)C(CCC(OC2OC(CO)C(O)C(O)C2O)C)C(C)(C)C1
Melitidin	O=C(O)CC(O)(C)CC(=O)OCC5OC(OC=1C=C(O)C=2C(=O)CC(OC=2(C=1))C3=CC=C(O)C=C3)C(OC4OC(C)C(O)C(O)C4(O))C(O)C5(O)
Naucleofficine B	O=C4OCC(=CC)C=5C=C6C=3NC2=C(OC1OC(CO)C(O)C(O)C1(O))C=CC=C2C=3CCN6(C(=O)C4=5)
Rhamnocitrin 3-isorhamninoside	O=C1C(OC2OC(COC3OC(C)C(OC4OC(C)C(O)C(O)C4O)C(O)C3O)C(O)C(O)C2O)=C(OC5=CC(OC)=CC(O)=C15)C=6C=CC(O)=CC6
UNPD189701	O=C2C(=C(CCC(OC1OC(CO)C(O)C(O)C1(O))C)C(C)(C)CC2)C
3-Indolylmethyldesulfoglucosinolate	ON=C(SC1OC(CO)C(O)C(O)C1O)CC2=CNC=3C=CC=CC32
Gallicynoic acid G	O=C(O)CCCC(O)C#CC(O)CCCC
UNPD137507	OC1=C(OC)C=C(C=C1OC)C2OCC(CC3=CC(OC)=C(OC4OC(CO)C(O)C(O)C4OC5OCC(O)(CO)C5O)C(OC)=C3)C2CO
cis-syringin	OCc1ccc(o1)C1=CC(=O)Nc2ccc(O)cc12
Markhamioside E	O=C(OC4C(OC(COCC1=CC=C(O)C(O)=C1)C(OC2OC(CO)C(O)C(O)C2(O))C4(OC3OC(C)C(O)C(O)C3(O)))COC(=O)C)C=CC=5C=CC(O)=C(O)C=5
Tuberonic acid	O=C(O)CC1CCC(=O)C1(CC=CCCO)
Isodictamine	O=C1C=2C=COC2N(C=3C=CC=CC13)C
UNPD49053	O=C(C)C1CC(=O)C2(C)C34OC3(C(=O)CC12C)C5(C)CCC(=O)C(C)(C)C5CC4=O
UNPD177270	N#CC(OC1OC(COC(=O)C)C(O)C(O)C1O)C=2C=CC=CC2
UNPD201706	O=C3C2=CC=1C=CC=C(O)C=1N2C(=O)C(N3C)CO
Natsudaidain 3-(4-O-3-hydroxy-3-methylglutaroylglucoside)	O=C(O)CC(O)(C)CC(=O)OC1C(O)C(O)C(OC=2C(=O)C=3C(OC2C=4C=CC(OC)=C(OC)C4)=C(OC)C(OC)=C(OC)C3OC)OC1CO
UNPD1084	O=C1OC(O)C(=C1)C2CC5OC35(C(=C)C(C(OC(=O)C)C(OC(=O)C(C)C)C23(C))C4(C=CC(=O)C(C)(C)C4(CC(=O)OC))(C))
UNPD133603	O=C(OCC1(OC(=O)CC(OC(=O)C)C(C)(C2C(=C)C34OC4CC(C5=COC=C5)C3(C)C(OC(=O)C(O)C(C)CC)C2C(=O)O)C1CC(=O)OC)C)C
Marchantin D	OC1=CC=CC2=C1OC3=CC=CC(=C3)CC(O)C4=CC(O)=C(O)C(OC5=CC=C(C=C5)CC2)=C4
Panaquinquecol 1	OC(C#CC#CCC(O)C(OC)CCCCCCC)C=C
