# Supplementary material for: Computational Workflow to Study the Diversity of Secondary Metabolites in Fourteen Different Isatis Species
Source: Cells. 2022 Mar 6;11(5):907. doi: 10.3390/cells11050907 (PMC8909408; doi:10.3390/cells11050907)
Supplement: Supplementary file 1 [file cells-11-00907-s001.zip › Supplementary Table S10 Metabolite annotation and documentation for LC-MS data (495 features).xlsx]

## Sheet: Sheet1
Supplemental Table S10. Metabolite annotation and documentation for LC-MS data (495 features).
UPLC-QTOF-MS metabolites
	A	B	C	D	E	F	G	H	I	J	K	L	M	N	O	P	Q	R	S	T
1
2	Experiment title:
3	Organism/Plant species:
4	Organ/tissue:
5	Analytical tool:
6
7	Rt . Time- Retention time
8	Putative Name- putative identification of the metabolite
9	Mol. Formula- molecular formula of the metabolite or its FA adduct;
10	Theor. m/z- theoretical monoisotopic mass calculated for the ion (M-H)- , (M+H)+ or (M+FA)-
11	Found m/z- mass detected in the experiment
12	m/z error (ppm)- difference between theoretical and found m/z values in ppm
13	MSMS fragments- fragments, obtained from the ion
14	Identification level (A; B; C; D; E; F)- (A) standard; (B) confident match using in-silico MS/MS approaches compared with in-house library; (C(i)) confident match using in-silico MS/MS approaches compared with plants in Brassicaceae (C(ii)) confident match using in-silico MS/MS approaches compared with plants in other plants (D) confident match using in-silico MS/MS approaches compared with human…
Rt (min)	Found m/z	Theor. m/z	m/z error (ppm)	MSMS fragments	Adduct.type	Mol. Formula	Putative Name	SMILES or Sturctural information	Identification level	Species detected before	References	Identification level (A-F)
9.104	431.121	431.121	-0.1392	201.10251,207.06503,277.09634,281.05432, 355.06897,	[M+Na]+	C22H20N2O6	UNPD221276	O=C5OC(CO)C(C2=CNC1=CC=CC=C12)C4(C(=O)N(C=3C=C(O)C=CC=34)CO)C5	TRF (most)	Trigonostemon lutescens	UNPD	C(ii)
3.544	404.096	404.095	1.3116	185.07103,213.06589,281.05203,355.07162,	[M+Na]+	C17H19NO9	UNPD44092	N#CC(OC1OC(COC(=O)CC(=O)O)C(O)C(O)C1(O))C2=CC=CC=C2	TRF (most)	Merremia dissecta,Lotononis fruticoides, Lotononis aff. Falcata	UNPD	C(ii)
2.087	284.074	284.074	1.0561	136.06203,148.03938	[M+Na]+	C10H15NO7	Pisatoside	O=C2NC=CC2(OC1OC(CO)C(O)C(O)C1(O))	TRF (most)	Pisum sativum	HMDB	C(ii)
1.591	303.084	303.084	-0.066	108.08054,152.07063,180.08705,281.05252	[M+K]+	C11H20O7	Ilicifolinoside A	OCC=C(C)COC1OC(CO)C(O)C(O)C1(O)	TRF (most)	Ornithogalum montanum,Torilis japonica	HMDB	C(ii)
1.933	303.113	303.113	0.6928	150.05606,281.05063	[M+H]+	C19H14N2O2	Xanthocillin X monomethyl ether	[C-]#[N+]C(=CC1=CC=C(O)C=C1)C([N+]#[C-])=CC2=CC=C(OC)C=C2	TRF (most)	biosynthesis	KNApSAcK	E
10.905	305.151	305.15	3.2771	163.07521,191.07045,208.07285	[M+NH4]+	C16H17NO4	Lycorine	OC2C=C3CCN4CC=1C=C5OCOC5(=CC=1C(C2(O))C34)	TRF (most)	metabolites	HMDB	D
5.58	307.116	307.115	3.0933	219.10245, 283.06042	[M+H]+	C14H20O6	UNPD211482	OCC2OC(OC=1C=C(C=CC=1C)C)C(O)C(O)C2(O)	TRF (most)	Illicium dunnianum	UNPD	C(ii)
1.421	316.08	316.081	-2.1197	139.91437,221.0838,281.05276	[M+Na]+	C12H15N5O3	Entecavir	O=C1N=C(N)NC2=C1N=CN2C3C(=C)C(CO)C(O)C3	TRF (most)	chemical synthesis	HMDB	E
1.485	294.102	294.101	4.1142	152.07	[M+H]+	C11H19NO6S	UNPD139978	ON=C(SC1OC(CO)C(O)C(O)C1O)CCC=C	TRF (most)	Brassica napus L.	UNPD	C(i)
1.396	274.092	274.092	0.9121	119.03599,121.05106,123.05555	[M+H]+	C11H15NO7	UNPD76747	O=C(OC1OC(CO)C(O)C(O)C1(O))C2=CC=CN2	TRF (most)	Brachystemma calycinum	UNPD	C(ii)
7.354	317.09	317.09	1.3245	132.04488,146.06076,250.1028,59.08707	[M+Na]+	C17H14N2O3	Rosoxacin	O=C(O)C1=CN(C=2C=C(C=CC=2(C1(=O)))C3=CC=NC=C3)CC	TRF (most)	chemical synthesis	HMDB	E
2.571	301.126	301.127	-3.7194	119.05,175.04018,207.06552	[M+Na]+	C13H18N4O3	UNPD149769	OC2CC(OC1OC(C)C(O)C(O)C1)OC(C)C2(O)	TRF (most)	Datura wrightii	UNPD	C(ii)
1.688	317.12	317.121	-0.3784	180.0881,281.05273	[M+H]+	C18H20O3S	UNPD171686	O=C(OC1COC(C=CC#CC=2SC=CC2)CC1)C=C(C)C	TRF (most)	Chilean mutisieae	UNPD	D
5.811	306.098	306.097	2.2869	175.07278, 187.07544, 193.08432, 279.10187	[M+H]+	C15H15NO6	UNPD13370	O=C(OC(C=CC)C1OC(=O)CC1)C2=CC=C(C=C2)[N+](=O)[O-]	TRF (most)	not found	HMDB	F
1.925	341.064	341.063	0.7037	178.03171, 281.04987, 293.08078	[M+K]+	C13H18O8	UNPD130555	O=C(O)C(OC1OC(CO)C(O)C(O)C1(O))=C2C=CCC2	TRF (most)	Alangium chinense	KNApSAcK	C(ii)
11.014	293.211	293.211	1.1255	221.08586, 281.05002	[M+H]+	C18H28O3	Panaquinquecol 1	OC(C#CC#CCC(O)C(OC)CCCCCCC)C=C	TRF (most)	Panax quinquefolium	UNPD	C(ii)
7.937	329.113	329.113	-1.1546	120.04449, 121.05101, 121.0966, 123.94076, 132.04529, 139.91437, 146.02368, 146.05798, 160.04176, 165.09039, 221.08517, 281.05133	[M+H]+	C17H16N2O5	5-methoxy-3-methyl-2-benzofurancarboxylic acid (3-cyano-4-imino-2-oxopentyl) ester	N#CC(C(=O)COC(=O)C=2OC=1C=CC(OC)=CC=1C=2C)C(=N)C	TRF (most)	not found	UNPD	F
2.47	333.116	333.116	1.471	281.051	[M+Na]+	C12H22O9	UNPD133856	OCC2OC(OC1C(O)CC(O)OC1(C))C(O)C(O)C2(O)	TRF (most)	Erysimum contractum. II,jute. III.	UNPD	C(ii)
11.408	337.122	337.122	1.8094	191.07071, 223.04671	[M+NH4]+				TRF (most)
13.348	337.123	337.122	2.551	191.07095, 215.1071	[M+NH4]+				TRF (most)
13.497	320.096				[M+H]+				TRF (most)
2.812	323.073				[M+Na]+				TRF (most)
2.614	318.154	318.155	-1.0687	207.06529, 281.05087	[M+NH4]+	C14H20O7	4-Methoxybenzyl glucoside	OCC2OC(OCC1=CC=C(OC)C=C1)C(O)C(O)C2(O)	TRF (most)	not found	HMDB	F
3.949	323.11				[M+Na]+				TRF (most)
11.147	337.122	337.122	1.6314	263.08167, 281.0524	[M+NH4]+				TRF (most)
8.511	323.103				[M+H]+				TRF (most)
17.758	365.145	365.144	2.8208	147.117	[M+H]+	C15H24O10	UNPD141841	OCC4OC(OC2OC1OCC3(O)(CC(O)C(C1)C23))C(O)C(O)C4(O)	TRF (most)	Cistanche phelypaea (L) Cout.,Cistanche Hoffing. et Link	KNApSAcK	C(ii)
3.905	342.176	342.176	-0.4384	175.144	[M+NH4]+	C13H24O9	beta-D-glucosyl-(1->3)-alpha-L-fucosyl group	OCC2OC(OC1C(O)C(OC(C)C1(O))C)C(O)C(O)C2(O)	TRF (most)	Isatis indigotica Fort.	KNApSAcK	C(i)
3.904	347.132	347.131	2.247	199.08629, 221.08434, 281.05045	[M+Na]+	C13H24O9	beta-D-glucosyl-(1->3)-alpha-L-fucosyl group	OCC2OC(OC1C(O)C(OC(C)C1(O))C)C(O)C(O)C2(O)	TRF (most)	Isatis indigotica Fort.	KNApSAcK	C(i)
3.904	363.105	363.105	-0.2754	103.07534, 144.04506, 347.13168	[M+K]+	C13H24O9	beta-D-glucosyl-(1->3)-alpha-L-fucosyl group	OCC2OC(OC1C(O)C(OC(C)C1(O))C)C(O)C(O)C2(O)	TRF (most)	Isatis indigotica Fort.	KNApSAcK	C(i)
3.893	374.144	374.145	-0.7484	177.05508, 307.17609, 337.18665	[M+H]+				TRF (most)
3.907	356.192				[M+H]+				TRF (most)
3.799	332.074	332.074	0.4517	199.08681, 207.06583, 221.08356, 281.05063	[M+Na]+	C14H15NO7	Inodxyl glucuronide	O=C(O)C3OC(OC1=CNC2=CC=CC=C12)C(O)C(O)C3(O)	TRF (most)	metabolites	HMDB	D
1.302	310.096				[M+H]+				TRF (most)
9.447	327.098	327.098	0.3057	201.10231, 221.07814, 249.06706, 281.05377	[M+H]+	C16H17NO4S	Epiisatindigoticoic acid A	OC(=O)C1=C(NC(=O)C2(O)CC(=O)NC3=CC=CC=C23)C=CC=C1	TRF (most)	Isatis indigotica Fort.	in-house library	B
3.333	301.126	301.126	0.8966	130.06505, 144.04588, 148.04077,162.05432	[M+Na]+	C12H22O7	UNPD149769	OC1CC(OC2OC(C)C(O)C(O)C2)OC(C)C1O	TRF (most)	Sarcostemma brevistigma	UNPD	C
3.31	296.171	296.17	1.3843	221.0851, 281.05392, 301.12439	[M+NH4]+	C12H22O7	UNPD149769	OC2CC(OC1OC(C)C(O)C(O)C1)OC(C)C2(O)	TRF (most)	Sarcostemma brevistigma	UNPD	C
1.295	334.114	334.113	2.0352	132.10156, 142.08577, 150.07733	[M+NH4]+	C13H16O9	3,4,5-trihydroxy-6-(2-hydroxy-3-methoxyphenoxy)oxane-2-carboxylic acid	O=C(O)C2OC(OC1=CC=CC(OC)=C1(O))C(O)C(O)C2(O)	TRF (most)	metabolites	HMDB	D
3.499	318.155	318.155	0.4715	207.06577, 271.04257, 281.05341, 293.08359	[M+NH4]+	C14H20O7	4-Methoxybenzyl glucoside	OCC2OC(OCC1=CC=C(OC)C=C1)C(O)C(O)C2(O)	TRF (most)	Carthamus tinctorius	HMDB	C(ii)
3.509	276.099	276.098	3.7668	185.07124, 213.06631	[M+NH4]+	C13H10N2O4	Thalidomide	O=C3NC(=O)C(N2C(=O)C1=CC=CC=C1C2(=O))CC3	TRF (most)	chemical synthesis	HMDB	E
3.485	352.16	352.16	0.8235	207.0658, 281.05392, 293.08093	[M+NH4]+	C14H22O9	UNPD50088	O=C(OC2C(OC1OC(CO)C(O)C(O)C1(O))C=COC2(C))C	TRF (most)	Saponaria, Dianthus	HMDB	C(ii)
4.567	357.151	357.152	-1.932	207.06502, 219.10123, 221.08383, 281.04999	[M+Na]+	C15H26O8	UNPD57702	OCC2=C(CCOC1OC(CO)C(O)C(O)C1(O))CCC2CO	TRF (most)	Cerbera species	HMDB	C(ii)
2.309	342.116	342.116	0.9061	167.1042, 180.06282	[M+Na]+				TRF (most)
6.681	358.155				[M+H]+				TRF (most)
6.683	351.211	351.214	-9.3675	281.05402, 301.07498, 337.18442	[M+Na]+	C18H32O5	(9R,10S,12Z)-9,10-Dihydroxy-8-oxo-12-octadecenoic acid	O=C(O)CCCCCCC(=O)C(O)C(O)CC=CCCCCC	TRF (most)	Hericium erinaceum	HMDB	C(ii)
3.601	377.075				[M+K]+				TRF (most)
4.584	340.102	340.103	-1.823	214.04997, 299.13837	[M+H]+	C15H17NO8	6-hydroxyindole-3-carboxylic acid beta-D-glucopyranosyl ester	O=C(OC1OC(CO)C(O)C(O)C1(O))C3=CNC2=CC(O)=CC=C23	TRF (most)	Arabidopsis	HMDB	C(i)
1.634	343.116	343.114	5.9164	281.0513, 293.0799	[M+NH4]+	C14H15NO8	Dihyroxy-1H-indole glucuronide I	O=C(O)C3OC(OC1=CC=2NC=CC=2(C=C1(O)))C(O)C(O)C3(O)	TRF (most)	urine metabolites	HMDB	D
4.573	348.069	348.069	-1.063	130.06474, 158.06056	[M+Na]+	C14H15NO8	Dihyroxy-1H-indole glucuronide I	O=C(O)C3OC(OC1=CC=2NC=CC=2(C=C1(O)))C(O)C(O)C3(O)	TRF (most)	urine metabolites	HMDB	D
4.318	342.104	342.104	-0.263	160.06804, 173.04572, 203.05075	[M+H]+	C12H23NO6S2	4-(methylthio)butyldesulfoglucosinolate	ON=C(CCCCSC)SC1OC(CO)C(O)C(O)C1(O)	TRF (most)	Arabidopsis	ChEBI	C(i)
2.046	350.085	350.085	1.4568	281.05127, 293.08157	[M+Na]+	C14H17NO8	Blepharin	O=C2NC3=CC=CC=C3(OC2(OC1OC(CO)C(O)C(O)C1(O)))	TRF (most)	Acanthus ilicifolius	HMDB	C(ii)
6.148	336.108	336.108	1.2496	265.097	[M+H]+	C16H17NO7	Salfredin A7	O=C(O)C(N2C(=O)C=1C=C3OC(CC3(=C(O)C=1C2))C(C(=O)O)C)C	TRF (most)	Crucibulum	UNPD	C(ii)
3.256	351.101				[M+H]+				TRF (most)
3.26	369.112				[M+H]+				TRF (most)
1.887	368.145				[M+H]+				TRF (most)
9.324	348.135	348.134	1.0628	168.08031, 178.05	[M+H]+	C20H17N3O3	Naucleofficine E	O=C3C5=CN=CC(=C5(C=C4C=2NC1=CC=C(O)C=C1C=2CCN34))C(O)C	TRF (most)	chemical synthesis	KNApSAcK	E
16.569	353.269	353.269	0.736	228.20322, 281.05154,284.293, 302.30554	[M+H]+	C21H36O4	MG(18:3(9Z,12Z,15Z)/0:0/0:0)	O=C(OCC(O)CO)CCCCCCCC=CCC=CCC=CCC	TRF (most)	Saururus chinensis	HMDB	C(ii)
5.35	371.167	371.168	-2.4517	209.081	[M+Na]+	C16H28O8	UNPD128191	OCC2OC(OCC1=CC(O)C(CC1)C(O)(C)C)C(O)C(O)C2(O)	TRF (most)	Citrus	HMDB	C(ii)
4.039	357.107	357.106	4.3965	173.071	[M+Na]+	C16H18N2O6	Cappariloside A	C1=CC2=C(C(=C1)O[C@H]3[C@@H]([C@H]([C@@H]([C@H](O3)CO)O)O)O)C(=CN2)CC#N	TRF (most)	Isatis indigotica	in-house library	B
6.787	373.083				[M+H]+				TRF (most)
12.727	353.269				[M+H]+				TRF (most)
9.469	355.13	355.129	2.5343	249.06494, 281.05289	[M+H]+	C19H18N2O5	LSM-17343	O=C(NCC=1C=CC=2OCOC=2(C=1))CN4C(=O)C5C3C=CC(C3)C5(C4(=O))	TRF (most)	eukaryotic organism metabolites	UNPD	D
2.634	362.085	362.085	1.4914	362.084	[M+Na]+	C15H17NO8	6-hydroxyindole-3-carboxylic acd 6-O-beta-D-glucopyranoside	O=C(O)C3=CNC2=CC(OC1OC(CO)C(O)C(O)C1(O))=CC=C23	TRF (most)	Cardamine diphylla rhizome, Arabidopsis	UNPD	C(i)
4.844	379.1	379.1	0.1055	163.039	[M+Na]+	C16H20O9	1-O-Feruloylglucose	O=C(OC1OC(CO)C(O)C(O)C1(O))C=CC=2C=CC(O)=C(OC)C=2	TRF (most)	Sambucus nigra,Asiasarum sieboldi	UNPD	C(ii)
5.086	374.18	374.181	-1.844	207.06511, 281.05365, 355.0708	[M+NH4]+	C17H24O8	Grevilloside A	OC=2C=C(OC1OC(CO)C(O)C(O)C1(O))C=C(C=2)CC=CCCO	TRF (most)	Grevillea robusta	UNPD	C(ii)
1.991	358.097				[M+H]+				TRF (most)
5.22	380.155				[M+H]+				TRF (most)
1.23	381.08	381.079	0.8135	281.05017, 355.0704	[M+K]+	C12H22O11	Kojibiose	O=CC(OC1OC(CO)C(O)C(O)C1(O))C(O)C(O)C(O)CO	TRF (most)	Thermoanaerobium brockii	UNPD	D
1.951	365.105	365.105	0.0274	166.08488, 210.05051	[M+Na]+	C12H22O11	Maltulose	O=C(CO)C(O)C(O)C(OC1OC(CO)C(O)C(O)C1(O))CO	TRF (most)	Leuconostoc mesenteroides	UNPD	D
4.116	381.116	381.116	1.207	197.07635, 347.09479	[M+Na]+	C16H22O9	Gardaloside	O=CC2=COC(OC1OC(CO)C(O)C(O)C1(O))C3C(=C)C(O)CC23	TRF (most)	Gardenia jasminoides	UNPD	C(ii)
2.718	382.171	382.171	1.1252	281.05139, 299.06192, 355.07043, 362.08347	[M+NH4]+	C15H24O10	UNPD141841	OCC4OC(OC2OC1OCC3(O)(CC(O)C(C1)C23))C(O)C(O)C4(O)	TRF (most)	Cistanche phelypaea,Cistanche Hoffing. et Link	UNPD	C(ii)
6.658	363.144	363.145	-2.0928	207.06561, 208.06839, 225.07748, 351.10855	[M+H]+	C20H18N4O3	UNPD212310	O=C(OC)C=1C=CC=CC=1N2C(=O)C=4C=CC=CC=4(N=C2C3NC(=N)CC3)	TRF (most)	Penicillium aurantiogriseum	UNPD	D
3.575	385.148	385.147	2.2589	271.043	[M+Na]+	C16H26O9	[3R-(3alpha,3aalpha,4beta,5alpha,6aalpha)]-3-[(beta-D-Gulucopyranosyloxy)methyl]hexsahydro-4-(hydroxymethyl)-5-methyl-2H-cyclopenta[b]furan-2-one	O=C2OC1CC(C)C(CO)C1C2COC3OC(CO)C(O)C(O)C3(O)	TRF (most)	Gelsemium sempervirens,Verbena brasiliensis	UNPD	C(ii)
3.923	387.166	387.165	2.0663	175.14427, 192.07672	[M+H]+	C18H26O9	UNPD60268	OCC2OC(OC1=C(OC)C=C(C=CCOC)C=C1(OC))C(O)C(O)C2(O)	TRF (most)	Styrax japonica S. et Z,Tinospora cordifolia, Drypetes roxburghii, Carthamus tinctorius	UNPD	C(ii)
1.898	389.074				[M+H]+				TRF (most)
2.533	389.075				[M+K]+				TRF (most)
4.335	384.186	384.186	-0.4685	207.06621, 281.05121, 337.18625, 355.07007, 369.11795	[M+NH4]+	C15H26O10	UNPD176598	OC2COC(OCC1OC(OCCC=C)C(O)C(O)C1(O))C(O)C2(O)	TRF (most)	Swertia japonica Makino	UNPD	C(ii)
4.086	395.131	395.131	0.4302	193.08551, 357.10452, 373.08118, 381.11502	[M+Na]+	C17H24O9	Syringin	OCC=CC=2C=C(OC)C(OC1OC(CO)C(O)C(O)C1(O))=C(OC)C=2	TRF (most)	Syringa vulgaris	UNPD	C(ii)
3.661	391.111	391.111	0.1023	281.05139, 307.17563, 321.16312, 337.18735, 339.19189, 355.06982	[M+Na]+	C16H20N2O8	UNPD216790	O=C(O)C(N)C3=C(OC1OC(CO)C(O)C(O)C1(O))NC2=CC=CC=C23	TRF (most)	not found	HMDB	F
2.784	391.111	391.111	0.5625	281.05154,355.06894	[M+Na]+	C16H20N2O8	UNPD216790	O=C(O)C(N)C3=C(OC1OC(CO)C(O)C(O)C1(O))NC2=CC=CC=C23	TRF (most)	not found	HMDB	F
4.802	370.114	370.113	1.5131	215.082	[M+H]+	C16H19NO9	2-[2-keto-7-[(2S,3R,4S,5S,6R)-3,4,5-trihydroxy-6-methylol-tetrahydropyran-2-yl]oxy-indolin-3-yl]acetate	O=C(O)CC3C(=O)NC=2C(OC1OC(CO)C(O)C(O)C1(O))=CC=CC=23	TRF (most)	Zea mays	UNPD	C(ii)
5.498	370.114				[M+H]+				TRF (most)
12.13	295.227				[M+H]+				TRF (most)
11.676	393.286				[M+H]+				TRF (most)
1.306	395.073	395.074	-1.5187	177.05476, 207.06586	[M+K]+	C16H20O9	UNPD109133	O=C(OC)C(OC1OC(CO)C(O)C(O)C1(O))=CC2=CC=C(O)C=C2	TRF (most)	Umbilicus pendulinus, Gunnera perpensa	UNPD	C(ii)
3.892	395.075	395.074	3.6702	130.08244, 144.04468, 175.14134, 192.07674	[M+K]+	C16H20O9	Gentiopicrin	O=C3OCC=C2C3(=COC(OC1OC(CO)C(O)C(O)C1(O))C2(C=C))	TRF (most)	Centaurium erythraea,Gentiana spathacea	UNPD	C(ii)
11.636	374.197	374.196	0.9621	171.13762, 216.10158, 244.13374, 270.14859, 302.17715	[M+H]+	C21H27NO5	3-epi-2,18-Dimethoxyschelhammericine	O(C1=C5OCOC5(=CC2=C1CCCN4CCC3=CC(OC)C(OC)CC234))C	TRF (most)	Dysoxylum lenticellare	UNPD	C(ii)
6.713	377.161				[M+H]+				TRF (most)
7.172	396.223	396.223	-0.2776	351.10626, 369.11749	[M+NH4]+	C17H30O9	UNPD204949	OCC3OC(OC2(C)(C(O)CC1C(C)C(OC)OCC12))C(O)C(O)C3(O)	TRF (most)	Patrinia scabra,Valeriana amurensis	UNPD	C(ii)
4.797	388.161	388.16	1.2366	212.07172, 281.05386, 303.12057, 355.07269	[M+NH4]+	C17H22O9	3,4,5-trihydroxy-6-[4-(3-hydroxybut-1-en-1-yl)-2-methoxyphenoxy]oxane-2-carboxylic acid	O=C(O)C2OC(OC=1C=CC(C=CC(O)C)=CC=1(OC))C(O)C(O)C2(O)	TRF (most)	Staphylea bumalda DC.,Datura metel L.	UNPD	C(ii)
4.794	393.115				[M+Na]+				TRF (most)
7.421	309.113				[M+H]+				TRF (most)
4.43	405.169	405.167	3.9243	405.172	[M+Na]+	C23H26O5	C00050690	O(C1=C2C=CC(OC2=CC=3OC(C=4C=CC=CC4)C(OC)C(OC)C31)(C)C)C	TRF (most)	Scutellaria baicalensis Georgi	UNPD	C(ii)
3.994	350.085	350.085	0.1714	199.08575, 281.05478	[M+Na]+	C14H17NO8	Blepharin	O=C2NC3=CC=CC=C3(OC2(OC1OC(CO)C(O)C(O)C1(O)))	TRF (most)	Acanthus ilicifolius	UNPD	C(ii)
3.983	386.202				[M+H]+				TRF (most)
8.044	407.132	407.131	0.9334	221.08725, 281.05231, 355.0705	[M+Na]+	C18H24O9	UNPD229260	O=C2C3=C(OC1OC(CO)C(O)C(O)C1(O))C=C(O)C=C3(OC(C2)C(C)C)	TRF (most)	Humulus lupulus	UNPD	C(ii)
4.529	392.095	392.095	0.204	162.05502, 180.06544	[M+Na]+	C16H19NO9	Dioxindole-3-acetyl-3-O-beta-glucose	O=C(O)CC3(OC1OC(CO)C(O)C(O)C1(O))(C(O)=NC2=CC=CC=C23)	TRF (most)	Morus alba,Citrus sinensis	UNPD	C(ii)
4.057	409.115				[M+H]+				TRF (most)
6.354	393.188	393.188	-0.3561	281.052, 355.07144	[M+Na]+	C19H30O7	5-Megastigmen-7-yne-3,9-diol 9-glucoside	OCC2OC(OC(C#CC1=C(C)CC(O)CC1(C)C)C)C(O)C(O)C2(O)	TRF (most)	Rosa damascena Mill	UNPD	C(ii)
10.937	388.132	388.133	-1.1852	273.06955, 301.06256	[M+H]+	C19H21N3O4S	1-(2,5-dimethoxyphenyl)-2-[[5-(2-furanyl)-4-propyl-1,2,4-triazol-3-yl]thio]ethanone	O=C(C=1C=C(OC)C=CC=1(OC))CSC3=NN=C(C=2OC=CC=2)N3CCC	TRF (most)	eukaryotic organisms metabolites	ChEBI	D
11.23	388.132	388.133	-1.1079	165.05438, 273.06876, 301.06238	[M+H]+	C19H21N3O4S	1-(2,5-dimethoxyphenyl)-2-[[5-(2-furanyl)-4-propyl-1,2,4-triazol-3-yl]thio]ethanone	O=C(C=1C=C(OC)C=CC=1(OC))CSC3=NN=C(C=2OC=CC=2)N3CCC	TRF (most)	eukaryotic organisms metabolites	ChEBI	D
5.884	414.232	414.233	-2.6555	207.06558, 249.11038	[M+NH4]+	C17H32O10	Creoside IV	OC1COC(OCC2OC(OCCCCCC)C(O)C(O)C2O)C(O)C1O	TRF (most)	Rehmannia glutinosa var. purpurea,Rhodiola crenulata	UNPD	C(ii)
4.706	412.217	412.218	-0.558	191.07022, 409.18332	[M+NH4]+	C17H33NO10	alpha-L-Rhap-(1->3)-beta-D-GlcpO[CH2]5NH2	OCC2OC(OCCCCCN)C(O)C(OC1OC(C)C(O)C(O)C1(O))C2(O)	TRF (most)	chemical synthesis	ChEBI	E
5.074	165.066	165.066	-1.5751	121.05225, 137.0616, 147.06352, 160.07561	[M+NH4]+	C8H5NO2	Isatin	O=C1NC2=CC=CC=C2C1=O	TRF (most)	Isatis indigotica	in-house library	A
5.433	421.124	421.124	-0.0475	207.06575, 255.11253	[M+NH4]+				TRF (most)
13.55	391.247				[M+Na]+				TRF (most)
20.252	408.309	408.308	0.6123	283.26331, 309.27698, 312.32608, 335.25824, 355.07431	[M+Na]+	C22H43NO4	UNPD171599	O=C(OC(CCCCCCCCCCCCCCC)C(NC(=O)C)CO)C	TRF (most)	Ceramiales	HMDB	C
20.248	424.282	424.282	-2.0741	309.27957, 312.32367, 335.25708, 355.06973, 356.07007	[M+K]+	C22H43NO4	UNPD171599	O=C(OC(CCCCCCCCCCCCCCC)C(NC(=O)C)CO)C	TRF (most)	Ceramiales	HMDB	C
20.251	209.162				[M+H]+				TRF (most)
3.037	425.118				[M+H]+				TRF (most)
4.696	409.184	409.183	0.782	224.069	[M+Na]+	C19H30O8	Corchoionol C 9-glucoside	O=C2C=C(C)C(O)(C=CC(OC1OC(CO)C(O)C(O)C1(O))C)C(C)(C)C2	TRF (most)	Alangium premnifolium, Vietnamese Corchorus olitorius L.	UNPD	C(ii)
5.393	333.145	333.144	1.5609	227.11522, 255.11299, 275.05777, 281.05463	[M+H]+	C17H20N2O5	LSM-9293	O=C1C=CC=C3N1CC4N(C(=O)C2CC2)C3C(C(=O)OC)C4(CO)	TRF (most)	not found	UNPD	F
5.412	411.198	411.199	-1.2403	255.11351, 409.18295, 411.19772	[M+Na]+	C19H32O8	UNPD215200	O=C(OC)CC2CCC(OC1OC(CO)C(O)C(O)C1(O))C2(CC=CCC)	TRF (most)	Boronia megastigma (Nees),Cucurbita pepo L	HMDB	C(ii)
5.198	411.199	411.199	0.9971	175.04181, 201.10121, 207.06665, 316.07877	[M+Na]+	C19H32O8	Dihydroroseoside	O=C2CC(C)C(O)(C=CC(OC1OC(CO)C(O)C(O)C1(O))C)C(C)(C)C2	TRF (most)	Ampelopsis brevipedunculata (Maxim.) Trautv,Betula platyphylla Sukatchev var. japonica Hara	HMDB	C(ii)
4.822	411.199	411.199	-0.3405	177.05447, 213.10213, 289.05429	[M+Na]+	C19H32O8	UNPD215200	O=C(OC)CC2CCC(OC1OC(CO)C(O)C(O)C1(O))C2(CC=CCC)	TRF (most)	Boronia megastigma (Nees),Cucurbita pepo L	HMDB	C(ii)
5.752	426.233	426.233	0.2112	344.08459, 368.08429	[M+NH4]+	C18H32O10	ascr#4	O=C(C)CCC(OC2OC(C)C(O)CC2(OC1OC(CO)C(O)C(O)C1(O)))C	TRF (most)	Caenorhabditis elegans	UNPD	D
5.718	409.184	409.183	0.782	191.07141, 369.1185	[M+Na]+	C19H30O8	Citroside A	O=C(C=C=C2C(OC1OC(CO)C(O)C(O)C1(O))(C)CC(O)CC2(C)C)C	TRF (most)	Alangium premnifolium, Wahlenbergia marginata	UNPD	C(ii)
5.738	553.203				[M+H]+				TRF (most)
4.317	380.098	380.097	4.3936	103.05432, 105.03433, 313.06369	[M+H]+	C11H18N5O8P	7n-Methyl-8-Hydroguanosine-5'-Monophosphate	O=C1NC(=NC2=C1N(C)CN2C3OC(COP(=O)(O)O)C(O)C3O)N	TRF (most)	chemical synthesis	DrugBank	E
4.655	424.181	424.181	-0.9901	281.05133, 355.07187, 379.0986, 410.11267	[M+NH4]+	C17H26O11	alpha-Morroniside	O=C(OC)C2=COC(OC1OC(CO)C(O)C(O)C1(O))C3C(OC(O)CC23)C	TRF (most)	Corni Fructus	KNApSAcK	C(ii)
4.798	434.105	434.106	-1.1748	265.10681, 401.15915	[M+Na]+	C18H21NO10	1-O-(3-Hydroxybutyryl)pancratistatin	O=C(OC2C(O)C(O)C(O)C3NC(=O)C=1C(O)=C4OCOC4(=CC=1C23))CC(O)C	TRF (most)	Zephyranthes carinata	KNApSAcK	C(ii)
15.016	409.331	409.331	-0.1222	227.2002, 277.2153, 281.05173, 355.06897	[M+H]+	C25H44O4	UNPD193326	OCC(C)CCCC(C)C4C(O)CC2C4(CCC1C3CCC(O)CC3(CC(O)C12))	TRF (most)	Patiria pectinifera,Luidia maculata	KNApSAcK	C(ii)
3.234	433.131				[M+Na]+				TRF (most)
4.928	430.228	430.228	-1.8362	146.06	[M+NH4]+	C17H32O11	Isopentyl gentiobioside	OCC2OC(OCC1OC(OCCC(C)C)C(O)C(O)C1(O))C(O)C(O)C2(O)	TRF (most)	Balanophora involucrata	HMDB	C(ii)
12.573	415.212	415.212	1.0597	281.05035, 311.25821, 355.07071	[M+H]+	C24H30O6	UNPD28635	O=C(OC)C=2C(O)=CC=CC=2(C=CC=CC(C(=O)C(=CC1OC1(C))CC)C(OC)C)	TRF (most)	Streptomyces	HMDB	D
3.936	427.194	427.194	0.4448	265.13989, 369.11703	[M+Na]+	C19H32O9	C00051206	O=C(C=CC2(O)(C(C)C(OC1OC(CO)C(O)C(O)C1(O))C(O)CC2(C)(C)))C	TRF (most)	Lasianthus fordii,Boscia senegalensis	KNApSAcK	C(ii)
3.912	404.191	404.192	-0.3711	247.09425, 347.1315	[M+NH4]+	C18H26O9	UNPD60268	OCC2OC(OC1=C(OC)C=C(C=CCOC)C=C1(OC))C(O)C(O)C2(O)	TRF (most)	Entada phaseoloides	KNApSAcK	C(ii)
10.918	408.17	408.171	-0.7105	130.065, 301.06516	[M+H]+	C26H21N3O2	2-[(2-oxo-1-propan-2-yl-3-indolylidene)methyl]-3-phenyl-4-quinazolinone	O=C3C5=CC=CC=C5(N=C(C=C1C(=O)N(C2=CC=CC=C12)C(C)C)N3C4=CC=CC=C4)	TRF (most)	eukaryotic organisms metabolites	ChEBI	D
11.726	446.126	446.127	-0.0897	245.10733, 249.06836, 261.10309	[M+K]+	C26H21N3O2	2-[(2-oxo-1-propan-2-yl-3-indolylidene)methyl]-3-phenyl-4-quinazolinone	O=C3C5=CC=CC=C5(N=C(C=C1C(=O)N(C2=CC=CC=C12)C(C)C)N3C4=CC=CC=C4)	TRF (most)	eukaryotic organisms metabolites	ChEBI	D
7.851	463.131	463.127	9.2631	207.06535, 281.05353, 355.07086	[M+K]+	C23H24N2O6	isatindigoside H	O=C(OC)C2=CC3(O)(C=CCN5C(=O)C4(C=1C=CC=CC=1N(C(=O)OC)C24(CC3))(CC5))	TRF (most)	not found	UNPD	F
4.049	447.184	447.184	0.5814	207.06488, 301.12387	[M+Na]+	C18H32O11	UNPD132978	OCC2OC(OCC=CCCC)C(OC1OC(CO)C(O)C(O)C1(O))C(O)C2(O)	TRF (most)	Codonopsis tangshen,Pedicularis kansuensis,Codonopsis Radix (Dangshen)	UNPD	C(ii)
7.672	463.194	463.194	-0.3886	119.037	[M+K]+	C19H36O10	UNPD27644	OCC2OC(OCC1OC(OCCCCCCCC)C(O)C(O)C1(O))C(O)C2(O)	TRF (most)	Circaea lutetiana ssp. canadensis,Rhodiola sachalinensis	UNPD	C(ii)
5.331	434.202	434.202	0.5297	307.115	[M+NH4]+	C19H28O10	Sayaendoside	OCC3OC(OCCC1=CC=CC=C1)C(OC2OCC(O)(CO)C2(O))C(O)C3(O)	TRF (most)	Pisum sativum L.,Mikania hirsutissima,Cassia auriculata,Smilax davidiana	KNApSAcK	C(ii)
5.336	455.132	455.131	0.747	307.11545, 441.16309	[M+K]+	C19H28O10	Sayaendoside	OCC3OC(OCCC1=CC=CC=C1)C(OC2OCC(O)(CO)C2(O))C(O)C3(O)	TRF (most)	Pisum sativum L.,Mikania hirsutissima,Cassia auriculata,Smilax davidiana	KNApSAcK	C(ii)
5.422	409.183	409.183	-0.0978	409.181	[M+Na]+	C19H30O8	Sonchuionoside C	O=C(C=CC2=C(C)C(O)C(OC1OC(CO)C(O)C(O)C1(O))CC2(C)C)C	TRF (most)	Sonchus asper,Picris hieracioides,Cardamine komarovii,Verticillium dahliae,Senecio chrysanthemoides	KNApSAcK	C(ii)
17.778	352.322	352.321	2.5545	227.20049, 255.23209, 281.05072	[M+H]+	C22H41NO2	N-(11Z,14Z)-eicosadienoylethanolamine	O=C(NCCO)CCCCCCCCCC=CCC=CCCCCC	TRF (most)	metabolites	LipidMAPS	C(ii)
17.756	346.195				[M+NH4]+				TRF (most)
4.908	448.182	448.181	0.7586	226.04251, 331.09985, 385.14612, 410.18668	[M+NH4]+	C19H26O11	Polygalatenoside A	O=C(OCC2OCC(OC1OC(CO)C(O)C(O)C1(O))C(O)C2(O))C3=CC=CC=C3	TRF (most)	Polygala tenuifolia,Polygala sibirica L.	KNApSAcK	C(ii)
4.913	453.137				[M+Na]+				TRF (most)
1.773	450.159	450.161	-2.6213	180.08846, 317.08401, 335.09476	[M+NH4]+	C18H24O12	Apiosylglucosyl 4-hydroxybenzoate	O=C(OC2OC(COC1OCC(O)(CO)C1(O))C(O)C(O)C2(O))C3=CC=C(O)C=C3	TRF (most)	Salvia officinalis,Acanthopanax senticosus	KNApSAcK	C(ii)
3.802	455.152	455.152	-1.8675	185.06949, 409.10999	[M+Na]+	C19H28O11	UNPD142344	OC1=CC=C(C=C1)CCOC3OC(CO)C(O)C(O)C3(OC2OCC(O)(CO)C2(O))	TRF (most)	Salvia officinalis,Acanthopanax senticosus	KNApSAcK	C(ii)
3.54	456.114	456.113	3.5737	404.09552, 420.07214	[M+H]+				TRF (most)
8.62	461.115	461.115	0.4988	355.07071, 429.08994	[M+K]+	C28H22O4	3-(3-hydroxyphenyl)-5-[(E)-2-(3-hydroxyphenyl)ethenyl]-2-phenyl-2,3-dihydro-1-benzofuran-7-ol	OC1=CC=CC(C=CC=2C=C(O)C=3OC(C=4C=CC=CC4)C(C=5C=CC=C(O)C5)C3C2)=C1	TRF (most)	Maackia amurensis wood,Belamcanda chinensis,Gnetum cleistostachyum	KNApSAcK	C(ii)
9.228	461.25	461.252	-4.4011	133.1	[M+Na]+	C25H34N4O3	2-(2-methoxyethyl)-9-methyl-N-[3-(4-methyl-1-piperidinyl)propyl]-1-oxo-4-pyrido[3,4-b]indolecarboxamide	O=C(NCCCN1CCC(C)CC1)C2=CN(C(=O)C4=C2C3=CC=CC=C3N4C)CCOC	TRF (most)	eukaryotic organism metabolites	KNApSAcK	D
3.446	447.183	447.184	-1.543	334.091	[M+Na]+	C18H32O11	UNPD207256	OCC2OC(OCC1OC(OCCC=CCC)C(O)C(O)C1(O))C(O)C(O)C2(O)	TRF (most)	Staphylea bumalda DC,Datura metel L,Crataegus pinnatifida	UNPD	D
14.506	463.267	463.267	0.259	227.2	[M+Na]+	C24H40O7	UNPD118126	O=C(OCC1(O)(OCC(O)C(O)C1(O)))CCCCCCCC=CCC=CCC=CCC	TRF (most)	not found	KNApSAcK	F
14.981	463.267	463.267	1.3815	233.18869, 277.21643	[M+Na]+	C24H40O7	UNPD118126	O=C(OCC1(O)(OCC(O)C(O)C1(O)))CCCCCCCC=CCC=CCC=CCC	TRF (most)	not found	KNApSAcK	F
7.706	333.084	333.085	-0.6605	205.07674, 223.08595, 233.07231, 249.06769, 279.07672	[M+Na]+	C17H14N2O4	C00050461	O=C(O)C=3N=C(C=1OC(=CC=1)CO)C4NC=2C=CC=CC=2C4(C=3)	TRF (most)	not found	KNApSAcK	F
7.733	449.132				[M+Na]+				TRF (most)
7.025	449.131				[M+Na]+				TRF (most)
3.886	378.177				[M+H]+				TRF (most)
4.175	473.139	473.139	-0.5918	379.08145, 397.09146, 445.11166	[M+NH4]+				TRF (most)
5.179	473.2	473.202	-4.3956	411.19827,451.19308	[M+H]+	C22H32O11	UNPD187658	O=C(OC)C2=COC(OC1OC(CO)C(O)C(O)C1(O))C(C=C)C2CCOC(=O)C(=CC)C	TRF (most)	Viburnum erosum,Viburnum plicatum Thunb. var. tomentosum Miq	UNPD	C(ii)
4.362	462.136	462.137	-1.4281	179.06964, 247.08817, 339.13297	[M+Na]+	C20H25NO10	UNPD147238	N#CC2(OC1OC(COC(=O)C)C(OC(=O)C)C(OC(=O)C)C1(OC(=O)C))(C=CCC2)	TRF (most)	Adenia globosa ssp. globosa Engl	UNPD	D
6.728	463.111	463.111	-1.1012	279.08066, 313.06674, 397.09064	[M+Na]+	C22H20N2O8	UNPD24659	N#CN2C=1C(=O)C=4C(O)=CC=CC=4(C(=O)C=1C3=C2C(OC(=O)C(C)C)C(O)(C)C(O)C3(O))	TRF (most)	Saccharothrix	UNPD	D
5.713	457.207	457.207	-0.4374	369.09775, 379.0802, 397.09247, 409.09186, 427.10269	[M+H]+	C22H32O10	UNPD112472	O=C(OCC2OC(OCCC1(O)(CCC(O)CC1))C(O)C(O)C2(O))CC3=CC=C(O)C=C3	TRF (most)	Forsythia suspensa	UNPD	C(ii)
5.679	495.168				[M+H]+				TRF (most)
5.971	479.189	479.189	-0.5426	161.0954, 191.14296, 411.19675	[M+Na]+	C22H32O10	UNPD112472	O=C(OCC2OC(OCCC1(O)(CCC(O)CC1))C(O)C(O)C2(O))CC3=CC=C(O)C=C3	TRF (most)	Forsythia suspensa	UNPD	C(ii)
5.088	463.215	463.215	-0.0648	405.172	[M+Na]+	C19H36O11	UNPD150504	OC2C(OC)C(OC)OC(COC1OC(COC)C(OC)C(OC)C1(OC))C2(OC)	TRF (most)	chemical synthesis	UNPD	E
5.099	405.172	405.173	-2.1966	283.064, 313.07242, 343.082, 355.07385, 367.08542	[M+Na]+	C16H30O10	UNPD227366	OCC2(O)(COC(OCC1OC(OCCCCC)C(O)C(O)C1(O))C2(O))	TRF (most)	Morinda citrifolia L	UNPD	C(ii)
4.525	464.153	464.153	-0.1724	201.10216, 213.07684, 317.08481	[M+Na]+	C20H27NO10	Mandelonitrile rutinoside	N#CC(OC2OC(COC1OC(C)C(O)C(O)C1(O))C(O)C(O)C2(O))C3=CC=CC=C3	TRF (most)	Passiflora edulis,Passiflora quadrangularis	UNPD	C(ii)
3.285	476.177	476.176	0.651	279.08691, 437.14026	[M+NH4]+	C20H26O12	cis-p-Coumaric acid 4-[apiosyl-(1->2)-glucoside]	O=C(O)C=CC3=CC=C(OC2OC(CO)C(O)C(O)C2(OC1OCC(O)(CO)C1(O)))C=C3	TRF (most)	Acanthus ilicifolius	UNPD	C(ii)
3.746	476.176				[M+H]+				TRF (most)
6.974	482.154				[M+Na]+				TRF (most)
4.546	473.152				[M+Na]+				TRF (most)
4.197	484.192	484.193	-1.5903	434.11072, 445.11169, 475.12341	[M+NH4]+	C21H26N2O10	Isatigotindoledioside C	OC1COC(OCC2OC(Oc3cccc4[nH]cc(CC#N)c34)C(O)C(O)C2O)C(O)C1O	TRF (most)	Isatis indigotica	in-house library	B
4.252	490.088				[M+H]+				TRF (most)
4.674	487.192				[M+NH4]+				TRF (most)
4.094	463.157	463.158	-0.1943	357.10593, 373.08044, 381.1156, 395.12967	[M+Na]+	C21H28O10	Cichorioside G	O=C1C=C(CO)C4C1=C(C)CC(OC2OC(CO)C(O)C(O)C2(O))C3C4(OC(=O)C3(C))	TRF (most)	Cichorium endivia	KNApSAcK	C(ii)
4.39	490.191	490.192	-2.5092	411.12732, 455.15176	[M+NH4]+	C21H28O12	UNPD217778	O=C(OCC1OC(OC(CC(=O)OC)C(O)CO)C(O)C(O)C1(O))C=CC2=CC=C(O)C=C2	TRF (most)	Scorzonera	KNApSAcK	C(ii)
12.961	498.258	498.259	-1.9066	335.25876, 355.07001, 371.16281, 455.21558, 481.23151	[M+Na]+	C23H42NO7P	LysoPE(18:3(6Z,9Z,12Z)/0:0)	O=C(OCC(O)COP(=O)(O)OCCN)CCCCC=CCC=CCC=CCCCCC	TRF (most)	Fragaria nilgerrensis, Fragaria pentaphylla	HMDB	C(ii)
5.006	499.134	499.132	3.9669	325.11624, 369.14493, 385.14676, 427.19138	[M+Na]+	C22H24N2O10	BAPTA	O=C(O)CN(C2=CC=CC=C2(OCCOC1=CC=CC=C1N(CC(=O)O)CC(=O)O))CC(=O)O	TRF (most)	chemical synthesis	KNApSAcK	E
13.938	478.293	478.293	0.2927	281.05103, 337.27386, 355.07053, 385.17841, 429.09018	[M+H]+	C23H44NO7P	LysoPE(18:2(9Z,12Z)/0:0)	O=C(OCC(O)COP(=O)(O)OCCN)CCCCCCCC=CCC=CCCCCC	TRF (most)	metabolites	HMDB	D
15.134	480.308				[M+H]+				TRF (most)
3.024	500.212	500.213	-1.1795	137.06	[M+NH4]+	C23H30O11	UNPD225845	O=C(OC3CC(=C2C(=O)C=C(COC1OC(CO)C(O)C(O)C1(O))C2C4OC(=O)C(C)C34)C)C	TRF (most)	Pterocypsela elata	UNPD	C(ii)
12.238	509.273	509.272	0.8836	509.271	[M+Na]+	C25H42O9	10,11-Dihydro-12-hydroxynerolidol 3-O-beta-D-2'-acetylglucoside	O=C(OCC1OC(OC(C=C)(C)CCC=C(C)CCCC(C)CO)C(OC(=O)C)C(O)C1(O))C	TRF (most)	Gaillardia species	KNApSAcK	C(ii)
15.491	510.355	510.355	-0.0392	184.07365, 227.201	[M+H]+	C25H52NO7P	LysoPC(17:0)	O=C(OCC(O)COP(=O)([O-])OCC[N+](C)(C)C)CCCCCCCCCCCCCCCC	TRF (most)	metabolites	HMDB	D
8.27	479.142				[M+Na]+				TRF (most)
5.684	504.184				[M+Na]+				TRF (most)
2.615	524.115	524.116	-2.6521	346.08929, 508.14185	[M+K]+	C21H27NO12	Isatigotindoledioside B	CON1CC(C(=O)OC2OC(COC3OCC(O)C(O)C3O)C(O)C(O)C2O)C2=CC=CC=C12	TRF (most)	Isatis indigotica	in-house library	B
6.396	178.05	178.05	3.1452	146.02397, 147.05894, 158.06075, 167.07103, 174.05679	[M+H]+	C9H7NO3	6-Methoxyindoline-2,3-dione	O=C1NC2=CC(OC)=CC=C2(C1(=O))	TRF (most)	Capparis himalayensis	KNApSAcK	C(ii)
6.246	520.238	520.239	-1.3071	369.12119, 387.15002, 413.24493, 417.15543, 481.20627	[M+NH4]+	C23H34O12	Cucurbitoside K	O=C(OCC3(O)(COC(OC2C(OC1=CC=C(C=C1)CO)OC(CO)C(O)C2(O))C3(O)))C(C)CC	TRF (most)	Cucurbita pepo	KNApSAcK	C(ii)
7.93	511.131	511.13	2.5434	355.0719:3257	[M+Na]+	C27H24N2O5S	2-[(4-acetyloxyphenyl)methylidene]-7-methyl-3-oxo-5-(2-phenylethenyl)-5H-thiazolo[3,2-a]pyrimidine-6-carboxylic acid ethyl ester	O=C(OCC)C4=C(N=C2N(C(=O)C(=CC1=CC=C(OC(=O)C)C=C1)S2)C4(C=CC3=CC=CC=C3))C	TRF (most)	chemical synthesis	KNApSAcK	E
4.603	511.141	511.142	-1.5847	299.13904, 317.08521	[M+Na]+	C21H28O13	Quercetin 3-coumaroyl-triglucoside	O=C(OCC2OC(OCC1OC(O)C(O)C(O)C1(O))C(O)C(O)C2(O))C=CC3=CC=C(O)C=C3	TRF (most)	Paulownia coreana Uyeki,Scrophularia ningpoensis	KNApSAcK	C(ii)
4.606	541.152	541.153	-0.85	425.14209, 494.22668, 511.13858	[M+Na]+	C22H30O14	Quercetin 3-feruloyl-triglucoside	O=C(OCC2OC(OCC1OC(O)C(O)C(O)C1(O))C(O)C(O)C2(O))C=CC=3C=CC(O)=C(OC)C=3	TRF (most)	Dioscorea alata	KNApSAcK	C(ii)
3.206	527.174	527.173	0.7398	131.04939, 163.075	[M+Na]+	C22H32O13	(S)-Multifidol 2-[apiosyl-(1->6)-glucoside]	O=C(C3=C(O)C=C(O)C=C3(OC2OC(COC1OCC(O)(CO)C1(O))C(O)C(O)C2(O)))C(C)CC	TRF (most)	Phyllanthus emblica	KNApSAcK	C(ii)
6.27	527.245	527.244	2.6174	209.06032, 211.05849	[M+Na]+	C28H40O6S	Reniformin	O=C(OC1=CC=C(C=C1)CCS(=O)(=O)O)C4(C)(CCC3(C)(CCC2=CCC4(C3(CC(C)(C2)CCO))))	TRF (most)	Pelargonium reniforme	KNApSAcK	C(ii)
13.524	511.287	511.288	-1.9558	385.1781, 445.25354	[M+Na]+				TRF (most)
13.208	511.287	511.288	-0.8801	119.085	[M+Na]+				TRF (most)
5.803	505.346	505.346	1.2071	353.10114, 367.08148, 379.0816, 391.08176	[M+H]+	C29H48N2O3S	(2S,4S,5R)-2-isobutyl-4-[(Z)-1-[(2S,5R)-2-isopropyl-5-methyl-cyclohexoxy]prop-1-enyl]-5-thiazol-2-yl-pyrrolidine-2-carboxylic acid tert-butyl ester	O=C(OC(C)(C)C)C1(NC(C2=NC=CS2)C(C(OC3CC(C)CCC3C(C)C)=CC)C1)CC(C)C	TRF (most)	not found	BLEXP	F
4.629	524.212	524.213	-1.8885	317.14267, 494.22711	[M+NH4]+	C25H30O11	Hypochoeroside C	O=C(OC3CC(=C2C(=O)C=C(COC1OC(CO)C(O)C(O)C1(O))C2C4OC(=O)C(=C)C34)C)C(=C)C	TRF (most)	Hypochoeris radicata	KNApSAcK	C(ii)
15.845	532.335	532.337	-3.7758	228.20381, 473.26349	[M+Na]+	C25H52NO7P	LysoPC(17:0)	O=C(OCC(O)COP(=O)([O-])OCC[N+](C)(C)C)CCCCCCCCCCCCCCCC	TRF (most)	metabolites	HMDB	D
12.741	518.325	518.324	1.4084	165.12726, 289.25186	[M+H]+	C26H48NO7P	LysoPC(18:3(6Z,9Z,12Z))	O=C(OCC(O)COP(=O)([O-])OCC[N+](C)(C)C)CCCCC=CCC=CCC=CCCCCC	TRF (most)	metabolites	HMDB	D
13.029	518.324	518.324	0.1158	335.25781, 481.23077, 482.2334, 500.3121	[M+H]+	C26H48NO7P	LysoPC(18:3(6Z,9Z,12Z))	O=C(OCC(O)COP(=O)([O-])OCC[N+](C)(C)C)CCCCC=CCC=CCC=CCCCCC	TRF (most)	metabolites	HMDB	D
6.153	525.23	525.231	-1.9991	287.12674, 419.18713	[M+Na]+	C24H38O11	UNPD189287	O=C(OC2CC(OC(C)C2(OC1OC(C)C(OC(=O)C)C(OC)C1))OC3C(OC)C=COC3(C))C	TRF (most)	Marsdenia roylei	KNApSAcK	C(ii)
6.146	419.188	419.189	-1.646	191.14284, 209.1546, 287.13138	[M+Na]+	C17H32O10	UNPD65041	OCC2(O)(COC(OCC1OC(OCCCCCC)C(O)C(O)C1(O))C2(O))	TRF (most)	Lonicera japonica Thunb,Epimedium grandiflorum Morr. var. thunbergianum (Miq.) Nakai. III	KNApSAcK	C(ii)
14.011	542.321	542.322	-0.4241	184.07361, 502.32578, 520.33618	[M+Na]+	C26H50NO7P	LysoPC(18:2(9Z,12Z))	O=C(OCC(O)COP(=O)([O-])OCC[N+](C)(C)C)CCCCCCCC=CCC=CCCCCC	TRF (most)	metabolites	HMDB	D
13.689	520.34	520.34	0.6726	184.07349, 199.16899	[M+H]+	C26H50NO7P	LysoPC(18:2(9Z,12Z))	O=C(OCC(O)COP(=O)([O-])OCC[N+](C)(C)C)CCCCCCCC=CCC=CCCCCC	TRF (most)	metabolites	HMDB	D
6.299	538.228	538.228	-0.6131	254.08876, 355.10345	[M+NH4]+	C26H32O11	Pinoresinol 4-O-D-glucopyranoside	COC1=CC(=CC=C1OC1OC(O)C(O)C(O)C1CO)C1OCC2C1CO[C@@H]2C1=CC(OC)=C(O)C=C1	TRF (most)	Isatis indigotica	in-house library	A
15.241	522.355	522.355	-0.4595	486.26721, 504.34363	[M+H]+	C26H52NO7P	PC(18:1(6Z)/0:0)	O=C(OCC(O)COP(=O)([O-])OCC[N+](C)(C)C)CCCCC=CCCCCCCCCCCC	TRF (most)	metabolites	HMDB	D
6.903	540.206	540.208	-2.0733	126.01042, 495.18317	[M+NH4]+	C25H30O12	UNPD124204	O=C(OC2C1OC1(CO)C3C(OC=CC23)OC4OC(CO)C(O)C(O)C4(O))C=CC5=CC=C(OC)C=C5	TRF (most)	Westringia fruticosa,Westringia viminalis	KNApSAcK	C(ii)
3.764	365.121	365.121	2.0815	281.051	[M+Na]+	C16H22O8	cis-coniferin	COC1=C(C=CC(=C1)/C=C/CO)O[C@H]2[C@@H]([C@H]([C@@H]([C@H](O2)CO)O)O)O	TRF (most)	Isatis indigotica	in-house library	B
7.979	525.268				[M+H]+				TRF (most)
4.279	549.157	549.158	-1.1108	387.1055, 439.1572	[M+Na]+	C24H30O13	Demethyloleuropein	O=C(O)C2=COC(OC1OC(CO)C(O)C(O)C1(O))C(=CC)C2CC(=O)OCCC=3C=CC(O)=C(O)C=3	TRF (most)	ripe olives	KNApSAcK	C(ii)
3.247	536.197	536.197	-1.5106	207.06343, 259.12201, 279.08588	[M+NH4]+	C22H30O14	Quercetin 3-feruloyl-triglucoside	O=C(OCC2OC(OCC1OC(O)C(O)C(O)C1(O))C(O)C(O)C2(O))C=CC=3C=CC(O)=C(OC)C=3	TRF (most)	Dioscorea alata	KNApSAcK	C(ii)
13.844	537.304	537.303	0.577	385.179	[M+Na]+	C27H46O9	UNPD123361	O=C(OCC(O)COC1OC(CO)C(O)C(O)C1(O))CCCCCCCC=CCC=CCC=CCC	TRF (most)	Euphorbia peplis	UNPD	C(ii)
14.151	537.304	537.303	1.0422	121.09969, 261.22104	[M+Na]+	C27H46O9	UNPD123361	O=C(OCC(O)COC1OC(CO)C(O)C(O)C1(O))CCCCCCCC=CCC=CCC=CCC	TRF (most)	Euphorbia peplis L.	UNPD	C(ii)
5.845	388.161	388.16	0.979	287.1275, 331.15448	[M+NH4]+	C17H22O9	3,4,5-trihydroxy-6-[4-(3-hydroxybut-1-en-1-yl)-2-methoxyphenoxy]oxane-2-carboxylic acid	O=C(O)C2OC(OC=1C=CC(C=CC(O)C)=CC=1(OC))C(O)C(O)C2(O)	TRF (most)	Scutellaria baicalensis Georgi	HMDB	C
5.843	540.244	540.244	-0.6849	343.08109, 389.06931, 522.11816	[M+NH4]+	C26H34O11	Lariciresinol-4'-O-D-glucopyranoside	COC1=CC(=CC=C1O)C1OCC(CC2=CC(OC)=C(OC3OC(O)C(O)C(O)C3CO)C=C2)C1CO	TRF (most)	Isatis indigotica	in-house library	B
6.252	539.246	539.246	-0.3894	191.06999, 301.14362	[M+Na]+	C25H40O11	UNPD133025	O=C3C=C(C)C(O)(C=CC(OC2OC(COC1CCC(O)C(O)C1(O))C(O)C(O)C2(O))C)C(C)(C)C3	TRF (most)	not found	KNApSAcK	F
15.281	539.319	539.319	-0.0185	539.318	[M+Na]+	C27H48O9	UNPD208575	O=C(OCC(O)COC1OC(CO)C(O)C(O)C1(O))CCCCCCCC=CC=CCCCCCC	TRF (most)	not found	LipidMAPS	F
14.947	539.318	539.32	-3.096	184.074	[M+Na]+	C27H48O9	1-O-linoleoyl-3-O-beta-D-galactopyranosyl-syn-glycerol	O=C(OCC(O)COC1OC(CO)C(O)C(O)C1O)CCCCCCCC=CCC=CCCCCC	TRF (most)	not found	KNApSAcK	F
3.841	336.106	336.105	1.1901	173.07202, 199.08661	[M+Na]+	C14H19NO7	Menisdaurin	N#CC=C2C=CC(O)CC2(OC1OC(CO)C(O)C(O)C1(O))	TRF (most)	Menispermum dauricum DC,Saniculiphyllum guangxiense	KNApSAcK	C(ii)
5.481	547.214	547.215	-1.1696	283.1062, 369.11871, 385.16263, 439.15683	[M+Na]+	C26H36O11	UNPD223599	O=C(OCC2OC(OC(C)CCC1C(=CC(=O)CC1(C)(C))C)C(O)C(O)C2(O))C3=CC(O)=C(O)C(O)=C3	TRF (most)	Euphorbia hirta,Psidium guajava L.,	KNApSAcK	C(ii)
3.516	557.183	557.184	-1.4537	293.08466, 351.08685, 355.0694, 404.09464, 420.07025, 429.09024	[M+Na]+	C23H34O14	C00051373	O=C(C=3C(O)=CC(OC1OC(CO)C(O)C(O)C1(O))=CC=3(OC2OC(CO)C(O)C(O)C2(O)))CC(C)C	TRF (most)	Lysidice rhodostega Hance,Lysidice rhodostega	KNApSAcK	C(ii)
6.428	541.262	541.262	0.6836	137.06186, 207.06552, 325.10663, 433.20367	[M+Na]+	C25H42O11	Gusanlungionoside C	O=C3C=C(C)C(CCC(OC2OC(CO)C(O)C(O)C2(OC1OC(C)C(O)C(O)C1(O)))C)C(C)(C)C3	TRF (most)	Arcangelisia gusanlung,Hylomecon vernalis,Dioscorea septemloba Thunb	HMDB	C(ii)
5.423	537.206	537.205	1.6753	409.18396, 410.1857, 489.18399, 527.1629	[M+H]+	C29H32N2O6S	(4E)-4-[hydroxy-(3-propoxyphenyl)methylene]-5-(4-isoamoxy-3-methoxy-phenyl)-1-thiazol-2-yl-pyrrolidine-2,3-quinone	O=C1C(=O)N(C2=NC=CS2)C(C3=CC=C(OCCC(C)C)C(OC)=C3)C1=C(O)C=4C=CC=C(OCCC)C4	TRF (most)	not found	KNApSAcK	F
5.401	867.366				[M+H]+				TRF (most)
13.493	545.195	545.193	1.9809	285.095	[M+Na]+	C33H30O6	UNPD147729	O=C5C6=C(O)C(=C3OC1=C(C(=O)C(C(=O)C1(C)C)(C)C)C(C2=CC=CC=C2)C3=C6(OC(C4=CC=CC=C4)C5))C	TRF (most)	Dalbergia cochinchinensis,Dalbergia cultrata	KNApSAcK	C(ii)
4.227	556.238	556.239	-2.2113	312.04883, 369.11728, 415.10266	[M+NH4]+	C26H34O12	Isatindigosesquilignan A	OC=1C=CC(=CC=1(OC))C4OC(O)(CC=3C=CC(OC2OC(CO)C(O)C(O)C2(O))=C(OC)C=3)CC4(CO)	TRF (most)	not found	HMDB	F
16.181	460.328	460.327	2.1941	281.05215, 355.07086, 429.09024	[M+NH4]+	C24H42O7	Ascorbyl stearate	O=C1OC(C(O)=C1(O))C(O)COC(=O)CCCCCCCCCCCCCCCCC	TRF (most)	biosynthesis	HMDB	E
15.32	566.254	566.251	5.1037	486.26572, 504.34293, 522.35333, 550.27716	[M+K]+	C30H41NO7	UNPD76056	O=C6CCC4(C)(C(CCC3CC=2C5=CC=C(OC1OC(CO)C(OC)C(O)C1(O))C=C5(NC=2C34(C)))C6(C)C)	TRF (most)	not found	KNApSAcK	F
18.661	562.374	562.374	0.2845	567.329	[M+NH4]+	C32H48O7	Luvungin E	O=C3OC(C)(C)C4CC(OC(=O)C)C5(C2=CCC(C1COC(C(O)C1)C(O)(C)C)C2(C)CCC5(C4(C=C3)(C)))(C)	TRF (most)	Luvunga sarmentosa	KNApSAcK	D
4.37	571.164	571.163	0.8054	343.08221, 367.08377, 427.10397, 445.11331	[M+Na]+	C23H32O15	Sibiricose A1	O=C(OCC2OC(OC1(OC(CO)C(O)C1(O))(CO))C(O)C(O)C2(O))C=CC=3C=C(OC)C(O)=C(OC)C=3	TRF (most)	Polygala sibirica,Polygala tenuifolia	KNApSAcK	C(ii)
5.661	571.2	571.2	0.1225	409.16071, 453.17264, 454.17548, 469.14444	[M+Na]+	C24H36O14	UNPD150923	O=C(OCC3OC(OC1C(OC(OC)C2OC(OC12)(C)C)C)C(OC(=O)C)C(OC(=O)C)C3(OC(=O)C))C	TRF (most)	chemical synthesis	KNApSAcK	E
5.901	568.238	568.239	-1.619	239.08456, 341.13766	[M+NH4]+	C27H34O12	Tracheloside	O=C2OCC(CC=1C=CC(OC)=C(OC)C=1)C2(O)CC=4C=CC(OC3OC(CO)C(O)C(O)C3(O))=C(OC)C=4	TRF (most)	Carthamus tinctorus,Trachelospermum jasminoides	KNApSAcK	C(ii)
3.73	351.109	351.11	-3.9589	177.05682, 281.05194, 355.07095	[M+Na]+	C21H16N2O2	2-(3-phenyl-1-indazolyl)acetic acid phenyl ester	O=C(OC1=CC=CC=C1)CN4N=C(C2=CC=CC=C2)C3=CC=CC=C34	TRF (most)	not found	ChEBI	F
5.513	570.253	570.255	-2.227	545.198	[M+NH4]+	C27H36O12	Conicaoside	COC1=CC(=CC(=C1O[C@H]2[C@@H]([C@H]([C@@H]([C@H](O2)CO)O)O)O)OC)[C@@H]3[C@H]([C@H](CO3)CC4=CC(=C(C=C4)O)OC)CO	TRF (most)	Isatis indigotica	in-house library	B
5.53	545.199	545.199	-1.0454	160.07477, 219.1019, 439.15793	[M+Na]+	C26H34O11	Lariciresinol-4-O-D-glucopyranoside	COC1=CC(=CC=C1OC1OC(O)C(O)C(O)C1CO)C1OCC(CC2=CC(OC)=C(O)C=C2)C1CO	TRF (most)	Isatis indigotica	in-house library	B
5.945	575.21	575.21	0.1043	239.08762, 395.14066, 413.15833	[M+Na]+	C27H36O12	Conicaoside	COC1=CC(=CC(=C1O[C@H]2[C@@H]([C@H]([C@@H]([C@H](O2)CO)O)O)O)OC)[C@@H]3[C@H]([C@H](CO3)CC4=CC(=C(C=C4)O)OC)CO	TRF (most)	Isatis indigotica	in-house library	B
18.099	576.292	576.293	-1.8914	443.23846, 459.23541, 461.24973	[M+Na]+	C32H43NO7	C00051150	O=C(OC3C4C2=CC5OC1N(CC)CC6(COC)(CCC(OC)C1(C4(CC3(OC)(CC2)))C56))C7=CC=C(OC)C=C7	TRF (most)	not found	KNApSAcK	F
18.103	624.276	624.278	-2.4508	461.24973, 576.29108, 592.28149, 615.3855	[M+Na]+	C32H43NO10	UNPD57997	O=C(O)C=CC(C)C(O)C(C)C(O)C(C)C(O)C(C)C(O)C(C=C(C(=O)C=2C(O)=C(C=C1C(=O)C(N)=CC(=O)C1=2)C)C)C	TRF (most)	biosynthesis	UNPD	E
16.901	626.293	626.295	-3.1774	461.25076, 578.30872, 594.29034	[M+Na]+	C33H41N5O6	(1R)-2-[(3,5-dimethoxyphenyl)methyl]-N-(3,5-dimethyl-4-isoxazolyl)-1-(hydroxymethyl)-7-methoxy-9-methyl-1'-spiro[1,3-dihydropyrido[3,4-b]indole-4,4'-piperidine]carboxamide	O=C(NC=1C(=NOC=1C)C)N6CCC5(C=3C=2C=CC(OC)=CC=2N(C=3C(N(CC4=CC(OC)=CC(OC)=C4)C5)CO)C)CC6	TRF (most)	not found	ChEBI	F
16.941	546.352	546.353	-1.4093	487.27921, 506.35864, 524.36938, 533.25714	[M+Na]+	C26H54NO7P	LysoPC(18:0)	O=C(OCC(O)COP(=O)([O-])OCC[N+](C)(C)C)CCCCCCCCCCCCCCCCC	TRF (most)	metabolites	HMDB	D
16.907	594.288				[M+K]+				TRF (most)
22.202	557.373				[M+H]+				TRF (most)
18.22	580.325	580.327	-3.567	255.23203, 305.24844	[M+H]+	C34H45NO7	UNPD135345	O=C1OC(CC(O)C(=CC=CC(C)C2OC(=O)CC(CC=C1)C2)C)C(C)C(O)C(=CC=CC(=CC=3N=C(OC=3)C)C)C	TRF (most)	Rhizopus sp	UNPD	D
7.029	581.117	581.115	3.8719	402.07886, 533.11694	[M+K]+	C38H22O4	3,3'-Bisanigorufone	O=C2C(O)=C(C4=CC=CC=3C=CC(C1=CC=CC=C1)=C2C=34)C5=C(O)C(=O)C7=C(C=CC=6C=CC=C5C=67)C8=CC=CC=C8	TRF (most)	Musa acuminata	HMDB	C(ii)
17.251	581.309	581.306	4.3867	581.309	[M+Na]+	C25H51O11P	PI(O-16:0/0:0)	O=P(O)(OCC(O)COCCCCCCCCCCCCCCCC)OC1C(O)C(O)C(O)C(O)C1(O)	TRF (most)	Fasciola hepatica	LipidMAPS	D
25.229	764.532	764.531	1.5173	586.45337, 613.22797	[M+NH4]+	C43H70O10	UNPD48150	O=C(OCC(OC(=O)CCCCCCCC=CCC=CCC=CCC)COC1OC(CO)C(O)C(O)C1(O))CCCCCC=CCC=CCC=CCC	TRF (most)	Caulerpa taxifolia	ChEBI	C(ii)
25.229	585.452				[M+H]+				TRF (most)
4.785	571.162	571.163	-1.4357	347.0957, 401.15833	[M+Na]+	C23H32O15	Sibiricose A6	O=C(OC2C(O)C(OC2(OC1OC(CO)C(O)C(O)C1(O))(CO))CO)C=CC=3C=C(OC)C(O)=C(OC)C=3	TRF (most)	Polygala sibirica,Polygala tenuifolia	UNPD	C(ii)
3.272	571.162	571.163	-2.3986	131.05023, 144.04527, 163.07486, 279.08737, 541.15155	[M+Na]+	C23H32O15	Sibiricose A1	O=C(OCC2OC(OC1(OC(CO)C(O)C1(O))(CO))C(O)C(O)C2(O))C=CC=3C=C(OC)C(O)=C(OC)C=3	TRF (most)	Polygala sibirica,Polygala tenuifolia	UNPD	C(ii)
4.313	589.223	589.226	-3.9204	573.25	[M+K]+	C25H42O13	UNPD131707	O=C3C=C(C)C(O)(CCC(OC2OC(COC1OC(CO)C(O)C(O)C1(O))C(O)C(O)C2(O))C)C(C)(C)C3	TRF (most)	Tricalysia dubia	UNPD	C(ii)
4.346	591.203	591.205	-3.5521	313.07358, 367.08508, 573.24963	[M+Na]+	C27H36O13	Citrusin B	OCC=CC=3C=C(OC)C(OC(CO)C(O)C=2C=CC(OC1OC(CO)C(O)C(O)C1(O))=C(OC)C=2)=C(OC)C=3	TRF (most)	Pedicularis armata,Eucommia ulmoides Oliv.	KNApSAcK	C(ii)
5.318	591.204	591.205	-0.5582	146.06	[M+Na]+	C27H36O13	UNPD149710	OC=1C=CC(=CC=1(OC))C(OC2OC(CO)C(O)C(O)C2(O))C4COC(C=3C=C(OC)C(O)=C(OC)C=3)C4(CO)	TRF (most)	Trachelospermum liukiuense	KNApSAcK	C(ii)
21.684	591.261	591.26	0.9133	515.24329, 531.23944	[M+H]+	C35H34N4O5	UNPD128031	O=C(O)CCC=6C1=NC(=CC=5NC(C=C4N=C(C=C3NC=2C(C(=O)C(C(=O)OC)C1=2)=C3C)C(=C4C)CC)=C(C=C)C=5C)C=6C	TRF (most)	Chenopodium album	ChEBI	C
21.681	1093.59				[M+Na]+				TRF (most)
6.441	593.178	593.178	-1.2307	137.06021, 325.10406	[M+K]+	C30H34O10	Deacetylhirtin	O=C(OC3C(O)C1C6(C=CC(=O)C(C(=O)OC)(C6(=C(O)C(=O)C1(C)C45(OC5(CC(C2=COC=C2)C34(C)))))C)C)CC	TRF (most)	Trichilia pallida,Trichilia hirta	KNApSAcK	C(ii)
17.294	594.284	594.283	2.726	134.06264, 445.25803, 578.30768	[M+K]+	C32H45NO7	UNPD176365	OC1C(OC2CCC3(C)C(O)(CCC4CC=5C=6C=CC(=CC6NC5C43C)CC(O)C(O)(C)C)C72OC17)C(O)(C)C	TRF (most)	fungal	UNPD	D
16.62	596.318	596.319	-2.2639	134.0627, 188.03198, 445.25735, 541.33636	[M+Na]+	C32H47NO8	Canescensterone	O=C(OC(CCC(O)(C)C1CCC2(O)C3=CC(=O)C4CC(O)C(O)CC4(C)C3CCC12C)C(O)(C)C)C5=CC=CN5	TRF (most)	Vitex canescens	UNPD	C(ii)
5.228	597.181				[M+H]+				TRF (most)
11.915	592.265	592.265	-0.4896	353.13855, 381.13269	[M+NH4]+	C32H34N2O8	7-O-Nicotinoylscutebarbatine H	O=C1OCC2=C1OC(C2)C3(C)C4CCC=C(C)C4(C)C(OC(=O)C=5C=NC=CC5)C(OC(=O)C=6C=NC=CC6)C3(O)C	TRF (most)	Scutellaria barbata	KNApSAcK	C(ii)
3.993	599.157				[M+Na]+				TRF (most)
4.239	290.067	290.066	4.4817	172.04016, 194.08162, 255.11308	[M+H]+	C14H11NO6	UNPD122678	O=C(NC1=CC(=O)C2(OC2(C1(=O)))(CO))C=3C=CC=CC=3(O)	TRF (most)	Amycolatopsis	KNApSAcK	D
6.105	566.22	566.223	-5.2806	302.11429, 303.12341	[M+NH4]+	C27H32O12	flavanone 7-O-[alpha-L-rhamnosyl-(1->2)-beta-D-glucoside]	O=C4C=5C=CC(OC2OC(CO)C(O)C(O)C2(OC1OC(C)C(O)C(O)C1(O)))=CC=5(OC(C3=CC=CC=C3)C4)	TRF (most)	Aspergillus niger	KNApSAcK	D
6.07	601.189	601.189	-0.183	215.06857,333.1333	[M+Na]+	C28H34O13	UNPD166672	O=C(OC3CC=4C(O)=CC(OC1OC(COC(=O)C(C)CC)C(O)C(O)C1(O))=CC=4(OC3(C=2C=CC(O)=C(O)C=2)))C	TRF (most)	Breynia rostrata	KNApSAcK	C(ii)
28.359	602.476	602.478	-2.523	551.32709, 593.27405	[M+NH4]+	C37H60O5	DG(14:1(9Z)/20:5(5Z,8Z,11Z,14Z,17Z)/0:0)	O=C(OCC(OC(=O)CCCC=CCC=CCC=CCC=CCC=CCC)CO)CCCCCCCC=CCCCC	TRF (most)	Chlamys farreri, Patinopecten yessoensis	KNApSAcK	C(ii)
6.078	603.281	603.28	1.6742	508.20639, 540.23218	[M+H]+	C32H42O11	UNPD210458	O=C(OC5C1(OC2(O)(CCC3(C)(C(OC(=O)CC3(C2(O)(C1)))C4=COC=C4)))(C(=O)C(C)C(CC(=O)OC)C5(C)(C)))C(=CC)C	TRF (most)	Carapa guianensis	KNApSAcK	C(ii)
14.814	496.34	496.34	-0.4029	459.24805, 478.32971	[M+H]+	C24H50NO7P	LysoPC(16:0)	O=C(OCC(O)COP(=O)([O-])OCC[N+](C)(C)C)CCCCCCCCCCCCCCC	TRF (most)	metabolites	HMDB	D
14.813	991.67	991.668	2.2185	496.33914, 518.3208, 534.29425	[M+H]+	C51H94N2O16	N-acetylneuraminyl-Galactosylceramide	O=C(O)C2(OC1C(O)C(OCC(NC(=O)CCCCCCCCCCCCCCC)C(O)C=CCCCCCCCCCCCCC)OC(CO)C1(O))(OC(C(O)C(O)CO)C(NC(=O)C)C(O)C2)	TRF (most)	metabolites	Lipidmaps	D
5.853	600.263	600.265	-3.2985	463.12408, 543.18237, 577.22223	[M+NH4]+	C28H38O13	(7'R)-(+)-Lyoniresinol 9'-glucoside	OC1=C(OC)C=C(C=C1(OC))C4C=2C(OC)=C(O)C(OC)=CC=2CC(CO)C4(COC3OC(CO)C(O)C(O)C3(O))	TRF (most)	Aegle marmelos,Stemmadenia minima	KNApSAcK	C(ii)
19.382	604.384	604.384	-0.91	133.08763, 609.33929	[M+NH4]+	C34H50O8	Ganoderic acid AP2	O=C(O)C(=CCCC(C)C1CC(OC(=O)C)C2(C3=C(C(=O)C(OC(=O)C)C12(C))C4(C)(CCC(O)C(C)(C)C4(CC3)))(C))C	TRF (most)	Ganoderma applanatum	KNApSAcK	C(ii)
7.575	615.167	615.168	-2.8773	351.10638, 369.11707, 370.1217, 391.0997	[M+Na]+	C28H32O14	Linarin	O=C3C=C(OC=4C=C(OC2OC(COC1OC(C)C(O)C(O)C1(O))C(O)C(O)C2(O))C=C(O)C3=4)C5=CC=C(OC)C=C5	TRF (most)	Mentha arvensis,Buddleia cordata,Valeriana officinalis	KNApSAcK	C(ii)
4.899	633.12	633.122	-3.0168	409.1832, 433.11371, 599.13623, 617.14667	[M+K]+	C27H30O15	Isovitexin-3''-O-glucoside	OCC1OC(OC2C(O)C(CO)OC(C2O)c2c(O)cc3oc(cc(=O)c3c2O)-c2ccc(O)cc2)C(O)C(O)C1O	TRF (most)	Isatis indigotica	in-house library	B
6.558	625.262	625.262	0.6877	481.21716, 520.20459, 569.12579, 571.25244	[M+Na]+	C32H42O11	UNPD210458	O=C(OC5C1(OC2(O)(CCC3(C)(C(OC(=O)CC3(C2(O)(C1)))C4=COC=C4)))(C(=O)C(C)C(CC(=O)OC)C5(C)(C)))C(=CC)C	TRF (most)	Carapa guianensis	KNApSAcK	C(ii)
13.562	620.364	620.364	-0.7254	445.254	[M+NH4]+	C30H50O12	UNPD220778	O=C(OCC2OC(OC1OC(CO)C(O)C(O)C1(O))(CO)C(O)C2(O))CCCCCCCC=CCC=CCC=CCC	TRF (most)	Equisetum hiemale L.,Astragalus membranaceus	UNPD	C(ii)
7.746	631.142	631.142	-0.6813	391.1	[M+K]+	C28H32O14	UNPD31197	O=C3C(OC2OC(C)C(OC1OC(CC)C(O)C(O)C1(O))C(O)C2(O))=C(OC=4C=C(O)C=C(O)C3=4)C5=CC=C(O)C=C5	TRF (most)	not found	KNApSAcK	F
16.458	633.291	633.288	5.0846	173.07332, 535.27106	[M+K]+	C41H42N2O2	Murrafoline	O8C2=C(C=C1C=9C=CC=CC=9(NC1=C2C(C=5C=CC=C4C=6C=C(C=3OC7(C)(CCC(C(=C)C)C(C=3C=6(NC4=5))C7))C)CC8(C)C))C	TRF (most)	Murraya euchrestifolia,Murraya koenigii	KNApSAcK	C(ii)
7.875	615.282	615.28	2.7305	493.21973:23233 515.20319:3048 583.25385:2654	[M+H]+	C33H42O11	UNPD158526	O=C(OC1C4C(OC(=O)C)C(C)CC4(O)(C(=O)C(O)(C)C2C3C(CC(OC(=O)C)C12(COC(=O)C))C3(C)(C)))C5=CC=CC=C5	TRF (most)	Euphorbia decipiens	KNApSAcK	C(ii)
15.953	637.289				[M+K]+				TRF (most)
24.908	764.534	764.531	4.7088	283.26285:4177 587.46515:6779	[M+NH4]+	C43H70O10	1-(9Z,12Z,15Z)-octadecatrienoyl-2-(7Z,10Z,13Z)-hexadecatrienoyl-3-(beta-D-galactosyl)-sn-glycerol	O=C(OCC(OC(=O)CCCCCC=CCC=CCC=CCC)COC1OC(CO)C(O)C(O)C1(O))CCCCCCCC=CCC=CCC=CCC	TRF (most)	Arabidopsis thaliana	ChEBI	C(i)
19.256	654.332	654.329	4.9669	525.1795, 581.24207, 637.30402	[M+NH4]+	C37H40N4O6	UNPD217325	O=C(OCC)CCC6C1=NC(=CC=5NC(C=C4N=C(C=C3NC=2C(C(=O)C(O)(C(=O)OC)C1=2)=C3C)C(=C4C)CC)=C(C=C)C=5C)C6(C)	TRF (most)	Aglaonema simplex	UNPD	C(ii)
15.278	650.389	650.39	-1.4145	161.05992,193.08493	[M+NH4]+	C35H52O10	UNPD221930	O=C(OC1CC(OC2OC(CO)C(O)C(O)C2O)CC3=CCC4C(CCC5(C)C4CC6OC7(OCC(=C)CC7)C(C)C65)C31C)C	TRF (most)	Tupistra chinensis rhizomes	UNPD	C(ii)
19.006	655.417	655.418	-1.8156	119.08482, 135.11548, 595.47028	[M+Na]+	C37H60O8	Methyl benthamate	O=C(OC)C12CCC(C)C(O)(C)C2C3=CCC4C5(C)CCC(OC6OC(C)C(O)C(O)C6O)C(C)(C)C5CCC4(C)C3(C)CC1	TRF (most)	Musanga cecropioides	KNApSAcK	C
5.716	663.13	663.132	-3.1215	447.12378, 463.1232, 607.1662, 625.1745	[M+K]+	C28H32O16	Isoscoparin-3''-O-glucoside	COc1cc(ccc1O)-c1cc(=O)c2c(O)c(C3OC(CO)C(O)C(OC4OC(CO)C(O)C(O)C4O)C3O)c(O)cc2o1	TRF (most)	Isatis indigotica	in-house library	B
5.732	985.255				[M+H]+				TRF (most)
5.156	528.313	528.314	-3.0664	367.11877, 451.19257, 494.22775	[M+Na]+	C25H47NO9	[(2S,3R,4S,5R,6R)-3,4,5-trihydroxy-6-(hydroxymethyl)oxan-2-yl] N-[(Z)-1,3-dihydroxyoctadec-4-en-2-yl]carbamate	O=C(OC1OC(CO)C(O)C(O)C1O)NC(CO)C(O)C=CCCCCCCCCCCCCC	TRF (most)	not found	UNPD	F
5.242	360.13	360.129	2.0548	207.06596, 219.06714	[M+NH4]+	C15H18O9	3,4,5-trihydroxy-6-[2-hydroxy-6-(3-hydroxyprop-1-en-1-yl)phenoxy]oxane-2-carboxylic acid	O=C(O)C2OC(OC=1C(O)=CC=CC=1(C=CCO))C(O)C(O)C2(O)	TRF (most)	Melaleuca quinquenervia	KNApSAcK	C(ii)
5.231	481.124	481.126	-3.6997	219.07089, 331.15359, 336.17941	[M+Na]+	C27H22O7	UNPD181498	O=C1OC2=C(C(=O)C=3C=CC=CC3)C(O)=C4C(OC(C)(C)C(O)C4O)=C2C(=C1)C=5C=CC=CC5	TRF (most)	Calophyllum teysmannii var. inophylloide	KNApSAcK	C(ii)
5.206	294.098	294.097	3.4342	134.06049, 281.07269	[M+H]+	C14H15NO6	Dihydroascorbigen	C1=CC=C2C(=C1)C(=CN2)C[C@@]3([C@@H]([C@H](OC3=O)[C@H](CO)O)O)O	TRF (most)	Isatis indigotica	in-house library	B
6.14	669.25	669.252	-2.5103	492.17664, 524.20074, 593.23389	[M+Na]+	C33H42O13	Cineracipadesin E	O=C(OC5C(OC(=O)C)C(C)(C)C(CC(=O)OC)C4(C)(C5(OC13(C(=C)C4(O)(C(OC(=O)C)CC3(C)(C(OC(=O)C1)C2=COC=C2))))))C	TRF (most)	Cipadessa cinerascens	KNApSAcK	C(ii)
6.556	675.301	675.301	-0.1037	553.15656, 554.16461, 565.25549, 571.255, 611.24664	[M+H]+	C35H46O13	UNPD213090	O=C(OC4CC2C(=C)C5(OC1C(OC(=O)C(C)C)C(OC(=O)C)C(C)(C)C(CC(=O)OC)C12(C))(C(O)C(=O)OC(C3=COC=C3)C45(C)))C	TRF (most)	Sandoricum koetjape	KNApSAcK	C(ii)
6.263	677.281	677.28	0.3544	413.2489, 525.19879	[M+H]+	C34H44O14	UNPD196303	O=C(OC2C(O)C1(OC(C(=O)O)C(O)(C(=O)O)C2(O1)(C(=O)O))CCC(=C)C(OC(=O)C)C(C)CC3=CC=CC=C3)C=CC(C)CCCC	TRF (most)	Phoma. V. Minor	KNApSAcK	D
6.763	684.261	684.263	-1.8852	128.007	[M+Na]+	C33H43NO13	7-[4-amino-5-[3-hydroxy-1-(2-hydroxy-1-methyl-ethoxy)butoxy]-6-methyl-tetrahydropyran-2-yl]oxy-4,6,9,11-tetrahydroxy-9-(1-hydroxyethyl)-8,10-dihydro-7H-tetracene-5,12-quinone	O=C1C=2C=CC=C(O)C2C(=O)C=3C(O)=C4C(=C(O)C13)CC(O)(CC4OC5OC(C)C(OC(OC(C)CO)CC(O)C)C(N)C5)C(O)C	TRF (most)	Actinomadura sp	KNApSAcK	D
27.483	685.433	685.434	-0.9483	551.32843, 607.39044	[M+Na]+	C44H58N2O3	4-[(1R,3aS,5aR,5bR,7aR,11aS,11bR,13aR,13bR)-5a,5b,8,8,11a-pentamethyl-1-prop-1-en-2-yl-3a-(2-pyridin-2-ylethylcarbamoyl)-1,2,3,4,5,6,7,7a,11,11b,12,13,13a,13b-tetradecahydrocyclopenta[a]chrysen-9-yl]benzoic acid	O=C(O)C=1C=CC(=CC1)C2=CCC3(C)C(CCC4(C)C3CCC5C6C(C(=C)C)CCC6(C(=O)NCCC7=NC=CC=C7)CCC54C)C2(C)C	TRF (most)	chemical sythesis	BLEXP	E
5.827	693.312	693.312	0.101	427.10248, 445.11206, 467.09583, 485.1051	[M+H]+	C35H48O14	UNPD137509	O=C(O)C1OC12C3(C(=O)CC4C(OC(=C)CC(OC(=O)C)C4(C)C3CCC2(C)C(OC5OC(CO)C(O)C(O)C5O)C6=COC=C6)(C)C)C	TRF (most)	not found	KNApSAcK	F
5.814	538.228	538.228	-0.6131	219.10133, 279.10251, 311.12772	[M+NH4]+	C26H32O11	Matairesinol-4-O-D-glucopyranoside	O.CCC1C(O)C(O)C(O)OC1OC1=CC=C(CC2C(CC3=CC=C(O)C(OC)=C3)COC2=C)C=C1OC	TRF (most)	Isatis indigotica	in-house library	A
5.773	463.123				[M+H]+				TRF (most)
5.809	801.222				[M+H]+				TRF (most)
5.822	831.233				[M+H]+				TRF (most)
5.803	875.311				[M+H]+				TRF (most)
1.692	218.138	218.139	-4.4467	150.056	[M+NH4]+	C10H16O4	cyclohexanediacetic acid	O=C(O)CC1(CC(=O)O)(CCCCC1)	TRF (most)	chemical synthesis	KNApSAcK	E
5.206	702.293	702.297	-4.8413	331.15323, 346.0896, 411.19824, 561.19104	[M+NH4]+	C32H44O16	Lariciresinol-diglucoside	COC1=CC(=CC=C1OC1OC(O)C(O)C(O)C1CO)C1OCC(CC2=CC(OC)=C(OC3OC(O)C(O)C(O)C3CO)C=C2)C1CO	TRF (most)	Isatis indigotica	in-house library	B
4.636	395.074	395.076	-5.2901	299.13776, 317.08643	[M+Na]+	C21H14O8	Demethyltorosaflavone C;cis-(+-)-2-(3,4-Dihydroxyphenyl)-5b,8a-dihydro-5,7-dihydroxy-6-methyl-4H,8H-cyclopenta[4,5]furo[3,2-g]-1-benzopyran-4,8-dione	O=C1C=C(OC=2C=C3OC4C(=O)C(O)=C(C)C4C3=C(O)C12)C=5C=CC(O)=C(O)C5	TRF (most)	Cassia nomame	KNApSAcK	C(ii)
4.574	556.09	556.088	2.8413	162.04121, 194.08153, 373.18036	[M+K]+				TRF (most)
4.602	702.296	702.297	-1.1961	226.10748, 299.13757, 494.22864	[M+NH4]+	C32H44O16	Clemastain B	COC1=CC(CC2CO[C@@H]([C@H]2CO)C2=CC=C(OC3OC(CO)C(O)C(O)C3O)C(OC)=C2)=CC=C1OC1OC(CO)C(O)C(O)C1O	TRF (most)	Isatis indigotica	in-house library	B
12.519	504.316	504.317	-1.8441	119.08564, 509.27219	[M+NH4]+	C25H42O9	10,11-Dihydro-12-hydroxynerolidol 3-O-beta-D-2'-acetylglucoside	O=C(OCC1OC(OC(C=C)(C)CCC=C(C)CCCC(C)CO)C(OC(=O)C)C(O)C1(O))C	TRF (most)	Gaillardia	KNApSAcK	C(ii)
12.527	715.329	715.33	-2.1389	509.27216, 699.35522	[M+K]+	C33H56O14	Gingerglycolipid A	O=C(OCC(O)COC2OC(COC1OC(CO)C(O)C(O)C1(O))C(O)C(O)C2(O))CCCCCCCC=CCC=CCC=CCC	TRF (most)	Zingiberis Rhizoma	KNApSAcK	C(ii)
12.526	525.245				[M+K]+				TRF (most)
5.097	633.119	633.122	-4.1698	433.1124, 455.09299, 617.14655	[M+K]+	C27H30O15	isovitexin-3''-O-glucoside	O=C3C(OC1OC(CO)C(O)C(O)C1(O))=C(OC4=CC(OC2OC(C)C(O)C(O)C2(O))=CC(O)=C34)C5=CC=C(O)C=C5	TRF (most)	Ziziphus jujuba Mill var. spinosa,Cucumis melo	KNApSAcK	C(ii)
5.154	490.229	490.228	0.6324	229.0421, 391.09601, 411.19757, 451.19284	[M+NH4]+	C22H32O11	UNPD187658	O=C(OC)C2=COC(OC1OC(CO)C(O)C(O)C1(O))C(C=C)C2CCOC(=O)C(=CC)C	TRF (most)	Viburnum erosum,Viburnum plicatum Thunb. var. tomentosum Miq	UNPD	C(ii)
5.134	661.286	661.285	0.4083	411.199	[M+H]+	C34H44O13	UNPD195717	O=C(OC1C(C)CC2(O)(C(=O)C(O)(C)C3CC(C(=O)C3(O)(C(O)C(O)(COC(=O)C)C(OC(=O)C(=CC)C)C12))(C)C))C4=CC=CC=C4	TRF (most)	Euphorbia paralias	KNApSAcK	C(ii)
5.129	547.2				[M+Na]+				TRF (most)
20.626	721.464	721.465	-1.0673	337.09628, 355.09531, 531.23798, 591.25983	[M+Na]+	C42H66O8	UNPD217747	O=C(OC12C(OC(=O)CCCCCCCCC)C(C)C3(O)C4C=C(C(=O)C4CC(=CC3C1C2(C)C)COC(=O)CCCCCCCCC)C)C	TRF (most)	Kenyan Croton alienus	UNPD	C(ii)
5.975	705.312	705.312	-0.0709	429.08841, 525.23157, 575.2132	[M+H]+	C36H48O14	UNPD83504	O=COC2C(OC(=O)C(O)C(C)CC)C5(C)(C(C1=COC=C1)CC4OC45(C(=C)C2C(C)(C(OC(=O)C)CC(=O)OC)C3CC(=O)OC3(C)(CO)))	TRF (most)	Trichilia welwitschii	UNPD	C(ii)
24.533	764.531	764.531	0.4055	660.22522, 694.1394	[M+NH4]+	C43H70O10	1-(9Z,12Z,15Z)-octadecatrienoyl-2-(7Z,10Z,13Z)-hexadecatrienoyl-3-(beta-D-galactosyl)-sn-glycerol	O=C(OCC(OC(=O)CCCCCC=CCC=CCC=CCC)COC1OC(CO)C(O)C(O)C1(O))CCCCCCCC=CCC=CCC=CCC	TRF (most)	Arabidopsis thaliana	ChEBI	C(i)
5.161	730.29	730.292	-2.1087	205.08548, 735.24506	[M+NH4]+	C33H44O17	UNPD46073	O=C2OCC(CC=1C=CC(OC)=C(OC)C=1)C2(O)CC=5C=CC(OC4OC(COC3OC(CO)C(O)C(O)C3(O))C(O)C(O)C4(O))=C(OC)C=5	TRF (most)	Trachelospermum jasminodes	KNApSAcK	C(ii)
20.139	408.367				[M+NH4]+				TRF (most)
20.113	755.333				[M+K]+				TRF (most)
6.218	763.241	763.242	-1.1923	160.05048, 191.07019	[M+Na]+	C34H44O18	Buddlejoside A9	O=C(OC1C(O)C(OC(=O)C)C(OC1(C))OC3C2OC2(CO)C4C(OC=CC34)OC5OC(CO)C(O)C(O)C5(O))C=CC6=CC=C(OC)C(OC)=C6	TRF (most)	Buddleja japonica Hemsl	KNApSAcK	C(ii)
21.754	765.467	765.47	-3.4358	571.47211, 585.45013, 651.49847	[M+H]+	C42H69O10P	PG(18:4(6Z,9Z,12Z,15Z)/18:3(9Z,12Z,15Z))	O=C(OCC(OC(=O)CCCCCCCC=CCC=CCC=CCC)COP(=O)(O)OCC(O)CO)CCCCC=CCC=CCC=CCC=CCC	TRF (most)	not found	Lipidmaps	F
22.282	745.501	745.501	-0.4829	573.487	[M+H]+	C40H73O10P	PG(18:3(9Z,12Z,15Z)/16:0)	O=C(OCC(OC(=O)CCCCCCCCCCCCCCC)COP(=O)(O)OCC(O)CO)CCCCCCCC=CCC=CCC=CCC	TRF (most)	Anabaena variabilis	Lipidmaps	C(ii)
6.527	764.311	764.312	-1.3869	409.182	[M+NH4]+	C37H46O16	Kansuinin H	O=C(OC3C(OC(=O)C)C(=C)C(OC(=O)C)C1C(OC(=O)C)C(O)(C)CC1(OC(=O)C)C2(O)(OC(C(=O)C2(C))C(C)(C)C3(OC(=O)C)))C4=CC=CC=C4	TRF (most)	Euphorbia kansui	KNApSAcK	C(ii)
25.456	764.53	764.531	-0.7194	586.453, 628.23505	[M+NH4]+	C43H70O10	1-(9Z,12Z,15Z)-octadecatrienoyl-2-(7Z,10Z,13Z)-hexadecatrienoyl-3-(beta-D-galactosyl)-sn-glycerol	O=C(OCC(OC(=O)CCCCCC=CCC=CCC=CCC)COC1OC(CO)C(O)C(O)C1(O))CCCCCCCC=CCC=CCC=CCC	TRF (most)	Arabidopsis thaliana	ChEBI	C(i)
23.269	747.52	747.517	3.4113	337.27368, 575.50269, 585.45087	[M+H]+	C40H75O10P	PG(18:2(9Z,12Z)/16:0)	O=C(OCC(OC(=O)CCCCCCCCCCCCCCC)COP(=O)(O)OCC(O)CO)CCCCCCCC=CCC=CCCCCC	TRF (most)	Anabaena variabilis.	ChEBI	C(ii)
6.825	772.265	772.266	-0.6733	531.16925, 553.1524, 684.25958	[M+NH4]+	C34H42O19	Rhamnocitrin 3-isorhamninoside	O=C4C(OC3OC(COC2OC(C)C(OC1OC(C)C(O)C(O)C1(O))C(O)C2(O))C(O)C(O)C3(O))=C(OC=5C=C(OC)C=C(O)C4=5)C6=CC=C(O)C=C6	TRF (most)	Rhamnus formosana	KNApSAcK	C(ii)
6.43	793.194	793.195	-1.6263	553.15149, 777.22076	[M+K]+	C34H42O19	Rhamnocitrin 4'-O-rhamninoside	O=C1C(O)=C(OC2=CC(OC)=CC(O)=C12)C6=CC=C(OC5OC(COC4OC(C)C(O)C(OC3OC(C)C(O)C(O)C3(O))C4(O))C(O)C(O)C5(O))C=C6	TRF (most)	Rhamnus formosana	KNApSAcK	C(ii)
3.729	757.217	757.219	-1.5715	529.219	[M+H]+	C33H40O20	Isovitexin-3''-O-glucoside-7-O-glucoside	OCC1OC(OC2C(O)C(CO)OC(C2O)C2=C(O)C3=C(OC(=CC3=O)C3=CC=C(O)C=C3)C=C2OC2OC(O)C(O)C(O)C2CO)C(O)C(O)C1O	TRF (most)	Isatis indigotica	in-house library	B
21.603	765.468	765.468	0.8883	309.27811, 593.45306	[M+Na]+	C40H71O10P	PG(16:1(9Z)/18:3(9Z,12Z,15Z))	O=C(OCC(OC(=O)CCCCCCCC=CCC=CCC=CCC)COP(=O)(O)OCC(O)CO)CCCCCCCC=CCCCCCC	TRF (most)	metabolites	HMDB	D
22.212	784.551	784.549	3.5052	573.4873, 767.48193	[M+H]+	C43H78NO9P	PE(18:0/20:4(5Z,8Z,11Z,13E)(15OH[S]))	O=C(OCC(OC(=O)CCCC=CCC=CCC=CC=CC(O)CCCCC)COP(=O)(O)OCCN)CCCCCCCCCCCCCCCCC	TRF (most)	metabolites	Lipidmaps	D
7.122	772.265	772.266	-0.6733	553.15228, 554.1532, 777.21936	[M+NH4]+	C34H42O19	Rhamnocitrin 3-isorhamninoside	O=C4C(OC3OC(COC2OC(C)C(OC1OC(C)C(O)C(O)C1(O))C(O)C2(O))C(O)C(O)C3(O))=C(OC=5C=C(OC)C=C(O)C4=5)C6=CC=C(O)C=C6	TRF (most)	Rhamnus formosana	KNApSAcK	C(ii)
7.109	365.101	365.1	2.7664	144.04424, 176.07013	[M+K]+	C16H22O7	UNPD5050	OCC=CC#CC#CCCCOC1OC(CO)C(O)C(O)C1(O)	TRF (most)	Bidens parviflora Willd	HMDB	C(ii)
7.146	456.243				[M+NH4]+				TRF (most)
22.217	789.509				[M+H]+				TRF (most)
22.805	745.5	745.501	-2.1194	573.48737, 595.46808	[M+H]+	C40H73O10P	PG(18:3(9Z,12Z,15Z)/16:0)	O=C(OCC(OC(=O)CCCCCCCCCCCCCCC)COP(=O)(O)OCC(O)CO)CCCCCCCC=CCC=CCC=CCC	TRF (most)	Anabaena variabilis	HMDB	C(ii)
5.416	791.179	791.179	-1.226	621.2182, 689.23901, 747.20972	[M+K]+	C34H40O19	Sagittain B	O=C(OC6C(OC(OC=3C(=O)C=4C(O)=CC(OC1OC(C)C(O)C(O)C1(O))=CC=4(OC=3(C2=CC=C(O)C=C2)))C(O)C6(OC5OCC(O)C(O)C5(O)))C)C	TRF (most)	Epimedium sagittatum	KNApSAcK	C(ii)
4.53	791.179	791.179	-1.1502	473.1514, 775.20471	[M+K]+	C34H40O19	UNPD229217	O=C(O)CC(O)(C)CC(=O)OCC5OC(OC=2C(=O)C=3C(O)=CC(OC)=CC=3(OC=2(C1=CC=C(O)C=C1)))C(OC4OC(C)C(O)C(O)C4(O))C(O)C5(O)	TRF (most)	Astragalus gombiformis,Oxytropis falcata	KNApSAcK	C(ii)
5.695	793.194	793.195	-1.7776	445.11514, 627.2619	[M+K]+	C34H42O19	Kaempferol 4'-methyl ether 3-(4Rha-rhamnosylrutinoside);3-[(O-6-Deoxy-alpha-L-mannopyranosyl-(1->4)-O-6-deoxy-alpha-L-mannopyranosyl-(1->6)-beta-D-glucopyranosyl)oxy]-5,7-dihydroxy-2-(4-methoxyphenyl)-4H-1-benzopyran-4-one	O=C4C(OC3OC(COC2OC(C)C(OC1OC(C)C(O)C(O)C1(O))C(O)C2(O))C(O)C(O)C3(O))=C(OC=5C=C(O)C=C(O)C4=5)C6=CC=C(OC)C=C6	TRF (most)	Sageretia filiformis	KNApSAcK	C(ii)
5.434	777.22				[M+Na]+				TRF (most)
4.221	795.175	795.174	0.918	637.17499, 691.18652	[M+H]+	C33H40O20	Isovitexin-3''-O-glucoside-7-O-glucoside	OCC1OC(OC2C(O)C(CO)OC(C2O)C2=C(O)C3=C(OC(=CC3=O)C3=CC=C(O)C=C3)C=C2OC2OC(O)C(O)C(O)C2CO)C(O)C(O)C1O	TRF (most)	Isatis indigotica	in-house library	B
27.022	792.562	792.562	0.4795	595.47083, 613.48212	[M+NH4]+	C45H74O10	UNPD39420	O=C(OCC(OC1OC(CO)C(O)C(O)C1(O))COC(=O)CCCCCCCC=CCC=CCC=CCC)CCCCCCCC=CCC=CCC=CCC	TRF (most)	not found	Lipidmaps	F
6.974	794.318	794.317	1.5107	263.09, 399.15256, 417.15314	[M+NH4]+	C45H44O12	UNPD197671	O=C(OC4CC(C)C56(OC(C)(C)C(C(OC(=O)C1=CC=CC=C1)C(OC(=O)C2=CC=CC=C2)C5(CO)(C4(OC(=O)C3=CC=CC=C3)))C6(OC(=O)C)))C7=CC=CC=C7	TRF (most)	chemical synthesis	KNApSAcK	E
29.328	794.576	794.578	-1.7745	573.48651, 591.49615	[M+NH4]+	C45H76O10	MGDG(18:2(9Z,12Z)/18:3(9Z,12Z,15Z))	O=C(OCC(OC(=O)CCCCCCCC=CCC=CCC=CCC)COC1OC(CO)C(O)C(O)C1(O))CCCCCCCC=CCC=CCCCCC	TRF (most)	Lycium chinense	Lipidmaps	C(ii)
4.99	809.208	809.211	-3.8185	463.12204, 625.17474	[M+Na]+	C34H42O21	isoscoparin-3''-O-glucoside-7-O-glucoside	O=C4C(OC3OC(COC2OC(C)C(O)C(OC1OC(C)C(O)C(O)C1(O))C2(O))C(O)C(O)C3(O))=C(OC=5C=C(O)C=C(O)C4=5)C=6C=C(O)C(O)=C(OC)C=6	TRF (most)	not found	KNApSAcK	F
27.266	792.561	792.562	-1.6024	595.47064, 613.48193	[M+NH4]+	C45H74O10	UNPD39420	O=C(OCC(OC1OC(CO)C(O)C(O)C1(O))COC(=O)CCCCCCCC=CCC=CCC=CCC)CCCCCCCC=CCC=CCC=CCC	TRF (most)	not found	Lipidmaps	F
23.89	812.555	812.555	0.1969	591.4939, 630.2265, 659.22101	[M+NH4]+	C41H78O12S	1,2-Di-O-palmitoyl-3-O-(6-sulfoquinovopyranosyl)glycerol	O=C(OCC(OC(=O)CCCCCCCCCCCCCCC)COC1OC(CS(=O)(=O)O)C(O)C(O)C1(O))CCCCCCCCCCCCCCC	TRF (most)	Byrsonima crassifolia,Caulerpa racemosa	HMDB	C(ii)
5.479	801.224	801.224	0.2247	439.15582, 547.21387	[M+H]+	C38H40O19	Isoscoparin-3''-O-feruloylglucoside	COC1=CC(\C=C\C(=O)OC2C(OC3C(O)C(CO)OC(C3O)C3=C(O)C4=C(OC(=CC4=O)C4=CC(OC)=C(O)C=C4)C=C3O)OC(CO)C(O)C2O)=CC=C1O	TRF (most)	Isatis indigotica	in-house library	B
4.467	390.176	390.176	-0.3844	136.06274, 161.06023	[M+NH4]+	C17H24O9	Syringin	OCC=CC=2C=C(OC)C(OC1OC(CO)C(O)C(O)C1(O))=C(OC)C=2	TRF (most)	Acanthopanax trifoliatus	KNApSAcK	C(ii)
4.447	704.31	704.312	-3.6773	295.13013, 327.15753, 405.17334,	[M+NH4]+	C32H46O16	Secoisolariciresinoldiglucoside	COC1=C(C=CC(=C1)C[C@H](CO[C@H]2[C@@H]([C@H]([C@@H]([C@H](O2)CO)O)O)O)[C@H](CC3=CC(=C(C=C3)O)OC)CO[C@H]4[C@@H]([C@H]([C@@H]([C@H](O4)CO)O)O)O)O	TRF (most)	Isatis indigotica	in-house library	B
7.032	824.33	824.333	-3.7849	481.21707, 522.22009, 769.26349	[M+NH4]+	C39H50O18	UNPD50461	OC=1C(OC)=CC(=CC=1(OC))C(O)C(OC2=C(OC)C=C(C=C2(OC))C3OCC4C(OCC34)C6=CC(OC)=C(OC5OC(CO)C(O)C(O)C5(O))C(OC)=C6)CO	TRF (most)	Albizzia myriophylla	UNPD	C(ii)
21.931	834.541	834.54	1.1863	573.48657, 591.49634	[M+NH4]+	C43H76O12S	UNPD13725	O=C(OCC(OC(=O)CCCCCCCCCCCCCCC)COC1OC(CS(=O)(=O)O)C(O)C(O)C1(O))CCCCCCCC=CCC=CCC=CCC	TRF (most)	Kalimeris indica,Athyrium niponicum	UNPD	C(ii)
22.956	836.556	836.555	0.777	563.28833, 575.50226, 615.49261	[M+NH4]+	C43H78O12S	UNPD138251	O=C(OCC(OC(=O)CCCCCCCCCCCCCCC)COC1OC(CS(=O)(=O)O)C(O)C(O)C1(O))CCCCCCCC=CCC=CCCCCC	TRF (most)	Athyrium niponicum	UNPD	C(ii)
22.925	837.556				[M+NH4]+				TRF (most)
23.938	838.57	838.571	-1.1329	617.50989, 629.21716, 659.22137	[M+NH4]+	C43H80O12S	UNPD108218	O=C(OCC(OC(=O)CCCCCCCCCCCCCCC)COC1OC(CS(=O)(=O)O)C(O)C(O)C1(O))CCCCCCCC=CCCCCCCCC	TRF (most)	Athyrium niponicum	UNPD	C(ii)
8.069	831.233	831.236	-3.3805	729.19818, 759.20831, 797.5097	[M+H]+	C40H38N4O16	3-[7,12,18-tris(2-carboxyethyl)-3,8,13,17-tetrakis(carboxymethyl)-21,23-dihydroporphin-2-yl]propionic acid	O=C(O)CC=1C2=NC(=CC=3NC(C=C4N=C(C=C5NC(=C2)C(=C5CCC(=O)O)CC(=O)O)C(=C4CCC(=O)O)CC(=O)O)=C(C3CCC(=O)O)CC(=O)O)C1CCC(=O)O	TRF (most)	Clostridium thermoaceticum	HMDB	D
5.611	869.187	869.19	-3.417	455.09375, 853.21448	[M+K]+	C39H42O20	Isoscoparin-3''-O-sinapoylglucoside	COC1=CC(\C=C\C(=O)OC2C(OC3C(O)C(CO)OC(C3O)C3=C(O)C4=C(OC(=CC4=O)C4=CC(OC)=C(O)C=C4)C=C3O)OC(CO)C(O)C2O)=CC(OC)=C1O	TRF (most)	Isatis indigotica	in-house library	B
19.689	856.524				[M+NH4]+				TRF (most)
20.866	858.54	858.54	0.2213	495.2677, 551.32776, 573.48627, 595.47192	[M+NH4]+	C45H76O12S	SQDG(22:5(5Z,8Z,11Z,14Z,17Z)/16:1(13Z))	O=C(OCC(OC(=O)CCCCCCCCCCCC=CCC)COC1OC(CS(=O)(=O)O)C(O)C(O)C1(O))CCCC=CCC=CCC=CCC=CCCCCC	TRF (most)	not found	LipidMAPS	F
22.088	860.554				[M+NH4]+				TRF (most)
23.389	862.57	862.567	2.8404	661.23053, 769.49292, 797.51807, 808.64795	[M+NH4]+	C48H76O12	(3Z,5E,9E,17E,19E)-1,7,15-trihydroxy-4,6,10,16,22,28-hexamethyl-13-[(E)-5,6,8,10-tetrahydroxy-1,3,9-trimethyl-dodec-3-enyl]-12,29-dioxabicyclo[23.3.1]nonacosa-3,5,9,17,19-pentaene-8,11,23-trione	O=C1OC(CC(O)C(C=CC=CCC(C(=O)CC2OC(O)(CC=C(C=C(C)C(O)C(=O)C=C1C)C)C(C)CC2)C)C)C(C)CC(=CC(O)C(O)CC(O)C(C)C(O)CC)C	TRF (most)	not found	UNPD	F
21.425	833.517	833.518	-1.0798	573.48737, 585.44922	[M+H]+	C43H77O13P	PI(16:0/18:3(6Z,9Z,12Z))	O=C(OCC(OC(=O)CCCCC=CCC=CCC=CCCCCC)COP(=O)(O)OC1C(O)C(O)C(O)C(O)C1(O))CCCCCCCCCCCCCCC	TRF (most)	chemical synthesis	LipidMAPS	E
6.03	889.347	889.346	0.8208	735.25806, 803.31073, 835.336, 857.32257	[M+Na]+	C42H58O19	UNPD123348	O=C(OC6CC(OC2OC(C)C(O)C(OC1OC(C)C(OC)C(O)C1)C2)OC(C)C6(OC4C(=O)C=3C(O)=C5C(O)=C(C(O)=CC5(=CC=3CC4C(OC)C(=O)C(O)C(O)C))C))C	TRF (most)	not found	UNPD	F
14.728	476.274	476.275	-2.1626	313.27438, 433.23187, 463.2601	[M+Na]+	C21H44NO7P	LysoPE(16:0/0:0)	O=C(OCC(O)COP(=O)(O)OCCN)CCCCCCCCCCCCCCC	TRF (most)	metabolites	LipidMAPS	D
4.878	409.183	409.183	-1.9551	117.03405, 145.03499, 162.03729, 163.04222, 164.03749, 175.03886, 177.05502, 207.06572, 409.18253	[M+H]+				TRF (most)
4.955	434.2	434.202	-3.8922	409.1828, 415.10156	[M+NH4]+	C19H28O10	Benzyl alcohol beta-D-rutinoside	OC3C(OCC1=CC=CC=C1)OC(COC2OC(C)C(O)C(O)C2(O))C(O)C3(O)	TRF (most)	Coussarea hydrangeifolia,Margyricarpus setosus	UNPD	C(ii)
4.892	425.157	425.157	0.5645	337.07108, 409.1832	[M+K]+	C19H30O8	Staphylionoside D	O=C(C=C=C1C(O)(C)CC(OC2OC(CO)C(O)C(O)C2O)CC1(C)C)C	TRF (most)	Peucedanum japonicum Thunb.,Epimedium grandiflorum Morr. var. thunbergianum (Miq.) Nakai. I	HMDB	C(ii)
4.972	691.293				[M+Na]+				TRF (most)
22.991	926.583				[M+H]+				TRF (most)
23.191	931.538				[M+Na]+				TRF (most)
29.311	335.257	335.256	5.1304	313.274	[M+Na]+	C19H36O3	(2E,18R)-18-hydroxynonadec-2-enoic acid	O=C(O)C=CCCCCCCCCCCCCCCC(O)C	TRF (most)	Usnea aliphatica	LipidMAPS	C(ii)
29.315	932.63				[M+H]+				TRF (most)
24.912	928.599	928.599	-0.2154	283.26288, 587.4646, 769.48883	[M+NH4]+	C49H82O15	UNPD56926	O=C(OCC(OC(=O)CCCCCC=CCC=CCC=CCC)COC2OC(COC1OC(CO)C(O)C(O)C1(O))C(O)C(O)C2(O))CCCCCCCC=CCC=CCCCCC	TRF (most)	metabolites	UNPD	D
29.32	937.583				[M+H]+				TRF (most)
4.282	941.253	941.253	-0.5843	739.20459, 757.216, 779.1955, 919.2674	[M+Na]+	C39H50O25	Kaempferol 3-(2G-glucosylrutinoside)-7-glucoside	O=C5C(OC3OC(COC1OC(C)C(O)C(O)C1(O))C(O)C(O)C3(OC2OC(CO)C(O)C(O)C2(O)))=C(OC=6C=C(OC4OC(CO)C(O)C(O)C4(O))C=C(O)C5=6)C7=CC=C(O)C=C7	TRF (most)	Hosta ventricosa	HMDB	C(ii)
4.253	779.199	779.201	-2.1176	721.19507, 739.20715, 757.21625	[M+Na]+	C33H40O20	Isovitexin-3''-O-glucoside-7-O-glucoside	OCC1OC(OC2C(O)C(CO)OC(C2O)C2=C(O)C3=C(OC(=CC3=O)C3=CC=C(O)C=C3)C=C2OC2OC(O)C(O)C(O)C2CO)C(O)C(O)C1O	TRF (most)	Isatis indigotica	in-house library	B
8.048	969.24	969.242	-2.6516	759.20874, 797.5144, 853.21368	[M+K]+	C44H50O22	2-Feruloyl-1,2'-disinapoylgentiobiose	O=C(OC4OC(COC2OC(CO)C(O)C(O)C2(OC(=O)C=CC1=CC(OC)=C(O)C(OC)=C1))C(O)C(O)C4(OC(=O)C=CC=3C=CC(O)=C(OC)C=3))C=CC=5C=C(OC)C(O)=C(OC)C=5	TRF (most)	broccoli florets	HMDB	C(i)
7.906	999.251	999.253	-1.9415	737.22583, 759.20941, 775.18433, 983.27875	[M+K]+	C45H52O23	1,2,2'-Trisinapoylgentiobioside	O=C(OCC4OC(OCC3OC(OC(=O)C=CC1=CC(OC)=C(O)C(OC)=C1)C(OC(=O)C=CC2=CC(OC)=C(O)C(OC)=C2)C(O)C3(O))C(O)C(O)C4(O))C=CC=5C=C(OC)C(O)=C(OC)C=5	TRF (most)	Brassica napus	HMDB	C(i)
23.649	959.569	959.57	-1.7299	353.26843, 405.26147, 659.22046	[M+Na]+	C51H84O15	1,2-Di-(9Z,12Z,15Z-octadecatrienoyl)-3-(Galactosyl-alpha-1-6-Galactosyl-beta-1)-glycerol	O=C(OCC(OC(=O)CCCCCCCC=CCC=CCC=CCC)COC1OC(COC2OC(CO)C(O)C(O)C2O)C(O)C(O)C1O)CCCCCCCC=CCC=CCC=CCC	TRF (most)	Euphorbia nicaeensis,Euphorbia peplis L.	HMDB	C(ii)
26.939	956.629	956.63	-1.8607	597.48523, 615.49689, 871.57056	[M+NH4]+				TRF (most)
21.451	970.607				[M+NH4]+				TRF (most)
25.1	954.616	954.615	0.838	261.2211, 335.25803, 613.48187	[M+NH4]+	C51H84O15	1,2-Di-(9Z,12Z,15Z-octadecatrienoyl)-3-(Galactosyl-alpha-1-6-Galactosyl-beta-1)-glycerol	O=C(OCC(OC(=O)CCCCCCCC=CCC=CCC=CCC)COC2OC(COC1OC(CO)C(O)C(O)C1(O))C(O)C(O)C2(O))CCCCCCCC=CCC=CCC=CCC	TRF (most)	Euphorbia nicaeensis,Euphorbia peplis L.	HMDB	C(ii)
25.301	954.614	954.615	-1.079	613.48273, 778.53601	[M+NH4]+	C51H84O15	1,2-Di-(9Z,12Z,15Z-octadecatrienoyl)-3-(Galactosyl-alpha-1-6-Galactosyl-beta-1)-glycerol	O=C(OCC(OC(=O)CCCCCCCC=CCC=CCC=CCC)COC2OC(COC1OC(CO)C(O)C(O)C1(O))C(O)C(O)C2(O))CCCCCCCC=CCC=CCC=CCC	TRF (most)	Euphorbia nicaeensis,Euphorbia peplis L.	HMDB	C(ii)
7.202	983.279	983.279	0.0407	369.11807, 759.20862	[M+Na]+	C45H52O23	1,2,2'-Trisinapoylgentiobioside	O=C(OC1OC(COC2OC(CO)C(O)C(O)C2OC(=O)C=CC3=CC(OC)=C(O)C(OC)=C3)C(O)C(O)C1OC(=O)C=CC4=CC(OC)=C(O)C(OC)=C4)C=CC5=CC(OC)=C(O)C(OC)=C5	TRF (most)	broccoli	HMDB	C(i)
7.157	615.168	615.168	-1.1054	369.1178, 391.0997, 553.15161, 579.21875	[M+Na]+	C28H32O14	Linarin	O=C1C=C(OC2=CC(OC3OC(COC4OC(C)C(O)C(O)C4O)C(O)C(O)C3O)=CC(O)=C12)C=5C=CC(OC)=CC5	TRF (most)	Mentha arvensis	HMDB	C(ii)
7.186	353.23	353.23	-0.1699	207.06581, 225.07608	[M+Na]+	C18H34O5	UNPD107381	O=C(O)CCCC(O)C(O)C=CC(O)CCCCCCCCC	TRF (most)	Codonopsis tangshen	HMDB	C(ii)
7.311	585.27	585.269	1.0593	281.05258, 355.0722, 369.11734,429.09015, 462.20309	[M+H]+	C32H40O10	Xylogranatin N	O=C1OC(C2=COC=C2)C(C(=C1)C=3OC4=C(C3)C(OC(=O)C(C)CC)C(C)(C)C(CC(=O)OC)C4C)(C)CCC(=O)O	TRF (most)	Xylocarpus granatum	KNApSAcK	C(ii)
7.522	999.251	999.253	-2.3718	759.20825, 775.1825	[M+K]+	C45H52O23	UNPD10521	O=C(OCC4OC(OCC3OC(OC(=O)C=CC1=CC(OC)=C(O)C(OC)=C1)C(OC(=O)C=CC2=CC(OC)=C(O)C(OC)=C2)C(O)C3(O))C(O)C(O)C4(O))C=CC=5C=C(OC)C(O)=C(OC)C=5	TRF (most)	Brassica napus	HMDB	C(i)
21.504	1093.59				[M+Na]+				TRF (most)
23.54	1090.65				[M+NH4]+				TRF (most)
6.672	1115.32				[M+Na]+				TRF (most)
23.833	1116.67				[M+NH4]+				TRF (most)
24.024	1116.67				[M+NH4]+				TRF (most)
23.605	1116.67				[M+NH4]+				TRF (most)
3.959	949.281	949.282	-0.9797	639.28467, 769.21484,1 787.22467	[M+H]+	C40H52O26	Isorhamnetin 3-rhamnosyl-(1->2)-gentiobiosyl-(1->6)-glucoside;Quercetin 3'-methyl ether 3-rhamnosyl-(1->2)-gentiobiosyl-(1->6)-glucoside	O=C5C(OC4OC(COC3OC(COC1OC(CO)C(O)C(O)C1(O))C(O)C(O)C3(OC2OC(C)C(O)C(O)C2(O)))C(O)C(O)C4(O))=C(OC=6C=C(O)C=C(O)C5=6)C7=CC=C(O)C(OC)=C7	TRF (most)	Bougainvillea glabra	KNApSAcK	C(ii)
9.173	251.031	251.031	3.0275	187.032	[M+H]+	C11H10N2OS2	UNPD775	OCSC2=NCC=1C=3C=CC=CC=3(NC=1S2)	TRF (most)	not found	HMDB	F
1.305	204.135	204.134	2.7923	150.078	[M+H]+	C8H17N3O3	Glycyl-Lysine	O=C(O)C(NC(=O)CN)CCCCN	TRF (most)	metabolites	HMDB	D
2.816	205.098	205.097	2.9742	118.06496, 146.06053	[M+NH4]+	C11H9NO2	Indole-3-acrylic acid	O=C(O)C=CC1=CNC=2C=CC=CC1=2	TRF (most)	metabolites	KNApSAcK	D
10.837	279.026				[M+H]+				TRF (most)
3.995	206.092	206.092	-1.8924	149.04756, 173.07097	[M+NH4]+	C10H8N2O2	(1H-Indol-3-yl)oxoacetamide	NC(=O)C(=O)c1c[nH]c2ccccc12	TRF (most)	Isatis indigotica	in-house library	B
6.126	335.044	335.043	2.3878	146.0596, 287.12415	[M+K]+	C16H12N2O4	N-(1,3-dioxo-5-isoindolyl)-3-methoxybenzamide	O=C(NC=1C=CC=2C(=O)NC(=O)C=2(C=1))C=3C=CC=C(OC)C=3	TRF (most)	chemical synthesis	KNApSAcK	E
5.646	489.185	489.185	-0.6541	327.13177, 409.14902, 451.19287	[M+Na]+	C23H34N2O4S2	Agrochelin	O=C(O)C(C)(C)C(O)C1N(C)C(SC1)C2N=C(SC2)C=3C(O)=CC=CC3CCCCC	TRF (most)	Agrobacterium sp.	KNApSAcK	D
5.584	684.248	684.247	0.76	617.14728, 633.12317, 645.21667	[M+Na]+	C29H43NO16	Paulomenol A	O=C(O)C=1C(=O)C(O)(CC(=O)C=1(N))C3OC(COC(=O)C)C(O)C(OC2OC(C)C(O)(C(OC(=O)C(C)CC)C)C(OC)C2)C3(O)	TRF (most)	Streptomyces paulus	KNApSAcK	D
5.639	448.218	448.218	1.0486	379.08142, 397.09268, 419.07385	[M+NH4]+	C20H30O10	UNPD210539	O=C3OC(OCCCC)CC2C3(=COC(OC1OC(CO)C(O)C(O)C1(O))C2(C=C))	TRF (most)	Lonicera japonica	HMDB	C(ii)
5.551	434.201	434.202	-3.4086	299.13824, 355.1676, 371.16144	[M+NH4]+	C19H28O10	UNPD2679	OCC3OC(OCCC1=CC=CC=C1)C(O)C(O)C3(OC2OCC(O)(CO)C2(O))	TRF (most)	Cinnamomum cassia	HMDB	C
5.602	433.113	433.113	-0.3232	379.08102, 397.09238, 419.07339	[M+H]+	C21H20O10	Isovitexin	C1=CC(=CC=C1C2=CC(=O)C3=C(O2)C=C(C(=C3O)[C@H]4[C@@H]([C@H]([C@@H]([C@H](O4)CO)O)O)O)O)O	TRF (most)	Isatis indigotica	in-house library	A
5.567	595.165	595.166	-1.4114	399.10822, 415.10254, 433.11313	[M+H]+	C27H30O15	Isovitexin-3''-O-glucoside	OCC1OC(OC2C(O)C(CO)OC(C2O)c2c(O)cc3oc(cc(=O)c3c2O)-c2ccc(O)cc2)C(O)C(O)C1O	TRF (most)	Isatis indigotica	in-house library	B
5.614	425.172				[M+Na]+				TRF (most)
6.148	305.151	305.15	3.0805	163.07614, 191.07065, 208.07352	[M+NH4]+	C16H17NO4	Lycorine	OC1C=C2CCN3CC4=CC=5OCOC5C=C4C(C1O)C23	TRF (most)	Sternbergia fisheriana (Herbert) Rupr.	HMDB	C(ii)
5.971	628.26	628.26	-0.2706	239.09174, 395.13303	[M+NH4]+	C29H38O14	UNPD125028	OCC5OC(OC4=C(C(OC1OC(CO)C(O)C(O)C1(O))=C3C(OC(C2=CC=CC=C2)CC3(O))=C4C)C)C(O)C(O)C5(O)	TRF (most)	Pneumatopteris pennigera	UNPD	C(ii)
6.154	187.051	187.05	1.8177	171.056	[M+H]+	C10H6N2O2	UNPD229298	N#CC=C2C(=O)NC=1C=CC=C(O)C=12	TRF (most)	Isatis indigotica	HMDB	C(i)
6.188	561.171	561.173	-3.2967	301.14426, 545.1983	[M+K]+	C26H34O11	Lariciresinol-4'-O-D-glucopyranoside	COC1=CC(=CC=C1O)C1OCC(CC2=CC(OC)=C(OC3OC(O)C(O)C(O)C3CO)C=C2)C1CO	TRF (most)	Isatis indigotica	in-house library	B
6.191	302.196				[M+H]+				TRF (most)
6.144	517.184				[M+NH4]+				TRF (most)
6.131	624.078				[M+Na]+				TRF (most)
1.238	211.119				[M+Na]+				TRF (most)
6.302	369.19	369.191	-0.9209	211.05695, 234.07664, 347.12479	[M+H]+	C19H28O7	UNPD56357	O=C1C=C2C=C(COC3OC(CO)C(O)C(O)C3O)CCC2C(C)(C)C1	TRF (most)	Sedum sarmentosum	KNApSAcK	C(ii)
6.356	375.155	375.155	1.0396	283.10681, 301.11868, 355.10822	[M+H]+	C19H22N2O6	UNPD7167	O=C(O)C(N)CC=1C=CC(O)=C(C=1)CC=2C=C(C=CC=2(O))CC(N)C(=O)O	TRF (most)	insect cuticle	UNPD	D
6.347	561.173	561.173	0.1782	287.12717, 313.14349, 331.15381, 545.20001	[M+H]+	C26H34O11	Lariciresinol-4-O-D-glucopyranoside	COC1=CC(=CC=C1OC1OC(O)C(O)C(O)C1CO)C1OCC(CC2=CC(OC)=C(O)C=C2)C1CO	TRF (most)	Isatis indigotica	in-house library	B
6.35	598.249	598.249	-0.4179	355.11179, 383.1496, 401.15717, 441.15063	[M+NH4]+	C28H36O13	Syringaresinol-4-O-D-glucoside	COC1=CC(=CC(OC)=C1O)[C@H]1OCC2C1COC2C1=CC(OC)=C(OC2OC(O)C(O)C(O)C2CO)C(OC)=C1	TRF (most)	Isatis indigotica	in-house library	B
6.354	500.159				[M+H]+				TRF (most)
5.162	216.077	216.077	0.833	148.04347, 162.0616	[M+H]+	C11H9N3O2	UNPD55998	O=C1NC(=O)C(N1)C3=CNC2=CC=CC=C23	TRF (most)	chemical synthesis	ChEBI	E
10.488	294.123	294.124	-1.7	130.065	[M+NH4]+	C17H12N2O2	3-(8-methyl-2-imidazo[1,2-a]pyridinyl)-1-benzopyran-2-one	O=C1OC4=CC=CC=C4(C=C1C=2N=C3C(=CC=CN3(C=2))C)	TRF (most)	chemical synthesis	KNApSAcK	E
6.312	963.393				[M+H]+				TRF (most)
8.908	279.114	279.113	2.6154	130.06502, 146.05937, 263.08105	[M+H]+	C17H14N2O2	Indigodole B	CCC12NC3=C(C=CC=C3)C(=O)N1C1=C(C=CC=C1)C2=O	TRF (most)	Isatis indigotica	in-house library	B
5.964	404.227	404.228	-2.0286	151.07628, 219.10049	[M+NH4]+	C19H30O8	Citroside A	O=C(C=C=C1C(OC2OC(CO)C(O)C(O)C2O)(C)CC(O)CC1(C)C)C	TRF (most)	Citrus unshiu Marcov,Gynostemma pentaphyllum	KNApSAcK	C(ii)
5.968	443.167	443.168	-0.7898	357.14456,409.18115	[M+K]+	C19H32O9	Pisumionoside	O=C(C=CC2(O)(C(O)(C)CC(OC1OC(CO)C(O)C(O)C1(O))CC2(C)(C)))C	TRF (most)	Pisum sativum L.,Dichrocephala benthamii	HMDB	C(ii)
4.401	434.104	434.106	-3.5706	347.09442, 367.08179, 397.09024	[M+Na]+	C18H21NO10	1-O-(3-Hydroxybutyryl)pancratistatin	O=C(OC2C(O)C(O)C(O)C3NC(=O)C=1C(O)=C4OCOC4(=CC=1C23))CC(O)C	TRF (most)	Zephyranthes carinata,Zephyranthes minuta	KNApSAcK	C(ii)
4.259	411.199	411.199	-0.2675	353.15619, 369.11798	[M+Na]+	C19H32O8	9,13-Dihydroxy-4-megastigmen-3-one 9-glucoside	O=C1C=C(CO)C(CCC(OC2OC(CO)C(O)C(O)C2O)C)C(C)(C)C1	TRF (most)	Bridelia glauca f. balansae	KNApSAcK	C(ii)
4.412	971.262	971.264	-2.4298	573.24951, 949.28107	[M+Na]+	C40H52O26	Isorhamnetin 3-rhamnosyl-(1->2)-gentiobiosyl-(1->6)-glucoside;Quercetin 3'-methyl ether 3-rhamnosyl-(1->2)-gentiobiosyl-(1->6)-glucoside	O=C5C(OC4OC(COC3OC(COC1OC(CO)C(O)C(O)C1(O))C(O)C(O)C3(OC2OC(C)C(O)C(O)C2(O)))C(O)C(O)C4(O))=C(OC=6C=C(O)C=C(O)C5=6)C7=CC=C(O)C(OC)=C7	TRF (most)	Bougainvillea glabra	KNApSAcK	C(ii)
4.36	416.095	416.095	-1.1295	226.08557, 244.09813, 330.09793, 348.10236	[M+Na]+	C18H19NO9	Salfredin A3	O=C(O)CCC(C(=O)O)N1C(=O)C2=CC=3OC(CC3C(O)=C2C1)C(C(=O)O)C	TRF (most)	Crucibulum sp. RF-3817	KNApSAcK	D
4.373	394.113	394.113	-1.8269	226.08704, 244.09879, 330.09726, 347.09515	[M+H]+	C18H19NO9	Salfredin A3	O=C(O)CCC(C(=O)O)N2C(=O)C=1C=C3OC(CC3(=C(O)C=1C2))C(C(=O)O)C	TRF (most)	Crucibulum sp. RF-3817	KNApSAcK	D
4.31	511.155	511.158	-4.617	411.12656, 451.19263, 495.18295	[M+K]+	C22H32O11	UNPD131362	OCC3OC(OC=1C=CC(=CC=1(OC))CC=C)C(OC2OC(C)C(O)C(O)C2(O))C(O)C3(O)	TRF (most)	Santalum album	UNPD	C(ii)
4.292	404.191	404.19	2.004	347.09598, 353.15683	[M+NH4]+	C18H26O9	UNPD60268	OCC2OC(OC1=C(OC)C=C(C=CCOC)C=C1(OC))C(O)C(O)C2(O)	TRF (most)	Styrax japonica S. et Z,Carthamus tinctorius	HMDB	C(ii)
4.386	442.191	442.192	-1.8092	367.08176, 397.091	[M+NH4]+				TRF (most)
4.385	318.096				[M+H]+				TRF (most)
4.368	357.142				[M+Na]+				TRF (most)
4.365	625.176				[M+H]+				TRF (most)
4.193	365.172	365.172	-1.8	313.07031, 337.07056, 347.09512	[M+H]+	C16H29O7P	(10S)-Juvenile hormone III diol phosphate	O=C(OC)C=C(C)CCC=C(C)CCC(OP(=O)(O)O)C(O)(C)C	TRF (most)	Manduca sexta	ChEBI	C(ii)
4.18	617.146	617.15	-6.2546	529.13263, 599.1355	[M+H]+	C29H28O15	3,5-Dicaffeoyl-4-succinoylquinic acid	O=C(OC1CC(O)(C(=O)O)CC(OC(=O)C=CC2=CC=C(O)C(O)=C2)C1OC(=O)CCC(=O)O)C=CC3=CC=C(O)C(O)=C3	TRF (most)	Chrysanthemum coronarium L.	HMDB	C(ii)
4.198	339.084	339.082	4.5122	255.11317, 267.12042	[M+H]+	C14H14N2O8	6-(2-amino-2-carboxyethyl)-7,8-dioxo-1,2,3,4,7,8-hexahydroquinoline-2,4-dicarboxylic acid	O=C(O)C(N)CC1=CC2=C(NC(C(=O)O)CC2C(=O)O)C(=O)C1=O	TRF (most)	biosynthesis	ChEBI	E
4.176	571.164	571.163	1.1205	415.10184, 445.11249, 475.1232	[M+Na]+	C23H32O15	Sibiricose A1	O=C(OCC1OC(OC2(OC(CO)C(O)C2O)CO)C(O)C(O)C1O)C=CC3=CC(OC)=C(O)C(OC)=C3	TRF (most)	Polygala sibirica,Polygala tenuifolia	UNPD	C(ii)
4.208	424.217	424.218	-2.3337	313.07153, 337.07138, 379.08096	[M+NH4]+	C18H30O10	UNPD200966	O=C1OC(C(O)C=C(C)C)C1C(OCC)COC2OC(CO)C(O)C(O)C2(O)	TRF (most)	Aruncus dioicus kamtschaticus	UNPD	C(ii)
4.227	392.074	392.074	-17344	160.04117, 192.06573, 376.09998	[M+K]+	C16H19NO8	UNPD230378	O=C(OC)C3=CNC=2C=C(OC1OC(CO)C(O)C(O)C1(O))C=CC=23	TRF (most)	Clematis terniflora DC.	HMDB	C(ii)
5.375	621.215	621.215	-0.0161	459.15866, 534.19366	[M+Na]+	C28H38O14	Ligraminol B	OC1=C(OC)C=C(C=C1OC)C2OC(C3=CC(OC)=C(O)C(OC)=C3)C(COC4OC(CO)C(O)C(O)C4O)C2CO	TRF (most)	Glechoma hederacea L.,Acanthus ilicifolius,Avicennia marina	KNApSAcK	C(ii)
5.28	760.301	760.302	-1.8677	315.08676, 591.20343	[M+NH4]+	C34H46O18	UNPD168117	OC=1C(OC)=CC(=CC=1(OC))C2OCC3C(OCC23)C6=CC(OC)=C(OC5OC(COC4OC(CO)C(O)C(O)C4(O))C(O)C(O)C5(O))C(OC)=C6	TRF (most)	Stelleropsis antoninae,Smilax glabra	KNApSAcK	C(ii)
5.245	444.243	444.244	-1.3731	146.06021, 162.05482, 409.18433	[M+NH4]+	C18H34O11	UNPD33947	OCC2OC(OCC1OC(OCCCC(C)C)C(O)C(O)C1(O))C(O)C(O)C2(O)	TRF (most)	Capsicum annuum L. var. acuminatum.	UNPD	C(ii)
5.308	385.138				[M+Na]+				TRF (most)
5.306	398.107				[M+H]+				TRF (most)
1.527	253.128	253.128	0.9086	132.08429, 150.06108	[M+H]+				TRF (most)
1.506	312.112	312.113	-3.3321	132.08418, 150.07033	[M+H]+				TRF (most)
1.463	136.062				[M+NH4]+				TRF (most)
1.539	524.135				[M+Na]+				TRF (most)
4.57	349.089	349.089	-0.401	126.011	[M+Na]+	C15H18O8	trans-o-Coumaric acid 2-glucoside	O=C(O)C=CC=1C=CC=CC1OC2OC(CO)C(O)C(O)C2O	TRF (most)	Viscum coloratum,Caenorhabditis elegans	HMDB	C(ii)
8.73	265.098	265.097	2.6405	247.087	[M+H]+	C16H12N2O2	UNPD157561	O=CC=1C=CC(=O)N4C=1C=3NC=2C=CC=CC=2C=3CC4	TRF (most)	chemical synthesis	HMDB	E
5.016	700.28	700.281	-1.2709	175.07318, 705.23395	[M+NH4]+	C32H42O16	Pinoresinol diglucoside;(-)-Pinoresinol diglucoside	OCC1OC(OC2=CC=C(C=C2OC)C3OCC4C(OCC34)C5=CC=C(OC6OC(CO)C(O)C(O)C6O)C(OC)=C5)C(O)C(O)C1O	TRF (most)	Eucommia ulmoides,Oliver	KNApSAcK	C(ii)
5.001	216.077	216.077	1.6661	164.07069, 171.05499	[M+H]+	C11H9N3O2	UNPD55998	O=C1NC(=O)C(N1)C3=CNC2=CC=CC=C23	TRF (most)	chemical synthesis	ChEBI	E
5.06	647.158	647.158	0.2318	367.07956, 397.09158, 411.19946, 445.11301, 575.17224	[M+Na]+	C28H32O16	Isoscoparin-3''-O-glucoside	COc1cc(ccc1O)-c1cc(=O)c2c(O)c(C3OC(CO)C(O)C(OC4OC(CO)C(O)C(O)C4O)C3O)c(O)cc2o1	TRF (most)	Isatis indigotica	in-house library	B
5.067	487.191	487.192	-2.0731	343.08179, 411.19901	[M+NH4]+	C21H27NO11	α-L-rhamnopyranosyl-(1→6)-β-D-glucopyranosyl 3-indolecarbonate	CC1OC(OCC2OC(OC(=O)C3=CNC4=CC=CC=C34)C(O)C(C)C2C)C(O)C(O)C1O	TRF (most)	Isatis indigotica	in-house library	B
5.043	356.191				[M+NH4]+				TRF (most)
2.83	240.109				[M+NH4]+				TRF (most)
1.341	256.103	256.103	2.1085	132.10173, 142.08603	[M+NH4]+	C8H14O8	3,4,5-trihydroxy-6-(2-hydroxyethoxy)oxane-2-carboxylic acid	O=C(O)C1OC(OCCO)C(O)C(O)C1O	TRF (most)	metabolites	HMDB	D
1.408	254.087	254.087	1.8104	136.06282, 150.07695	[M+NH4]+	C8H12O8	3,4,5-trihydroxy-6-(2-oxoethoxy)oxane-2-carboxylic acid	O=CCOC1OC(C(=O)O)C(O)C(O)C1(O)	TRF (most)	metabolites	HMDB	D
1.408	425.085	425.084	0.5175	207.064	[M+K]+	C17H22O10	3'-O-beta-Glucopyranosyl plumbagic acid	O=C(O)CC(C(=O)C=2C=CC=C(OC1OC(CO)C(O)C(O)C1(O))C=2(O))C	TRF (most)	Plumbago zeylanica	HMDB	C(ii)
1.303	244.094	244.093	4.8342	138.055	[M+H]+	C9H13N3O5	Cytidine	O=C1N=C(N)C=CN1C2OC(CO)C(O)C2O	TRF (most)	chemical synthesis	HMDB	E
1.409	385.09	385.089	1.0387	241.15387, 281.05255, 355.07031	[M+K]+	C15H22O9	Decaloside	OCC2=COC(OC1OC(CO)C(O)C(O)C1(O))C3C=CC(O)C23	TRF (most)	Mentzelia decapetala	HMDB	C(ii)
1.439	284.099	284.099	1.5136	230.13867, 241.15445, 259.11938	[M+H]+	C10H13N5O5	Guanosine	O=C3NC(=NC1=C3(N=CN1C2OC(CO)C(O)C2(O)))N	TRF (most)	Isatis indigotica	HMDB	A
1.306	161.092	161.092	1.8002	132.1017, 142.08519	[M+NH4]+	C6H9NO3	UNPD20741	O=C(O)C1NCC=CC1O	TRF (most)	metabolites	HMDB	D
1.306	220.118				[M+H]+				TRF (most)
1.309	407.085	407.085	-0.1965	177.05501, 207.06589	[M+K]+	C16H20N2O8	trans-3-Hydroxycotinine glucuronide	O=C(O)C1OC(OC2C(=O)N(C)C(C=3C=NC=CC3)C2)C(O)C(O)C1O	TRF (most)	metabolites	HMDB	D
1.329	323.076	323.074	5.8501	142.08633, 229.1523	[M+Na]+	C13H16O8	UNPD43336	O=C(O)C1=CC(OC(=O)C)C(OC(=O)C)C(OC(=O)C)C1	TRF (most)	metabolites	HMDB	D
1.301	415.1	415.1	-1.1082	177.05591, 207.06444	[M+K]+	C16H24O10	Vebraside	O=C1OC2C(O)C(C)C3COC(OC4OC(CO)C(O)C(O)C4O)C1C23	TRF (most)	Verbena brasiliensis	HMDB	C(ii)
1.304	322.153				[M+NH4]+				TRF (most)
1.245	242.087	242.087	1.3631	121.051	[M+NH4]+	C7H12O8	UNPD137450	O=C(O)C(O)C(O)C(OC)C(O)C(=O)O	TRF (most)	metabolites	UNPD	D
6.638	395.204	395.204	1.1133	193.15874, 207.06587	[M+Na]+	C19H32O7	Blumenol C glucoside	O=C1C=C(C)C(CCC(OC2OC(CO)C(O)C(O)C2O)C)C(C)(C)C1	TRF (most)	Stachys byzantina,Antidesma membranaceum	HMDB	C(ii)
6.585	742.255	742.255	-0.4042	359.14725, 523.14111	[M+NH4]+	C33H40O18	Melitidin	O=C(O)CC(O)(C)CC(=O)OCC5OC(OC=1C=C(O)C=2C(=O)CC(OC=2(C=1))C3=CC=C(O)C=C3)C(OC4OC(C)C(O)C(O)C4(O))C(O)C5(O)	TRF (most)	Citrus bergamia	HMDB	C(ii)
6.56	513.15	513.151	-2.0462	393.18832, 409.1806	[M+H]+				TRF (most)
6.624	511.171	511.171	-1.1151	301.07166, 369.11707, 395.20312	[M+H]+	C26H26N2O9	Naucleofficine B	O=C4OCC(=CC)C=5C=C6C=3NC2=C(OC1OC(CO)C(O)C(O)C1(O))C=CC=C2C=3CCN6(C(=O)C4=5)	TRF (most)	Nauclea officinalis	UNPD	C(ii)
6.622	777.221	777.221	0.0901	395.20383, 411.17755, 553.15155, 569.12292	[M+Na]+	C34H42O19	Rhamnocitrin 3-isorhamninoside	O=C1C(OC2OC(COC3OC(C)C(OC4OC(C)C(O)C(O)C4O)C(O)C3O)C(O)C(O)C2O)=C(OC5=CC(OC)=CC(O)=C15)C=6C=CC(O)=CC6	TRF (most)	Rhamnus formosana,Patrinia heterophylla	HMDB	C(ii)
6.622	373.222	373.222	0.8306	193.15749, 207.06523	[M+H]+	C19H32O7	UNPD189701	O=C2C(=C(CCC(OC1OC(CO)C(O)C(O)C1(O))C)C(C)(C)CC2)C	TRF (most)	Lamium album,Matteuccia intermedia	HMDB	C(ii)
4.738	407.067	407.067	-0.4176	207.06372, 391.09464	[M+K]+	C16H20N2O6S	3-Indolylmethyldesulfoglucosinolate	ON=C(SC1OC(CO)C(O)C(O)C1O)CC2=CNC=3C=CC=CC32	TRF (most)	Brassica napus L.	KNApSAcK	C(i)
4.776	251.125	251.125	-1.1548	207.06549, 219.10028	[M+Na]+	C12H20O4	Gallicynoic acid G	O=C(O)CCCC(O)C#CC(O)CCCC	TRF (most)	Coriolopsis gallica	KNApSAcK	C(ii)
4.746	737.262	737.263	-1.3292	409.18201, 469.16681, 591.20361	[M+Na]+				TRF (most)
4.673	404.155	404.155	0.965	175.04053, 207.06552, 224.06781	[M+NH4]+	C17H22O10	cis-syringin	OCc1ccc(o1)C1=CC(=O)Nc2ccc(O)cc12	TRF (most)	Isatis indigotica	in-house library	B
4.786	846.301	846.303	-1.5715	347.09442, 401.15799, 561.19293, 571.16266	[M+NH4]+	C37H48O21	Markhamioside E	O=C(OC4C(OC(COCC1=CC=C(O)C(O)=C1)C(OC2OC(CO)C(O)C(O)C2(O))C4(OC3OC(C)C(O)C(O)C3(O)))COC(=O)C)C=CC=5C=CC(O)=C(O)C=5	TRF (most)	Isatis indigotica	in-house library	B
4.733	586.247				[M+NH4]+				TRF (most)
6.605	233.092				[M+H]+				TRF (most)
3.197	244.154	244.154	-1.1878	137.09511,162.05031	[M+NH4]+	C12H18O4	Tuberonic acid	O=C(O)CC1CCC(=O)C1(CC=CCCO)	TRF (most)	Solanum tuberosum L.	HMDB	C(ii)
6.026	217.098	217.097	3.2244	130.0652, 158.06088	[M+NH4]+	C12H9NO2	Isodictamine	O=C1C=2C=COC2N(C=3C=CC=CC13)C	TRF (most)	Dictamnus albus,Dictamnus angustifolius	KNApSAcK	C(ii)
2.708	259.043	259.042	1.2353	146.06032, 207.06648	[M+Na]+	C8H12O8	3,4,5-trihydroxy-6-(2-oxoethoxy)oxane-2-carboxylic acid	O=CCOC1OC(C(=O)O)C(O)C(O)C1O	TRF (most)	chemical synthesis	HMDB	E
12.335	415.212	415.212	0.9152	285.10239, 404.13815	[M+H]+	C24H30O6	UNPD49053	O=C(C)C1CC(=O)C2(C)C34OC3(C(=O)CC12C)C5(C)CCC(=O)C(C)(C)C5CC4=O	TRF (most)	not found	HMDB	F
5.993	376.08	376.079	1.167	147.11494, 191.14359	[M+K]+	C16H19NO7	UNPD177270	N#CC(OC1OC(COC(=O)C)C(O)C(O)C1O)C=2C=CC=CC2	TRF (most)	Dracocephalum peregrinum	HMDB	C(ii)
1.329	358.099				[M+H]+				TRF (most)
9.009	261.073				[M+NH4]+				TRF (most)
5.334	261.088	261.087	3.2939	145.05031, 146.02383	[M+H]+	C13H12N2O4	UNPD201706	O=C3C2=CC=1C=CC=C(O)C=1N2C(=O)C(N3C)CO	TRF (most)	Aspergillus fumigatus	HMDB	D
6.771	747.21	747.211	-0.3346	397.09094, 523.14117, 553.15222, 569.12769	[M+Na]+	C33H40O18	Natsudaidain 3-(4-O-3-hydroxy-3-methylglutaroylglucoside)	O=C(O)CC(O)(C)CC(=O)OC1C(O)C(O)C(OC=2C(=O)C=3C(OC2C=4C=CC(OC)=C(OC)C4)=C(OC)C(OC)=C(OC)C3OC)OC1CO	TRF (most)	Morus alba	HMDB	C(ii)
6.81	637.26	637.262	-2.1969	493.21927, 515.20215, 553.1521, 583.25586	[M+Na]+	C33H42O11	UNPD1084	O=C1OC(O)C(=C1)C2CC5OC35(C(=C)C(C(OC(=O)C)C(OC(=O)C(C)C)C23(C))C4(C=CC(=O)C(C)(C)C4(CC(=O)OC))(C))	TRF (most)	not found	KNApSAcK	F
6.834	747.322	747.322	0.2542	397.09134, 523.14136, 553.15173, 569.12585, 626.26691	[M+H]+	C38H50O15	UNPD133603	O=C(OCC1(OC(=O)CC(OC(=O)C)C(C)(C2C(=C)C34OC4CC(C5=COC=C5)C3(C)C(OC(=O)C(O)C(C)CC)C2C(=O)O)C1CC(=O)OC)C)C	TRF (most)	not found	UNPD	F
6.729	223.075				[M+H]+				TRF (most)
6.727	405.109				[M+H]+				TRF (most)
7.308	280.068				[M+NH4]+				TRF (most)
8.464	479.142	479.147	-9.5795	316.0802, 447.116	[M+Na]+	C28H24O6	Marchantin D	OC1=CC=CC2=C1OC3=CC=CC(=C3)CC(O)C4=CC(O)=C(O)C(OC5=CC=C(C=C5)CC2)=C4	TRF (most)	Marchantia polymorpha,Marchantia palmata	UNPD	C(ii)
11.151	317.033	317.032	2.4919	263.08246, 279.0755	[M+H]+				TRF (most)
11.192	293.212	293.211	3.1036	263.08124, 279.07809	[M+H]+	C18H28O3	Panaquinquecol 1	OC(C#CC#CCC(O)C(OC)CCCCCCC)C=C	TRF (most)	Panax quinquefolium	HMDB	C(ii)
7.033	959.279			106.06536, 120.04398, 132.04459, 134.06007, 144.04565, 176.07031, 202.05154, 247.08667, 316.07919, 369.11307, 397.09119, 449.13055, 450.13477, 559.14172, 579.21875, 581.23145, 758.20135, 777.29871	[M+H]+				TRF (most)
