# Supplementary material for: Computational Workflow to Study the Diversity of Secondary Metabolites in Fourteen Different Isatis Species
Source: Cells. 2022 Mar 6;11(5):907. doi: 10.3390/cells11050907 (PMC8909408; doi:10.3390/cells11050907)
Supplement: Supplementary file 1 [file cells-11-00907-s001.zip › Supplementary Table S11 The tentative metabolites identification in 14 Isatis.xlsx]

## Sheet: Sheet1
Rt (min)	Acurate mass	Adduct.type	MS/MS fragment	Formula	Identified by public database	Class	SMILES or Sturctural information	Detected in genus Isatis or not
1.729	266.091	[M+H]+	121.05048:1107 122.09:905 135.03162:625 139.91422:1793 150.05737:6207 150.15341:204 151.06006:1079 152.06947:537 160.03889:3741 161.04695:233 165.08774:334 166.07193:349 168.06772:51 175.14581:1024 180.08775:13379 181.08963:1051	C15H11N3O2	5-phenyl-N-(3-pyridinyl)-3-isoxazolecarboxamide	Organic acids and derivatives	O=C(NC1=CN=CC=C1)C2=NOC(=C2)C3=CC=CC=C3	No
2.264	266.103	[M+H]+	109.05614:280 112.07546:4245 113.07912:216 116.06144:1169 119.03702:594 133.08519:734 136.06209:449 144.04442:4746 158.08127:2644 159.07434:742 167.10384:322 168.10262:395 180.06317:6034 181.0668:582 188.07071:1696 195.1221:587	C13H15NO5	(R)-(4-hydroxyphenyl)[(3-methoxy-1-methyl-3-oxoprop-1-enyl)amino]acetic acid	Organic acids and derivatives	O=C(OC)C=C(NC(C(=O)O)C1=CC=C(O)C=C1)C	No
2.193	268.104	[M+H]+	112.07559:351 115.04047:1041 119.03503:6369 129.05745:212 131.06808:280 136.06223:437767 137.06378:27491 137.16013:377 138.06171:212 159.06425:86 178.07164:581 180.06514:139 186.05527:253 268.10696:696	C10H13N5O4	adenosine	Nucleosides, nucleotides, and analogues	C1=NC(=C2C(=N1)N(C=N2)[C@H]3[C@@H]([C@@H]([C@H](O3)CO)O)O)N	Yes
1.582	271.109	[M+H]+	100.07505:1676 100.96212:930 104.07027:539 104.10667:1157 105.06839:532 106.0661:1574 107.07067:764 108.04205:591 108.08075:19561 108.1652:670 109.05082:2074 109.0818:2555 110.07005:2275 112.04794:807 112.07828:1015 112.89561:810 112.91898:938 114.05631:1020 116.07097:2251 116.9474:867 119.03531:12080 120.04124:1227 120.07746:586 121.05106:8078 122.0627:1104 122.09088:838 123.06735:1939 124.03986…	C15H14N2O3	(2S)-4-acetyl-2-(1H-indol-3-ylmethyl)-5-keto-3-pyrrolin-3-olate	Indoles and derivatives	O=C1NC(C(O)=C1C(=O)C)CC3=CNC2=CC=CC=C23	No
11.468	271.144	[M+H]+	121.09534:14 132.04684:322 146.06129:191 149.024:2334 158.05994:536 184.0733:2368 211.09972:619 213.1012:620 227.12517:575 228.12881:517 242.25:820 247.08807:562 261.10254:728 275.08179:5391 276.08441:982	C16H18N2O2	Quinolactacin A	Quinolines and derivatives	O=C1NC(C2=C1C(=O)C=3C=CC=CC3N2C)C(C)CC	No
3.213	272.113	[M+H]+	100.95832:521 101.04188:780 102.04817:1295 103.05412:6606 104.05106:2926 105.03187:989 105.06551:1162 106.06571:1878 107.07158:863 107.96612:558 109.04045:1206 109.09812:840 110.06058:3424 112.07614:2403 115.05206:858 115.07593:538 116.06805:972 117.05957:1068 118.06347:994 119.04256:1109 119.07898:511 120.04398:2110 120.0784:817 121.05109:8098 122.05866:1623 122.09251:705 123.06621:562 126.01058…	C12H17NO6	Deidaclin	Carbohydrates and carbohydrate conjugates	N#CC2(OC1OC(CO)C(O)C(O)C1(O))(C=CCC2)	No
1.995	272.113	[M+H]+	100.96014:1097 101.02132:600 102.96738:665 103.05449:10852 104.05794:1136 106.0638:713 107.0676:634 107.9667:987 108.07448:697 109.03378:1643 110.06171:1970 112.07549:7003 112.92156:735 113.07674:517 115.0447:543 116.06907:1238 116.94916:706 119.03756:1747 120.04485:974 120.08138:9044 121.05179:8070 122.05846:1278 122.09402:853 123.06572:2436 123.94201:716 127.06654:884 129.01823:533 130.0851:334…	C12H17NO6	Deidaclin	Carbohydrates and carbohydrate conjugates	N#CC2(OC1OC(CO)C(O)C(O)C1(O))(C=CCC2)	No
6.269	274.071	[M+H]+	104.05032:235 112.07615:572 122.09445:424 123.07616:592 126.0091:1761 128.03056:2933 130.02858:1953 132.04723:478 138.08896:161 141.02242:535 144.04929:821 146.02402:3698 147.06262:1564 148.04153:51 148.0752:1881 149.02885:883 149.09241:682 151.09126:454 158.11653:1614 159.07954:597 163.05446:454 165.12691:1734 172.03859:728 172.06998:670 173.07925:1122 174.0894:3868 175.0975:26887 176.09811:3297…	C14H11NO5	UNPD120076	Quinolines and derivatives	O=C1C=2C=CC=C(O)C2C(=O)C3=C1NC(=O)C(O)C3C	No
6.825	274.071	[M+H]+	109.10138:661 114.10145:513 119.04853:261 120.04477:2558 121.05128:256 123.94114:191 128.05411:930 131.12856:550 132.04419:402 135.0999:265 139.07469:832 139.91365:303 140.07169:231 144.07811:1022 146.02432:990 146.0601:7258 147.05998:5 148.04391:805 149.02557:848 149.06699:303 149.12996:495 151.03938:169 151.14584:782 156.06442:101 160.03975:4008 160.0697:2353 166.08141:417 167.1394:798 171.0646…	C14H11NO5	UNPD120076	Quinolines and derivatives	O=C1C=2C=CC=C(O)C2C(=O)C3=C1NC(=O)C(O)C3C	No
5.84	274.072	[M+H]+	103.05367:326 105.06904:1298 106.06678:1169 107.08125:681 109.09884:49 113.02435:822 115.05428:1107 116.06003:698 120.07811:1557 121.09666:574 122.09109:984 127.0453:346 128.06131:220 129.06929:1778 130.06532:245 131.07077:827 133.07808:120 134.06181:1073 135.0791:757 137.05972:11626 137.1553:359 138.0619:592 141.07011:1178 144.06161:469 147.06221:786 147.11418:165 148.04559:518 149.05586:948 151…	C14H11NO5	UNPD120076	Quinolines and derivatives	O=C1C=2C=CC=C(O)C2C(=O)C3=C1NC(=O)C(O)C3C	No
3.7	274.092	[M+H]+	100.95866:610 102.04864:749 103.05453:15584 104.05529:1954 104.10403:506 105.03577:554 105.06789:701 106.06721:1377 107.07556:884 107.96786:1344 108.0432:568 109.02955:784 109.06301:631 109.09816:695 110.06407:646 112.06985:534 116.05503:1035 116.94656:793 117.05691:630 119.04211:936 120.04494:9676 121.05038:9634 122.05746:1056 122.09142:1108 123.06453:508 123.93945:1154 124.04057:799 125.02863:6…	C11H15NO7	UNPD76747	Carbohydrates and carbohydrate conjugates	O=C(OC1OC(CO)C(O)C(O)C1(O))C2=CC=CN2	No
15.138	275.2	[M+H]+	101.06974:760 104.10722:90024 105.06891:2666 105.10913:5237 106.07076:780 107.08509:3698 107.96682:1251 109.06543:1775 109.10107:4657 111.04765:557 111.0793:1183 111.11356:836 117.06898:645 119.08537:3180 120.07543:980 120.96705:940 121.05193:9210 121.09847:4191 122.05756:882 122.09617:1582 123.08022:1470 123.11413:1846 125.00062:756 125.09386:663 129.06949:648 130.06754:576 131.08315:1615 133.09…	C18H26O2	(9Z,12Z,15Z)-octadeca-9,12,15-trien-6-ynoic acid	Lipids and lipid-like molecules	O=C(O)CCCCC#CCC=CCC=CCC=CCC	No
11.307	275.201	[M+H]+	104.10613:1408 105.06964:3159 106.06746:822 107.08411:2456 107.96729:2271 109.06602:1223 109.10084:2616 111.07806:899 116.06194:503 117.06577:716 118.06734:543 119.08488:3738 120.04492:1270 120.07965:847 121.05113:9428 121.09684:3011 122.06205:611 122.09785:996 123.07952:925 123.11431:1132 123.94094:1879 128.95563:552 129.06937:634 130.06862:630 131.08562:1319 132.04494:919 133.09602:2129 135.109…	C18H26O2	(9Z,12Z,15Z)-octadeca-9,12,15-trien-6-ynoic acid	Lipids and lipid-like molecules	O=C(O)CCCCC#CCC=CCC=CCC=CCC	No
7.49	275.201	[M+H]+	102.03464:762 103.05379:1248 104.05095:2124 104.10496:599 105.03373:1735 105.06902:3523 106.06461:1230 107.08288:2302 107.96763:781 109.02642:820 109.06538:1189 109.09975:2087 111.04274:966 111.07872:907 112.0788:1316 114.10263:9384 115.05397:7229 115.0845:3034 116.05383:2345 117.05728:15152 118.06224:2655 119.05048:3775 119.08298:2639 120.04557:2701 120.07837:955 121.05126:7923 121.09686:2860 12…	C18H26O2	tanzawaic acid B	Lipids and lipid-like molecules	O=C(O)C=CC=CC1C(C=CC2CC(C)CC(C)C21)C	No
8.769	275.202	[M+H]+	104.0495:914 105.06883:793 119.08485:532 130.06439:7023 131.07411:632 132.04521:2883 144.04831:455 155.06505:333 160.07634:385 191.00403:1616 193.05002:1486 206.02788:1127 237.07564:863 277.09866:1197	C18H26O2	tanzawaic acid B	Lipids and lipid-like molecules	O=C(O)C=CC=CC1C(C=CC2CC(C)CC(C)C21)C	No
4.678	276.133	[M+H]+	101.04202:1502 103.05388:2480 105.0335:966 105.06636:236 107.05161:972 108.05738:368 109.09925:644 111.04477:602 118.0452:2972 119.0491:10033 120.04552:2054 121.05155:263 123.11465:1298 125.06071:472 128.05385:1060 129.04179:1690 130.0627:953 131.05284:1721 132.04462:2447 134.05988:551 135.04863:1167 137.09229:2366 138.08934:425 139.04361:310 139.08208:329 143.03473:536 146.058:1511 147.049:5102 …	C14H17N3O3	5-(6-aminohexanamido)isatin	Indoles and derivatives	O=C1NC=2C=CC(=CC=2(C1(=O)))NC(=O)CCCCCN	No
8.875	277.098	[M+H]+	102.03259:772 105.06978:1355 106.06404:775 107.08169:1519 107.96629:1734 109.06434:715 109.09991:1656 111.08026:684 114.10344:688 119.04651:599 119.08509:1275 120.04417:2495 120.07819:997 121.05152:9598 122.05962:967 122.09425:670 123.07996:810 123.11483:830 123.94098:1802 124.07986:558 128.05003:1551 129.05995:501 130.02858:2146 130.06403:2715 131.07823:798 132.04373:4009 132.08716:888 133.04724…	C17H12N2O2	3-(8-methyl-2-imidazo[1,2-a]pyridinyl)-1-benzopyran-2-one	Phenylpropanoids and polyketides	O=C1OC4=CC=CC=C4(C=C1C=2N=C3C(=CC=CN3(C=2))C)	No
4.835	277.166	[M+H]+	104.05009:48 105.03241:939 107.08401:865 108.07019:163 109.06435:520 109.09907:491 113.05559:275 114.10207:315 115.08389:353 116.05994:141 119.0821:522 121.09689:1537 122.02536:640 122.09303:191 123.0772:1031 125.02311:302 125.05301:550 125.09605:2054 127.03957:742 128.05742:94 131.12851:323 135.07336:348 137.09271:309 139.04131:172 139.07756:432 140.05779:153 142.08432:254 147.04532:7668 149.096…	C14H20N4O2	4-Hydroxycinnamoylagmatine	Phenylpropanoids and polyketides	O=C(C=CC1=CC=C(O)C=C1)NCCCCNC(=N)N	No
4.425	277.166	[M+H]+	104.04981:3793 105.03514:2539 106.0359:541 109.02907:343 109.06378:12 111.04407:1017 111.07715:23 114.10246:4438 119.0477:3711 124.07559:296 126.05397:404 127.04044:1030 128.0081:158 128.04883:2166 128.10699:1321 131.12849:530 132.04536:353 136.0744:7800 138.08759:744 145.05435:332 146.05969:4458 147.04472:49592 148.0451:3098 159.02806:469 159.08641:302 160.06963:382 164.07063:58 167.07455:221 16…	C14H20N4O2	4-Hydroxycinnamoylagmatine	Phenylpropanoids and polyketides	O=C(C=CC1=CC=C(O)C=C1)NCCCCNC(=N)N	No
11.725	277.216	[M+H]+	105.06937:931 107.08469:1836 107.96776:200 109.10079:179 117.06739:426 119.03676:174 119.08518:8987 120.08619:745 121.09904:888 130.02908:1464 131.08359:424 132.0444:448 133.09705:277 135.1114:587 146.02414:1450 159.03279:147 160.07756:421 171.13766:1 190.06462:15 193.07867:1361 205.07936:569 206.08278:143 207.08449:57 218.07829:23 220.08978:28 221.07645:3061 222.07747:554 234.07967:273 236.09018…	C18H28O2	Stearidonic acid	Lipids and lipid-like molecules	O=C(O)CCCCC=CCC=CCC=CCC=CCC	No
7.23	278.139	[M+H]+	103.05467:624 105.03242:491 105.0693:601 112.07563:703 119.04918:1109 119.08366:440 120.05994:576 129.06845:354 131.06969:502 132.05823:1180 133.02823:789 137.06104:176 139.91432:305 140.07141:959 147.1124:251 148.05225:2593 149.05389:508 158.07483:366 160.05299:971 163.07512:7642 164.07948:860 174.06744:479 176.04796:890 191.07028:9001 192.07268:1147	C15H19NO4	Convolidine	Benzene and substituted derivatives	O=C(OC2CC1NC(CC1)C2)C=3C=CC(O)=C(OC)C=3	No
8.649	279.114	[M+H]+	107.08333:516 116.05067:471 117.05741:3996 120.04362:1072 121.09592:215 130.06491:4231 131.0771:258 158.06076:957 176.06419:323 206.09709:1533 216.08121:4525 217.08688:1646 218.09201:540 219.09258:257 232.09848:1981 233.10526:2753 234.09425:2463 242.08665:715 243.09103:4016 244.09236:926 247.08595:180 249.06885:1356 260.09299:975 261.1019:7931 262.10446:1595	C17H14N2O2	3-hydroxy-2-ox-3,3’-diindolylmethane	Indoles and derivatives	OC1(CC2=CNC3=C2C=CC=C3)C(=C)NC2=C1C=CC=C2	Yes
11.513	268.155	[M+H]+	108.04605:900 121.05088:543 124.03945:6844 149.02431:2005 152.0699:3377 180.10226:625 210.09344:826 211.09854:537 243.21039:444 247.08859:841 261.21985:1294	C14H21NO4	Codonopsine	Pyrrolidines	OC2C(O)C(N(C)C2(C1=CC=C(OC)C(OC)=C1))C	No
11.536	279.232	[M+H]+	101.06222:657 105.06929:1625 106.07066:737 107.0843:2253 107.96633:2105 108.04313:611 108.08035:571 109.06574:1366 109.10114:3082 111.04569:635 111.07687:904 112.02335:3286 116.06721:789 117.063:767 119.04179:653 119.08538:1924 120.04433:783 120.07927:677 121.05119:9091 121.097:2693 122.05554:557 122.09578:783 123.07816:922 123.1142:1226 123.94147:1341 124.03931:3068 129.06735:663 130.06549:1623 …	C18H30O2	Crepenynic acid	Lipids and lipid-like molecules	O=C(O)CCCCCCCC=CCC#CCCCCC	No
2.835	282.12	[M+H]+	115.0536:950 117.06258:744 118.06509:6233 130.06467:658 132.08098:956 136.06204:2956 137.06642:406 142.06436:800 143.07321:1441 144.07784:1175 146.06064:2231 182.04959:2239 272.11465:554	C11H15N5O4	2'-O-methyladenosine	Nucleosides, nucleotides, and analogues	OCC3OC(N2C=NC=1C(=NC=NC=12)NC)C(O)C3(O)	No
9.548	283.107	[M+H]+	105.03473:519 105.06987:1618 106.06647:887 107.08276:1718 107.96703:1792 108.04626:516 109.0644:674 109.10058:1678 111.07699:577 115.05752:764 116.05376:553 117.06458:653 119.04219:669 119.08343:768 120.04567:3374 121.05186:9299 122.05809:1055 122.09518:1090 123.07761:623 123.11648:647 123.93964:2250 129.06827:593 130.02771:685 130.06425:1077 131.04161:764 131.08192:939 132.04539:2919 133.09367:1…	C16H14N2O3	UNPD130885	Alkaloids and derivatives	O=C3N2C4=CC(OC)=CC=C4(C1=CC=NC(=C12)CC3CO)	No
3.975	134.06	[M+H]+	114.05531:194 119.07825:598 120.04469:5462 121.05165:313 122.09542:115 129.07268:72 134.05989:7265 134.15146:469 138.05563:681	C8H7NO	indoxyl	Indoles and derivatives	C1=CC=C2C(=C1)C(=CN2)O	Yes
2.004	284.103	[M+H]+	100.04116:798 100.96064:745 101.01996:719 103.05414:14370 104.05886:1771 104.10564:687 106.06347:785 107.06473:715 107.96635:659 108.07704:1127 109.03253:2838 110.06055:6399 111.05952:711 112.07535:16765 112.92114:652 113.07882:1299 114.10395:615 116.0702:1832 116.9492:603 118.07175:628 119.03629:1588 119.07095:589 120.0443:1339 120.08009:12797 121.05363:7794 122.06019:1340 122.09584:645 123.0663…	C15H13N3O3	Cephalinone A;(-)-Cephalinone A	Organic acids and derivatives	O=C(O)C=3C=CC=CC=3(NC2(N)(C(=O)NC1=CC=CC=C12))	No
2.955	284.113	[M+H]+	100.95663:556 101.03182:924 101.05783:823 102.049:1403 103.05401:7790 104.05229:1541 104.10597:500 105.03854:853 105.06454:630 106.0638:1400 107.0611:522 107.96672:704 108.06294:666 109.04462:576 110.06506:1099 112.07558:2549 112.92022:572 114.09951:950 115.05669:634 116.06705:1646 116.94743:767 117.05853:1366 118.06585:1583 119.04977:1011 120.04479:3563 120.07688:1356 121.05342:8929 122.06248:11…	C13H17NO6	UNPD208443	Carbohydrates and carbohydrate conjugates	O=C(OC1OC(C)C(O)C(O)C1(O))C=2C=CC=CC=2(N)	No
6.632	284.114	[M+H]+	103.05347:475 105.06966:3781 107.04917:2366 107.0842:2694 109.0297:756 109.1011:452 112.07558:9893 113.07806:663 115.05433:797 116.06821:533 117.06879:963 119.08531:775 121.09852:2852 122.07513:1368 127.04105:758 131.08232:597 133.09897:6145 134.1032:693 137.09543:2788 140.07056:11907 141.0737:1100 149.13174:294 158.08138:3324 191.14209:719 219.10268:340 266.10254:850 284.11261:1980 286.14157:151…	C13H17NO6	(2R)-2-hydroxy-2-[2-(2-methoxy-5-methylpyridin-3-yl)ethyl]butanedioic acid	Organic acids and derivatives	O=C(O)CC(O)(C(=O)O)CCC1=CC(=CN=C1OC)C	No
21.325	284.295	[M+H]+	100.07574:720 101.07055:7661 102.0907:3133 104.10735:1668 105.06891:3965 106.0846:3535 107.08476:8035 107.966:508 108.08454:832 109.06443:1176 109.10082:11035 110.10362:1028 111.04549:1006 111.07913:1222 111.11497:1721 113.09422:595 116.1045:797 117.07076:1341 119.08477:6120 120.0864:1276 121.05157:10038 121.09954:12168 122.05537:947 122.10021:2697 123.08054:1447 123.11712:6652 124.11932:577 125.…	C18H37NO	(E,2S,3R)-2-aminooctadec-4-en-3-ol	Alcohols and polyols	OC(C=CCCCCCCCCCCCCC)C(N)C	No
2.538	285.087	[M+H]+	100.96053:513 101.02998:517 103.04955:695 104.10566:608 106.06775:730 107.061:868 107.96591:1201 108.0557:2459 109.05669:823 110.06236:905 112.07589:792 112.92216:818 114.10063:992 116.06335:615 117.06014:839 118.05883:649 119.04802:1351 120.04533:1417 120.07664:686 121.05043:8336 122.06786:1472 123.07287:522 123.9407:752 124.0368:796 125.07861:1286 128.05635:789 130.06319:2624 131.06627:505 131.…	C15H12N2O4	Endophenazine D	Diazanaphthalenes	O=C(O)COC(=O)C2=CC=CC=1NC3=CC=CC=C3(NC=12)	No
3.181	285.088	[M+H]+	100.07228:628 100.95783:519 101.03861:2000 102.0528:8340 103.05415:22810 103.13818:584 104.05282:6728 104.10292:908 105.03323:3681 105.06367:1568 106.06494:4870 107.06623:857 108.04727:1076 109.03214:2646 109.09717:864 110.06065:1854 111.04181:775 112.03944:553 112.07615:2597 113.02538:1094 114.05528:1820 114.09799:939 115.05238:2496 116.06464:2547 116.94738:731 117.05737:9230 118.06422:5105 119.…	C15H12N2O4	Endophenazine D	Diazanaphthalenes	O=C(O)COC(=O)C2=CC=CC=1NC3=CC=CC=C3(NC=12)	No
2.183	286.092	[M+H]+	101.01767:364 106.03277:496 107.07084:53 112.07545:1018 114.0551:793 119.03686:2404 120.07852:619 124.039:24420 125.04393:1855 130.06541:1334 132.07796:21 135.08:1026 136.06206:170969 137.0639:10629 138.0574:1034 139.04192:651 140.06967:194 144.04564:128 145.07495:1735 149.05064:1046 158.08127:1431 159.08238:61 163.08347:997 164.06961:1159 167.07376:426 180.06398:1360 188.04848:336 239.08824:497 …	C12H15NO7	UNPD99590	Pyridines and derivatives	O=C(O)C1OC(OC=2C=CC=CC2N)C(O)C(O)C1O	No
1.613	286.093	[M+H]+	107.07802:275 108.08047:98 109.08077:430 124.03973:20553 124.13001:713 125.04382:1313 127.04076:83 135.07288:622 137.09071:58 139.91432:231 149.02361:128 151.05688:386 152.07027:1625 153.07329:300 154.08472:135 164.0354:1715 164.06583:830 170.08046:513 181.08928:56 287.10876:1418	C12H15NO7	UNPD99590	Pyridines and derivatives	O=C(O)C1OC(OC=2C=CC=CC2N)C(O)C(O)C1O	No
2.57	286.094	[M+H]+	100.95879:838 101.06091:590 103.04887:849 104.05173:1180 105.03302:1803 105.06405:1371 106.03011:1098 106.06518:2870 107.05146:5019 107.96526:799 108.05593:2784 109.03058:1391 109.05901:973 109.09444:571 110.06074:2329 111.04668:597 111.07929:557 112.07519:1683 113.06187:851 115.04409:515 116.05193:3052 116.94739:778 117.05943:1162 118.06776:767 119.04393:659 119.08102:562 120.04443:589 120.07742…	C12H15NO7	UNPD99590	Carbohydrates and carbohydrate conjugates	O=C(O)C1OC(OC=2C=CC=CC2N)C(O)C(O)C1O	No
9.094	287.175	[M+H]+	101.06171:655 105.06874:1750 106.06754:818 107.08387:2171 107.9655:1340 109.06535:1222 109.10006:2206 111.07862:516 114.05788:752 115.05321:582 117.06413:698 119.04114:634 119.08392:1840 120.04456:2232 120.07922:1078 121.0512:10348 121.09708:2255 122.06382:1320 122.09299:1251 123.0813:1026 123.11633:810 123.94029:1315 129.06976:852 130.06523:1254 131.08295:978 132.04475:2793 132.07787:1119 133.09…	C17H22N2O2	N-Methyl-4-dimethylallyltryptophan	Indoles and derivatives	O=C(O)C(NC)CC2=CNC1=CC=CC(=C12)CC=C(C)C	No
3.23	288.044	[M+H]+	101.03815:2854 102.04623:5488 103.05396:38189 104.05336:7396 105.05226:643 106.0647:949 109.03114:2864 109.09959:886 112.07545:728 113.01998:525 115.05319:2869 116.05864:2155 117.05704:15555 118.06422:7820 119.06322:892 120.04429:3286 125.02197:594 126.05461:506 127.03954:4500 128.04936:15652 129.05644:6641 130.06523:208707 131.06752:21558 131.16132:550 132.04483:17933 133.05281:7054 134.0589:194…	C13H9N3O3S	5-amino-4-oxo-3-phenyl-1-thieno[3,4-d]pyridazinecarboxylic acid	Thienopyridazines	O=C(O)C1=NN(C(=O)C2=C(SC=C12)N)C=3C=CC=CC3	No
8.678	288.215	[M+H]+	102.03949:1573 103.05517:848 104.0492:542 105.07017:1555 106.06751:869 107.08405:1788 107.96795:1898 109.06434:784 109.10091:2118 111.07602:588 116.05239:1166 117.06095:1079 118.0657:1053 119.04182:598 119.08321:1503 120.04382:10848 121.05193:9936 122.07791:1402 123.08009:989 123.1114:500 123.94086:1767 128.05252:627 128.95085:602 129.06007:1952 130.02895:1886 130.06357:2427 131.076:675 132.04497…	C15H29NO4	L-Octanoylcarnitine	Lipids and lipid-like molecules	O=C([O-])CC(OC(=O)CCCCCCC)C[N+](C)(C)C	No
14.761	289.097	[M+H]+	104.10712:95324 105.06957:2605 105.10983:4623 106.07374:861 107.08459:3033 107.96668:1200 109.06557:1841 109.10152:3338 110.06676:512 110.10291:675 111.04688:541 111.07941:911 111.11396:699 117.06919:900 119.03786:521 119.08591:2709 120.96577:769 121.05243:9491 121.09679:3671 122.08844:1250 123.07948:1080 123.11366:1780 123.94016:621 124.99891:1134 125.05779:654 125.09503:593 129.07008:547 130.06…	C18H12N2O2	N-(5-quinolinyl)-2-benzofurancarboxamide	Quinolines and derivatives	O=C(NC2=CC=CC=1N=CC=CC=12)C=3OC4=CC=CC=C4(C=3)	No
9.442	289.097	[M+H]+	104.04689:555 104.10921:535 105.06975:1685 106.06645:991 107.08054:1461 107.96608:1557 109.06478:1021 109.10008:1535 110.06771:611 111.0769:631 114.10177:1908 115.05658:542 115.08733:642 116.06271:594 117.063:708 118.06445:716 119.04234:948 119.0844:1317 120.04535:3759 121.0513:8296 122.07979:1056 123.04665:2414 123.11614:842 123.93961:1765 128.05658:700 129.06761:605 130.02695:599 130.06598:2766…	C18H12N2O2	N-(5-quinolinyl)-2-benzofurancarboxamide	Quinolines and derivatives	O=C(NC2=CC=CC=1N=CC=CC=12)C=3OC4=CC=CC=C4(C=3)	No
8.672	289.098	[M+H]+	101.94833:585 105.07086:1379 106.06603:696 107.08318:1674 107.96675:1465 109.06775:1116 109.09994:1752 111.08002:537 114.10115:613 116.05489:654 117.05824:2723 119.0406:656 119.08545:1485 120.0446:3034 120.07693:955 121.05147:9610 121.09572:2316 122.06057:1106 122.09467:960 123.07902:1096 123.11306:913 123.93987:1973 130.06529:7213 131.07684:1024 131.12485:550 132.04605:1808 133.09622:1273 135.10…	C18H12N2O2	UNPD178906	Indoles and derivatives	O=C(C(=O)C1=CNC=2C=CC=CC21)C3=CNC=4C=CC=CC43	No
10.432	289.098	[M+H]+	103.05347:1748 104.05574:520 104.1045:515 105.06845:1807 106.06992:694 107.08308:1601 107.9665:1993 108.08495:506 109.06583:656 109.10033:2258 111.08187:724 117.06585:817 119.08447:1347 120.04312:1444 120.08368:598 121.0517:10153 121.09635:2359 122.05648:719 122.09648:793 123.10589:913 123.9408:2254 128.0591:789 130.06503:11793 131.07576:1400 132.05379:909 133.09738:1689 134.10136:517 135.10425:1…	C18H12N2O2	UNPD178906	Indoles and derivatives	O=C(C(=O)C1=CNC=2C=CC=CC21)C3=CNC=4C=CC=CC43	No
7.441	289.107	[M+H]+	103.05439:1373 105.0341:662 105.06982:604 107.04902:859 116.06936:745 117.06708:85 121.03002:42798 122.0359:3215 128.06223:1067 129.0696:23782 129.16312:584 130.06982:2124 131.04947:18845 136.06541:345 147.08031:59269 148.08328:6437 155.08533:19239 156.08978:2451 157.02821:4951 158.05104:18 161.02216:581 163.03961:434109 163.14464:13699 164.04276:38732 164.14813:1214 165.06413:4964 167.08524:4809…	C16H16O5	3-(4-hydroxyphenyl)-6-methoxy-3,4-dihydro-2H-1-benzopyran-4,7-diol	Phenylpropanoids and polyketides	OC1=CC=C(C=C1)C2COC3=CC(O)=C(OC)C=C3C2O	No
2.086	289.119	[M+H]+	100.03949:2136 100.9571:529 101.02128:557 102.05355:657 103.05366:4167 104.05626:711 107.96541:540 108.07893:664 109.05182:1354 110.06428:1545 112.07595:4573 112.92076:857 115.04545:510 116.07004:3380 116.94598:823 117.06316:740 118.06585:669 119.03713:3509 120.04442:3197 120.0797:5121 121.05161:7701 122.06128:915 122.09557:1061 123.94221:680 128.05974:760 130.06479:14514 131.06743:1562 132.04611…	C15H16N2O4	UNPD48180	Indoles and derivatives	O=C1C(OC)=C(C(=O)C2=C1C(=C)C4(O)(N2CC3N(C)C34))C	No
2.019	291.085	[M+H]+	100.03815:969 100.95877:1109 103.05403:4713 104.05659:944 104.106:765 107.06702:805 107.96806:849 108.0819:724 109.04245:1366 110.06253:1694 112.07532:6822 114.09792:514 116.07037:1210 116.9476:754 119.03651:1803 120.04303:2444 120.08029:4220 121.05094:8421 122.05945:1203 122.09371:842 123.07007:1501 123.94137:853 127.04216:504 128.06628:686 130.06732:1935 132.07918:791 133.04976:888 134.0593:922…	C15H14O6	Epicatechin	Phenylpropanoids and polyketides	OC=1C=C(O)C2=C(OC(C3=CC=C(O)C(O)=C3)C(O)C2)C1	No
1.35	291.085	[M+H]+	100.03813:1119 100.075:1763 100.10652:531 100.95731:847 101.07063:1222 102.05455:1350 102.09023:1319 103.08849:506 104.06596:717 104.10681:3771 106.03282:645 106.06486:865 107.0605:886 108.01234:722 108.04546:740 108.07791:692 109.05545:1426 110.06889:3290 111.05985:1025 112.05001:14463 112.07194:11150 112.90056:851 113.06975:2726 114.05519:4799 114.08939:1502 114.89246:510 115.04784:760 115.0873…	C15H14O6	Epicatechin	Phenylpropanoids and polyketides	OC=1C=C(O)C2=C(OC(C3=CC=C(O)C(O)=C3)C(O)C2)C1	No
9.743	291.114	[M+H]+	104.10719:1058 105.06983:1250 106.06747:794 107.08331:1381 107.96792:2122 108.08064:1252 109.10081:1391 111.07801:574 111.1143:520 117.06415:565 118.06701:531 119.04531:635 119.08453:1380 120.04543:4191 121.05093:9542 121.09743:1882 122.06015:5003 123.07493:1056 123.11429:691 123.9406:1629 128.95341:513 130.06532:1572 131.07333:794 132.04524:502 133.09251:1092 135.0993:550 136.0748:2969 137.07092…	C18H14N2O2	isatisindigoticanine F	Quinolones and derivatives	N#CC3C=CC1=CC=CC=C1N3(C(=O)C2=CC=C(OC)C=C2)	No
8.136	277.097	[M+H]+	101.05836:507 103.05312:567 105.06987:1789 106.06525:857 107.08333:2390 107.96581:1122 109.06355:1220 109.09998:1940 110.06849:519 111.04466:566 111.07944:537 116.06748:575 117.06762:932 118.06744:555 119.04362:750 119.08289:1816 120.04304:1517 120.07984:971 121.05157:8496 121.09772:2773 122.07864:825 123.07793:1349 123.11478:916 123.94062:1080 127.04673:514 128.05058:1099 129.06827:683 130.06781…	C17H12N2O2	3-(8-methyl-2-imidazo[1,2-a]pyridinyl)-1-benzopyran-2-one	Phenylpropanoids and polyketides	O=C1OC4=CC=CC=C4(C=C1C=2N=C3C(=CC=CN3(C=2))C)	No
8.111	291.195	[M+H]+	101.06007:759 103.05463:953 104.06091:713 105.07001:3585 106.06804:1309 107.08401:3791 107.96518:697 108.0508:601 108.07969:618 109.06474:2458 109.10123:4292 110.06757:685 111.04591:555 111.07937:1061 113.05875:683 114.10244:2859 115.05209:572 115.08823:1007 116.05952:678 117.0706:1303 118.06663:857 119.04865:1364 119.08402:2814 120.04414:6085 120.07829:1707 121.05127:8370 121.09684:2724 122.0639…	C18H26O3	8-Acetoxy-3-methoxycalamenene;(1S,3R,4R)-7-Methoxycalamenen-3-yl acetate	Lipids and lipid-like molecules	O=C(OC1CC(C2=CC(OC)=C(C=C2C1C(C)C)C)C)C	No
10.589	291.195	[M+H]+	101.94976:510 105.07005:1957 106.06667:571 107.08147:2189 107.96627:2666 108.07612:556 109.09863:2126 111.04303:843 111.0787:961 117.06664:764 119.04051:535 119.08482:1812 120.04523:902 120.07961:800 121.05136:9695 121.09575:2572 122.09017:1062 123.07706:865 123.11064:786 123.94075:1681 129.06543:572 130.0639:834 131.08519:1125 132.04535:961 133.09538:1655 135.11067:1332 136.06554:993 139.91411:2…	C18H26O3	8-Oxo-10,12-octadecadiynoic acid	Lipids and lipid-like molecules	O=C(O)CCCCCCC(=O)CC#CC#CCCCCC	No
10.591	277.216	[M+H]+	105.06947:480 107.08425:818 116.05131:469 117.05951:3512 158.06012:1374 167.10313:806 206.0974:1951 216.07991:1091 217.08629:1145 218.09381:579 221.0806:545 232.10005:2140 233.10793:2583 234.09256:2803 235.09644:580 260.09476:1142 261.1019:7523 262.10565:1324	C18H28O2	Stearidonic acid	Lipids and lipid-like molecules	O=C(O)CCCCC=CCC=CCC=CCC=CCC	No
9.905	291.076	[M+H]+	103.04568:1075 104.02728:1362 104.10612:724 105.06919:2006 106.06687:841 107.04849:759 107.08386:2692 107.96713:2078 108.08263:669 109.06515:1096 109.09993:1599 110.0616:511 111.0785:975 115.04995:559 116.05486:789 117.06602:943 119.03909:1446 119.0834:1761 120.04446:5751 121.05106:8786 121.09528:2422 122.05764:1089 122.09428:904 123.07892:1654 123.11032:750 123.94067:1988 128.05789:512 129.06071…	C17H10N2O3	1-[4-(1,3-benzoxazol-2-yl)phenyl]pyrrole-2,5-dione	Pyrrolines	O=C1C=CC(=O)N1C2=CC=C(C=C2)C3=NC=4C=CC=CC4O3	No
9.917	291.196	[M+H]+	102.03587:574 103.04594:762 104.0274:1589 105.06992:532 107.08471:804 109.06455:382 119.03859:828 119.0853:603 120.04475:2389 121.09474:744 123.0816:738 130.0287:1773 130.06438:59 131.03661:3165 132.04608:501 145.10077:600 146.02361:9669 146.09515:311 147.02873:851 148.04146:867 151.07637:1544 159.0316:1644 160.04155:1126 201.10246:1181 205.07634:1504 206.07632:556 207.13638:507 221.08046:857 223…	C18H26O3	8-Oxo-10,12-octadecadiynoic acid	Lipids and lipid-like molecules	O=C(O)CCCCCCC(O)C#CC#CC=CCCCC	No
9.937	181.122	[M+H]+	102.03595:563 103.04311:805 104.02593:1691 105.0699:563 107.08398:752 109.06467:315 119.04166:880 119.08568:598 120.04461:3252 121.09431:745 123.08249:821 130.0289:975 131.03664:3252 145.10097:577 146.02376:9968 146.09885:245 147.02682:871 148.03818:961 151.07455:1535 159.03246:1682 160.03949:1139	C11H16O2	Jasmolone	Alcohols and polyols	O=C1C(=C(C)C(O)C1)CC=CCC	No
9.904	335.257	[M+H]+	102.03449:1027 103.04086:1739 104.02618:2095 105.06991:1829 106.06702:801 107.08417:2636 107.96636:2348 108.08131:525 109.06541:1319 109.10055:2115 111.07848:966 113.06034:543 117.06194:882 119.04136:1580 119.08521:1585 120.04377:4809 120.08147:1122 121.05145:9761 121.09513:2881 122.05927:1009 122.09535:786 123.08118:1361 123.11223:719 123.9398:1711 129.06433:692 130.0304:2124 130.06261:1011 131.…	C21H34O3	UNPD125813	Lipids and lipid-like molecules	O=C(OC1CCC(O)(C)C2CC(=CCC12C)C(C)C)C=C(C)CC	No
10.321	291.196	[M+H]+	107.05035:465 109.10052:441 151.07574:708 201.04646:530 262.07642:5967 263.08173:623	C18H26O3	8-Oxo-10,12-octadecadiynoic acid	Lipids and lipid-like molecules	O=C(O)CCCCCCC(=O)CC#CC#CCCCCC	No
7.146	292.082	[M+H]+	101.02991:793 101.06054:605 102.04054:885 103.05335:1020 104.05025:852 105.03412:860 105.06982:2052 106.06662:914 107.08245:2250 107.9671:639 109.02926:946 109.06638:1107 109.10002:2058 110.06543:614 111.04421:1066 111.08074:924 112.08885:504 115.05369:951 116.0526:1119 117.06565:1150 118.06673:815 119.04869:4729 119.08346:2803 120.04535:5918 120.07707:2111 121.05137:7390 121.09456:2300 122.07182…	C14H13NO6	Lycoricidine	Alkaloids and derivatives	O=C2NC1C(=CC(O)C(O)C1(O))C=3C=C4OCOC4(=CC2=3)	No
7.932	292.082	[M+H]+	101.02277:521 101.05819:661 104.10836:563 105.06913:1476 106.06702:963 107.08327:1793 107.96655:1637 109.06393:1170 109.09994:1802 111.04713:563 111.08269:554 116.06367:506 117.06866:581 118.0644:668 119.03979:728 119.08482:1752 120.04497:1011 120.08182:634 121.05119:8694 121.09435:2357 122.06325:1149 122.09229:916 123.07808:830 123.11502:774 123.94144:1730 125.09569:642 127.03809:589 130.06306:8…	C14H13NO6	Lycoricidine	Alkaloids and derivatives	O=C2NC1C(=CC(O)C(O)C1(O))C=3C=C4OCOC4(=CC2=3)	No
5.285	292.082	[M+H]+	102.03444:4679 103.04576:828 104.04969:4903 105.03547:2225 105.06744:727 106.06467:1637 109.0317:734 116.05524:520 117.06071:1611 118.06489:8441 119.05556:1377 120.04417:5097 120.07909:5127 128.05124:3374 128.10271:1362 130.02994:9607 131.05067:686 132.04555:3237 133.05234:2592 134.06088:1091 146.02338:2511 146.05997:51133 147.05792:17263 156.04912:2253 157.05554:588 160.04335:2083 161.06268:1128…	C14H13NO6	Lycoricidine	Alkaloids and derivatives	O=C2NC1C(=CC(O)C(O)C1(O))C=3C=C4OCOC4(=CC2=3)	No
9.104	431.121	[M+Na]+	101.05875:650 104.04938:639 105.06824:1446 106.06487:733 107.08231:1714 107.96665:1599 108.07556:605 109.06835:667 109.10114:1269 111.07804:606 114.10155:762 117.06217:616 119.04584:661 119.08378:1133 120.04656:1198 121.0518:9481 122.06:777 122.09628:851 123.07935:792 123.1146:559 123.94166:1224 125.06607:543 128.05769:819 129.06865:1249 130.06546:1255 131.08054:766 131.1256:515 132.04578:2938 13…	C22H20N2O6	UNPD221276	Indoles and derivatives	O=C5OC(CO)C(C2=CNC1=CC=CC=C12)C4(C(=O)N(C=3C=C(O)C=CC=34)CO)C5	No
9.938	301.058	[M+H]+	102.0341:1432 103.04223:2796 104.02746:5058 105.03192:675 105.06796:569 107.08344:756 111.07944:380 119.03732:2150 119.08384:568 120.04453:7884 121.05117:753 121.09721:273 122.09526:236 123.0815:615 130.02948:5230 131.03673:10581 132.04327:1975 133.05042:356 133.09598:328 145.09448:620 146.024:21200 146.12347:629 147.04517:1916 148.04005:1147 151.07544:1428 159.03186:5198 159.11713:410 160.03841:…	C10H12N4O5S	5-(carbamoyldiazenyl)-6-hydroxy-1-methyl-2,3-dihydroindole-2-sulfonic acid	Indoles and derivatives	O=C(N=NC=1C=C2C(=CC1O)N(C)C(C2)S(=O)(=O)O)N	No
1.234	293.064	[M+H]+	100.07776:602 100.95801:616 102.05415:762 104.10682:11104 105.11162:555 110.07085:2234 110.97731:512 112.89511:695 114.05454:751 116.07092:1884 116.94619:705 121.05058:6239 122.09605:552 124.03971:1506 126.05207:523 127.03639:901 128.07086:879 136.06575:609 138.05457:1440 139.91425:3341 147.06595:710 149.0219:1215 185.04187:685 203.05215:1752 221.08626:1543 266.16162:562 281.0502:2736 282.05246:7…	C14H12O7	2-[7-(carboxymethoxy)-4-methyl-2-oxo-1-benzopyran-3-yl]acetic acid	Phenylpropanoids and polyketides	O=C(O)COC=2C=CC1=C(OC(=O)C(=C1C)CC(=O)O)C=2	No
7.028	293.091	[M+H]+	105.03454:79 106.06496:1172 107.04967:235 107.96744:650 116.04972:459 119.04255:697 120.04437:338 121.05125:548 123.94075:976 126.01094:756 127.03944:857 127.06646:213 134.06067:2315 139.9147:823 144.04512:284 146.05986:1847 148.04034:2062 183.02664:442 237.10217:638 247.0867:41 249.06934:1227 252.19658:620 263.08194:8030 264.08646:1211 275.07547:605	C17H12N2O3	(2R,3R)-3-hydroxy-2Hpyrrolo[2,3-b]indolo[5,5a,6-b,a]quinazoline-9(8H),7'-dione	Diazanaphthalenes	OC1C2[C@@H]3N(C1=O)C1=C(C=CC=C1)C(=O)N3C1=C2C=CC=C1	Yes
9.321	293.093	[M+H]+	103.05165:668 105.06934:1548 106.06889:646 107.0844:1845 107.9677:1604 108.07504:647 109.06809:590 109.10033:2047 111.07905:758 114.10336:812 117.06552:526 119.04457:559 119.08484:1254 120.04489:1536 120.07957:671 121.05125:8798 121.09538:2285 122.05592:926 122.09229:829 123.08092:786 123.11396:783 123.94209:1570 125.09512:531 128.05083:617 128.95282:793 130.06523:3328 131.08214:653 131.12488:616…	C17H12N2O3	(2R,3R)-3-hydroxy-2Hpyrrolo[2,3-b]indolo[5,5a,6-b,a]quinazoline-9(8H),7'-dione	Diazanaphthalenes	OC1C2[C@@H]3N(C1=O)C1=C(C=CC=C1)C(=O)N3C1=C2C=CC=C1	Yes
8.106	293.093	[M+H]+	104.05278:524 120.04529:2190 128.04955:1299 132.04424:11496 133.05374:2741 134.05989:1809 146.05917:5352 147.05922:559 160.04007:2644 161.0475:1164 174.05624:487 201.10353:2532 201.1609:1074 205.0793:484 223.08882:814 231.08508:989 247.08716:1685 273.07001:1324	C17H12N2O3	(2R,3R)-3-hydroxy-2Hpyrrolo[2,3-b]indolo[5,5a,6-b,a]quinazoline-9(8H),7'-dione	Diazanaphthalenes	OC1C2[C@@H]3N(C1=O)C1=C(C=CC=C1)C(=O)N3C1=C2C=CC=C1	Yes
3.579	428.127	[M+H]+	104.05087:4769 105.03373:21941 106.06503:22480 106.15106:767 107.06811:1898 109.02946:4274 109.10082:683 115.04348:235 116.05483:4541 117.05752:2531 119.04485:644 120.0445:4018 121.05231:1023 125.02581:563 127.00073:737 127.03884:4682 129.01913:1269 132.08011:3188 133.05243:21949 133.14632:605 134.05977:51763 135.06453:4239 137.05127:631 137.09605:989 145.05153:1493 146.02345:1031 148.04236:1297 …	C21H21N3O5S	4-amino-2-[[4-(1-azepanylsulfonyl)phenyl]-oxomethyl]isoindole-1,3-dione	Isoindoles and derivatives	O=C(C1=CC=C(C=C1)S(=O)(=O)N2CCCCCC2)N3C(=O)C=4C=CC=C(N)C4C3=O	No
3.544	404.096	[M+Na]+	101.95182:514 102.05163:996 103.05146:588 104.05087:2127 105.03301:1739 105.06733:996 106.06498:1967 107.07462:958 107.96766:1149 109.03524:874 109.1011:526 112.07678:571 112.92085:532 115.05396:572 116.06371:675 117.06145:961 118.0656:767 119.04215:964 120.04488:5218 121.0509:9840 122.06175:1021 122.09129:815 123.94129:778 127.03928:620 128.05275:642 130.05145:3240 131.05998:666 132.04376:3459 1…	C17H19NO9	UNPD44092	Carbohydrates and carbohydrate conjugates	N#CC(OC1OC(COC(=O)CC(=O)O)C(O)C(O)C1(O))C2=CC=CC=C2	No
3.824	272.14	[M+H]+	102.03461:1613 104.05054:1482 106.02937:2141 107.96773:235 112.07554:552 114.05492:2769 114.10339:696 115.08377:215 118.06474:288 120.07745:1025 123.94066:175 126.01089:540 127.07349:312 130.02884:14722 130.0811:1085 130.1179:110 132.04454:12270 139.91612:373 145.07089:237 146.06029:11196 154.06671:1220 156.04364:746 156.07732:567 158.11533:145 159.05835:799 164.06952:928 171.09125:807 172.07487:…	C15H17N3O2	UNPD139018	Benzene and substituted derivatives	O=C2N(C)CC(C=1N=CNC=1)C2C(O)C3=CC=CC=C3	No
3.807	381.171	[M+H]+	102.03775:644 103.05389:5055 104.05215:820 106.03013:1728 112.07613:1199 114.05573:1693 120.07703:1703 126.01009:688 130.02878:10123 130.07011:7855 131.04918:9240 132.04646:6807 134.06001:941 144.04472:1684 145.05673:5361 147.05775:752 149.02383:513 154.0659:863 156.06474:1033 159.05795:599 163.07452:804 164.07445:686 171.09116:807 175.04169:1314 177.05511:2501 182.06218:701 184.06764:721 185.066…	C23H24O5	UNPD42905	Phenylpropanoids and polyketides	OC=1C=CC(=C(O)C=1CC=C(C)C)C4COC3=CC=2OC=CC=2C(OC)=C3C4	No
5.766	293.113	[M+H]+	100.07596:538 101.0248:568 101.06261:868 102.0345:6098 103.04768:1619 104.05228:1267 105.03566:886 105.06955:1890 106.06551:1670 107.08257:2380 108.07917:729 109.03035:1090 109.06481:1522 109.10075:4119 110.06916:947 110.09746:523 111.04301:869 111.08134:878 112.07682:1725 114.05482:1442 114.10223:5067 115.04938:1010 115.08791:975 116.06588:1683 117.06046:1520 118.05865:1469 119.04222:5415 119.08…	C14H16N2O5	(2S,4S)-Monatin	Organic acids and derivatives	O=C(O)C(N)CC(O)(C(=O)O)CC2=CNC1=CC=CC=C12	No
7.612	293.21	[M+H]+	105.06916:846 106.06715:850 107.08423:235 119.03686:8886 119.08485:1533 120.04195:38 121.09788:476 131.08289:102 133.09834:659 142.07759:583 143.08469:868 145.10037:699 147.11484:850 157.10074:1158 159.11452:534 160.07646:505 169.09886:675 171.11499:608 173.13115:277 184.12018:1048 199.14716:1190 201.16205:443 249.06744:510 251.07227:182 259.20575:397	C18H28O3	Panaquinquecol 1	Lipids and lipid-like molecules	OC(C#CC#CCC(O)C(OC)CCCCCCC)C=C	No
10.007	293.211	[M+H]+	121.05149:182 130.02951:174 130.06464:679 132.04597:181 145.08434:606 146.02335:322 146.05655:1046 172.07774:495 173.07085:1771 173.10617:1884 200.09782:679 201.10252:39427 202.10541:5340 203.10458:414 219.09383:862 263.08124:1001 277.09616:875	C18H28O3	9-hydroxy-10E,14Z-octadecadien-12-ynoic acid	Lipids and lipid-like molecules	O=C(O)CCCCCCCC(O)C=CC#CC=CCCC	No
7.67	295.073	[M+H]+	102.03391:1217 104.05024:2020 104.10663:1075 105.03572:2908 105.06522:577 106.06514:8391 111.04359:113 116.04948:3720 117.0609:489 119.03667:102739 120.0426:211 123.04586:553 127.03771:437 130.02852:1123 132.0446:12300 133.05263:4149 135.06694:606 143.0351:40 146.02394:3656 146.05827:3105 147.063:1197 148.04353:66 149.07137:1698 160.03873:567 160.07503:2945 161.07204:3315 162.05824:502 170.06143:…	C16H10N2O4	2-quinolinecarboxylic acid (4-nitrophenyl) ester	Quinolones and derivatives	O=C(OC1=CC=C(C=C1)[N+](=O)[O-])C2=NC3=CC=CC=C3(C=C2)	No
6.488	295.108	[M+H]+	103.05353:733 105.06986:4750 107.08501:4093 108.08414:520 109.06382:2173 109.10023:1805 115.05206:12 115.08646:47 119.0515:882 119.08479:1703 120.04377:868 120.08125:421 121.09982:4534 122.09861:346 123.08094:866 123.1151:643 125.09491:841 130.06517:1426 131.07759:508 132.04581:583 133.09639:1666 135.08086:752 135.11534:793 137.0598:4737 143.08601:441 145.09773:204 147.11267:645 149.02443:678 149…	C17H14N2O3	Cephalinone C;(-)-Cephalinone C	Organic acids and derivatives	O=C2NC=1C=CC=CC=1C2C4(NC3=CC=CC=C3C4(=O))CO	No
10.56	295.108	[M+H]+	101.05946:548 103.05241:523 105.06923:1509 106.06503:685 107.08254:2023 107.96657:2198 109.06517:1061 109.10083:1859 111.04633:624 113.05841:527 116.06304:600 117.06713:670 119.04134:896 119.08324:1072 120.04441:1969 120.0801:747 121.05157:8512 121.09612:2511 122.06127:885 122.09549:937 123.08347:905 123.11451:900 123.93911:2014 125.09593:501 129.06668:697 130.0285:1335 130.06357:1317 131.07304:5…	C17H14N2O3	Cephalinone C;(-)-Cephalinone C	Organic acids and derivatives	O=C2NC=1C=CC=CC=1C2C4(NC3=CC=CC=C3C4(=O))CO	No
7.769	295.108	[M+H]+	109.09995:174 119.08393:320 120.04461:5979 121.09813:469 126.01256:91 127.04209:388 139.91431:227 146.02414:750 147.11443:657 162.06105:440 163.0611:839 165.09143:779 182.08318:71 193.15694:205 248.19835:346 266.21011:654	C17H14N2O3	Cephalinone C;(-)-Cephalinone C	Organic acids and derivatives	O=C2NC=1C=CC=CC=1C2C4(NC3=CC=CC=C3C4(=O))CO	No
3.335	295.165	[M+H]+	100.95833:606 101.03825:1765 101.06686:988 102.04662:3402 103.05418:21149 103.13947:538 104.0535:4959 104.103:723 105.05708:1569 106.0655:1234 107.07335:1159 109.02934:1532 109.05601:753 109.09898:680 110.03312:554 110.06754:975 112.07928:698 115.05585:1012 116.06335:2139 116.94712:666 117.05753:5174 118.0658:3431 119.05121:2514 120.0449:3859 120.07445:2112 121.05178:9310 122.05654:854 122.09557:…	C15H22N2O4	Leucyl-Tyrosine	Organic acids and derivatives	O=C(O)C(NC(=O)C(N)CC(C)C)CC1=CC=C(O)C=C1	No
11.726	295.227	[M+H]+	105.06937:931 107.08469:1836 107.96776:200 109.10079:179 117.06739:426 119.03676:174 119.08518:8987 120.08619:745 121.09904:888 130.02908:1464 131.08359:424 132.0444:448 133.09705:277 135.1114:587 146.02414:1450 159.03279:147 160.07756:421 171.13766:1 190.06462:15 193.07867:1361 205.07936:569 206.08278:143 207.08449:57 218.07829:23 220.08978:28 221.07645:3061 222.07747:554 234.07967:273 236.09018…	C18H30O3	13-HOTE	Lipids and lipid-like molecules	O=C(O)CCCCCCCC=CC=CC(O)CC=CCC	No
11.712	383.243	[M+H]+	105.07037:1100 107.08492:1904 119.0853:45 121.05112:535 121.09956:1165 130.0647:20 131.08186:485 133.0972:1490 135.11328:712 137.06003:291 145.09976:219 171.1371:5106 172.13994:732 209.13225:312 244.13297:649 249.06636:304 270.14816:273 271.15475:354 292.20041:820 293.18701:1230 302.18317:1546 303.19086:240 376.2598:18856 377.2641:4277 378.26901:772	C21H34O6	rel-(4S,5S,7R)-1,4-Dimethyl-7-[(1-methyl-1-beta-D-fucopyranosyloxy)ethyl]spiro[4.4]non-1-ene-2-carbaldehyde	Lipids and lipid-like molecules	O=CC1=C(C)C2(CCC(C2)C(OC3OC(C)C(O)C(O)C3O)(C)C)C(C)C1	No
16.061	295.264	[M+H]+	101.06924:904 102.09103:684 104.10625:825 105.07043:3232 106.08071:1332 107.08437:4217 107.96706:1955 108.08632:657 109.06586:1245 109.10126:6474 110.10273:560 111.04462:838 111.07965:1200 111.11618:1209 115.09323:553 117.07173:841 119.0838:3901 120.0855:904 121.05205:9054 121.09868:5224 122.09535:1393 123.11239:2887 123.94209:1232 125.09492:904 129.01732:1105 131.08522:1884 133.09227:6329 134.09…	C19H34O2	Sterculic acid	Lipids and lipid-like molecules	O=C(O)CCCCCCCC1=C(C1)CCCCCCCC	No
3.201	296.124	[M+H]+	100.95998:666 102.01819:712 102.05383:1084 103.049:557 104.04913:1085 105.06122:651 106.06619:953 107.06692:609 107.96629:1406 108.05705:915 109.05962:696 110.06149:1132 112.07657:698 116.01421:731 116.06776:1227 116.94881:696 117.02198:557 117.06026:889 118.06681:997 119.04778:525 120.04482:2824 121.05104:9322 122.0573:932 122.09347:711 123.93961:1280 125.08125:699 126.0104:3206 126.05124:695 12…	C13H17N3O5	Asparaginyl-Tyrosine	Organic acids and derivatives	O=C(O)C(NC(=O)C(N)CC(=O)N)CC1=CC=C(O)C=C1	No
1.461	296.135	[M+H]+	102.05586:44 108.04401:451 109.05225:2041 117.05927:303 119.035:34468 119.12344:990 120.04163:1954 126.05847:55 127.06841:544 136.06233:6145 137.06276:551 141.019:330 142.08475:183 150.06151:10311 151.06285:840 156.0972:57 167.04585:1542 174.05646:113 175.03917:494 178.07732:129 196.09055:36 207.06351:294 230.13753:123 241.1517:1357 247.97693:421	C12H17N5O4	N(6),N(6)-dimethyladenosine	Nucleosides, nucleotides, and analogues	OCC3OC(N2C=NC=1C2(=NC=NC=1N(C)C))C(O)C3(O)	No
15.08	296.258	[M+H]+	101.06879:1075 104.1073:5751 105.06993:3005 105.10643:608 106.07514:581 107.08508:3684 107.96677:1801 108.08295:578 109.06518:1776 109.10011:3823 111.0435:933 111.07913:1092 111.10996:607 113.05953:551 117.06848:809 119.08473:2560 120.08372:750 121.05315:8348 121.0975:3836 122.06313:745 122.09911:1591 123.08024:1067 123.11389:1774 123.93993:1031 125.05888:813 125.09447:804 127.04259:906 129.07082…	C18H33NO2	(4E,8E,10E-d18:3)sphingosine	Amines	OCC(N)C(O)C=CCCC=CC=CCCCCCCC	No
1.88	298.114	[M+H]+	109.03112:2056 112.07617:1303 117.05746:7242 118.0652:8515 119.06709:1615 120.08059:7583 121.05164:802 127.03998:824 132.04561:1147 133.05133:1193 139.91383:896 144.04599:1453 145.05267:357 146.06018:23690 146.15669:724 147.06367:2720 148.03979:1342 149.04387:1326 160.03957:126 161.06941:1011 162.05524:5590 163.05714:261 168.06538:709 171.05582:454 172.06337:2662 173.06755:104 178.03227:18380 179…	C11H15N5O5	2-Methylguanosine	Nucleosides, nucleotides, and analogues	O=C3N=C(NC1=C3(N=CN1C2OC(CO)C(O)C2(O)))NC	No
2.087	284.074	[M+Na]+	100.03811:1244 100.96082:824 103.05333:1151 104.05972:500 106.06064:626 107.06728:783 107.96775:745 109.04086:879 110.06119:1179 112.07555:3488 112.92152:648 113.07912:585 116.07057:618 116.94743:908 119.03845:1844 120.04573:1938 120.07782:1550 121.05129:8327 122.05708:1029 122.09258:793 123.06979:1368 123.9403:818 125.0209:502 127.03923:506 130.06613:3507 133.04912:604 134.05905:723 136.06203:56…	C10H15NO7	Pisatoside	Carbohydrates and carbohydrate conjugates	O=C2NC=CC2(OC1OC(CO)C(O)C(O)C1(O))	No
4.759	300.144	[M+H]+	101.06109:618 101.9526:659 103.05388:1194 105.02044:2472 105.0689:3438 106.06905:712 107.08089:1184 107.96597:1295 109.03074:1939 109.06451:1188 109.09731:967 110.04261:662 111.0493:554 111.07877:569 114.10204:8144 115.08728:1502 116.06776:759 117.05829:680 119.04932:3094 119.08311:1742 120.07967:4344 121.0521:7428 122.05734:1053 122.09452:985 123.04912:956 123.08148:934 123.11436:859 123.94048:1…	C14H21NO6	UNPD89126	Indolizidines	O=C(OC2CN1CCCC(OC(=O)C)C1C2(OC(=O)C))C	No
8.727	301.071	[M+H]+	104.04987:594 116.04974:1360 119.0843:277 120.0447:10519 122.06307:594 130.06456:11295 130.15758:337 131.06897:1029 144.04433:1821 146.02344:1022 148.04575:388 172.03961:814 193.05139:1145 194.09375:408 201.10152:1552 219.09351:2902 220.08641:738 237.08194:1132 247.08568:4232 248.09056:763 258.05222:862 277.09717:2184 286.0484:4094 287.06726:649 301.07538:1131	C16H12O6	Chrysoeriol	Phenylpropanoids and polyketides	O=C1C=C(OC=2C=C(O)C=C(O)C12)C=3C=CC(O)=C(OC)C3	No
6.388	301.118	[M+H]+	103.05454:417 104.04339:129 109.02879:372 115.05426:362 115.08329:856 118.04057:10 118.07214:226 119.04845:1374 120.0456:2844 122.06229:5137 133.09767:871 135.07877:669 136.07584:3338 137.06027:1267 137.09221:1610 138.0591:612 138.08978:789 141.07397:52 146.02527:1097 146.06317:1824 147.04672:3014 148.05135:1421 149.02333:567 149.05756:662 153.05392:281 158.0824:1337 159.08128:1010 162.06255:774 …	C16H16N2O4	Cribrostatin 3	Isoquinolines and derivatives	O=C(OCC1=NC=CC=2C(=O)C(=C(N)C(=O)C1=2)C)C(=CC)C	No
7.228	301.118	[M+H]+	105.06963:253 107.08413:746 109.10059:983 111.07842:133 111.11401:382 119.04633:20 121.09892:125 123.0798:533 123.11575:919 124.07521:502 125.09636:168 128.1062:1 129.06564:545 135.08105:454 135.11607:946 137.09279:934 139.06856:211 139.11066:425 143.08765:227 144.06822:89 148.05768:574 149.02481:542 149.05255:657 149.13086:531 151.1086:33 153.12437:153 161.13144:182 163.07272:148 163.10704:161 1…	C16H16N2O4	Cribrostatin 3	Isoquinolines and derivatives	O=C(OCC1=NC=CC=2C(=O)C(=C(N)C(=O)C1=2)C)C(=CC)C	No
3.754	301.119	[M+H]+	103.05285:1894 104.05114:1190 105.03542:796 105.06992:785 106.02773:660 106.06744:991 107.07257:732 107.96728:2168 109.09954:750 112.91894:552 113.0268:741 114.05317:924 116.06911:605 118.06538:788 119.0451:980 119.08173:581 120.0453:4906 120.07618:1842 121.05137:9555 122.05735:1074 122.09425:788 123.07018:1398 123.94087:1454 124.0761:545 126.01252:544 127.03973:804 130.0293:3066 130.06062:1501 1…	C16H16N2O4	UNPD82298	Organic acids and derivatives	O=C(OC)CNC(=O)C1=NC=C(C=C1)C(O)C=2C=CC=CC2	No
3.073	301.126	[M+H]+	102.04498:700 103.05354:3583 104.05304:1027 105.03442:667 105.0668:696 106.06577:1325 107.06847:624 107.9678:817 108.05419:964 109.04402:686 109.09915:575 110.0641:593 112.0751:2351 112.92279:696 116.06815:572 116.9466:702 117.0602:711 118.06756:501 119.03796:1034 120.0456:1695 120.07652:735 121.0509:9012 122.05677:1052 122.09538:646 123.94276:684 126.01163:2235 127.04038:794 127.07262:616 128.05…	C18H20O2S	UNPD152923	Lipids and lipid-like molecules	O=C(O)CCCC#CC=1SC(=CC1)CCCCC=CC#C	No
12.766	301.155	[M+H]+	104.10685:3720 116.07043:534 121.05097:407 146.98344:1042 165.12727:1056 184.07352:29144 185.07784:1585 240.09309:609 269.13306:616	C17H20N2O3	UNPD177246	Quinolines and derivatives	O=C(O)C1=CC2CC=3NC(=O)C=CC3C(N(C)C)(C1)C2C=C	No
10.945	301.284	[M+H]+	100.07298:516 101.06474:510 103.05331:638 104.10716:720 105.06963:1764 106.074:741 107.08368:2180 107.96622:2133 108.08334:506 109.06464:1003 109.10088:1965 111.07703:616 117.06332:686 119.08252:1805 120.04472:1435 120.08102:658 121.05125:8909 121.09489:2820 122.0872:1262 123.07999:540 123.11591:857 123.94087:1524 125.06168:559 125.09238:536 130.06084:1075 131.08189:824 132.0461:1980 133.09764:14…	C17H36N2O2	[3-(Dodecanoylamino)Propyl](Hydroxy)Dimethylammonium	Lipids and lipid-like molecules	O=C(NCCC[N+]([O-])(C)C)CCCCCCCCCCC	No
10.634	302.092	[M+H]+	105.06912:1917 106.06928:597 107.0841:2029 107.96552:1687 109.06556:1212 109.10065:2196 110.05908:551 111.04563:727 111.07804:567 117.06708:874 119.03555:577 119.08508:1608 120.04569:1513 120.07999:638 121.05129:9632 121.09573:2543 122.0559:884 122.09742:751 123.08021:940 123.11237:893 123.9407:1365 125.09572:535 130.06396:1298 131.08376:658 132.04445:1586 132.07854:521 133.09636:1643 134.0092:57…	C18H11N3O2	7-Hydroxyrutaecarpine	Indoles and derivatives	O=C2C=5C=CC=C(O)C=5(N=C3C=4NC1=CC=CC=C1C=4(C=CN23))	No
1.976	302.123	[M+H]+	102.04685:746 103.05424:49581 104.05889:3608 105.06409:297 107.05529:281 109.036:733 112.07634:3005 116.06967:143 118.06475:133 119.06843:1199 120.08065:39347 120.17028:1205 121.05145:630 121.08183:5482 139.91472:352 140.07072:719 148.04114:1237 158.08105:732 162.0565:501 166.08493:2053 178.03191:192 281.05261:222 293.07983:1412	C13H19NO7	UNPD140002	Lipids and lipid-like molecules	O=C1C(=C(C(=O)N1C2OC(CO)C(O)C(O)C2(O))CC)C	No
8.611	302.128	[M+H]+	120.08037:221 121.09544:457 130.06552:673 133.09802:30 175.08429:262 176.07132:972 249.06604:1762 271.0737:671 274.13425:7121 275.13495:1802 286.13095:570 298.06665:744 303.07776:1026	C19H15N3O	UNPD780	Indoles and derivatives	O=C3C=5C=NC(=CC=5(C=C4C=2NC1=CC=CC=C1C=2CCN34))C	No
4.732	302.15	[M+H]+	103.05409:8912 104.05277:298 105.06828:160 113.03937:463 114.05692:1301 115.05397:561 116.06927:1061 117.06129:793 118.06387:577 119.08276:337 120.04434:2072 121.09665:489 123.04793:881 123.11654:61 128.05238:2605 129.06329:1101 130.06532:18686 130.16023:491 131.06314:1607 132.07904:1886 133.05234:672 133.09135:1038 134.06078:168 138.05832:342 140.05296:105 141.07056:91 142.0715:409 144.07384:719…	C16H19N3O3	Febrifugine	Diazanaphthalenes	O=C1C=2C=CC=CC2N=CN1CC(=O)CC3NCCCC3O	No
3.468	302.207	[M+H]+	100.95887:690 101.03228:571 102.04935:1038 103.05236:1302 104.05054:7435 104.10507:698 105.03358:10725 105.06597:5038 106.0652:11135 107.06633:1776 108.0685:551 109.0297:2992 110.06612:1662 111.04272:514 112.04369:626 112.08161:1012 113.02486:787 114.09259:638 115.04861:1069 115.08147:609 116.066:6370 117.05816:3132 118.0652:1949 119.05289:1556 120.04427:8301 120.07831:3546 121.05142:9571 122.057…	C14H27N3O4	Leu-Leu-Gly	Organic acids and derivatives	O=C(O)CNC(=O)C(NC(=O)C(N)CC(C)C)CC(C)C	No
1.591	303.084	[M+K]+	100.95944:803 101.02407:875 102.05289:639 103.03994:642 104.10521:683 106.06562:1535 107.06324:782 108.08054:17343 109.06856:1707 110.06836:993 112.04119:543 112.07578:1171 112.92169:696 114.05637:1007 115.03928:705 116.06993:813 116.9475:788 119.03524:6474 120.0427:810 120.07902:672 121.05068:8056 122.05756:1326 122.09242:892 123.06628:1260 123.94164:522 124.07468:1989 127.04081:813 128.06947:68…	C11H20O7	Ilicifolinoside A	Lipids and lipid-like molecules	OCC=C(C)COC1OC(CO)C(O)C(O)C1(O)	No
1.933	303.113	[M+H]+	100.0396:554 100.95873:852 101.05918:2629 102.05045:644 103.05386:12048 104.06204:824 106.06493:1127 107.05083:1026 107.07267:785 107.96567:1192 108.07797:1240 109.03493:1326 110.05993:16025 110.14697:511 111.06101:1415 112.07539:11994 113.07531:992 116.06907:1739 116.94702:1045 118.06438:550 119.04391:660 120.04412:1442 120.07986:9980 121.05161:7896 122.06131:1576 122.08995:765 123.93922:1095 12…	C19H14N2O2	Xanthocillin X monomethyl ether	Lignans, neolignans and related compounds	[C-]#[N+]C(=CC1=CC=C(O)C=C1)C([N+]#[C-])=CC2=CC=C(OC)C=C2	No
6.441	303.123	[M+H]+	107.08504:1373 109.02867:366 109.10075:1495 119.04815:1405 125.05994:405 135.08116:444 137.06033:11578 138.06163:965 140.07063:587 148.04442:539 151.07335:1364 163.07173:109 172.03984:945 173.05862:710 176.06506:768 177.05943:288 179.06946:21 181.05807:104 188.03658:2037 189.12589:450 190.06506:541 191.07251:20 193.05981:1001 201.05753:244 201.12407:155 204.06816:1799 205.08302:596 207.12952:880 …	C17H18O5	UNPD32636	Anthracenes	O=C3C=C(OC)C(=O)C2=C3(C=C1C(=CCC(O)C1(C)C2)CO)	No
3.808	303.145	[M+H]+	102.03663:729 103.05392:2456 104.05122:1306 106.02926:4102 107.9668:656 114.05424:15 114.10175:1500 115.08851:648 130.02927:2283 130.06274:14352 131.04996:1629 132.04478:4651 136.06311:474 146.05998:1801 146.15378:316 147.05737:2355 154.0659:1047 156.04465:136 156.07462:1323 158.07326:622 159.05891:1809 160.07365:1111 162.00098:1012 170.06447:534 171.08911:1711 172.07608:1328 173.07275:521 173.17…	C15H18N4O3	Phenylalanyl-Histidine	Organic acids and derivatives	O=C(O)C(NC(=O)C(N)CC1=CC=CC=C1)CC2=CN=CN2	No
5.677	304.129	[M+H]+	101.04735:579 102.03643:2096 103.05247:1883 104.05281:948 104.10871:511 105.0303:1214 105.06889:3211 106.06583:2289 107.08152:2182 107.96625:788 108.07611:710 109.02899:1753 109.06352:1262 109.09956:1761 110.07278:905 110.09436:631 111.04267:853 111.07978:923 112.07761:2223 114.05434:529 115.05256:1481 116.06526:2336 117.06487:1256 118.06558:773 119.04343:1457 119.08307:1531 120.04445:9897 120.07…	C15H17N3O4	Indoleacetyl glutamine	Organic acids and derivatives	O=C(O)C(NC(=O)CC2=CNC1=CC=CC=C12)CCC(=O)N	No
2.201	276.108	[M+H]+	103.05413:1431 110.06013:1234 112.07538:7224 113.07609:533 114.05601:292 115.04071:274 116.06937:1500 119.03623:4197 120.04242:534 120.0796:504 124.03954:6897 125.03728:682 130.06474:245 136.06215:285687 137.06345:15578 139.04254:685 140.07085:739 145.07695:903 149.05542:819 158.08009:3448 163.08284:590 180.06404:3338 181.06743:195 242.0999:498	C11H17NO7	UNPD154354	Carbohydrates and carbohydrate conjugates	O=C2NC(OC1OC(CO)C(O)C(O)C1(O))C=C2C	No
2.961	304.139	[M+H]+	100.96226:619 101.03149:527 102.04873:501 103.05369:2808 105.02964:616 106.0666:728 107.05979:834 107.96687:842 108.05327:1154 109.02784:867 109.06258:653 112.07582:3760 112.92125:600 116.94631:520 118.06129:812 119.04821:763 120.0424:817 120.08039:618 121.0508:7885 122.05698:787 122.09504:779 123.94154:881 126.01091:1586 127.03915:830 128.00861:704 128.05244:706 130.06509:18218 130.15906:510 131…	C13H21NO7	UNPD143503	Organic acids and derivatives	O=C(OCC1OC(OC)C(OC(=O)C)C1(N(C(=O)C)C))C	No
10.008	305.093	[M+H]+	120.04456:828 146.02289:0 146.05818:1165 149.02315:517 158.06013:941 173.07118:699 173.10744:1575 186.05823:1242 201.10249:31560 202.10422:4294 277.09692:964	C18H12N2O3	UNPD211099	Alkaloids and derivatives	O=C(C1=CC=C(O)C=C1)C2=NC=CC=3C4=CC(O)=CC=C4(NC2=3)	No
10.79	305.093	[M+H]+	120.04427:955 121.09891:561 146.02533:5682 166.06418:334 173.10599:919 183.17439:37 186.05473:541 194.05782:2149 210.07271:569 222.07254:533 224.07243:440 236.07317:1465 237.07196:499 238.06303:571 240.23262:14 240.36046:194 241.23427:190 249.06879:2775 250.06902:757 252.06683:638 262.07721:707 264.0715:557 266.04651:318	C18H12N2O3	UNPD211099	Alkaloids and derivatives	O=C(C1=CC=C(O)C=C1)C2=NC=CC=3C4=CC(O)=CC=C4(NC2=3)	No
10.905	305.151	[M+NH4]+	103.05436:1435 104.05158:692 105.06902:566 119.04922:1302 120.0565:842 123.04642:1015 123.94028:480 124.05326:1444 131.05074:608 132.05775:1272 133.02769:1048 138.99561:184 139.07568:5902 139.91348:359 140.0787:623 147.04945:1078 148.05161:3582 149.05975:1854 151.07556:2956 160.05408:1654 161.02309:521 161.05759:957 163.07521:13299 164.08176:3456 165.05511:1144 166.06009:232 167.07133:2296 175.04…	C16H17NO4	Lycorine	Alkaloids and derivatives	OC2C=C3CCN4CC=1C=C5OCOC5(=CC=1C(C2(O))C34)	No
6.942	306.097	[M+H]+	101.06116:718 102.03454:2917 103.05321:1221 104.05373:883 104.10495:782 104.99269:665 105.03045:609 105.06902:1612 106.06507:932 107.08019:1704 107.96696:1055 109.06422:1209 109.10026:1633 111.04514:1161 111.07906:777 112.07707:538 114.10181:2955 115.05173:734 115.08839:637 116.0515:1203 117.0623:911 118.06554:1540 119.04678:2067 119.08433:1394 120.04441:17189 120.13221:543 121.05174:9764 122.071…	C15H15NO6	Ascorbigen	Furofurans	O=C1OC2C(O)COC2(O)C1(O)CC3=CNC=4C=CC=CC43	No
7.177	306.145	[M+H]+	102.04858:728 103.05206:553 105.06919:1910 106.06501:602 107.04774:641 107.08358:1857 107.96716:988 109.06323:885 109.09963:2324 110.06753:648 111.06172:1058 113.06697:697 114.10297:1128 115.0549:878 116.06366:809 117.0611:1212 119.049:1211 119.08332:1540 120.04602:905 120.08158:865 121.05206:7958 121.09705:2138 122.06729:1479 122.09216:1250 123.07962:914 123.11405:595 123.93986:1330 127.04456:86…	C15H19N3O4	ANILINOMETHYL GLUCO-PHENYLIMIDAZOLE	Imidazopyridines	OCC2N1C=C(N=C1C(O)C(O)C2(O))CNC3=CC=CC=C3	No
5.497	306.17	[M+H]+	103.0543:733 105.06924:1304 107.05004:1193 107.08258:120 109.06564:632 109.09892:383 119.08331:746 121.05378:230 123.11089:112 127.04044:478 128.05592:387 129.0672:324 131.05122:3083 131.0822:63 132.04884:1668 133.06773:4713 134.06393:531 135.07855:1936 137.05986:27756 138.06407:2673 141.06725:73 143.08464:493 145.06595:1616 146.02441:395 146.06462:83 147.071:544 149.02402:1659 149.05211:885 149.…	C17H23NO4	cetraxate	Phenylpropanoids and polyketides	O=C(O)CCC2=CC=C(OC(=O)C1CCC(CN)CC1)C=C2	No
1.92	306.184	[M+H]+	102.04946:1005 105.05917:680 107.05241:1023 109.03167:2422 112.07553:4488 116.06052:1182 117.05667:5911 118.06483:6593 119.06911:447 122.09217:513 127.0394:797 132.04518:12 132.08473:2860 133.05136:1146 133.08246:579 140.07002:950 141.05734:542 144.04787:1176 145.05273:990 146.05983:20380 146.16019:556 147.06281:797 148.0396:2724 149.04102:1164 150.05672:7104 151.06688:631 158.07948:2036 161.0696…	C21H23NO	Halocins	Benzene and substituted derivatives	OC(C#CCN1CCCCC1)(C2=CC=CC=C2)C3=CC=CC=C3	No
4.762	307.08	[M+H]+	101.06109:618 101.9526:659 103.05388:1194 105.02044:2472 105.0689:3438 106.06905:712 107.08089:1184 107.96597:1295 109.03074:1939 109.06451:1188 109.09731:967 110.04261:662 111.0493:554 111.07877:569 114.10204:8144 115.08728:1502 116.06776:759 117.05829:680 119.04932:3094 119.08311:1742 120.07967:4344 121.0521:7428 122.05734:1053 122.09452:985 123.04912:956 123.08148:934 123.11436:859 123.94048:1…	C15H14O7	Photinide F;(+)-Photinide F	Benzofurans	O=C1OC(C(C)C1)C4(OC34(OC=2C=CC=C(O)C=2C3(=O)))(CO)	No
11.553	307.108	[M+H]+	104.10728:556 105.06884:1285 106.06839:596 107.08327:1955 107.96742:2225 109.06501:732 109.10064:2033 114.10208:601 117.06316:775 119.08406:1426 120.0461:1160 120.07726:820 121.05121:9141 121.09517:2128 122.05457:789 122.09406:971 123.07837:605 123.11578:819 123.94083:1470 129.06364:558 130.0649:2494 131.08252:679 132.04695:1231 133.09709:1824 134.06624:1170 135.11183:1158 136.06287:802 137.08684…	C18H14N2O3	phaitanthrin A	Diazanaphthalenes	CC(=O)CC1(C2=CC=CC=C2N3C1=NC4=CC=CC=C4C3=O)O	Yes
5.58	307.116	[M+H]+	102.03696:2166 103.05276:4382 104.05506:1266 104.1057:520 105.03279:825 105.06948:4399 106.06409:1132 107.05036:1441 107.08369:2572 108.04816:730 108.08235:566 109.02918:2415 109.064:1781 109.09836:1327 111.0437:1066 111.0766:736 115.05369:1947 116.0629:1443 117.06499:1520 118.0646:745 119.0439:1597 119.0833:1774 120.045:2794 120.07975:1135 121.05264:8771 122.06235:1272 122.09567:889 123.04677:81…	C14H20O6	UNPD211482	Carbohydrates and carbohydrate conjugates	OCC2OC(OC=1C=C(C=CC=1C)C)C(O)C(O)C2(O)	No
2.96	307.169	[M+H]+	100.95872:529 102.04633:617 103.05319:500 106.0648:697 107.06483:664 107.96641:1447 109.06395:532 109.10049:786 110.0659:561 112.07483:768 112.92137:505 115.05077:510 116.95118:729 117.06045:956 118.0648:1584 119.04797:761 120.04278:936 120.08009:938 121.05101:8288 122.05875:747 122.09391:871 123.04977:641 123.94144:1227 130.05563:539 132.04854:1116 133.05479:696 133.08786:547 134.06053:668 136.0…	C21H22O2	UNPD91585	Phenylpropanoids and polyketides	O=C1C2=CC(=CC(=C2OC(C=3C=CC=CC3)C1)CC=C(C)C)C	No
5.189	307.177	[M+H]+	100.08456:692 101.05927:508 102.05194:520 103.05372:1111 105.07021:3474 106.06602:826 107.08524:3841 107.96712:1064 108.05661:710 108.07993:698 109.06228:1280 109.09848:1497 111.08035:662 112.07616:1250 114.10255:14017 115.05301:839 115.09264:2411 116.06916:1061 117.06383:987 118.06596:506 119.04861:6312 119.08113:2042 120.04989:1056 120.07923:1145 121.05151:9026 121.09521:2606 122.06062:963 122.…	C15H22N4O3	N1-trans-Feruloylagmatine	Benzenoids	O=C(C=CC1=CC=C(O)C(OC)=C1)NCCCCNC(=N)N	No
8.886	309.088	[M+H]+	120.04494:3896 121.05122:203 122.06007:5707 130.02902:249 139.91376:144 144.08264:135 146.02443:807 146.06018:1894 155.07193:421 162.05571:1195 166.0862:591 221.0804:415 249.06729:3807 250.07571:1216 263.08163:2614 264.08359:553 279.08011:459	C17H12N2O4	cephalanthrin A	Indoles and derivatives	C1=CC=C2C(=C1)C(=O)N3C4=CC=CC=C4C(C3=N2)(CC(=O)O)O	Yes
4.916	292.082	[M+H]+	101.02356:577 101.06688:511 102.03514:4194 103.05305:2278 104.05109:3079 104.10258:525 105.03316:3156 105.06871:5576 106.03544:563 106.06677:3695 107.08449:5280 107.96717:948 108.07117:924 109.0639:2633 109.09841:2106 110.07003:1141 111.04729:1021 111.07839:970 112.08124:1194 113.02366:715 113.06493:839 114.05684:995 114.09235:547 115.05267:1568 116.06666:3550 117.06284:1595 118.06637:956 119.045…	C14H13NO6	Lycoricidine	Alkaloids and derivatives	O=C2NC1C(=CC(O)C(O)C1(O))C=3C=C4OCOC4(=CC2=3)	No
4.936	309.088	[M+H]+	100.07388:626 101.02485:564 101.06255:523 102.03448:4693 103.05247:2349 104.05167:3457 104.10463:514 105.03393:2726 105.06828:3842 106.0658:3930 107.08472:3696 107.96522:1276 108.04749:683 108.08235:1078 109.02927:1254 109.06558:2098 109.09911:1801 110.07242:1036 111.04766:664 111.07889:956 112.08198:1170 113.06094:653 114.053:728 114.09507:535 115.05133:1506 116.06647:3298 117.06429:1710 118.069…	C17H12N2O4	cephalanthrin A	Indoles and derivatives	C1=CC=C2C(=C1)C(=O)N3C4=CC=CC=C4C(C3=N2)(CC(=O)O)O	Yes
7.716	309.096	[M+H]+	102.03535:563 104.10541:1564 105.02971:653 105.06841:1529 106.06502:1422 107.08262:1799 107.96542:1702 108.08018:548 109.0637:901 109.10139:1367 111.08113:652 116.05437:712 117.05961:1329 118.06715:506 119.03738:6973 119.07938:1742 120.04433:7090 121.05192:9498 122.06087:863 122.09404:879 123.07617:815 123.11583:712 123.94168:1271 124.07481:529 125.08521:562 127.03858:1091 128.05087:687 129.06116…	C15H16O7	UNPD70474	Phenylpropanoids and polyketides	O=C(OCC1OC(=O)CC1(O))C=CC=2C=CC(O)=C(OC)C=2	No
17.561	309.241	[M+H]+	101.07074:1898 104.10494:618 105.06888:3812 106.07018:1243 107.0849:5217 107.96694:1889 108.07985:680 109.06627:1723 109.10061:5794 110.06305:556 110.09875:525 111.04728:570 111.07868:1356 111.11244:611 112.08422:546 113.09441:748 114.09947:738 115.08969:604 117.07122:1351 119.03951:647 119.08537:4886 120.08379:841 121.05193:9454 121.09874:7433 122.09207:1918 123.11247:2504 123.94012:1206 125.057…	C19H32O3	3-Methyl-5-pentyl-2-furannonanoic acid	Lipids and lipid-like molecules	O=C(O)CCCCCCCCC=1OC(=CC=1C)CCCCC	No
17.572	280.264	[M+H]+	101.06946:2083 105.07026:3817 106.06838:1162 107.08444:3134 107.96593:2090 109.06483:1113 109.10055:3692 110.10363:589 111.04646:778 111.07941:1017 111.11494:501 113.0588:629 115.09119:669 117.07996:744 119.08479:3229 120.08583:817 121.05167:9805 121.09814:4599 122.05808:810 122.09575:1307 123.08061:1129 123.11382:1682 123.94064:1148 125.09327:1246 129.01981:826 129.06404:734 131.08466:1958 133.0…	C18H33NO	Linoleamide	Lipids and lipid-like molecules	N=C(O)CCCCCCCC=CCC=CCCCCC	No
4.083	310.148	[M+H]+	100.02167:2856 102.0463:1972 103.05436:42011 104.05954:2750 105.00127:685 105.03226:1741 105.06968:93037 106.04038:1975 106.07212:2943 107.05061:6665 108.05662:727 109.02818:204 109.06432:2333 114.05421:1220 114.09994:140 115.05403:52268 116.05995:3639 118.04135:40170 118.12794:1146 119.04762:10898 122.09249:356 123.04472:2116 123.07845:874 125.0234:333 125.05889:405 127.04037:1772 128.05019:2314…	C12H23NO8	3-O-beta-D-Glucopyranosylfagomine;(-)-3-O-beta-D-Glucopyranosylfagomine	Organic acids and derivatives	OCC1OC(OC2CCNC(CO)C2O)C(O)C(O)C1O	No
21.67	310.216	[M+H]+	101.07092:1049 107.08468:588 109.06416:504 109.10102:1313 111.11604:617 121.09975:839 135.11526:632 139.07993:599 143.1035:287 145.05371:705 146.05939:532 147.11609:68 149.13171:520 163.06075:3063 163.10847:557 163.14653:351 165.09157:2753 166.09302:391 167.07802:61 177.15836:545 182.09869:430 184.10747:6267 186.11401:327 195.0029:723 210.97774:122 228.2039:126 231.17155:314 233.1839:628 237.2204…	C21H27NO	(E)-2-(3,7-Dimethyl-2,6-octadienyl)-1,3-dimethyl-4(1H)-quinolinone;CJ 13217	Quinolines and derivatives	O=C2C=1C=CC=CC=1N(C(=C2C)CC=C(C)CCC=C(C)C)C	No
6.262	295.071	[M+H]+	121.09723:897 123.08157:153 130.02864:1022 137.0921:314 144.08002:379 147.06247:775 149.09027:369 149.13023:346 151.09503:312 163.0564:51 165.12552:1519 172.07204:1647 175.08643:1097 178.05162:466 198.05742:3298 209.06544:520 209.15352:970 215.11499:477 222.05855:5786 239.08179:517 240.07262:1479 249.06766:3185 250.07471:4 265.07184:535 297.08942:683	C16H10N2O4	2-quinolinecarboxylic acid (4-nitrophenyl) ester	Quinolines and derivatives	O=C(OC1=CC=C(C=C1)[N+](=O)[O-])C2=NC3=CC=CC=C3(C=C2)	No
4.654	311.103	[M+H]+	101.04935:941 103.05402:2311 105.06889:692 108.0648:342 109.09814:153 115.08861:452 116.06476:336 117.03559:2017 118.04958:1585 119.04864:3898 120.04767:577 123.11132:677 128.05594:712 129.06001:548 130.06485:877 131.06625:636 132.04651:1072 135.05295:615 139.03743:497 145.03059:1873 146.05963:3570 147.05009:1852 148.04414:231 149.02466:2061 149.05847:908 151.04013:4405 157.06172:418 160.05083:84…	C17H14N2O4	C00050461	Alkaloids and derivatives	O=C(O)C=3N=C(C=1OC(=CC=1)CO)C4NC=2C=CC=CC=2C4(C=3)	No
3.624	311.103	[M+H]+	100.96056:598 102.03768:1355 103.05381:2941 104.05139:4548 105.0343:6966 106.0654:8303 107.07294:1361 108.06564:885 109.03007:2176 109.06164:954 109.09933:959 110.07213:524 111.04491:694 112.07787:1368 113.02182:521 115.04845:610 116.05732:2966 116.949:518 117.05915:1292 118.06544:1226 119.04594:1597 119.08212:893 120.0446:11848 121.05099:8697 122.06027:1180 122.09507:730 124.03979:1027 124.07471…	C17H14N2O4	C00050461	Alkaloids and derivatives	O=C(O)C=3N=C(C=1OC(=CC=1)CO)C4NC=2C=CC=CC=2C4(C=3)	No
6.118	311.103	[M+H]+	100.99731:2662 102.03656:1484 103.0525:723 104.05053:2657 105.06355:2268 106.06745:1135 107.07597:1664 107.96651:1405 109.02697:650 109.06477:695 109.09924:776 111.05699:574 112.07616:1147 115.05432:539 116.05386:2295 117.05739:4829 118.06514:1430 119.04702:1485 119.08396:1091 120.04417:5281 120.0786:2154 121.05185:9016 122.05894:934 122.09399:1142 123.07668:829 123.94102:1497 126.01067:93003 127…	C17H14N2O4	C00050461	Alkaloids and derivatives	O=C(O)C=3N=C(C=1OC(=CC=1)CO)C4NC=2C=CC=CC=2C4(C=3)	No
5.777	311.103	[M+H]+	102.0379:503 104.05793:171 105.06893:466 107.08315:319 109.10056:6748 110.10403:527 113.09276:160 116.07002:31 117.05637:159 118.05525:885 119.04062:2964 119.08275:4130 120.0446:706 121.09825:3388 123.07642:715 123.11134:644 128.05162:362 130.0657:5186 132.04486:805 132.06987:636 133.09081:456 135.11636:9441 136.11728:1379 139.10825:214 146.0594:1526 151.14552:1553 153.12521:450 172.07834:414 175…	C17H14N2O4	C00050461	Alkaloids and derivatives	O=C(O)C=3N=C(C=1OC(=CC=1)CO)C4NC=2C=CC=CC=2C4(C=3)	No
21.837	311.239	[M+H]+	101.07083:10906 102.08279:787 103.04588:557 105.06992:4390 106.07607:1326 107.08504:7861 108.08751:1044 109.06567:1488 109.1011:12411 110.10479:1084 111.04578:1924 111.07793:1912 111.11704:3829 113.06384:662 113.09429:980 115.08168:521 116.07364:588 117.07677:1054 119.08557:6484 120.04347:585 120.08723:1590 121.05118:10879 121.10041:13785 122.09797:2566 123.08115:2307 123.116:6358 124.11806:760 1…	C22H30O	Uvarisesquiterpene B;(4aalpha,6abeta,12aalpha,12bbeta)-4,4a,5,6,6a,7,12a,12b-Octahydro-4a,12a-dimethyl-2-(1-methylethyl)-1H-benzo[c]xanthene	Lipids and lipid-like molecules	O1C=2C=CC=CC2CC3CCC4(C)CC=C(CC4C13C)C(C)C	No
14.821	311.258	[M+H]+	104.10751:277293 105.10992:14656 106.11161:973 124.99984:3241 133.0896:67 146.98109:4642 163.01678:885 166.06357:2192 177.11324:106 181.02486:796 184.07428:307213 185.07713:15873 186.07913:2678 199.03668:649 239.23775:109 258.11111:4921 259.11169:630 262.05316:1291 304.26361:441 308.18002:395 309.18674:262 313.27341:1 314.27609:66	C19H34O3	UNPD134194	Lipids and lipid-like molecules	O=C(OC)CCCCCCCC(O)CCC=CCC=CCC	No
10.797	312.086	[M+H]+	103.05233:624 105.06998:2008 106.06736:660 107.08514:2257 107.966:1791 109.06565:1007 109.10066:1898 111.07341:670 114.05455:1402 114.1012:700 117.0642:1327 119.03903:886 119.08471:1857 120.04457:3702 120.07819:1094 121.05106:9467 121.09601:2597 122.08353:838 123.04829:537 123.08385:648 123.11346:968 123.94119:1928 130.02798:799 130.065:2638 131.08153:804 132.0448:1564 133.09389:1716 134.09908:64…	C17H13NO5	Aristolactam E	Benzenoids	O=C1NC=2C=C3C(O)=C(OC)C=CC3=C4C(O)=C(OC)C=C1C24	No
3.67	138.055	[M+H]+	108.04553:601 120.04437:25152 120.13508:732 121.05042:2069 132.07843:2011 133.05215:512	C7H7NO2	2-Aminobenzoic acid	Benzene and substituted derivatives	O=C(O)C1=CC=CC=C1(N)	No
1.972	312.129	[M+H]+	100.03911:347 103.05394:11311 104.05935:773 109.03355:1361 110.06036:2791 112.07579:8037 113.07664:528 116.06813:613 120.04317:284 120.08089:9877 121.0527:759 122.05673:189 123.06651:3601 127.03915:183 127.07108:578 130.11627:320 136.06235:4904 139.91412:42 140.07208:696 144.04533:2150 158.08107:870 160.03932:529 161.04575:366 162.05626:845 163.05566:263 175.14388:323 182.08229:522 282.08997:643	C12H17N5O5	UNPD124390	Nucleosides, nucleotides, and analogues	OCCNC3=NC=NC1=C3(N=CN1C2OC(CO)C(O)C2(O))	No
8.813	312.159	[M+H]+	102.0355:418 118.0647:536 120.04471:559 121.05082:210 121.09703:537 122.061:636 130.02922:360 134.05971:676 144.04446:178 146.02296:1214 146.05925:1687 147.0627:526 148.04449:150 157.0527:8 162.05777:566 174.05608:6708 175.06905:1069 193.05138:1106 203.05971:380 237.07991:625 263.08081:311 275.08231:2214 276.08667:286	C19H21NO3	UNPD206512	Indoles and derivatives	OOC(C)(C)C3CC2=CC=4NC=1C=CC=CC=1C=4(C=C2C(O)C3)	No
1.217	312.167	[M+H]+	112.89558:1077 130.08899:552 136.0426:566 138.05502:22519 138.15317:627 139.0576:1727 139.91434:5832 141.91328:955 149.02333:746 175.11769:368 213.07423:717 222.98656:486 240.86937:669	C13H21N5O4	7-[2-hydroxy-3-[2-hydroxyethyl(methyl)amino]propyl]-1,3-dimethylpurine-2,6-dione	Imidazopyrimidines	O=C1C2=C(N=CN2CC(O)CN(C)CCO)N(C(=O)N1C)C	No
2.353	312.192	[M+H]+	108.05551:373 109.05775:359 110.04843:557 120.07988:1460 125.08192:3240 127.07288:2299 137.06381:991 139.91473:570 167.10388:29104 168.10675:1581 180.06337:766 181.06418:142 213.12329:1413	C15H25N3O4	Val-Pro-Pro	Organic acids and derivatives	O=C(O)C1N(C(=O)C2N(C(=O)C(N)C(C)C)CCC2)CCC1	No
11.777	312.253	[M+H]+	105.07047:1655 107.08558:3757 109.10052:1401 119.08516:7324 120.0449:1678 120.08195:1399 121.0984:2130 130.02895:4343 130.06491:11739 131.07968:1609 132.04472:199 133.09697:999 135.1145:1105 145.09866:781 146.02472:5016 147.11534:608 148.04056:183 149.1311:548 159.03264:359 160.07375:605 166.06821:1014 172.13823:11 178.06479:875 190.06403:360 193.07642:4908 194.07909:730 205.07523:1035 206.08165:…	C18H33NO3	N-[(9Z)-hexadecenoyl]glycinate	Organic acids and derivatives	O=C(O)CNC(=O)CCCCCCCC=CCCCCCC	No
24.605	312.325	[M+H]+	100.07515:2374 101.07086:29173 101.15285:903 102.07602:1531 102.12657:1243 105.06933:2429 106.06551:6909 107.07852:8213 107.96683:576 108.08139:1303 109.06732:954 109.10052:8685 110.09879:856 111.0433:1452 111.07944:2502 111.11507:3096 113.09528:668 114.09087:1674 115.08525:672 117.07726:953 119.08559:3730 120.08143:3328 121.05135:13770 121.09277:14665 122.05656:1099 122.09561:16039 123.1138:5106…	C20H41NO	2-(octadec-9-enylamino)ethanol	Amines	OCCNCCCCCCCCC=CCCCCCCCC	No
1.303	313.141	[M+H]+	100.04153:1389 100.07526:5732 101.06824:929 102.05622:1489 102.08924:1206 103.04426:530 103.08281:506 104.07108:1219 106.05904:241 107.05809:687 108.04902:576 109.04922:2732 110.06255:2202 111.05685:1513 112.07295:6268 113.03511:588 113.07217:1469 114.05502:7384 114.0909:4219 115.04322:897 115.08541:652 116.07066:4289 117.06477:513 118.0803:592 119.04903:2071 120.06331:260 122.07111:3334 123.0568…	C14H20N2O6	UNPD173981	Carbohydrates and carbohydrate conjugates	O=C(NC2C(OC1=CC=C(N)C=C1)OC(CO)C(O)C2(O))C	No
9.717	313.155	[M+H]+	105.06837:929 106.06739:730 107.08229:1505 107.96621:2579 108.08154:1848 109.06657:766 109.1002:1014 111.08017:746 117.06654:590 119.08419:1254 121.05135:9897 122.06061:832 122.09351:784 123.07265:715 123.9399:2255 125.09515:612 128.95531:661 131.08467:666 133.09357:1201 134.06541:553 134.09398:670 135.09273:719 136.06581:1226 139.91431:3074 141.91412:712 144.04811:1252 145.10144:667 147.06909:11…	C18H20N2O3	UNPD151060	Benzoxazines	O=C1N(C2=CC(=CC=C2OC1C3=CC=C(O)C=C3)C)CCNC	No
12.844	313.274	[M+H]+	101.06522:529 104.10704:1969 105.07021:2126 106.0666:1183 107.08493:4935 108.08693:556 109.06514:2064 109.10114:5447 110.06446:858 110.10229:740 111.04415:755 111.07975:914 111.11275:791 115.07944:532 117.06868:921 119.08525:16195 120.04637:760 120.08546:2195 121.05138:8798 121.09948:5878 122.05956:800 122.09731:1149 123.07983:993 123.11648:2687 124.11785:538 125.09452:1357 127.03809:537 129.0656…	C19H36O3	2-oxo-nonadecanoic acid	Lipids and lipid-like molecules	O=C(O)C(=O)CCCCCCCCCCCCCCCCC	No
1.928	314.092	[M+H]+	100.96213:577 101.04369:608 102.04749:747 103.0543:66062 104.05868:5416 104.10535:1380 105.05877:844 106.06613:897 107.04794:1027 107.07185:875 107.96602:762 108.07101:802 109.04013:1406 109.0998:777 110.06077:5072 111.05739:552 112.07594:4572 114.05309:558 116.07115:1622 116.94772:868 118.06627:2157 119.03539:1142 119.07138:1613 120.04491:738 120.08083:54145 120.17158:1822 121.05262:7784 121.081…	C11H15N5O4S	(S)-5'-Deoxy-5'-(methylsulfinyl)adenosine	Nucleosides, nucleotides, and analogues	O=S(C)CC1OC(N2C=NC=3C(=NC=NC32)N)C(O)C1O	No
7.624	315.077	[M+H]+	104.10687:963 118.06508:328 126.01112:2582 128.00696:960 130.02898:857 146.06027:7190 147.06227:511 148.04198:1051 149.06036:107 159.02856:607 161.07225:1209 162.05739:1988 163.04109:509 163.10609:85 173.02626:302 174.05774:308 184.0755:2835 187.08759:48 196.07626:548 201.10138:466 202.05626:254 207.06575:6571 208.07147:800 212.07306:1754 214.0842:656 215.08395:1250 221.08504:147 222.05859:2401 2…	C19H10N2O3	Calothrixin A	Quinolines and derivatives	O=C1C2=CN(=O)=C3C=CC=CC3=C2C(=O)C=4NC=5C=CC=CC5C14	No
6.034	315.133	[M+H]+	101.06223:627 103.05381:1297 105.06934:2389 106.06699:1157 107.08401:2550 107.96634:1061 108.08148:1055 109.02817:524 109.0668:1014 109.09839:1474 110.09554:1013 111.04443:838 111.08341:869 112.07621:568 114.10243:4500 115.05499:507 115.0906:1002 117.06725:931 119.04839:2208 119.08327:1671 120.08042:1481 121.05201:8211 121.09398:2513 122.08332:1404 123.08111:1250 123.11433:776 123.94169:1487 124.…	C17H18N2O4	2-hydroxy-5-[(1E)-(2-phenylethylidene)amino]-L-tyrosine	Organic acids and derivatives	O=C(O)C(N)CC1=CC(N=CCC=2C=CC=CC2)=C(O)C=C1O	No
5.481	315.134	[M+H]+	107.0517:56 114.10204:268 115.08617:340 119.08391:641 120.07752:609 121.0523:961 122.09378:526 123.07618:365 126.01056:553 128.01936:721 129.03171:64 130.02904:1275 131.05177:812 132.04848:190 134.06212:1173 134.09758:202 136.07405:267 137.06024:3899 138.09219:665 139.06921:261 146.06119:1438 149.02425:798 149.0567:980 151.06718:297 151.11057:1076 153.06421:319 154.08604:1494 155.11247:475 157.10…	C17H18N2O4	2-hydroxy-5-[(1E)-(2-phenylethylidene)amino]-L-tyrosine	Organic acids and derivatives	O=C(O)C(N)CC1=CC(N=CCC=2C=CC=CC2)=C(O)C=C1O	No
1.421	316.08	[M+Na]+	100.07533:898 100.95981:927 102.01276:880 104.07458:661 104.10651:2583 107.06261:571 109.04922:1342 110.06633:1319 111.05234:519 112.0499:1115 112.07297:1144 112.89536:1076 112.91857:931 116.07089:2691 116.94878:792 119.03925:2883 120.04263:654 121.05103:7526 122.05658:1154 122.09298:738 123.05687:1346 124.03936:1106 124.07114:524 124.99969:610 126.06201:722 127.03809:601 127.07284:2588 130.08565…	C12H15N5O3	Entecavir	Nucleoside and nucleotide analogues	O=C1N=C(N)NC2=C1N=CN2C3C(=C)C(CO)C(O)C3	No
1.481	488.126	[M+H]+	100.03166:165 101.02161:279 102.0538:164 103.0489:161 108.04443:10 111.05105:8 112.03959:174 115.0385:541 116.06982:810 118.07652:526 120.04055:259 125.01631:232 127.03993:1681 129.05667:443 130.05878:1579 132.04807:17940 133.05342:402 134.05879:4765 136.06221:7300 136.15599:264 140.07008:189 141.01837:626 143.03174:351 145.04465:1657 146.05238:64 148.0464:317 152.0614:8998 153.06322:1005 155.040…	C26H21N3O5S	Renilla luciferyl sulfate	Organic acids and derivatives	O=S(=O)(O)OC2=C(N=C1C(=NC(=CN12)C3=CC=C(O)C=C3)CC4=CC=CC=C4)CC5=CC=CC=C5	No
1.485	294.102	[M+H]+	100.03533:333 101.02145:559 101.06025:502 102.05434:791 104.07052:519 105.06466:316 106.06443:688 107.06574:196 108.04617:389 108.08058:547 109.04935:1792 109.08:1252 112.0401:927 112.07481:1737 114.049:693 114.09016:328 115.03903:201 116.07071:3456 117.06915:193 119.0359:2142 119.12384:229 120.04069:636 122.06:577 124.04082:794 125.01234:533 125.07183:228 126.05594:700 127.0383:1512 128.10416:65…	C11H19NO6S	UNPD139978	Carbohydrates and carbohydrate conjugates	ON=C(SC1OC(CO)C(O)C(O)C1O)CCC=C	No
1.396	274.092	[M+H]+	100.07408:887 100.95817:812 104.0708:895 104.10691:4485 106.02951:828 106.06252:513 107.06314:556 109.05023:1025 110.06636:1384 111.00813:961 112.04934:509 112.07421:854 112.89799:906 112.91956:665 114.89202:551 116.07011:3318 116.94733:809 119.03599:8120 120.03767:518 121.05106:6870 122.05744:879 122.09512:1124 123.05555:5306 124.04233:998 125.00201:765 126.05711:566 128.06932:939 128.10417:577 …	C11H15NO7	UNPD76747	Carbohydrates and carbohydrate conjugates	O=C(OC1OC(CO)C(O)C(O)C1(O))C2=CC=CN2	No
9.487	316.145	[M+H]+	121.09847:220 147.06384:78 160.10919:63 288.14853:7109 289.15225:1682	C20H17N3O	5-methyl-4-[(1-methyl-3-indolyl)methylidene]-2-phenyl-3-pyrazolone	Indoles and derivatives	O=C3C(=CC1=CN(C2=CC=CC=C12)C)C(=NN3C4=CC=CC=C4)C	No
14.482	316.284	[M+H]+	101.0615:796 103.05019:510 104.10706:4433 105.06903:2472 105.10612:528 106.06918:896 107.08465:3467 107.96669:2615 108.08212:605 109.02848:525 109.0661:1406 109.10094:3953 110.06299:576 111.04429:818 111.078:589 114.10191:995 117.06865:786 119.08567:3250 120.04417:808 120.08256:869 121.05192:8911 121.09846:4410 122.05981:739 122.09785:1480 123.08054:1266 123.11504:1414 123.9412:1030 125.05885:662…	C18H37NO3	Dehydrophytosphingosine	Amines	OCC(N)C(O)C(O)CCCC=CCCCCCCCCC	No
1.361	317.064	[M+H]+	100.0751:1109 100.95885:803 101.02329:661 102.01283:915 104.0723:598 104.10602:2322 106.05634:780 108.04865:774 108.07747:536 109.04987:1252 110.05937:885 111.05488:589 112.04666:758 112.07546:1115 112.89507:830 112.91544:531 113.03098:556 114.05347:1118 114.09017:1012 115.03951:748 116.07084:2979 116.94889:597 119.04903:1540 120.0773:622 121.05174:6187 122.05576:915 122.09559:1144 123.05814:1691…	C16H12O7	Isorhamnetin	Phenylpropanoids and polyketides	O=C1C(O)=C(OC2=CC(O)=CC(O)=C12)C=3C=CC(O)=C(OC)C=3	No
7.354	317.09	[M+Na]+	102.03377:2262 104.05009:1353 117.05739:3298 118.06515:194 119.06012:253 124.02244:573 129.0177:675 130.06284:535 131.05209:341 132.04488:35891 132.13831:882 133.05315:1430 134.00432:812 145.05272:656 146.06076:2541 158.06099:224 160.04045:762 163.04015:617 164.03397:1107 165.09137:876 170.05974:122 171.05812:1405 182.06007:1909 183.06723:275 184.0723:655 204.08119:327 205.09984:517 206.09033:263…	C17H14N2O3	Rosoxacin	Quinolines and derivatives	O=C(O)C1=CN(C=2C=C(C=CC=2(C1(=O)))C3=CC=NC=C3)CC	No
2.571	301.126	[M+Na]+	101.03836:899 103.04504:95 104.02629:752 105.03221:489 107.05865:754 108.05527:1 117.03426:649 118.04567:102 119.05:2245 129.03436:349 132.04158:975 133.05147:404 134.05766:527 135.05159:762 147.05119:740 149.02592:1242 159.02962:334 175.04018:2052 176.04761:834 177.05447:627 178.05307:473 191.06488:627 207.06552:10816 208.06725:1369 229.04813:1913 233.02959:509 235.06319:721 301.12543:723	C13H18N4O3	UNPD149769	Carbohydrates and carbohydrate conjugates	OC2CC(OC1OC(C)C(O)C(O)C1)OC(C)C2(O)	No
1.688	317.12	[M+H]+	100.95839:712 103.05335:525 104.1066:1047 106.06535:704 107.96658:514 108.04531:561 108.07991:4312 109.05402:1006 110.03437:1524 110.06856:1762 112.07651:1696 112.92128:1040 116.07026:662 116.94747:862 119.03427:1050 121.05081:7580 122.05657:833 122.09451:736 123.06125:925 123.94109:872 127.07169:1176 130.06575:5077 133.05449:504 133.08408:545 134.0582:1056 135.04048:800 136.06763:1459 137.07133:…	C18H20O3S	UNPD171686	Lipids and lipid-like molecules	O=C(OC1COC(C=CC#CC=2SC=CC2)CC1)C=C(C)C	No
5.209	317.15	[M+H]+	103.05395:1348 105.06962:11482 106.07272:984 107.08523:15454 107.17198:573 108.08758:1202 109.06418:842 109.10067:851 110.06298:58 114.10189:133 115.05585:1337 116.06624:538 117.06931:2306 118.07684:834 119.04791:478 119.08459:1349 120.04602:1 120.08219:696 121.09949:3636 122.09726:1055 123.08104:634 124.07648:82 126.01055:720 128.06367:646 129.06802:1440 131.08467:2398 133.10097:13904 134.0603:3…	C17H20N2O4	UNPD1095	Organic acids and derivatives	O=C(OC)C1=CNCC2C1CC(OC(=O)C=3C=NC=CC3)C2C	No
9.268	318.17	[M+H]+	105.06815:1835 106.06811:720 107.08383:2960 107.96608:1719 108.08218:547 109.06538:812 109.09974:2746 111.07914:537 117.06684:1050 118.06474:614 119.03738:614 119.08445:2376 120.04406:1191 120.08095:838 121.05088:9626 121.09711:3523 122.05905:1479 122.09579:1152 123.08183:1051 123.11588:781 123.94024:1855 125.09555:614 128.95541:518 130.06496:920 131.08617:930 132.04379:1071 133.09846:2425 134.09…	C18H23NO4	UNPD7655	Phenylpropanoids and polyketides	O=C(OC2CC1N(C)C(CC1)C2)C=CC3=CC=C(OC)C(O)=C3	No
3.914	318.182	[M+H]+	105.06628:281 107.96815:323 114.12717:2852 120.04514:1437 123.04549:316 123.94086:328 129.13686:602 130.0289:160 130.08572:39370 130.11638:15922 131.08781:3166 131.12003:1238 137.09254:254 139.91391:390 144.04472:190465 145.04774:16089 145.14581:546 158.11772:2013 160.0498:883 167.10117:412 175.14468:38322 175.25114:626 176.1474:3418 177.05421:864 192.07523:1722 199.08574:104 200.08873:12 201.111…	C17H23N3O3	Leucyl-Tryptophan	Organic acids and derivatives	O=C(O)C(NC(=O)C(N)CC(C)C)CC2=CNC1=CC=CC=C12	No
1.837	319.08	[M+H]+	100.07549:719 100.95794:1055 101.05961:1686 102.0569:541 104.06776:885 105.06937:699 106.06599:1257 107.05093:729 107.07861:602 107.96547:785 108.07905:1813 109.03709:1138 109.07551:640 110.04359:3157 111.04722:701 112.07551:7634 112.92326:875 113.02081:512 113.07467:648 115.04008:1800 116.07079:1676 116.94775:1105 119.04021:835 120.04501:797 121.0511:8207 122.05907:1955 122.09398:850 123.06152:1…	C16H14O7	F390C	Benzopyrans	O=C(OC)C12OC3=CC(=CC(O)=C3C(=O)C2=CC=CC1O)CO	No
5.198	789.296	[M+H]+	101.02195:551 102.03545:1362 103.05402:2044 104.05178:2311 105.03442:2044 105.06967:13852 106.06891:3222 107.0853:16137 108.0849:1559 109.06487:553 109.0994:542 110.09598:256 111.08002:379 115.05539:1211 116.06081:804 117.06858:2377 118.07037:1194 119.04192:1260 119.08491:2991 120.04449:817 120.08115:5611 121.05407:199 121.09966:5532 122.09525:1181 123.07964:104 123.11344:63 126.01032:463 128.061…	C39H48O17	UNPD94586	Lignans, neolignans and related compounds	O=C(OCC4OC(OCC3C(C1=CC(OC)=C(O)C(OC)=C1)C=2C(OC)=C(O)C(OC)=CC=2CC3(CO))C(O)C(O)C4(O))C=CC=5C=C(OC)C(O)=C(OC)C=5	No
2.478	319.14	[M+H]+	100.08324:559 100.959:799 104.05849:762 105.0331:1130 105.06713:1313 106.03432:691 106.06512:1696 107.05257:3973 107.96635:979 108.05554:7418 109.02895:1178 109.06222:1297 110.0582:1747 111.04451:1132 111.07903:641 112.07548:6792 112.92096:561 113.06522:618 115.03992:621 116.05543:3874 116.94711:609 117.05734:935 118.06497:571 119.03874:653 119.0854:511 120.04456:721 121.05158:8443 122.05812:1174…	C14H22O8	UNPD128064	Carbohydrates and carbohydrate conjugates	O=C1OC(CC=C1)CC(OC2OC(CO)C(O)C(O)C2(O))C	No
9.221	320.102	[M+H]+	105.06921:556 107.08444:502 119.08485:644 120.08093:475 121.09577:939 133.09808:1111 137.09923:604 139.91464:400 201.10211:281 214.08823:547 249.09641:811 275.08252:5273 276.08603:1163 277.0979:401	C18H13N3O3	UNPD228985	Diazanaphthalenes	O=CC=1C=2C=CC=CC2NC1C3=NC4=CC(OC)=CC=C4C(=O)N3	No
5.731	320.113	[M+H]+	103.04762:1377 105.06895:498 107.08368:1177 109.02835:2741 109.0615:537 109.10042:3692 110.10352:499 112.07627:2185 115.04545:342 119.04829:651 119.08372:2448 120.08128:905 121.09758:2504 123.11345:576 125.09704:528 127.03918:6943 128.05537:273 130.15703:523 133.0963:1498 135.11522:4047 136.1181:619 137.06024:342 137.09546:1506 145.04857:4887 146.0594:2103 147.11002:988 149.05676:414 149.09256:53…	C16H17NO6	UNPD117420	Lipids and lipid-like molecules	O=C(O)C=CC=CC=CC=CC(O)=C1C(=O)N(C)C(C1(=O))CO	No
8.842	320.139	[M+H]+	102.04166:864 104.10616:551 105.06989:1151 106.06549:721 107.08182:1576 107.96724:1987 109.0668:811 109.09885:1345 111.08002:527 117.06614:545 118.06641:546 119.07887:1138 120.04474:2157 120.07932:799 121.0508:9193 121.09505:2132 122.0615:971 122.09476:1063 123.07893:974 123.11086:604 123.93973:2080 128.05446:580 129.06355:986 130.02971:1298 130.06517:1264 131.08185:817 132.04385:2310 132.07689:1…	C19H17N3O2	UNPD58550	Indoles and derivatives	O=C(C=1C=CC=CC=1(NC))N4C(=O)C=3NC2=CC=CC=C2C=3CC4	No
8.658	320.139	[M+H]+	101.02271:527 101.06223:583 102.03812:1023 103.05421:1884 104.05235:646 105.06943:1795 106.06763:1154 107.08305:2338 107.96619:1603 109.06648:1136 109.09985:1769 110.06659:512 111.07967:766 112.08631:986 114.10178:2650 115.05365:628 116.05202:910 117.06441:861 118.0683:852 119.0443:530 119.08519:2053 120.04484:10552 121.05089:11003 121.09631:2378 122.05884:905 122.09441:1050 123.07912:1504 123.11…	C19H17N3O2	UNPD58550	Indoles and derivatives	O=C(C=1C=CC=CC=1(NC))N4C(=O)C=3NC2=CC=CC=C2C=3CC4	No
11.505	321.124	[M+H]+	104.10664:810 105.07058:1254 106.06606:768 107.08269:1868 107.96774:2000 108.08327:756 109.06557:1101 109.1009:3105 111.08083:651 117.06459:527 119.03958:672 119.08528:1399 120.04593:1050 120.07755:669 121.05096:10428 121.09444:2546 122.0861:1009 123.07724:1008 123.11388:869 123.94188:1566 125.09387:653 130.03162:671 130.06644:1387 131.08365:759 132.04659:2165 133.09682:1665 134.09216:693 135.114…	C19H16N2O3	daibucarboline A	Alkaloids and derivatives	OC1=CC=C(C=C1)CC2=NC(OC)=CC=3C=4C=C(O)C=CC=4(NC2=3)	No
6.263	321.192	[M+H]+	114.10253:593 126.01065:1 128.01971:414 132.0594:158 149.02405:554 151.11105:457 159.07835:527 165.12775:1680 173.08553:492 174.09113:1034 175.09601:10979 176.10083:1242 191.07057:4183 193.05191:380 207.06555:373 209.06006:5304 209.15265:1564 210.06183:707 211.05721:1845 287.05014:537	C16H24N4O3	UNPD29083	Phenylpropanoids and polyketides	O=C(C=CC=1C=CC(OC)=C(OC)C=1)NCCCCNC(=N)N	No
5.671	321.192	[M+H]+	101.09563:432 114.10242:911 117.07006:274 121.09438:656 126.01059:813 129.05563:328 131.12976:732 133.0874:1185 135.08916:569 147.11435:751 149.05603:504 151.04221:634 151.11099:591 155.08882:581 163.07535:1182 167.10371:753 173.06274:351 177.11069:1137 179.09952:502 191.0706:16634 191.13937:1665 192.07324:1974 217.10844:328 253.11967:616 270.14963:2099 271.15225:99 302.17502:191	C16H24N4O3	UNPD29083	Phenylpropanoids and polyketides	O=C(C=CC=1C=CC(OC)=C(OC)C=1)NCCCCNC(=N)N	No
17.515	321.243	[M+H]+	101.07002:1073 105.06933:5526 106.07352:1130 107.08436:3841 107.96698:2205 109.06526:1484 109.10043:4639 110.06845:638 111.04406:601 111.07812:774 111.11586:786 115.08936:657 117.07986:737 119.08519:3111 120.08365:865 121.05179:10251 121.09857:4944 122.05845:1025 122.09715:1461 123.07985:1370 123.1161:1773 123.93952:722 125.09528:870 127.07429:518 129.02089:514 129.06812:624 131.08269:1624 132.08…	C20H32O3	12-HETE	Lipids and lipid-like molecules	O=C(O)CCCC=CCC=CC=CC(O)CC=CCCCCC	No
4.298	322.09	[M+H]+	101.02443:619 103.054:1544 104.05058:6573 105.03383:9130 105.06778:3823 106.06515:17297 109.02753:356 115.05164:898 115.08422:121 116.05345:4107 117.05949:823 120.07769:2549 123.07315:529 125.02382:879 125.0579:585 127.03754:530 130.06546:699 132.04543:2503 133.05511:5176 134.06023:62129 135.06482:5026 137.05418:311 138.08842:500 143.03523:1509 146.02312:122 151.07664:641 156.08002:546 158.06294:…	C15H15NO7	indiforine A	Organic acids and derivatives	NC1=C(C=CC=C1)C(=O)OC1C[C@@H](CO)C2OC(=O)C=C2[C@@H]1O	Yes
5.231	322.092	[M+H]+	105.06934:684 107.08425:1454 108.05976:827 109.02824:603 109.06239:108 120.07944:644 121.05222:81 121.09904:2055 128.0583:259 129.05997:292 130.03476:534 130.06061:719 133.09657:946 135.11353:124 137.0903:536 137.12646:470 145.03847:364 146.0609:5505 147.06313:231 147.11258:351 148.08295:569 149.02357:868 149.0934:1149 151.07751:570 162.05553:2146 165.05534:713 173.13213:235 177.05853:843 179.070…	C15H15NO7	indiforine A	Organic acids and derivatives	NC1=C(C=CC=C1)C(=O)OC1C[C@@H](CO)C2OC(=O)C=C2[C@@H]1O	Yes
4.498	322.129	[M+H]+	102.03602:496 105.06799:1238 107.96555:519 112.07535:2937 114.06261:294 121.0517:939 126.0105:5713 128.00826:2017 129.01338:725 130.02847:906 131.06345:488 136.0621:65 137.06201:687 139.91449:684 142.06628:681 144.07018:44 149.02422:137 160.07634:2009 161.06091:2411 162.05574:4635 163.06732:918 180.06697:2698 189.06625:158 190.06973:64 219.07848:365 231.06712:226 232.07031:654 233.07991:950 271.0…	C16H19NO6	Niazirinin	Carbohydrates and carbohydrate conjugates	N#CCC2=CC=C(OC1OC(C)C(OC(=O)C)C(O)C1(O))C=C2	No
4.161	322.175	[M+H]+	105.06955:4174 109.02877:474 115.05357:994 116.06837:1187 118.04871:1205 119.04924:1776 120.04601:764 120.08035:1740 123.04469:1269 125.06033:27 127.03905:1985 128.05191:930 129.10112:1114 132.04733:1549 132.09853:1097 133.0623:1192 136.06412:826 137.05713:2006 143.03822:268 146.05998:1402 147.05058:1739 148.04437:643 149.02324:624 149.05652:130 151.03979:1407 151.07368:712 157.08978:453 159.0933…	C16H23N3O4	gabexate methanesulfonate	Benzene and substituted derivatives	O=C(OCC)C1=CC=C(OC(=O)CCCCCNC(=N)N)C=C1	No
13.618	323.103	[M+H]+	101.06428:656 102.0913:3663 104.10782:1118 105.0696:2316 106.08429:2551 107.08403:3255 107.96624:570 109.06342:1430 109.10042:3251 110.06284:537 111.04457:848 111.07871:994 111.11527:537 117.07227:775 119.08448:7660 120.04471:1191 120.08314:1070 121.05162:9173 121.09721:3938 122.05528:867 122.09747:827 123.08:1216 123.11629:1816 125.05795:660 125.09558:676 127.03881:516 129.06651:732 131.0847:137…	C18H14N2O4	methyl 2-(4-oxo-1,4-dihydroquinoline-3-carboxamido)-benzoate	Diazanaphthalenes	COC(=O)C1=CC=CC=C1NC(=O)C1=CNC2=CC=CC=C2C1=O	Yes
6.449	323.104	[M+H]+	105.06967:1345 107.08291:2002 118.06698:454 119.0471:506 120.07697:1106 123.04659:503 130.06297:323 132.07704:1228 133.05319:1166 133.09914:305 134.09627:375 135.07787:199 137.06006:12359 138.06111:1121 141.07079:354 146.02264:437 146.05861:2154 149.02365:15 151.11107:1128 158.06424:578 160.07007:2641 161.06758:167 174.05907:1987 188.03596:210 188.10347:484 191.14377:495 193.0545:1202 211.08228:5…	C18H14N2O4	methyl 2-(4-oxo-1,4-dihydroquinoline-3-carboxamido)-benzoate	Diazanaphthalenes	COC(=O)C1=CC=CC=C1NC(=O)C1=CNC2=CC=CC=C2C1=O	Yes
5.811	306.098	[M+H]+	102.03723:1639 103.05428:900 105.06965:1459 107.08365:1457 109.06459:527 109.1011:7320 110.10436:763 115.05436:347 116.06912:786 119.04635:2098 119.08445:3258 120.04546:406 121.09874:1888 123.07566:1121 123.11497:1231 126.01035:514 128.05908:718 129.06703:3001 130.06511:94191 131.06891:7731 131.12625:550 132.0507:765 133.09445:1279 134.05952:575 135.11609:8169 136.1205:1238 137.05997:24672 138.06…	C15H15NO6	UNPD13370	Benzene and substituted derivatives	O=C(OC(C=CC)C1OC(=O)CC1)C2=CC=C(C=C2)[N+](=O)[O-]	No
16.438	324.289	[M+H]+	101.06934:1149 102.08918:806 105.07005:4081 106.07709:1302 107.08439:2530 107.96678:1552 109.06826:1248 109.10024:3003 110.06189:527 111.07991:926 113.06324:507 115.08929:528 117.07325:920 119.03566:583 119.08508:2362 121.05216:9898 121.09599:3622 122.05587:748 122.09617:1135 123.07908:981 123.11533:1346 123.9412:1141 125.09483:740 129.01649:543 131.0808:1263 133.08865:8216 134.09306:826 135.1136…	C20H37NO2	Linoleoyl ethanolamide	Organic acids and derivatives	O=C(NCCO)CCCCCCCC=CCC=CCCCCC	No
1.925	341.064	[M+K]+	100.95795:972 102.04797:820 103.05427:41437 103.13696:1127 104.05817:3833 104.10346:652 105.06646:739 106.06495:619 107.05521:990 107.96719:1030 108.04704:538 108.07822:753 109.03168:2247 110.06502:958 112.07545:4227 112.9185:671 113.0231:503 116.06801:1407 116.94807:548 117.05672:2321 118.0658:2659 119.03603:1829 119.06919:1199 120.04488:800 120.08044:32487 120.16949:880 121.05093:8161 121.08152…	C13H18O8	UNPD130555	Lipids and lipid-like molecules	O=C(O)C(OC1OC(CO)C(O)C(O)C1(O))=C2C=CCC2	No
6.537	325.119	[M+H]+	102.03444:1341 103.05273:334 105.06963:4034 106.06657:727 107.05008:2045 107.08469:1748 109.06551:207 109.09998:311 115.05105:542 117.06457:503 118.06788:377 119.084:914 120.07726:1162 121.09681:1311 122.07497:1440 123.11558:94 125.02318:775 130.03078:1010 131.08347:590 133.09952:7305 134.06224:5438 135.07732:909 135.1116:435 137.0957:4212 138.09555:600 143.03566:2088 143.07771:606 144.08221:349 …	C18H16N2O4	[2-amino-3-(1H-indol-3-yl)propanoyl] benzenecarboperoxoate	Indoles and derivatives	O=C(OOC(=O)C(N)CC2=CNC1=CC=CC=C12)C3=CC=CC=C3	No
2.495	325.14	[M+H]+	101.0366:832 107.06583:351 108.05579:135 109.05676:77 113.02221:409 117.05666:3462 118.06444:2869 119.05042:453 122.0599:185 125.08173:157 126.07802:71 127.07166:54 135.04645:588 146.06036:7068 147.05745:1039 148.06743:650 149.0322:589 161.07104:2633 167.10394:13 168.10381:11 174.05333:234 175.04039:1510 176.04799:315 178.05785:335 189.06572:2048 191.0618:542 207.06522:6794 208.06677:898 217.0979…	C15H20N2O6	UNPD108765	Diazanaphthalenes	O=C2NC=1C=C(C(=CC=1N(C2(=O))CC(O)C(O)C(O)CO)C)C	No
11.017	325.238	[M+H]+	101.06176:526 104.10593:571 105.07018:1966 106.06762:789 107.0844:2751 107.96564:2314 109.06514:1557 109.10012:2483 117.06852:752 117.08714:569 119.08484:1873 120.04697:696 120.07973:592 121.05107:10013 121.09736:3014 122.06267:738 122.09792:746 123.07983:957 123.11155:870 123.94003:2033 130.06737:865 131.08553:1299 133.09807:2167 135.10701:1329 136.06424:868 137.06094:712 137.09265:563 137.13142…	C19H32O4	(-)-Pironetin;NK 10958;NL 9C;PA 48153c;Pironetin	Lipids and lipid-like molecules	O=C1OC(CC(O)C(C)C(OC)C(C)CC=CC)C(C=C1)CC	No
11.014	293.211	[M+H]+	104.10669:509 105.07052:2743 106.06775:800 107.08501:2256 107.96617:2207 109.06506:1123 109.10132:2400 110.06432:597 111.04213:523 111.07941:579 117.07031:969 119.03983:597 119.08501:1855 120.04519:796 121.05145:9705 121.0975:2308 122.06025:903 122.09698:1007 123.04874:557 123.08247:831 123.11701:941 123.93956:1634 129.07152:512 130.05591:991 131.08165:1051 132.07573:565 133.09688:1753 135.11031:…	C18H28O3	Panaquinquecol 1	Lipids and lipid-like molecules	OC(C#CC#CCC(O)C(OC)CCCCCCC)C=C	No
5.914	326.069	[M+H]+	101.01299:840 102.03485:1364 109.0648:935 114.10214:1074 119.04842:1099 119.08342:197 120.04617:247 120.07957:369 121.05225:781 126.011:1583 128.06203:306 129.03374:819 130.06471:13248 132.0477:117 135.11462:342 143.03728:177 147.0462:1269 148.04208:5291 151.07458:395 151.14027:497 158.10362:131 159.11331:111 161.05779:679 161.09286:738 167.07135:5204 168.076:416 172.07179:6 174.06306:416 175.039…	C15H11N5O2S	2-(2-imidazo[1,2-a]pyridinylmethylthio)-6-nitro-1H-benzimidazole	Imidazopyridines	O=[N+]([O-])C=1C=CC=2N=C(SCC=3N=C4C=CC=CN4C3)NC2C1	No
2.2	326.124	[M+H]+	109.09944:683 119.0365:2341 121.0516:1713 136.06195:131623 137.065:8379 148.04399:720 164.07155:5046 165.08017:619 177.05231:507 191.0701:706	C15H19NO7	UNPD224812	Carbohydrates and carbohydrate conjugates	N#CC=1C(O)=C(C=CC=1COC2OC(CO)C(O)C(O)C2(O))C	No
3.009	326.207	[M+H]+	108.05521:662 116.0705:1273 118.06558:19 120.07908:196 126.01073:701 133.08545:486 139.91364:356 146.02196:572 146.06038:712 147.06052:722 150.05742:486 176.04575:13116 177.05179:1175 208.07179:17369 209.07491:1759 213.12535:1193 215.1393:747 242.04446:847	C16H27N3O4	(2S)-1-[(2S)-1-[(2S)-2-amino-4-methylpentanoyl]pyrrolidine-2-carbonyl]pyrrolidine-2-carboxylic acid	Organic acids and derivatives	O=C(O)C1N(C(=O)C2N(C(=O)C(N)CC(C)C)CCC2)CCC1	No
14.05	327.23	[M+H]+	104.10689:2150 105.06982:638 105.11024:344 119.0853:502 120.04433:10000 121.05154:995 121.09737:265 130.06572:3078 133.09642:447 137.05995:696 146.02538:3035 158.06126:6630 159.06831:401 161.09738:547 167.10619:235 186.05545:11907 187.05711:1693 231.09427:849 232.09947:664 233.13472:673 249.07033:1491 258.11459:183 259.0885:1623 261.10361:1218 262.08484:324 277.09991:880 305.09354:851 307.11227:8	C22H30O2	Siccanochromene A	Lipids and lipid-like molecules	OC1=CC(=CC=2OC(C=CC12)(C)CCC3C(=C)CCCC3(C)C)C	No
3.807	328.102	[M+H]+	101.02299:986 102.03927:2083 103.05354:10456 104.05025:5275 105.03508:3791 105.06815:1556 106.02852:2354 106.06463:4920 107.0636:938 109.05431:802 109.09912:695 110.06441:847 112.0798:861 113.02477:1061 114.05598:2399 114.09586:807 115.0426:1473 116.06412:1942 117.05707:1061 118.06563:1045 119.04645:1477 120.04466:14397 120.07758:5476 121.05128:8900 122.06205:1080 122.09215:745 123.08071:625 124.…	C14H17NO8	Blepharin	Carbohydrates and carbohydrate conjugates	O=C2NC3=CC=CC=C3(OC2(OC1OC(CO)C(O)C(O)C1(O)))	No
8.462	328.248	[M+H]+	105.07002:2067 106.06719:857 107.08485:5116 107.96657:1941 108.08577:531 109.06699:814 109.10043:1882 110.06998:718 111.04714:575 111.08384:559 117.07105:787 119.08432:1495 120.08363:902 121.05164:9301 121.0965:2121 122.0622:748 122.0956:889 123.08376:1042 123.11369:915 123.93961:1837 125.09695:3424 131.0849:872 133.09615:1790 134.09738:514 135.08031:1251 135.11279:1205 136.06268:1508 137.06053:5…	C18H33NO4	(9E)-9-nitrooctadecenoic Acid	Lipids and lipid-like molecules	O=C(O)CCCCCCCC(=CCCCCCCCC)N(=O)=O	No
8.872	328.248	[M+H]+	101.06139:520 105.06989:3572 107.08531:4520 107.96716:1959 109.06701:765 109.10001:1841 110.06543:528 111.04644:574 111.0789:1078 113.05965:532 117.0688:1192 119.0846:2505 120.0854:629 121.05158:9096 121.09389:2339 122.05933:1092 122.09958:724 123.04517:507 123.08009:1385 123.11443:797 123.94052:1859 125.09528:1625 128.95386:560 129.07234:618 131.08533:1271 132.04449:650 132.08017:504 133.10023:2…	C18H33NO4	(9E)-9-nitrooctadecenoic Acid	Lipids and lipid-like molecules	O=C(O)CCCCCCCC(=CCCCCCCCC)N(=O)=O	No
15.883	328.285	[M+H]+	101.07107:896 104.10762:4996 105.06889:1819 105.1059:547 106.06896:860 107.08482:3151 107.96728:1746 108.08414:668 109.06686:1677 109.10067:4068 110.06503:559 111.04541:528 111.08023:792 111.11372:573 115.09072:652 117.07819:787 119.08421:2681 120.08519:854 121.05108:10400 121.09784:3679 122.05404:880 122.09557:1501 123.07922:1361 123.11495:1171 123.94072:1012 125.0959:974 129.01833:1414 129.0653…	C19H37NO3	UNPD28471	Alkaloids and derivatives	O=C(O)C(NC(=O)CCCCCCCCCCCCCCC)C	No
8.373	329.09	[M+H]+	105.07035:284 121.09502:227 158.06003:8301 159.06514:1146 163.11099:893 165.0916:1319 173.11044:289 186.05762:818 191.10368:718 201.10268:726 209.10489:516 233.10518:538 234.09581:452 261.10352:2584 262.1033:616 263.12619:2352 271.08481:1113 272.08667:535 289.09698:3002 290.09805:749 329.10025:435	C20H12N2O3	Pityrianhydride	Indoles and derivatives	O=C1OC(=O)C(C2=CNC=3C=CC=CC32)=C1C4=CNC=5C=CC=CC54	No
7.937	329.113	[M+H]+	105.06809:1357 106.0658:1371 107.08179:1640 107.96626:1670 109.06474:846 109.09859:1632 115.06561:530 116.05975:605 118.06622:545 119.03569:1039 119.08425:1205 120.04449:9865 121.05101:9601 121.0966:2262 122.05644:1172 122.09486:750 123.0794:848 123.1139:572 123.94076:2281 126.01073:955 127.04002:553 127.07216:562 128.00841:584 128.95175:611 130.06677:842 131.08057:512 132.04529:3433 133.05034:10…	C17H16N2O5	5-methoxy-3-methyl-2-benzofurancarboxylic acid (3-cyano-4-imino-2-oxopentyl) ester	Benzofurans	N#CC(C(=O)COC(=O)C=2OC=1C=CC(OC)=CC=1C=2C)C(=N)C	No
1.65	329.157	[M+H]+	100.95641:1008 101.9541:540 104.10675:997 106.06409:790 107.96704:1051 108.08048:5139 109.05154:1937 109.09713:736 110.03661:933 110.0629:875 112.07619:603 112.92115:650 116.07243:500 116.94861:905 119.03609:970 121.05106:7895 122.05727:1115 122.0941:694 123.06761:2494 123.94173:906 124.04031:727 124.07353:528 127.07352:1934 131.1288:535 132.0858:719 134.06068:1392 135.0452:525 136.07028:1913 138…	C16H24O7	Perilloside B	Lipids and lipid-like molecules	O=C(OC1OC(CO)C(O)C(O)C1O)C2=CCC(C(=C)C)CC2	No
3.526	330.083	[M+H]+	103.05297:1010 104.05128:3879 105.03379:2265 106.0307:2024 109.0294:2359 109.06108:583 109.10094:3607 110.1029:860 116.05499:2258 117.06037:210 120.04519:1829 120.07977:969 121.05582:985 121.09824:252 122.06048:1030 123.07745:333 124.04024:4548 126.05614:707 127.03899:2881 129.05568:571 132.04565:3678 133.05315:14574 134.06012:15879 135.07025:1323 136.05736:557 137.09589:4824 139.07837:550 140.07…	C13H15NO9	UNPD92130	Carbohydrates and carbohydrate conjugates	O=C(O)C2OC(OC=1C=CC=CC=1(C(=O)NO))C(O)C(O)C2(O)	No
1.85	330.118	[M+H]+	109.04102:590 116.06773:503 117.05716:158 118.06372:412 146.05992:7 150.0567:8550 151.0582:927 162.05568:2181 166.07526:1345 168.06419:523 179.03375:48 180.08771:757 185.04282:173 229.05756:452	C14H19NO8	Lithospermoside	Carbohydrates and carbohydrate conjugates	N#CC=C2C=CC(O)C(O)C2(OC1OC(CO)C(O)C(O)C1(O))	No
11.618	323.221	[M+H]+	104.1074:1439 107.08499:51 109.1004:364 120.08412:565 133.09871:761 134.06026:504 137.09427:378 147.05995:842 147.11493:21 149.02301:5239 150.02716:598 151.11151:422 161.0741:1409 172.13986:26 184.07434:1562 217.13303:1910 272.09219:592 275.08087:259	C19H30O4	3alpha-Hydroxyayapanonic acid	Lipids and lipid-like molecules	O=C(O)C=C(C)CCC1C(=O)CCC2C(C)(C)C(O)CCC12(C)	No
17.024	330.3	[M+H]+	101.06989:1399 104.10701:857 105.07021:3595 106.07963:1245 107.0848:3786 107.96756:1733 108.07746:720 109.06522:1871 109.10066:4802 111.00926:572 111.04035:501 111.07909:683 111.11626:940 113.05914:689 117.07663:988 119.08508:4742 120.08603:1093 121.05141:10741 121.09872:5184 122.05964:946 122.09699:1115 123.08089:1656 123.11477:1772 123.94231:1027 125.09474:1118 127.06782:503 129.01805:1781 129.…	C19H39NO3	Dihydroceramide	Alcohols and polyols	O=CNC(CO)C(O)CCCCCCCCCCCCCCC	No
20.677	330.337	[M+H]+	101.07027:4581 102.09209:911 105.06967:3219 106.08308:2345 107.0848:5064 107.96606:829 108.08284:671 109.06462:1000 109.10069:5088 110.06123:698 110.10385:561 111.0444:907 111.07848:1180 111.11501:741 113.09402:507 117.07326:812 119.08414:4304 120.08685:941 121.05148:10317 121.09836:6178 122.05663:1043 122.09796:2071 123.08:1265 123.11569:2567 125.09653:825 129.01936:502 129.06677:518 131.08379:2…	C20H43NO2	N,N-dimethyl-Safingol	Amines	OCC(N(C)C)C(O)CCCCCCCCCCCCCCC	No
5.208	331.165	[M+H]+	101.04063:747 102.03477:2808 103.05312:499 104.04953:5793 105.03398:6661 105.06803:2573 106.06519:6162 107.0817:1507 108.057:567 108.08206:403 109.02887:732 109.10076:644 112.07561:962 113.02354:569 114.10241:23 115.05409:818 116.05112:3223 117.0588:2536 118.0641:1534 119.04667:4501 119.08141:827 120.04463:2437 120.07965:1469 121.09738:1717 123.11451:627 125.08402:716 126.01096:67 127.03937:1718 …	C18H22N2O4	Quinocarcin	Tetrahydroisoquinolines	O=C(O)C1CC2N(C)C1C3N4C2OCC4C=5C(OC)=CC=CC5C3	No
2.578	146.061	[M+H]+	100.08519:762 100.95766:574 101.0366:1079 102.036:1004 102.96416:600 103.04789:724 105.03286:557 105.06615:597 106.06573:676 107.06583:885 107.96793:817 108.05579:10045 109.05676:1326 109.0976:601 110.05465:1645 112.07648:1133 112.92146:752 113.02221:630 116.06121:964 116.9479:592 117.05666:6409 118.06444:7636 119.05042:2351 120.04404:1170 120.07716:1069 121.05157:7401 122.0599:1233 122.09145:798…	C9H7NO	3-aldehyde indole	Indoles and derivatives	C1=CC=C2C(=C1)C(=CN2)C=O	No
6.242	331.173	[M+H]+	109.06492:813 114.10191:649 121.0519:355 121.09826:822 123.0807:561 123.9399:175 129.02989:390 130.02826:5 132.0531:816 137.09424:1719 139.91336:196 147.11409:804 149.02309:525 149.09489:1046 149.13086:977 151.03503:122 151.10989:1915 159.07468:55 165.127:8490 166.12939:1007 173.13237:227 174.08888:225 176.09697:39 177.10999:532 191.14278:1255 194.06096:203 198.05713:1463 209.15321:6249 210.06409…	C16H26O7	Schizonepetoside C	Carbohydrates and carbohydrate conjugates	O=C1C(=C(C)COC2OC(CO)C(O)C(O)C2O)CCC(C)C1	No
12.936	331.285	[M+H]+	101.06123:620 103.05225:816 104.10757:2736 105.0323:526 105.06915:2939 106.06802:1190 107.0844:3958 107.9687:644 108.0818:595 109.03008:645 109.06431:1847 109.10056:4211 110.06435:696 110.09966:545 111.04403:1096 111.07947:1118 111.11623:741 116.07072:822 117.06281:2077 119.08537:22076 119.17307:629 120.04221:501 120.08518:3973 121.05226:9027 121.09887:4171 122.05929:832 122.09592:1242 123.07935:…	C19H38O4	MG(16:0/0:0/0:0)	Lipids and lipid-like molecules	O=C(OCC(O)CO)CCCCCCCCCCCCCCC	No
13.236	332.103	[M+H]+	104.10692:4681 105.03298:1207 105.06847:1862 106.06541:658 107.08328:2433 107.96729:1672 109.06588:1095 109.10124:2181 111.07835:674 114.10175:702 119.03873:731 119.08549:5103 120.04535:1308 120.08624:1039 121.05087:9933 121.09513:2628 122.08626:1077 123.07993:1011 123.11478:1196 123.94213:834 125.05744:525 125.09487:503 130.06287:745 131.0835:944 131.12584:710 133.09254:2646 134.0954:585 135.108…	C19H13N3O3	UNPD533	Indoles and derivatives	O=C3C=5C=C6OCOC6(=CC=5(N=C4C=2NC1=CC=CC=C1C=2CCN34))	No
9.564	332.139	[M+H]+	104.10812:502 105.06916:1253 106.06593:594 107.08234:1433 107.9669:2975 109.06521:869 109.10174:2037 117.06904:819 119.08531:1296 120.04604:621 121.05189:9986 122.05665:1050 122.0947:1115 123.07978:855 123.1146:537 123.94002:2125 130.06592:1815 131.08081:872 132.04469:1682 133.09285:900 134.05957:715 134.09308:512 135.10594:876 136.06268:1264 138.05612:550 139.9155:1968 141.91162:527 145.09528:92…	C20H17N3O2	2-[(2-oxo-1-propan-2-yl-3-indolylidene)methyl]-1H-quinazolin-4-one	Diazanaphthalenes	O=C3N=C(C=C1C(=O)N(C2=CC=CC=C12)C(C)C)NC4=CC=CC=C34	No
2.47	333.116	[M+Na]+	100.08864:1050 100.96269:752 107.05927:701 107.96633:1369 108.0556:24919 108.1397:736 109.05753:2717 110.04649:3883 111.04591:627 112.06653:614 112.91975:881 121.05134:7677 122.05946:537 123.94001:551 125.08241:12602 126.08228:1192 127.07253:1915 133.07237:509 136.06239:3127 137.08234:572 139.07343:2326 139.91492:1745 144.06238:551 146.05887:646 147.06416:1133 149.02403:1689 150.07747:833 151.074…	C12H22O9	UNPD133856	Organic acids and derivatives	OCC2OC(OC1C(O)CC(O)OC1(C))C(O)C(O)C2(O)	No
2.148	467.129	[M+H]+	100.03901:1868 103.05397:2027 104.05578:334 110.06194:532 112.04237:156 112.07802:1214 116.06997:1380 120.04485:1530 120.07957:2978 121.05219:164 130.06483:5753 131.06688:543 132.08154:856 133.08626:164 136.06187:1269 137.06412:178 138.05635:1125 144.07384:87 148.03973:9942 149.03934:558 158.07008:766 162.056:607 166.05083:537 166.07991:572 170.04884:279 174.05391:814 180.06425:1524 181.06723:656…	C20H22N2O11	oxindole-3-acetyl-aspartate-N-beta-glucose	Indoles and derivatives	O=C([O-])CC(N=C([O-])CC1C(=O)N(C=2C=CC=CC21)C3OC(CO)C(O)C(O)C3O)C(=O)O	No
2.135	328.139	[M+H]+	100.03823:566 100.95851:664 101.9539:535 102.05437:974 103.05421:5628 104.05534:1087 104.10287:624 106.05972:523 107.06641:545 107.96594:1144 109.04987:1250 110.06513:1210 112.07546:2729 112.89472:645 112.91866:687 114.05703:739 115.04012:1444 116.06915:2069 116.94861:741 117.05841:609 118.06338:888 119.03592:6958 120.04365:2242 120.08072:4395 121.05048:7496 122.06181:1421 122.08906:913 123.9413:…	C15H21NO7	UNPD125045	Carbohydrates and carbohydrate conjugates	O=C(OC)NCC2=CC=C(OC1OC(C)C(O)C(O)C1(O))C=C2	No
2.463	146.061	[M+H]+	100.95914:673 101.02514:591 103.05319:624 107.06545:667 107.96637:1543 108.05601:8195 109.05322:1255 110.04862:1370 111.05009:569 112.0752:2806 112.92096:516 113.07366:604 116.0593:1759 116.94698:705 117.0583:2939 118.06463:2753 119.0402:1205 120.04396:1902 120.07867:1290 121.05112:8349 122.06016:1042 122.09144:806 123.94137:951 125.08143:4150 126.08316:564 127.07255:806 130.06093:1509 132.04239:…	C9H7NO	3-aldehyde indole	Indoles and derivatives	C1=CC=C2C(=C1)C(=CN2)C=O	Yes
1.897	334.176	[M+H]+	114.12841:368 118.06448:503 120.08031:228 121.05153:1225 123.06644:1036 127.07219:186 130.08632:10594 130.11623:3785 131.09023:788 139.91466:1169 144.04446:140 146.05928:135 158.11688:458 160.03932:52042 161.04353:4600 165.08717:1757 166.07422:1498 168.06529:302 175.14445:12906 176.14789:879 180.08615:1584	C17H23N3O4	UNPD184384	Organic acids and derivatives	O=C3NC(CO)CC2(O)(C(=O)NC1=CC=CC(=C12)N(C)C3C(C)C)	No
9.064	334.238	[M+H]+	116.06963:1804 121.0515:92 121.09609:281 128.03281:554 149.024:546 201.10185:3352 202.10336:446 203.14212:1744 219.17398:19084 220.17708:3397 255.11421:549	C20H31NO3	UNPD193341	Organic acids and derivatives	O=C(C=CCCC=CC=CCCC=CC1CC1(C))NC(CO)CO	No
20.426	334.309	[M+H]+	101.07053:3777 102.08528:790 105.06933:2288 106.07993:1932 107.08398:4348 107.96893:555 108.08427:510 109.06707:1434 109.10065:5780 110.10247:877 111.04561:834 111.07954:1048 111.11266:832 117.07135:651 119.08588:3897 120.0844:1053 121.05133:10387 121.09772:6438 122.05537:863 122.09788:1316 123.08143:1204 123.1166:2466 125.09544:700 129.01973:665 131.08463:1726 132.0919:775 133.09061:9364 134.097…	C22H39NO	2,4,12-Octadecatrienoic acid isobutylamide	Lipids and lipid-like molecules	O=C(C=CC=CCCCCCCC=CCCCCC)NCC(C)C	No
10.326	335.103	[M+H]+	109.10085:1735 151.08052:558 201.04486:565 262.07373:10500 263.08063:1960	C19H14N2O4	(2S)-2-(1,3-dioxo-2-isoindolyl)-3-(1H-indol-3-yl)propanoic acid	Indoles and derivatives	O=C(O)C(N1C(=O)C2=CC=CC=C2(C1(=O)))CC4=CNC3=CC=CC=C34	No
1.898	335.114	[M+H]+	100.03748:646 100.96399:945 101.05912:2636 103.05425:9822 104.06477:1225 105.06882:725 106.03289:688 106.06687:1347 107.04837:1628 107.0722:867 107.96621:797 108.04662:565 108.07855:673 109.04254:1284 110.06064:5326 111.05572:755 112.07555:11523 112.9224:780 113.02298:540 113.07542:874 116.06888:1918 116.94807:731 118.06487:806 119.04646:608 120.04325:1193 120.07999:9316 121.05203:8479 122.06096:…	C17H18O7	11beta,13-dihydro-8-deoxylactucin 15-oxalate	Organic acids and derivatives	O=C(O)C(=O)OCC2=CC(=O)C3=C(C)CCC1C(OC(=O)C1(C))C23	No
4.748	335.124	[M+H]+	103.05444:1210 105.06979:582 109.10046:159 114.10185:62 119.04702:93 119.08423:900 120.04434:353 123.11559:255 128.05345:1207 129.05956:843 131.05675:1175 131.12625:510 133.08063:209 138.09119:769 145.09579:291 147.05353:518 151.03915:631 153.06009:56 156.07626:391 160.05165:65 161.05998:191 163.0748:562 167.07338:923 173.07159:5203 174.06911:731 175.04056:1803 175.14194:602 176.04045:665 177.056…	C16H18N2O6	indole-3-acetonitrile-6-O-β-D-glucopyranoside	Indoles and derivatives	OCC1OC(Oc2ccc3c(CC#N)c[nH]c3c2)C(O)C(O)C1O	Yes
2.108	335.135	[M+H]+	100.03989:834 102.05458:313 103.0536:2988 104.0555:207 109.04309:1698 116.06976:575 120.0446:1160 120.08018:2825 121.05175:93 122.02533:405 123.94006:200 130.15863:23 131.06731:128 138.05737:1588 148.03975:15853 149.03645:713 158.11354:435 162.05611:2245 166.06497:736 178.04468:397 181.06213:1803 186.05719:17 190.05219:824	C15H18N4O5	[(4S,6S,7R,8S)-11-imino-7-methoxy-12-methyl-10,13-dioxo-2,5-diazatetracyclo[7.4.0.02,7.04,6]tridec-1(9)-en-8-yl]methyl carbamate	Indoles and derivatives	O=C(OCC4C=1C(=O)C(=N)C(C(=O)C=1N3CC2NC2C34(OC))C)N	No
6.269	335.16	[M+H]+	107.05016:1915 107.08349:806 109.02944:514 109.10016:351 112.07564:2422 115.05506:317 116.06741:188 117.06753:1180 119.0819:1401 121.09692:2118 122.07427:1581 123.08006:945 129.06657:279 131.08296:514 133.10033:6494 134.09804:512 135.04404:643 135.11261:100 137.05901:445 137.09393:2892 140.07085:2780 141.07365:320 146.06544:412 147.1107:182 149.02428:54 149.08691:490 149.13124:534 151.03888:520 1…	C17H22N2O5	2-[[(8-methoxy-1,8-dioxooctyl)hydrazinylidene]methyl]benzoic acid	Benzene and substituted derivatives	O=C(O)C1=CC=CC=C1(C=NNC(=O)CCCCCCC(=O)OC)	No
18.21	335.258	[M+H]+	105.0694:537 107.08546:1497 109.10088:898 119.08506:955 121.09838:764 125.09415:415 145.10118:823 157.10152:687 159.11497:534 161.13199:513 165.09015:517 167.10747:1116 171.13574:1177 173.13049:440 184.07538:1680 221.14616:622 233.15466:622 255.2319:9622 256.23596:1545 299.25089:578 304.26352:7015 305.26404:1812 326.24365:502 335.25662:2665 336.26266:700	C21H34O3	UNPD216878	Lipids and lipid-like molecules	O=C(OC)CC3(OC1(C)(C(C2=C(CCC1(C))C(C)(C)CCC2)C3))(C)	No
2.194	336.16	[M+H]+	109.04868:262 115.04008:1302 119.0351:7795 120.04221:483 130.06131:628 133.05783:543 136.0621:544324 136.15721:21416 137.064:34320 137.15814:930 138.05983:420 145.07239:434 148.03957:69 166.05014:372 178.07368:553 180.06525:317 230.1147:570 231.07501:236 233.13736:103 259.11777:310 260.11807:245 277.1286:298 278.13184:77 284.11273:0 285.11777:11	C21H21NO3	7-hydroxy-4-phenyl-8-(1-piperidinylmethyl)-1-benzopyran-2-one	Phenylpropanoids and polyketides	O=C3OC1=C(C=CC(O)=C1CN2CCCCC2)C(=C3)C4=CC=CC=C4	No
15.525	336.289	[M+H]+	104.10696:7262 111.00739:76 121.03285:1787 122.0371:208 129.01868:1038 135.11096:294 149.02377:45306 149.12444:44800 150.02689:8411 151.03011:686 184.07393:5769 185.08096:187 227.20039:143142 301.13974:1960	C21H37NO2	Type IV cyanolipid 16:0 ester	Lipids and lipid-like molecules	N#CC(OC(=O)CCCCCCCCCCCCCCC)C(=C)C	No
17.192	336.325	[M+H]+	100.07755:915 101.06963:1313 102.09088:570 104.10674:960 105.06973:2350 106.07689:1255 107.08344:4848 107.96587:1960 108.04901:539 108.08088:545 109.06493:1524 109.10075:6345 111.04444:718 111.0783:1509 111.11541:1389 113.0977:506 113.13114:543 114.09055:783 115.05764:830 115.0892:777 117.07951:941 119.08434:3855 120.04324:597 120.08524:576 121.05125:10755 121.09876:5738 122.05864:979 122.09747:1…	C22H41NO	Pipericine	Lipids and lipid-like molecules	O=C(C=CC=CCCCCCCCCCCCCC)NCC(C)C	No
22.371	336.327	[M+H]+	101.07112:10075 105.07008:4839 106.07226:1744 107.08484:7637 108.08591:1004 109.06449:1605 109.10078:9921 110.065:595 110.1041:1160 111.04478:1292 111.0786:1701 111.11588:2145 113.05947:682 113.09333:650 113.12872:533 115.0874:506 117.07545:837 119.08534:7406 120.08945:1824 121.0505:11298 121.09889:10888 121.16583:563 122.0546:999 122.09817:2912 123.0803:2991 123.11575:5275 124.08366:563 124.1165…	C22H41NO	Pipericine	Lipids and lipid-like molecules	O=C(C=CC=CCCCCCCCCCCCCC)NCC(C)C	No
13.485	365.153	[M+H]+	102.09145:846 103.05449:638 105.03319:546 105.06937:681 106.08515:789 112.02161:2620 117.02836:485 118.04159:435 119.04839:1632 120.05795:933 132.05681:1507 133.02881:1138 133.08546:335 139.07585:377 147.06264:200 148.05141:1945 151.07501:201 159.04494:525 160.05157:1422 161.05937:712 163.07579:8673 164.08028:1177 165.08484:59 174.06807:836 175.07632:583 176.04874:1560 183.08107:568 189.09227:705…	C18H24N2O4S	Fusaperazine B	Organic acids and derivatives	O=C1NC(OC)(C(=O)NC1SC)CC2=CC=C(OCC=C(C)C)C=C2	No
7.643	337.186	[M+H]+	102.03453:1594 104.04925:3024 104.10621:639 105.03523:4735 106.06522:10897 107.96622:113 116.04945:4985 119.03678:133073 120.04221:13403 121.05183:2011 123.94054:268 127.0383:521 130.02887:1193 132.04588:2132 133.05257:4566 134.06015:2935 135.07907:604 139.91432:535 146.02399:2449 146.05812:3244 147.05832:2081 148.04547:976 149.07523:199 158.05991:337 160.07327:822 161.07343:723 162.05696:992 170…	C16H24N4O4	Arphamenin B;Arphamenine B	Organic acids and derivatives	O=C(O)C(CC(=O)C(N)CCCNC(=N)N)CC1=CC=C(O)C=C1	No
6.099	337.187	[M+H]+	100.99873:1563 101.05901:1017 101.94912:509 102.0334:867 102.05253:594 103.05415:1099 105.0666:2177 106.06719:885 107.07921:2278 107.96889:635 108.07108:652 109.02734:1008 109.06429:1142 109.0995:1670 110.0658:609 111.04559:712 111.0764:799 112.07569:6120 113.0717:639 114.1021:6387 115.04989:814 115.09204:1149 116.0608:508 117.06921:827 119.04803:3688 119.08394:1951 120.04672:1296 120.07839:1220 …	C16H24N4O4	Arphamenin B;Arphamenine B	Organic acids and derivatives	O=C(O)C(CC(=O)C(N)CCCNC(=N)N)CC1=CC=C(O)C=C1	No
6.499	337.188	[M+H]+	100.08353:557 101.03536:697 101.05808:795 102.03419:1122 103.05292:1551 105.0265:525 105.06928:4142 106.06893:828 107.04999:1530 107.08437:3293 107.96646:500 108.07963:685 109.02838:1243 109.06415:1875 109.1005:2336 111.04436:911 111.07701:789 112.07615:5997 114.10227:13761 115.05233:1158 115.08825:2913 116.06966:972 117.06478:1057 118.05994:683 119.04841:9039 119.08228:3748 120.048:3412 121.0520…	C16H24N4O4	Arphamenin B;Arphamenine B	Organic acids and derivatives	O=C(O)C(CC(=O)C(N)CCCNC(=N)N)CC1=CC=C(O)C=C1	No
4.802	337.188	[M+H]+	105.02486:693 109.02894:2764 109.06386:603 112.0752:1087 115.08881:581 123.94037:145 125.09512:571 126.04826:649 127.03925:6032 131.07887:597 131.12741:910 134.06009:5085 139.03835:390 139.91382:828 145.04984:1160 151.07397:293 153.05563:539 159.03023:412 162.03911:2320 163.04253:3354 176.05865:921 177.05501:611 179.06937:191 193.08569:546 204.07809:49 213.10194:920 235.09546:104 247.0887:544 265…	C16H24N4O4	Arphamenin B;Arphamenine B	Organic acids and derivatives	O=C(O)C(CC(=O)C(N)CCCNC(=N)N)CC1=CC=C(O)C=C1	No
5.255	337.187	[M+H]+	104.05138:2379 105.03351:2169 105.06886:1030 106.06506:2046 107.04967:2630 107.08454:622 108.05642:387 112.07479:818 114.10131:1118 115.05418:2127 117.06861:1387 119.04578:2791 119.08211:1092 120.04579:1104 120.07745:724 128.00893:619 132.04718:1520 133.08322:1070 135.07149:767 143.05023:47 144.05577:252 145.06453:6403 147.05205:6252 148.04932:1255 149.02614:2757 153.06619:572 156.05699:2115 157.…	C16H24N4O4	Arphamenin B;Arphamenine B	Organic acids and derivatives	O=C(O)C(CC(=O)C(N)CCCNC(=N)N)CC1=CC=C(O)C=C1	No
4.331	338.123	[M+H]+	118.06406:248 126.01054:4222 128.00801:794 133.07797:619 137.09627:402 139.91412:215 144.02463:24 149.02582:133 160.07529:687 164.0757:195 175.1151:827 176.07123:7411	C16H19NO7	1-O-(indol-3-ylacetyl)-beta-D-glucose	Indoles and derivatives	O=C(OC1OC(CO)C(O)C(O)C1(O))CC3=CNC=2C=CC=CC=23	No
3.459	338.124	[M+H]+	104.05041:2785 105.03461:266 109.03075:616 117.05939:8 120.04459:2877 127.03919:1491 129.02148:505 132.04524:826 133.05287:2572 133.14622:280 134.15494:18 137.05635:186 138.05457:617 145.05299:36 148.04066:313 159.0321:476 161.05893:2846 162.05669:628 165.04941:380 167.07292:193 172.04706:296 176.07094:9989 177.06367:325 181.04994:690 188.03633:360 193.08728:1592 201.05344:676 210.05644:612 215.0…	C16H19NO7	4-O-(Indole-3-acetyl)-D-glucopyranose	Indoles and derivatives	O=C(OC1C(O)C(O)C(O)OC1(CO))CC3=CNC=2C=CC=CC=23	No
4.85	338.189	[M+H]+	105.06937:4141 107.07818:1296 109.06849:386 114.10224:1497 115.08812:791 116.06602:754 117.05577:245 119.04861:1928 119.08316:583 120.08266:830 121.0523:574 121.09556:1003 127.03988:53 129.04497:405 133.09932:2110 135.11258:123 137.05954:1265 137.09172:720 139.08369:368 145.03291:2305 145.10048:590 147.04965:2411 147.11475:1248 149.09492:910 151.03998:2607 151.1402:171 152.04082:564 159.03285:588…	C17H27N3O2S	1-(2,3-dihydro-1,4-benzodioxin-3-ylmethyl)-3-[3-(dimethylamino)propyl]-1-ethylthiourea	Benzodioxanes	O1C2=CC=CC=C2(OC(C1)CN(C(NCCCN(C)C)=S)CC)	No
24.413	338.342	[M+H]+	100.07523:2531 101.07131:21522 101.15538:624 102.07565:1227 102.12705:849 105.06912:2054 106.0655:6282 107.07915:8758 107.9669:632 108.08074:1204 109.06557:984 109.10052:7893 110.10368:868 111.04364:1733 111.07883:3225 111.11544:3523 113.0937:659 114.09169:1807 115.09174:623 117.07996:701 119.08479:3081 120.08192:3554 121.0508:13604 121.09213:13355 122.05517:1217 122.09643:13870 123.11173:4294 12…	C22H43NO	docos-13-enamide	Lipids and lipid-like molecules	N=C(O)CCCCCCCCCCCC=CCCCCCCCC	No
24.691	461.362	[M+H]+	100.07596:4347 101.07108:27448 101.15274:812 102.07532:1340 102.12662:1354 105.06996:2140 106.06618:7131 107.0802:12232 107.96527:677 108.0842:1176 109.10076:10650 110.10444:1230 111.04433:1197 111.07915:3773 111.11584:5006 112.11861:561 113.09834:683 114.09087:3035 115.08807:1053 117.07918:624 119.08523:3736 120.08229:3839 121.05105:14317 121.09445:15760 121.17758:686 122.09643:15763 122.18469:5…	C29H48O4	UNPD224041	Lipids and lipid-like molecules	O=C3C2=C1C(O)CC(C(C)CCC(CC)C(C)C)C1(C)CCC2(O)C4(C)(CCC(O)CC4(C3))	No
2.614	318.154	[M+NH4]+	100.95953:654 101.02328:507 103.04396:778 106.06383:701 107.06538:1025 107.96642:1192 108.05619:3712 109.05547:959 109.09873:503 110.05144:1243 112.92245:549 116.94775:580 119.04706:1074 120.07211:523 121.05211:8399 122.05428:813 122.09256:630 123.94124:701 125.08279:2543 126.01077:519 127.03727:663 127.07117:1066 130.06488:734 133.07471:618 134.05701:827 135.05334:518 136.06256:1996 137.06233:85…	C14H20O7	4-Methoxybenzyl glucoside	Carbohydrates and carbohydrate conjugates	OCC2OC(OCC1=CC=C(OC)C=C1)C(O)C(O)C2(O)	No
2.416	339.106	[M+H]+	108.05774:441 113.07917:586 116.05254:4130 117.05598:1088 118.06467:560 120.04484:979 125.07683:38 144.04463:18616 145.05103:1992 146.06038:4506 147.04555:1978 148.04716:763 158.08069:2898 180.06345:63 201.05542:860 259.1152:709 277.12668:730 284.11221:600	C16H18O8	3-O-p-Coumaroylquinic acid	Alcohols and polyols	O=C(OC1CC(O)(C(=O)O)CC(O)C1(O))C=CC2=CC=C(O)C=C2	No
5.536	340.103	[M+H]+	103.04888:634 105.06976:1007 109.03407:270 115.05035:469 116.06778:236 117.06094:237 126.06161:227 127.04111:922 129.06689:1514 131.05788:19 133.05736:536 133.09557:900 137.05984:2 141.06827:544 142.06688:453 145.05214:546 146.02544:2331 146.0603:235 148.04445:2382 151.06541:497 157.0677:285 160.07443:4476 161.05972:284 162.05499:1016 172.04066:1173 173.07741:62 187.11119:475 189.08861:858 191.08…	C15H17NO8	6-hydroxyindole-3-carboxylic acd 6-O-beta-D-glucopyranoside	Carbohydrates and carbohydrate conjugates	O=C(O)C3=CNC2=CC(OC1OC(CO)C(O)C(O)C1(O))=CC=C23	No
3.074	340.159	[M+H]+	100.95816:555 101.03523:682 102.04722:728 103.05425:6167 104.0573:1021 105.02686:866 105.06732:645 106.06375:1168 107.06606:630 107.96663:828 108.05482:1164 109.02837:1014 109.06133:810 110.06111:534 112.07532:3508 115.04937:699 116.06651:720 116.94823:643 117.05814:816 118.06272:787 119.04002:1031 119.08167:527 120.04361:1070 120.07861:725 121.05136:7921 122.06059:1043 122.0942:767 126.01128:118…	C13H25NO9	UNPD164217	Carbohydrates and carbohydrate conjugates	OCCC2NC(CO)C(O)C2(OC1OC(CO)C(O)C(O)C1(O))	No
5.165	340.212	[M+H]+	101.04211:726 102.04446:1435 103.05495:1681 104.05389:1509 104.10458:602 105.03502:772 105.06981:3489 106.06665:1520 107.08402:3267 107.96622:1480 108.08327:678 109.02953:1131 109.0656:1753 109.09898:1367 110.066:570 111.04491:525 111.08261:602 112.07559:4764 113.07851:609 115.0545:1283 116.06155:1078 117.06574:1529 118.06013:652 119.04407:2144 119.08278:2086 120.04545:1810 120.08018:806 121.0516…	C18H29NO5	N-[(+)-12-hydroxy-7-isojasmonyl]-L-isoleucinate	Organic acids and derivatives	O=C(O)C(NC(=O)CC1CCC(=O)C1(CC=CCCO))C(C)CC	No
7.349	341.139	[M+H]+	101.05927:565 102.03374:1598 103.05402:844 104.10726:876 105.03278:835 105.07025:1920 106.06909:701 107.08305:1813 107.96655:1993 109.06304:762 109.10002:1374 111.04504:518 115.05697:840 116.05508:713 117.06442:870 118.06255:891 119.04594:923 119.08488:1209 120.04424:1576 120.07789:915 121.05074:8494 121.09618:1718 122.07133:1469 123.07595:868 123.11361:973 123.94029:1747 127.0514:557 128.06078:7…	C21H16N4O	2-(3-cyanomethyl-4-methoxy-1H-indol-7-yl)-2--(1H-indol-3-yl)acetonitrile	Indoles and derivatives	COC1=C2C(=CNC2=C(C=C1)[C@@H](C#N)C3=CNC4=CC=CC=C43)CC#N	Yes
16.235	341.212	[M+H]+	101.06828:1364 104.10619:2097 105.06961:2403 106.07104:1007 107.08452:3581 107.96745:1593 109.06499:1414 109.10044:3750 111.04211:625 111.07957:1070 111.11362:763 117.06962:731 119.08512:2624 120.08689:583 121.05228:9008 121.09626:4083 122.05551:852 122.09995:1082 123.0805:1673 123.1148:1422 123.94086:1160 125.05951:530 125.09692:739 129.01624:773 131.08437:1393 133.09218:7275 134.09425:862 135.1…	C22H28O3	UNPD195259	Lipids and lipid-like molecules	O=C2OCC(C=CCC(=CCCC(=CCCC1=COC=C1)C)C)=CC2	No
1.995	342.117	[M+H]+	100.0397:1275 100.95885:709 103.05399:8012 104.05965:797 104.10789:505 106.06491:743 107.07029:610 107.9656:515 108.07222:754 109.03448:1966 110.06071:5068 111.06097:718 112.07555:10993 112.92213:712 113.07705:771 116.07071:1241 116.94917:572 119.03857:1462 120.04343:1860 120.08047:7602 121.05264:7876 122.05854:1148 122.09421:664 123.06657:3252 123.94045:721 124.03924:667 124.06806:603 127.03883:…	C15H19NO8	UNPD216353	Carbohydrates and carbohydrate conjugates	O=C(N)C=CC=2C=CC(OC1OC(CO)C(O)C(O)C1(O))=C(O)C=2	No
1.762	326.145	[M+H]+	108.08083:196 110.03497:1861 110.06666:142 121.05054:214 122.05939:344 123.06646:260 127.03827:454 127.07304:268 135.03215:461 152.06917:169 180.08847:19261 181.08942:1723	C12H23NO9	2-O-alpha-D-Galactopyranosyl-1-deoxynojirimycin	Carbohydrates and carbohydrate conjugates	OCC2OC(OC1CNC(CO)C(O)C1(O))C(O)C(O)C2(O)	No
1.756	342.14	[M+H]+	108.07902:146 110.03632:1651 121.05187:541 135.03658:160 146.05948:36 150.05719:1119 151.05946:188 162.05705:291 178.03194:180 180.08806:18799 181.08989:1896	C12H23NO10	trehalosamine	Carbohydrates and carbohydrate conjugates	OCC2OC(OC1OC(CO)C(O)C(O)C1(N))C(O)C(O)C2(O)	No
3.361	343.13	[M+H]+	100.95827:582 102.05388:712 103.05326:676 104.05286:925 105.06755:2025 106.06657:954 107.96618:1333 109.0537:587 112.0737:776 112.92084:590 116.05785:705 117.06:784 118.06651:734 119.04073:892 119.07133:574 120.04412:1321 120.07689:641 121.05115:9542 122.05888:744 122.09271:753 123.94122:1372 127.04119:532 130.06322:1036 132.04498:1845 132.08043:3607 133.05885:1522 134.05823:1133 135.08316:566 13…	C18H18N2O5	UNPD202912	Indoles and derivatives	O=C2C=1C(=CC(=O)N(C=1C4(O)(C3=C2C(=CC(=O)N3C(O)(C)C4)C))C)C	No
10.823	343.296	[M+H]+	105.0701:655 107.08241:1094 107.96724:3737 109.10043:1215 110.0626:511 119.08534:594 121.05069:8901 121.09205:1681 122.05501:572 122.0954:978 123.94163:2307 128.95261:613 133.09323:614 135.10477:560 136.06255:787 139.91397:1888 147.06705:1196 147.1132:533 149.02443:1289 158.96594:516 164.9216:1800 180.89479:686 221.08458:1833 227.20061:653 240.23248:5144 241.23557:1099 281.05096:3187 282.05194:66…	C19H38N2O3	methyl (2S)-6-amino-2-(dodecanoylamino)hexanoate	Organic acids and derivatives	O=C(OC)C(NC(=O)CCCCCCCCCCC)CCCCN	No
10.832	279.16	[M+H]+	103.04739:798 104.05004:336 106.06714:637 115.05447:20 116.04942:2090 117.05737:25 117.1432:465 120.00298:61246 121.00613:4981 121.09416:542 121.99953:2500 130.02773:673 133.01143:808 133.05249:696 133.09015:647 134.06004:2750 135.01497:2734 144.0463:2751 145.05238:7254 145.15115:656 146.00662:124227 147.01404:202868 148.01804:27764 149.01326:7607 150.03488:3145 151.03333:485 158.02608:595 159.05…	C16H22O4	Monoethylhexyl phthalic acid	Benzene and substituted derivatives	O=C(O)C1=CC=CC=C1(C(=O)OCC(CC)CCCC)	No
10.803	404.126	[M+H]+	109.1012:853 114.0552:4016 115.05556:345 121.05116:384 162.08482:761 183.17578:1797 194.05725:472 201.10245:790 202.10464:302 210.06822:683 240.23262:28275 240.35925:541 241.23547:4767 261.07346:954 365.2767:1256	C19H21N3O5S	N-[3-(diethylsulfamoyl)phenyl]-3-(3-nitrophenyl)-2-propenamide	Phenylpropanoids and polyketides	O=C(C=CC=1C=CC=C(C=1)[N+](=O)[O-])NC=2C=CC=C(C=2)S(=O)(=O)N(CC)CC	No
11.47	344.139	[M+H]+	101.06228:530 104.10571:680 105.0697:1576 106.06777:884 107.08376:1932 107.96684:2165 108.0508:584 108.07963:900 109.06656:854 109.10089:2200 110.05894:656 111.07718:595 119.08524:1331 120.04476:619 120.08053:790 121.05061:9025 121.09432:2156 122.05892:770 122.09509:1008 123.07893:980 123.11356:686 123.94019:1782 125.09469:522 129.06474:576 130.06284:760 132.04572:1535 133.09531:1506 134.08885:60…	C21H17N3O2	UNPD200886	Quinolines and derivatives	O=C5C=1C=CC=CC=1N(C=3N=C2C=C(OC)C=CC2=C4C=CNC=34)CC5	No
6.479	344.139	[M+H]+	100.0806:618 101.03728:1315 101.05488:947 102.03723:1299 103.05315:1723 104.02552:967 104.06033:846 104.10683:651 105.0336:837 105.06915:3281 106.06744:1216 107.0473:1124 107.08356:2906 108.05202:733 108.08305:726 109.02857:1532 109.06335:1652 109.09966:2237 110.06264:733 111.04531:841 111.07822:820 112.08148:1042 114.1021:22479 114.19067:598 115.09115:3603 116.06913:1323 117.06379:1494 118.05878…	C21H17N3O2	6-[4-(2-methoxyanilino)-1H-quinazolin-2-ylidene]-1-cyclohexa-2,4-dienone	Diazanaphthalenes	O=C1C=CC=CC1=C3N=C(NC2=CC=CC=C2(OC))C4=CC=CC=C4(N3)	No
8.524	405.192	[M+H]+	101.02328:3024 102.03482:767 104.05154:1305 105.03224:998 105.0696:1623 106.0658:1290 107.08128:1720 107.96616:2081 108.0816:507 109.06621:1060 109.1008:3876 110.06439:568 111.04398:517 111.07746:725 115.05296:860 116.05668:1004 117.06234:961 118.06335:1429 119.04099:1336 119.08376:1382 120.04433:10085 121.05096:10842 121.09756:2142 122.07404:1687 123.07948:957 123.11488:666 123.94081:2904 127.04…	C22H28O7	(7S,8R,7'S,8'R)-3,4,3',4'-tetramethoxy-9,7-dihydroxy-8.8',7.O.9'-lignan	Lignans, neolignans and related compounds	COC1=CC=C(C=C1OC)C1OC[C@H]([C@H](O)C2=CC(OC)=C(OC)C=C2)[C@@H]1CO	Yes
3.095	345.137	[M+H]+	100.95856:675 101.04409:1085 102.04585:2043 103.05412:12624 104.05527:1958 104.10558:520 105.03294:649 105.06665:915 106.06477:1071 107.07156:973 109.02994:1238 109.06087:935 109.09705:667 110.06782:1691 111.04512:560 112.07585:3809 115.06069:702 116.07084:1808 116.9487:532 117.05792:1978 118.06754:1377 119.05049:681 119.08335:536 120.04796:646 120.0784:830 121.05137:8474 122.06433:1018 123.07377…	C12H24O11	Melibiitol	Lipids and lipid-like molecules	OCC(O)C(O)C(O)C(O)COCC1OC(O)C(O)C(O)C1(O)	No
17.758	365.145	[M+H]+	109.10076:504 147.11655:9985 148.11882:1106 177.11299:108 227.201:95	C15H24O10	UNPD141841	Carbohydrates and carbohydrate conjugates	OCC4OC(OC2OC1OCC3(O)(CC(O)C(C1)C23))C(O)C(O)C4(O)	No
5.954	345.146	[M+H]+	105.06984:6285 106.07108:311 107.04976:631 107.0851:3991 108.08421:327 109.06451:5339 110.06696:492 111.08041:14078 112.0844:1091 115.07227:1939 119.0495:617 119.08486:506 121.10036:2381 122.06156:1334 122.0995:299 123.08043:3854 123.11495:5470 124.08267:324 124.11819:760 125.06023:273 128.05873:646 131.08438:2353 135.08014:669 137.05933:367 137.12645:1550 141.07249:1514 143.08582:578 145.09923:8…	C18H20N2O5	UNPD41349	Organic acids and derivatives	O=C(OC(=O)C(N)CC1=CC=C(O)C=C1)C(N)CC2=CC=C(O)C=C2	No
10.923	346.155	[M+H]+	100.07542:738 104.10698:631 105.06955:1412 106.06924:670 107.08213:1469 107.96587:1750 109.06773:887 109.10014:1967 110.06441:547 111.04451:582 114.05476:523 114.09985:612 117.06216:788 119.08461:1334 120.04353:692 121.05103:8283 121.09427:2071 122.05785:873 122.09282:915 123.07747:717 123.11456:630 123.93994:1716 128.05106:760 130.06563:4921 131.07712:664 132.04538:1866 133.09737:1187 135.10289:…	C21H19N3O2	UNPD181392	Alkaloids and derivatives	O=C(OC)C1=CNC=C(C=C)C1CC2=NC=CC=3C4=CC=CC=C4(NC2=3)	No
10.011	346.155	[M+H]+	121.05102:195 130.02953:17 130.06351:51 146.02426:126 186.06004:511 201.10248:6477 202.10536:996	C21H19N3O2	UNPD181392	Alkaloids and derivatives	O=C(OC)C1=CNC=C(C=C)C1CC2=NC=CC=3C4=CC=CC=C4(NC2=3)	No
9.118	346.156	[M+H]+	104.04993:685 105.06854:1316 106.06786:740 107.08294:2312 107.96651:1965 109.06593:661 109.09943:1574 115.05367:586 117.06551:822 119.04046:786 119.08418:1575 120.04423:1483 120.08162:932 121.0517:9140 121.09532:1953 122.06498:1059 122.09399:1048 123.07796:888 123.11452:601 123.94066:1793 125.09332:514 129.06989:1792 130.06564:862 131.08194:528 132.04445:1833 132.08076:598 133.09337:1497 135.1096…	C21H19N3O2	UNPD181392	Alkaloids and derivatives	O=C(OC)C1=CNC=C(C=C)C1CC2=NC=CC=3C4=CC=CC=C4(NC2=3)	No
3.905	342.176	[M+NH4]+	103.07201:1566 106.03091:360 107.96623:64 114.12605:4610 116.05518:532 120.07642:1252 123.94131:152 127.07185:63 129.13805:930 130.02895:935 130.08549:68620 130.11726:28291 131.03288:359 131.08751:4700 131.12292:1653 139.12137:549 139.91502:67 144.04497:316741 145.04803:26808 145.14491:484 156.07568:117 158.11682:3189 160.05247:401 161.05157:4613 171.09279:116 175.14447:65895 176.14746:5902 177.1…	C13H24O9	beta-D-glucosyl-(1->3)-alpha-L-fucosyl group	Carbohydrates and carbohydrate conjugates	OCC2OC(OC1C(O)C(OC(C)C1(O))C)C(O)C(O)C2(O)	No
3.904	347.132	[M+Na]+	102.03585:795 103.07081:1290 104.05044:2615 105.0347:1472 105.06611:736 106.06413:1710 107.06868:947 107.96691:1694 109.06087:765 109.09993:526 111.04727:696 112.92332:551 114.05598:594 116.0571:898 117.05799:883 118.0618:639 119.04568:1063 119.08035:524 120.04488:3187 120.07655:2155 121.0516:8484 122.06242:1037 122.09222:862 123.0666:628 123.9401:1212 125.02108:697 126.01249:1034 127.03632:594 1…	C13H24O9	beta-D-glucosyl-(1->3)-alpha-L-fucosyl group	Carbohydrates and carbohydrate conjugates	OCC2OC(OC1C(O)C(OC(C)C1(O))C)C(O)C(O)C2(O)	No
3.904	363.105	[M+K]+	101.05937:566 103.07534:10634 104.07722:742 109.03143:181 113.06236:501 120.08095:834 127.04034:195 127.07301:890 128.01089:181 130.08443:1135 144.04506:3908 145.05536:339 160.05016:1190 161.05551:141 175.14235:847 185.07101:600 192.0773:26 287.10989:736 347.13168:9862 348.13251:1481	C13H24O9	beta-D-glucosyl-(1->3)-alpha-L-fucosyl group	Carbohydrates and carbohydrate conjugates	OCC2OC(OC1C(O)C(OC(C)C1(O))C)C(O)C(O)C2(O)	No
3.893	374.144	[M+H]+	109.03009:16 109.06275:115 114.10223:2826 115.08762:958 121.05096:293 127.0691:297 130.06689:78 131.12971:617 144.04617:524 159.02672:306 160.05055:707 162.04036:781 177.05508:8849 178.05991:868 192.07829:877 193.04666:545 207.06532:960 208.06862:472 248.12865:593 278.14072:296 290.14899:1671 295.16437:266 307.17609:4833 308.17862:757 320.15997:1405 321.16299:290 337.18665:9061 338.19003:1426 339…	C16H20O9	Gentiopicrin	Carbohydrates and carbohydrate conjugates	O=C3OCC=C2C3(=COC(OC1OC(CO)C(O)C(O)C1(O))C2(C=C))	No
5.653	347.169	[M+H]+	101.09591:1077 103.05514:649 105.06953:897 107.07538:893 108.08023:811 109.02763:585 111.04382:980 115.05496:316 117.07199:79 119.04957:544 120.08096:626 124.07545:1134 127.04031:1594 129.05574:5545 133.09129:1599 135.07982:250 136.07283:1234 137.06216:1875 144.0463:1790 145.05162:1457 147.06488:1420 148.07608:1520 149.05493:898 151.03923:1302 151.07277:796 152.07062:522 159.07928:467 161.05927:8…	C16H26O8	Nepetaside	Lipids and lipid-like molecules	O=C2OCC(C)C3CC(OC1OC(CO)C(O)C(O)C1(O))C(C)C23	No
3.799	332.074	[M+Na]+	101.02409:809 101.0611:560 102.04438:1106 103.05437:8502 104.05079:5609 104.10223:591 105.03527:1479 105.06705:1197 106.06449:2012 107.06885:617 107.96666:1126 109.05061:559 109.10071:649 110.06174:707 111.04227:564 113.02621:503 114.05467:1024 115.04671:667 116.06082:700 117.06353:821 118.06565:850 119.04723:1217 120.04476:5701 120.0764:3060 121.05112:8059 122.06286:1066 122.09175:888 123.07356:…	C14H15NO7	Inodxyl glucuronide	Carbohydrates and carbohydrate conjugates	O=C(O)C3OC(OC1=CNC2=CC=CC=C12)C(O)C(O)C3(O)	No
3.065	348.072	[M+H]+	100.95847:593 101.02744:522 102.04293:702 104.0499:915 105.03566:1113 105.06338:543 106.06335:1387 107.06918:670 107.96611:1330 108.05482:764 109.05645:594 110.06707:857 112.07446:1525 113.02382:613 116.06625:1416 117.05837:2013 118.06492:1874 119.04019:1357 120.04482:8963 121.05114:9997 122.0587:1111 122.09177:850 123.06332:545 123.94126:774 125.02232:806 127.04678:525 130.02963:1223 130.06323:9…	C10H14N5O7P	adenosine monophosphate	Nucleosides, nucleotides, and analogues	C1=NC(=C2C(=N1)N(C=N2)[C@H]3[C@@H]([C@@H]([C@H](O3)COP(=O)(O)O)O)O)N	Yes
10.813	348.081	[M+H]+	109.10078:441 132.0455:1445 134.06175:583 146.02248:258 146.06018:2773 147.06316:826 160.07904:154 161.08176:1054 176.01666:2455 183.05838:497 183.17525:1002 194.05934:1287 201.10445:392 203.02774:2069 217.13161:1280 236.0733:657 240.2326:15522 241.23669:2772	C19H13N3O2S	N-[2-(3-oxo-4H-quinoxalin-2-yl)phenyl]-2-thiophenecarboxamide	Benzene and substituted derivatives	O=C1NC4=CC=CC=C4(N=C1C3=CC=CC=C3(NC(=O)C2=CC=CS2))	No
7.597	348.134	[M+H]+	102.03431:703 104.05266:609 105.03314:728 105.0681:1492 106.06631:1157 107.08231:1410 107.96827:1584 109.06577:830 109.09991:1340 110.06281:561 111.07782:564 115.05379:632 116.05947:602 117.05933:2383 118.06586:699 119.038:4276 119.08378:1503 120.04469:1913 120.08064:872 121.05098:8799 121.09238:1938 122.06036:611 122.09536:768 123.08327:779 123.11428:632 123.94197:1741 125.09623:504 127.056:549 …	C20H17N3O3	Naucleofficine E	Indoles and derivatives	O=C3C5=CN=CC(=C5(C=C4C=2NC1=CC=C(O)C=C1C=2CCN34))C(O)C	No
7.285	348.134	[M+H]+	102.03421:795 103.05195:310 116.04998:1474 117.0668:627 119.08492:154 120.07677:1280 127.04803:521 128.05409:802 130.06285:50 132.04582:4256 137.05998:744 137.09343:198 143.07695:648 144.04514:4152 144.07834:3333 149.05493:175 154.06659:1540 158.06165:426 163.06638:188 167.06766:214 171.09579:272 172.03964:4916 172.07512:16532 173.07594:1721 175.04016:2918 175.11186:300 176.04318:354 182.05537:15…	C20H17N3O3	Naucleofficine E	Indoles and derivatives	O=C3C5=CN=CC(=C5(C=C4C=2NC1=CC=C(O)C=C1C=2CCN34))C(O)C	No
5.639	348.192	[M+H]+	101.05811:570 102.0424:923 103.04775:2694 104.04958:1409 105.03315:1722 105.0685:2191 106.06517:1165 107.07633:1593 108.07714:674 109.02876:3201 109.06244:1518 109.10239:1146 110.0308:624 110.0698:893 111.04431:771 111.08205:703 112.07667:5022 113.02251:515 114.05516:583 115.0557:806 116.06791:1115 117.06799:1258 118.06617:753 119.0441:1601 119.08092:1103 120.04461:5638 120.07724:2245 121.05209:7…	C18H25N3O4	N-[(2S,3R,6R)-2-(hydroxymethyl)-6-[2-oxo-2-(pyridin-4-ylmethylamino)ethyl]-3-oxanyl]cyclopropanecarboxamide	Carbohydrates and carbohydrate conjugates	O=C(NCC1=CC=NC=C1)CC3OC(CO)C(NC(=O)C2CC2)CC3	No
9.432	334.154	[M+H]+	104.04915:542 123.04546:1263 130.06584:516 132.04471:1151 132.07544:954 134.06018:5729 146.05942:770 146.09471:647 147.06477:1318 160.07704:1398 160.11018:1307 173.07945:548 175.08733:4915 188.10887:870 237.07796:438 249.06821:511 289.16129:8	C20H19N3O2	UNPD140860	Indoles and derivatives	O=C4C=1C=NC=C(C=1CC5C=3NC2=CC=CC=C2C=3CCN45)C(O)C	No
9.447	327.098	[M+H]+	103.05277:922 104.04817:1039 104.10912:602 105.0701:1553 106.06471:1144 107.08119:1457 107.96585:1781 109.06673:976 109.09954:1867 111.04552:664 115.05045:630 117.06501:782 118.06387:712 119.04147:730 119.08533:1506 120.04533:2287 121.05104:10088 121.09671:1930 122.06326:1099 122.09367:869 123.04669:2918 123.11418:658 123.94043:1540 128.95273:685 129.0686:752 130.0641:2143 131.07526:851 132.04678…	C17H14N2O5	epiisatindigoticoic acid A	Diazanaphthalenes	OC(=O)C1=C(NC(=O)C2(O)CC(=O)NC3=CC=CC=C23)C=CC=C1	Yes
11.881	295.227	[M+H]+	100.07664:621 105.06963:1786 106.06965:715 107.08389:2108 107.9668:1749 109.0651:762 109.10037:2177 111.04592:620 111.07922:664 119.08475:1911 120.08341:507 121.05093:10444 121.09772:3315 122.05338:1114 122.09585:883 123.08256:722 123.11502:772 123.94057:1845 129.06068:560 131.08336:668 133.0923:1645 135.10963:1014 136.06403:1051 137.06026:923 137.0936:612 139.91399:2247 145.10095:946 147.0659:16…	C18H30O3	13-HOTE	Lipids and lipid-like molecules	O=C(O)CCCCCCCC=CC=CC(O)CC=CCC	No
11.891	349.144	[M+H]+	107.96687:399 119.03603:416 123.94109:193 130.02844:95 130.06616:363 132.04457:181 144.04547:275 146.02432:25 148.0488:177 155.10422:374 159.03291:341 160.04028:1047 160.07658:401 163.06705:229 164.92281:227 165.07742:41 180.08212:192 190.06429:699 191.0722:169 192.07669:112 193.08746:407 207.09402:161 217.07695:951 218.07446:340 219.09189:2196 220.09106:352 229.09641:539 235.08658:986 236.08769:…	C22H20O4	trans-Anhydrotephrostachin	Phenylpropanoids and polyketides	O=C1C=C(OC=2C(C=CC(=C)C)=C(OC)C=C(OC)C1=2)C3=CC=CC=C3	No
7.693	349.175	[M+H]+	104.10723:497 120.04384:666 121.09634:95 122.05849:721 134.05978:492 136.07292:1640 144.04582:633 146.02258:1212 163.06445:139 164.07155:6677 165.08936:420 174.05573:279 285.12079:713 303.13089:619 317.15228:582 325.11481:506	C18H24N2O5	Funebrine	Organic acids and derivatives	O=C(O)C(NC(C(=O)N1CCCC1(C(=O)O))C)CCC2=CC=CC=C2	No
4.252	349.175	[M+H]+	101.05693:606 102.04961:510 103.05432:1599 105.02498:935 105.06944:3806 106.06584:1108 107.08492:5009 107.96773:912 108.04784:567 108.08424:1093 109.02799:1055 109.06432:2116 109.09682:1548 110.06444:796 110.09295:511 111.04736:614 111.08051:1323 112.07275:555 112.92188:582 113.02054:922 113.05959:976 116.07132:1147 117.06873:1185 119.04758:634 119.08446:2678 120.04575:1007 120.07996:1377 121.053…	C18H24N2O5	Funebrine	Organic acids and derivatives	O=C3OC(C)C(C)C3(N=CC1=CC=C(N1C2C(=O)OC(C)C2(C))CO)	No
10.094	358.258	[M+H]+	102.03426:189 105.06999:461 107.0849:714 109.0649:4436 109.09948:829 111.04423:3139 119.08469:958 121.05127:175 121.09656:721 122.09513:139 125.0596:1198 130.0296:1380 131.03546:664 131.08098:135 133.09872:682 135.08167:812 135.11441:522 137.05968:31688 138.06343:2573 139.06972:430 146.024:574 147.06914:364 147.11601:957 149.09758:442 151.07552:627 161.09518:966 161.12564:510 163.11258:465 167.07…	C19H35NO5	(9Z)-3-hydroxydodecenoylcarnitine	Lipids and lipid-like molecules	O=C([O-])CC(OC(=O)CC(O)CCCCCC=CCC)C[N+](C)(C)C	No
17.24	349.274	[M+H]+	101.07029:1243 104.10707:1425 105.06978:3416 106.07679:1134 107.08329:3513 107.967:1692 108.08381:647 109.06585:1484 109.10058:4336 110.06487:648 111.04299:820 111.07942:973 111.11449:831 117.07436:1005 119.04025:504 119.08518:3486 120.08486:898 121.05202:9600 121.09848:4364 122.0563:800 122.09659:1393 123.08127:2203 123.11558:1931 123.94074:985 125.09348:897 129.02029:558 131.08336:1235 133.0882…	C22H36O3	2-Hydroxy-6-pentadecylbenzoic acid	Benzene and substituted derivatives	O=C(O)C1=C(O)C=CC=C1CCCCCCCCCCCCCCC	No
17.237	280.264	[M+H]+	100.07529:585 101.07046:1480 104.10674:3727 105.06919:2556 105.10556:588 106.07165:1520 107.0833:4073 107.96768:1864 109.06833:1279 109.1002:4552 110.10231:592 111.0443:605 111.07903:891 111.11703:924 115.09267:631 117.07146:973 119.08531:3408 120.0841:903 121.05157:10524 121.0998:5517 122.08804:1466 123.0804:907 123.11556:1605 123.94086:788 125.09537:976 129.01898:707 129.0676:592 131.08438:1613…	C18H33NO	Linoleamide	Lipids and lipid-like molecules	N=C(O)CCCCCCCC=CCC=CCCCCC	No
3.311	386.108	[M+H]+	101.0405:237 102.04836:686 103.05418:2439 104.05162:4748 105.06769:2315 108.05137:574 109.02836:1463 110.063:543 115.05325:1907 116.0627:459 117.05804:1506 118.061:1683 120.04438:5468 126.05324:369 127.03883:3034 128.04904:1607 129.05504:513 132.0442:6912 133.05922:2372 138.056:1454 142.06464:1032 145.05957:1507 146.06073:2667 147.05304:839 148.03951:553 149.02997:566 155.06029:998 156.06802:4010…	C16H19NO10	(S)-2,3-Dihydro-3,5-dihydroxy-2-oxo-3-indoleacetic acid 5-glucoside	Carbohydrates and carbohydrate conjugates	O=C(O)CC3(O)(C(=O)NC=2C=CC(OC1OC(CO)C(O)C(O)C1(O))=CC=23)	No
3.333	301.126	[M+Na]+	102.05441:900 103.05466:230 104.05096:811 105.06961:334 112.07669:1083 116.05606:1968 117.05692:40 119.0571:103 130.06505:7121 132.04434:1614 136.06911:316 144.04588:6475 145.05096:424 148.04077:2344 156.07138:372 161.06105:286 162.05432:7274 163.06082:498 175.03998:130 176.04231:129 207.0657:615 220.08441:509 229.04895:307 239.08124:844 262.08862:532 279.08865:822 295.1647:434	C12H22O7	UNPD149769	Carbohydrates and carbohydrate conjugates	OC1CC(OC2OC(C)C(O)C(O)C2)OC(C)C1O	No
3.31	296.171	[M+NH4]+	100.08266:898 101.02297:620 101.06264:704 102.04662:742 103.05458:2907 104.04992:4398 104.10221:524 105.05186:1568 106.06635:954 107.08118:1555 109.02936:2123 109.06229:1395 109.10113:1921 110.06883:737 111.04684:700 111.08263:780 112.07661:723 112.92469:621 115.06948:1204 116.06718:830 117.06214:1075 118.06812:754 119.04689:1041 119.08331:557 120.0453:5721 121.05173:9261 122.05746:2048 122.09456…	C12H22O7	UNPD149769	Carbohydrates and carbohydrate conjugates	OC2CC(OC1OC(C)C(O)C(O)C1)OC(C)C2(O)	No
3.382	334.09	[M+H]+	100.95982:538 102.05034:500 103.05241:557 104.05029:2309 104.10555:511 105.03432:2083 105.06553:1293 106.06516:2192 107.06656:779 107.96693:1337 109.0478:583 112.07569:909 112.91978:912 116.06206:521 117.05788:757 118.0639:864 119.04206:759 120.0452:2055 120.07764:1132 121.05098:9322 122.06545:1132 122.09383:904 123.06838:541 123.93987:1113 125.02193:565 126.01276:541 127.0377:694 130.06303:1073 …	C14H17NO7	dioxindoleglucoside	Indoles and derivatives	OCC1OC(OC2C(O)=NC3=CC=CC=C23)C(O)C(O)C1O	Yes
8.45	350.087	[M+H]+	101.02391:5573 104.04934:1539 105.03606:888 106.06488:668 107.96684:615 109.10038:375 115.04907:812 116.05233:885 118.06464:877 119.04716:886 120.04427:14108 123.93987:1516 129.02269:759 130.0291:1006 130.06506:1301 132.0451:10174 133.05229:2187 134.06003:3220 139.91484:1715 142.0661:715 144.04576:12246 145.05226:1658 146.02271:1050 146.05986:5559 147.06288:780 148.04123:1505 154.0657:983 155.032…	C16H15NO8	RD 01C3;Salfredin C3	Indoles and derivatives	O=C(O)C(N1C(=O)C=2C=C3OC(CC3(=C(O)C=2(C1(=O))))C(C(=O)O)C)C	No
13.761	350.113	[M+H]+	101.06371:535 102.0895:673 104.10663:686 105.06978:2295 106.08064:1294 107.08479:3454 107.96715:788 108.08222:541 109.06631:1428 109.10155:3781 110.10356:518 111.08058:1002 111.11279:615 115.08569:603 117.06957:1040 119.03712:787 119.0845:3275 120.04388:1402 120.08114:1111 121.05116:8953 121.09769:4225 122.05839:926 122.09637:973 123.04848:570 123.08:1106 123.11644:1521 125.09507:828 129.06987:64…	C19H15N3O4	N-[[5-(4-nitrophenyl)-2-furanyl]methylideneamino]-2-phenylacetamide	Benzene and substituted derivatives	O=C(NN=CC=1OC(=CC=1)C2=CC=C(C=C2)[N+](=O)[O-])CC3=CC=CC=C3	No
8.18	350.149	[M+H]+	101.02467:625 102.03301:773 103.0547:858 104.0501:527 105.0687:3324 106.06544:1661 107.05296:2112 107.08199:2861 107.96703:1575 108.08368:698 109.06483:1570 109.10116:2127 111.07921:837 112.0868:2861 113.09093:808 114.10058:2316 115.05596:1282 116.0592:834 117.06635:1291 118.06769:797 119.04089:1021 119.08453:1838 120.04477:10118 121.05196:9102 121.09517:2425 122.06685:1691 122.09197:1264 123.079…	C20H19N3O3	N-(2,3-dihydro-1,4-benzodioxin-6-yl)-4-(3,5-dimethyl-1-pyrazolyl)benzamide	Azoles	O=C(NC=1C=CC=2OCCOC=2(C=1))C3=CC=C(C=C3)N4N=C(C=C4C)C	No
3.765	350.181	[M+H]+	103.05396:18514 103.13493:566 104.05483:1209 114.1011:1146 123.04415:577 127.07572:753 130.06371:1740 131.04893:40253 131.12614:1423 132.05078:3091 147.05257:672 148.04193:756 154.0858:1397 161.06052:800 163.07538:2704 164.07166:527 168.11171:1001 175.07339:462 196.10201:153 202.05748:758 207.0649:1045 223.06894:100 320.16022:243 337.18649:1896 338.18781:251	C16H23N5O4	2-[6-(cyclohexylamino)-9-purinyl]-5-(hydroxymethyl)oxolane-3,4-diol	Nucleosides, nucleotides, and analogues	OCC4OC(N2C=NC=1C(=NC=NC=12)NC3CCCCC3)C(O)C4(O)	No
3.815	351.155	[M+H]+	101.02196:1116 102.045:1004 103.05436:5366 104.04984:7456 104.10138:830 105.03638:2512 105.06417:1579 106.06529:2536 107.07224:975 107.96548:910 109.02761:742 109.05946:671 109.09867:630 110.06966:1581 111.04773:567 111.07612:639 112.08076:937 113.02222:559 114.05553:533 114.09505:595 115.04026:1125 115.08293:643 116.06982:5187 117.06303:792 118.06633:1034 119.05019:1036 120.04469:6935 120.08016:…	C17H22N2O6	UNPD61747	Pyranopyridines	O=CC(OC)C(CO)CC(=O)NC(C=2C=NC=C1C(=O)OCCC1=2)C	No
2.42	148.04	[M+H]+	101.03066:226 108.05571:9177 109.05422:428 110.04962:691 112.07598:3652 116.06001:672 120.04422:2342 125.08208:4405 126.07809:440 127.07381:677 136.06149:604 139.07048:798 139.91412:626 140.07185:85 144.04533:2464 145.0751:492 148.07272:867 151.0731:20	C8H5NO2	isatin	Indoles and derivatives	C1=CC=C2C(=C1)C(=O)C(=O)N2	Yes
11.088	351.253	[M+H]+	102.03377:1283 103.04742:816 104.02486:796 104.04684:533 104.10688:926 105.07026:1737 106.06911:752 107.08306:2457 107.9664:2145 109.06611:1077 109.10119:1937 110.06826:513 117.0655:516 119.03687:1041 119.0847:1707 120.0451:4699 121.05088:11298 121.09711:2291 122.05556:826 122.09694:861 123.1032:1105 123.94092:1359 125.09606:545 128.95381:526 130.02946:1739 130.06235:1166 131.0345:729 131.08113:9…	C21H34O4	Methyl 2beta,3beta-dihydroxy-8(17),13E-labdadien-15-oate	Lipids and lipid-like molecules	O=C(OC)C=C(C)CCC1C(=C)CCC2C(C)(C)C(O)C(O)CC12(C)	No
11.925	352.058	[M+H]+	130.06544:937 132.04893:298 134.00551:1419 135.01451:1631 158.06009:267 162.00145:3204 163.00888:1110 195.98824:5576 196.98708:657 197.98608:542 315.09958:633	C18H13N3OS2	5-(6-quinolinylmethylidene)-2-(thiophen-2-ylmethylamino)-4-thiazolone	Quinolines and derivatives	O=C4N=C(NCC1=CC=CS1)SC4(=CC=2C=CC=3N=CC=CC=3(C=2))	No
18.052	352.322	[M+H]+	100.07126:605 101.07121:3215 105.03344:1647 105.06913:2738 106.06803:2158 107.08432:5835 107.96754:1491 108.0805:705 109.06622:1338 109.10102:6489 110.1031:664 111.04387:1122 111.07932:1256 111.11525:781 113.0611:523 117.07389:1164 119.08503:4379 120.04438:1767 120.08195:849 121.05186:9591 121.09978:6654 122.05717:1095 122.09937:1468 123.08154:1281 123.11667:2723 123.94107:770 124.08332:624 125.0…	C22H41NO2	N-(11Z,14Z)-eicosadienoylethanolamine	Amines	O=C(NCCO)CCCCCCCCCC=CCC=CCCCCC	No
4.31	353.176	[M+H]+	103.05395:898 104.05309:323 105.02871:2289 105.06931:5251 106.06737:2555 107.05061:653 107.0851:3112 109.06361:1366 109.09926:1218 111.08003:1626 113.05923:593 117.06497:1527 118.06487:50 119.08432:731 120.04634:724 121.05487:693 121.09677:1417 123.07759:292 123.11343:981 124.0766:1320 125.05945:1147 125.0941:547 127.03908:2624 127.10977:530 129.06929:1241 130.06479:14504 132.04663:669 133.1006:5…	C22H24O4	Xuulanin;2H,(6R,8S)-rel-7,8-Dihydro-5,6-dimethoxy-2,2-dimethyl-8-phenyl-6H-benzo[1,2-b:5,4-b']dipyran	Phenylpropanoids and polyketides	O(C3=C4C=CC(OC4(=CC=2OC(C1=CC=CC=C1)CC(OC)C=23))(C)C)C	No
12.369	353.268	[M+H]+	101.07044:5348 103.05334:1191 104.06411:640 105.07021:1095 107.08534:13784 108.08778:1040 111.04473:4465 112.05383:514 117.06999:1261 119.08572:886930 119.17576:62693 120.08892:81483 121.05142:1473 121.09391:2797 129.05573:4810 133.06715:14984 134.07047:1278 135.08067:49053 136.08237:4435 139.08412:598 147.06796:1731 281.13412:669 285.10345:2619 286.10544:647 289.25125:407	C21H36O4	MG(18:3(9Z,12Z,15Z)/0:0/0:0)	Lipids and lipid-like molecules	O=C(OC(CO)CO)CCCCCCCC=CCC=CCC=CCC	No
12.166	353.269	[M+H]+	102.0345:1189 109.06468:407 109.0999:645 116.06183:837 121.05131:328 130.028:5757 130.06097:2029 133.09615:144 135.11407:283 144.04688:495 149.02353:297 165.12622:684 218.08252:1081 219.09126:4152 220.0858:1078 229.0788:511 246.0786:1338 247.08707:19623 248.09026:3570 289.25156:513 357.14343:1795	C21H36O4	MG(18:3(9Z,12Z,15Z)/0:0/0:0)	Lipids and lipid-like molecules	O=C(OC(CO)CO)CCCCCCCC=CCC=CCC=CCC	No
5.375	354.13	[M+H]+	101.05711:691 102.03451:3187 103.04762:1262 104.04973:1469 105.03259:1005 105.07008:3410 106.03264:712 106.06527:1627 107.08195:2542 107.96687:1156 108.05268:1008 108.08379:947 109.02966:1300 109.06487:1274 109.10117:1429 110.07158:567 111.04425:1231 111.08514:661 112.07604:1139 115.04095:3171 116.06533:1362 117.06557:875 118.06572:1605 119.04804:994 119.08397:1333 120.04468:3887 120.0789:1262 12…	C15H19N3O7	Boc-Asn-OPhNO2	Organic acids and derivatives	O=C(OC(C)(C)C)NC(C(=O)OC1=CC=C(C=C1)[N+](=O)[O-])CC(=O)N	No
4.649	354.13	[M+H]+	101.04692:461 107.05098:1055 108.06163:538 109.09957:1222 117.03326:3753 118.0444:1947 119.04807:2710 123.94061:508 126.01103:1573 128.00732:572 131.05078:150 135.05228:873 137.05931:633 137.09521:3790 138.09337:697 139.9129:525 143.03796:654 146.06158:365 148.04462:1542 149.02631:1836 149.05638:776 150.06207:513 151.04257:1163 157.06238:141 160.05099:4429 161.05945:1053 162.05556:2048 165.09032:…	C15H19N3O7	UNPD77057	Organic acids and derivatives	O=C([O-])C1=CC=C[N+](=C1)CCC(NC(=O)CCC(N)C(=O)O)C(=O)O	No
3.932	354.13	[M+H]+	105.06547:1055 106.03166:1542 112.07572:1958 114.12482:2874 115.08244:401 116.0522:517 118.06353:605 123.04588:678 126.01002:858 129.13751:583 130.08563:43630 130.1163:8044 130.17917:1338 131.08679:3614 131.12466:189 132.04535:1790 134.05989:1520 139.1198:352 144.04488:208183 145.04826:18617 146.05896:2318 147.05759:731 149.09666:593 154.06528:203 156.04634:720 158.11555:1888 159.0593:61 160.0505…	C15H19N3O7	Boc-Asn-OPhNO2	Organic acids and derivatives	O=C(OC(C)(C)C)NC(C(=O)OC1=CC=C(C=C1)[N+](=O)[O-])CC(=O)N	No
19.347	354.337	[M+H]+	101.07005:11 105.06999:21 107.08493:561 109.10022:305 119.0853:1382 121.05141:170 121.09805:75 123.07979:562 131.08461:207 133.08984:2443 134.05989:498 136.06094:216 145.10039:451 147.11581:239 149.09431:76 155.10182:470 157.10135:487 159.11656:533 161.1317:15 165.12427:453 171.13145:527 173.13216:116 175.11018:464 175.1461:658 177.11528:683 183.11552:433 184.11583:642 185.13036:545 195.12154:541…	C22H43NO2	UNPD70889	Amines	OCC(N)C(O)C=CCCC=CCCCCCCCCCCCCC	No
1.295	334.114	[M+NH4]+	100.03965:16974 100.07322:4652 101.05685:1383 102.01202:3260 102.05341:1273 102.09077:1285 103.04668:367 104.07098:1260 108.04757:514 109.03836:1710 110.06287:1366 111.05633:919 112.07446:2113 113.03251:713 113.07058:6597 114.0575:1503 114.08717:1031 115.04261:764 115.07907:603 116.07027:4763 117.06449:325 118.07549:551 120.07867:1305 122.06068:542 123.05869:898 124.04053:1598 124.07263:2742 125.…	C13H16O9	3,4,5-trihydroxy-6-(2-hydroxy-3-methoxyphenoxy)oxane-2-carboxylic acid	Carbohydrates and carbohydrate conjugates	O=C(O)C2OC(OC1=CC=CC(OC)=C1(O))C(O)C(O)C2(O)	No
2.461	355.101	[M+H]+	100.08457:523 100.95841:598 104.06265:753 105.03108:1114 105.06999:1110 106.06563:1418 107.05002:3436 107.96715:693 108.05553:9472 109.02848:1136 109.06042:1502 109.09814:502 110.05248:1595 111.04417:1409 111.07741:682 112.07512:9299 112.92155:852 113.07713:1081 116.05737:3608 116.94785:512 117.05958:1029 118.06663:646 119.04446:644 120.04523:1041 120.0772:840 121.05234:6681 122.06133:925 122.095…	C16H18O9	Chlorogenic acid	Alcohols and polyols	O=C(OC1CC(O)(C(=O)O)CC(O)C1(O))C=CC=2C=CC(O)=C(O)C=2	No
1.505	355.103	[M+H]+	100.07484:385 104.06731:653 106.06413:912 107.05997:229 108.1663:642 109.04736:1063 109.0835:1561 110.07118:1458 111.05265:679 116.0703:2647 117.03281:746 122.09444:706 124.0752:1626 125.07269:312 127.04195:1233 127.06927:613 130.06369:1327 132.08446:667 133.08861:164 134.06079:8704 135.05414:579 145.03201:1714 146.05737:665 148.04106:448 150.07687:3222 152.07062:15304 152.17223:573 153.07195:102…	C16H18O9	Chlorogenic acid	Alcohols and polyols	O=C(OC1CC(O)(C(=O)O)CC(O)C1(O))C=CC=2C=CC(O)=C(O)C=2	No
5.562	333.144	[M+H]+	105.0181:163 105.06919:235 107.04911:522 109.02956:231 115.05209:7 117.06861:148 119.05056:172 120.04505:124 123.08064:491 127.0408:364 134.10133:71 135.07979:765 137.06134:973 138.05577:257 138.09251:60 145.08008:329 146.06851:4896 151.11151:417 159.11111:273 162.0576:74409 163.10854:1931 168.09824:618 170.09216:382 173.13139:38 184.10558:639 185.10564:164 189.12218:93 190.08533:785 192.13869:16…	C17H20N2O5	LSM-9293	Pyrrolidines	O=C1C=CC=C3N1CC4N(C(=O)C2CC2)C3C(C(=O)OC)C4(CO)	No
5.562	355.154	[M+H]+	105.0181:163 105.06919:235 107.04911:522 109.02956:231 115.05209:7 117.06861:148 119.05056:172 120.04505:124 123.08064:491 127.0408:364 134.10133:71 135.07979:765 137.06134:973 138.05577:257 138.09251:60 145.08008:329 146.06851:4896 151.11151:417 159.11111:273 162.0576:74409 163.10854:1931 168.09824:618 170.09216:382 173.13139:38 184.10558:639 185.10564:164 189.12218:93 190.08533:785 192.13869:16…	C21H22O5	Xanthoangelol H	Benzenoids	O=C(C=CC1=CC=C(O)C=C1)C3=CC=C(OC)C2=C3(OC(C)(C)C(O)C2)	No
4.996	355.171	[M+H]+	102.03401:1408 107.08253:164 109.09909:144 116.05227:717 119.08176:49 120.07961:193 122.06312:1421 123.11135:338 130.06412:4043 132.04617:1504 133.09291:244 134.09486:148 135.1147:509 136.07315:1623 144.08344:639 148.04143:115 149.09563:80 158.06204:408 162.05531:1091 164.07022:9132 165.07407:572 171.05598:2525 172.05118:208 175.119:710 177.05748:784 179.10646:642 182.08521:447 205.04662:497 219.…	C14H22N6O5	Valganciclovir	Organic acids and derivatives	O=C2N=C(N)NC1=C2(N=CN1COC(CO)COC(=O)C(N)C(C)C)	No
4.261	355.172	[M+H]+	109.02995:390 112.07561:357 113.02167:595 120.08031:123 123.04949:249 126.01077:3392 127.03792:570 128.00888:1158 129.05391:513 131.05022:831 135.11597:2200 136.11696:504 137.06322:560 144.02144:11252 145.04201:734 146.019:3038 167.07259:817 175.07709:296 185.04343:460 194.08131:137 202.05843:1039 306.07483:1384 329.06729:563 331.10272:682 353.06247:456 355.17123:1554	C14H22N6O5	(3S)-3-amino-4-[[(2S)-1-[[(2S)-3-(1H-imidazol-5-yl)-2-(methylamino)propanoyl]amino]-1-oxopropan-2-yl]amino]-4-oxobutanoic acid	Organic acids and derivatives	O=C(O)CC(N)C(=O)NC(C(=O)NC(=O)C(NC)CC1=CN=CN1)C	No
5.922	355.173	[M+H]+	101.0589:582 102.03733:1179 103.05164:1168 105.03082:553 105.06989:2053 106.06564:1277 107.08234:2740 107.96741:1398 108.08183:949 109.06332:1308 109.09917:915 111.04567:662 111.08188:588 115.05123:667 116.06001:599 117.06733:792 119.04482:1172 119.08423:1399 120.04547:1880 120.08087:1330 121.0522:7735 121.09691:1851 122.0621:897 122.09301:915 123.08032:1338 123.94032:1778 125.05836:632 125.0945:…	C14H22N6O5	Valganciclovir	Organic acids and derivatives	O=C2N=C(N)NC1=C2(N=CN1COC(CO)COC(=O)C(N)C(C)C)	No
3.661	355.197	[M+H]+	101.0228:540 101.06364:524 102.04452:1002 103.05444:2575 104.05159:2763 104.10271:534 105.03519:4099 106.06464:5352 107.07085:1227 107.96711:964 108.05034:585 109.02802:874 109.0638:586 109.09799:542 110.06625:844 112.07747:856 113.02448:950 114.05505:966 114.10147:2683 115.04279:834 115.08773:1235 116.05579:2788 117.05848:1254 118.06444:851 119.04191:1716 120.04412:19151 121.05074:9785 122.0658:…	C16H26N4O5	Ala-Ala-Pro-Pro	Organic acids and derivatives	O=C(O)C2N(C(=O)C1N(C(=O)C(NC(=O)C(N)C)C)CCC1)CCC2	No
2.881	355.198	[M+H]+	101.02505:848 101.0553:589 102.05051:571 103.05491:1847 104.05617:584 105.03508:771 105.06692:595 106.06628:1039 107.04944:689 107.07687:583 107.96677:988 108.06096:971 109.05582:667 109.09727:508 110.05247:1599 111.0528:761 112.07523:2447 112.92267:888 114.10055:1630 115.05177:876 115.0872:863 116.0676:895 116.94609:580 117.06056:1540 118.06551:4274 119.05236:1692 120.04464:2265 120.07726:958 12…	C16H26N4O5	Ala-Ala-Pro-Pro	Organic acids and derivatives	O=C(O)C2N(C(=O)C1N(C(=O)C(NC(=O)C(N)C)C)CCC1)CCC2	No
4.682	356.133	[M+H]+	100.01907:122 101.03536:1092 101.05605:757 109.09937:83 115.08659:354 118.04286:1998 119.0491:5199 121.09677:779 123.04775:699 123.11575:2465 125.05817:640 129.03409:966 130.06596:615 135.045:79 145.09689:616 147.04486:20807 148.04741:1531 149.02475:1499 151.03949:380 163.07158:725 165.05067:720 165.09062:257 166.08376:14 171.05437:517 175.04236:1222 189.08722:300 203.04994:2119 204.06619:1424 20…	C16H21NO8	UNPD212412	Carbohydrates and carbohydrate conjugates	N#CC(OC1OC(CO)C(O)C(O)C1(O))C=2C=CC(OC)=C(OC)C=2	No
3.434	356.134	[M+H]+	100.07626:509 101.02244:655 101.06379:609 101.95165:573 102.04675:925 103.05338:1545 104.05087:6497 105.03454:7990 105.06752:6075 106.0652:10025 107.06382:1729 108.05994:596 109.03106:2989 110.06782:1650 111.05209:736 112.07837:783 113.02365:635 114.05576:682 115.04658:1147 115.08348:815 116.06577:6168 116.94574:615 117.05705:4595 118.06789:1621 119.04511:2098 119.0715:1640 120.04475:9355 120.078…	C16H21NO8	UNPD212412	Carbohydrates and carbohydrate conjugates	N#CC(OC1OC(CO)C(O)C(O)C1(O))C=2C=CC(OC)=C(OC)C=2	No
3.499	318.155	[M+NH4]+	101.03378:845 101.05544:647 102.04081:811 103.05222:1367 104.05051:5394 104.10315:693 105.03407:11641 106.03422:1795 106.06499:12616 107.06949:1520 108.0551:757 109.02892:3937 109.09944:535 110.03999:584 111.04115:868 112.07572:1853 115.05103:1391 116.05183:3292 117.0573:2412 118.05743:764 119.0481:2945 120.04517:5765 121.0555:10003 122.06258:1249 122.09186:836 123.06548:648 124.03919:941 124.073…	C14H20O7	4-Methoxybenzyl glucoside	Carbohydrates and carbohydrate conjugates	OCC2OC(OCC1=CC=C(OC)C=C1)C(O)C(O)C2(O)	No
3.509	276.099	[M+NH4]+	102.05289:66 104.05117:703 105.03628:1198 106.06581:547 120.04498:3136 130.05243:1777 132.04448:566 132.08325:4053 133.05266:3758 134.05966:2520 137.05734:725 146.02467:1731 146.05786:727 147.0576:2685 158.06258:708 159.06136:693 169.077:1496 170.06419:489 171.05479:1773 175.0486:558 185.07124:14272 186.07289:1902 187.08348:547 207.06427:648 213.06631:4029 214.06958:723 215.08362:784 231.07278:49…	C13H10N2O4	Thalidomide	Isoindoles and derivatives	O=C3NC(=O)C(N2C(=O)C1=CC=CC=C1C2(=O))CC3	No
3.485	352.16	[M+NH4]+	101.03225:760 101.05614:555 102.03841:681 103.0537:1481 104.0516:5102 104.10332:622 105.03381:11044 106.06499:11096 107.06583:1705 108.06145:652 109.02937:3448 110.04898:636 111.04252:605 112.07586:1809 115.04642:1045 116.05237:3361 116.946:786 117.0564:1423 118.05396:831 119.04623:3393 120.04572:6950 121.05406:9402 122.0589:1299 122.09378:1137 123.07577:562 124.04032:1093 124.07372:619 125.02122…	C14H22O9	UNPD50088	Carbohydrates and carbohydrate conjugates	O=C(OC2C(OC1OC(CO)C(O)C(O)C1(O))C=COC2(C))C	No
4.567	357.151	[M+Na]+	100.95712:606 101.06017:702 103.05266:1498 104.05274:821 105.0333:856 105.06884:2028 106.0658:1152 107.08011:1400 107.96616:997 109.02888:2626 109.06472:1000 109.09979:1519 110.0642:771 111.07784:528 112.07578:14745 112.92029:632 113.0796:1023 115.05238:582 116.06827:1261 117.06878:599 119.0476:1800 119.08277:1276 120.04541:1168 120.07749:969 121.05158:7920 121.09674:1699 122.066:1211 122.09154:9…	C15H26O8	UNPD57702	Carbohydrates and carbohydrate conjugates	OCC2=C(CCOC1OC(CO)C(O)C(O)C1(O))CCC2CO	No
2.122	357.154	[M+H]+	109.10051:1115 120.04398:922 120.07966:529 137.09232:6241 138.09557:285 145.07532:47 148.03967:21 165.09003:1157	C17H24O8	Zingerone glucoside	Carbohydrates and carbohydrate conjugates	O=C(C)CCC=2C=CC(OC1OC(CO)C(O)C(O)C1(O))=C(OC)C=2	No
2.301	351.176	[M+H]+	108.05538:137 109.05504:732 110.05799:610 112.07537:5670 116.06345:1256 120.04501:813 120.07742:1096 122.06511:2165 122.0941:579 125.08202:539 127.07004:126 139.07158:52 139.91446:921 140.07312:550 147.06229:566 158.08121:3043 167.10356:13165 168.10699:466 180.06282:9866 181.06752:845 265.08603:1803 266.08984:522 291.06354:146 293.08026:1074 294.08298:1065 297.10986:539 310.08313:403 319.06247:57…	C14H26N2O8	Bmsc-0013	Lipids and lipid-like molecules	O=C(OC)NCCCCCC(=O)NC1OC(CO)C(O)C(O)C1(O)	No
7.254	561.324	[M+H]+	105.06945:267 107.08338:660 109.10007:948 111.07925:140 111.11371:382 120.08438:62 121.09953:212 123.07767:533 123.11589:859 125.0834:359 129.06703:545 135.07867:606 135.11467:955 137.09364:1140 139.0742:536 139.11:446 143.08618:233 149.02354:542 149.13025:543 151.10828:130 161.13078:180 163.07066:159 163.10873:221 165.089:563 167.07381:1257 173.08282:377 173.12656:6 175.14478:205 176.05737:1044 …	C35H44O6	UNPD4858	Phenylpropanoids and polyketides	O=C(O)CC(C1=CC=CC=C1)C=3C(=O)C(C(O)=C2C(=O)C(C)C(OC2=3)C)(CC=C(C)C)CC4CC(C(=C)C)C4(C)(C)	No
22.634	359.314	[M+H]+	101.07071:11173 102.08527:572 105.07043:3115 106.06992:1747 107.08308:5995 108.08786:561 109.06582:1493 109.10052:10445 110.10423:964 111.04318:1333 111.079:1463 111.11678:4261 112.11977:514 113.0574:602 113.09409:854 117.06743:774 117.08712:649 119.08495:4670 120.08796:1196 121.05128:10008 121.09774:7561 122.09775:3423 123.08015:1753 123.11634:5656 124.11382:636 125.09492:1486 125.13132:1359 127…	C21H42O4	MG(18:0/0:0/0:0)	Lipids and lipid-like molecules	O=C(OCC(O)CO)CCCCCCCCCCCCCCCCC	No
4.185	360.165	[M+H]+	104.05195:1996 105.03393:2687 106.06679:3198 109.02905:1246 109.06261:328 109.09867:311 116.05814:2140 117.05869:1093 119.04572:348 120.04431:977 120.07769:625 122.06348:915 123.07924:70 125.02234:298 125.05807:194 126.04881:694 127.04118:1046 129.0981:801 131.04985:2569 134.06068:1091 134.15811:484 135.07196:187 136.06624:825 144.08197:2101 145.05367:1194 146.05988:2132 149.09135:289 151.0441:59…	C16H25NO8	UNPD196639	Carbohydrates and carbohydrate conjugates	O=C3NCCC2C3(=COC(OC1OC(CO)C(O)C(O)C1(O))C2(CC))	No
9.82	309.088	[M+H]+	102.03378:984 103.04311:1439 104.03114:1713 105.03432:588 105.07035:2260 106.06583:917 107.08257:1832 107.96709:2496 108.07695:603 109.09677:1394 111.04835:582 111.07848:596 113.05937:521 115.0516:646 117.06644:853 119.03861:1613 119.08271:1834 120.04428:6441 121.05157:9719 121.09631:2418 122.06104:1737 122.09435:1362 123.08146:695 123.11384:663 123.94019:1556 125.09401:526 128.95387:536 129.0669…	C17H12N2O4	Methylisatoid	Diazanaphthalenes	O=C(OC)C3(O)(C=4C=CC=CC=4(N=C2C(=O)C=1C=CC=CC=1N23))	No
9.819	360.171	[M+H]+	102.03623:504 103.048:547 104.02586:610 104.05003:645 105.06892:1869 106.06608:826 107.08499:1796 107.96709:2247 108.07977:833 109.065:943 109.10076:1585 111.0441:526 111.08053:771 115.05537:832 117.06211:1482 118.0644:518 119.03712:1097 119.0851:1395 120.04453:4536 120.08059:1314 121.05163:9512 121.09635:2114 122.06109:3799 123.08149:834 123.11481:863 123.9407:1626 128.9541:542 130.02904:1079 13…	C22H21N3O2	UNPD185432	Indoles and derivatives	O=C3C=5C=NC=C(C=5(C=C4C=2NC1=CC=CC=C1C=2CCN34))C(OCC)C	No
11.337	360.171	[M+H]+	101.06419:536 103.05306:839 105.06812:2289 106.06894:850 107.08386:2523 107.9668:1928 109.06512:918 109.10104:2069 111.07983:1168 114.10154:761 117.0685:619 119.04473:587 119.08448:3013 120.04437:1485 120.07954:572 121.05115:10453 121.09608:3073 122.05838:753 122.09756:1117 123.08163:609 123.11103:580 123.94036:1631 129.06815:579 130.06552:4321 131.08055:996 132.04446:1601 132.08195:568 133.09442…	C22H21N3O2	UNPD185432	Indoles and derivatives	O=C3C=5C=NC=C(C=5(C=C4C=2NC1=CC=CC=C1C=2CCN34))C(OCC)C	No
9.152	360.171	[M+H]+	121.09571:426 146.06221:698 160.07793:554 166.06352:1237 173.10875:346 184.07458:358 194.06044:760 201.10228:13236 202.10533:1929 222.05838:2852 236.1487:637 277.09662:1508	C22H21N3O2	UNPD185432	Indoles and derivatives	O=C3C=5C=NC=C(C=5(C=C4C=2NC1=CC=CC=C1C=2CCN34))C(OCC)C	No
10.726	293.21	[M+H]+	107.08366:695 121.0518:117 121.09791:523 146.04051:832 173.10094:483 201.10217:9134 202.10387:1394	C18H28O3	9-hydroxy-10E,14Z-octadecadien-12-ynoic acid	Lipids and lipid-like molecules	O=C(O)CCCCCCCC(O)C=CC#CC=CCCC	No
10.729	360.171	[M+H]+	107.08366:695 121.0518:117 121.09791:523 146.04051:832 173.10094:483 201.10217:9134 202.10387:1394	C22H21N3O2	UNPD185432	Indoles and derivatives	O=C3C=5C=NC=C(C=5(C=C4C=2NC1=CC=CC=C1C=2CCN34))C(OCC)C	No
6.683	351.211	[M+Na]+	101.05842:640 102.03429:1167 103.05394:993 104.05949:594 105.06988:3096 106.06802:621 107.08492:4326 107.96716:736 108.0805:674 109.02786:1154 109.06518:1650 109.10098:7356 110.06547:501 110.10294:639 111.04487:792 111.07672:824 112.07713:3714 113.08031:545 114.10234:10582 115.09055:1598 116.06796:897 117.05918:3513 118.06402:2010 119.04832:5136 119.0825:3438 120.04446:3115 120.08186:1065 121.051…	C18H32O5	(9R,10S,12Z)-9,10-Dihydroxy-8-oxo-12-octadecenoic acid	Lipids and lipid-like molecules	O=C(O)CCCCCCC(=O)C(O)C(O)CC=CCCCCC	No
6.676	360.274	[M+H]+	100.99617:1388 101.05959:1456 102.03558:2408 103.05505:1675 104.05547:584 105.03058:679 105.06963:14055 106.07066:1836 107.04922:2386 107.08516:16296 108.08678:1898 109.06402:4220 109.10093:17530 110.06629:1008 110.10366:2161 111.04336:637 111.07927:2237 112.07663:3962 113.09098:640 114.10185:9840 115.05345:840 115.09128:1535 116.06534:1185 117.06427:5481 118.06655:2562 119.04851:5355 119.0847:11…	C19H37NO5	2-Hydroxylauroylcarnitine	Lipids and lipid-like molecules	O=C([O-])CC(OC(=O)C(O)CCCCCCCCCC)C[N+](C)(C)C	No
12.847	361.112	[M+H]+	105.06896:172 107.08545:1223 109.10117:1579 117.06689:527 121.09959:1917 123.07883:368 123.11485:774 131.08458:732 133.09785:229 135.11377:904 137.1297:318 145.05234:2274 145.10072:650 147.11641:610 149.02487:269 149.132:919 159.11578:611 160.0766:3653 161.0899:461 161.13206:616 163.05914:764 163.14536:1335 173.13304:649 177.15981:463 184.07446:1217 187.14638:276 243.21144:1948 244.21118:505 261.…	C20H16N4OS	Kuanoniamine D	Quinolines and derivatives	O=C(NCCC3=C5NC=1C=CC=CC=1C=4C=CN=C(C=2N=CSC=23)C=45)C	No
5.597	361.14	[M+H]+	103.04932:907 105.06919:1442 106.06517:178 107.04993:1620 107.08473:658 109.02914:1479 116.06565:243 117.06789:1179 119.04543:1040 124.07359:661 125.06203:733 127.04048:3008 128.05534:626 129.06708:2341 130.06361:2248 131.07805:1114 133.10005:2424 134.06091:94 134.09671:153 135.0771:1098 136.07571:5771 137.06168:2114 137.09398:3804 139.09065:538 143.03734:592 144.04819:151 145.05753:1646 145.0963…	C18H20N2O6	Antibiotic SF 2140	Carbohydrates and carbohydrate conjugates	N#CCC2=CN(C=1C=CC=C(OC)C=12)C3OC(C(=O)OC)CC(O)C3(O)	No
5.805	361.141	[M+H]+	100.08106:376 102.03574:1864 105.06897:204 107.08379:520 109.09945:1855 114.10221:2199 117.04914:600 118.05363:2434 119.04316:4533 120.04544:1439 121.098:894 123.11535:303 128.05455:647 129.0643:1737 130.06541:933 131.12886:1711 132.049:2268 135.11444:2222 145.04057:1710 146.05769:6822 147.04549:1662 151.07481:1180 157.1084:630 158.10977:1114 159.06224:544 160.05841:826 161.06065:98 162.05565:321…	C18H20N2O6	Antibiotic SF 2140	Carbohydrates and carbohydrate conjugates	N#CCC2=CN(C=1C=CC=C(OC)C=12)C3OC(C(=O)OC)CC(O)C3(O)	No
4.584	340.102	[M+H]+	120.04508:2200 130.06491:2243 131.0685:49 132.04843:832 141.01971:424 146.0233:1421 148.04044:2840 152.06978:356 153.01743:647 159.07025:809 160.05217:4588 161.06905:751 166.08644:3016 170.0619:740 184.08472:704 186.06204:738 188.03073:491 190.05199:552 198.05542:1779 213.12027:736 214.04997:12363 215.0564:1736 216.05801:618 219.10112:8 226.10747:94 227.10808:495 248.08942:807 249.07021:833 285.1…	C15H17NO8	6-hydroxyindole-3-carboxylic acid beta-D-glucopyranosyl ester	Indoles and derivatives	O=C(OC1OC(CO)C(O)C(O)C1(O))C3=CNC2=CC(O)=CC=C23	No
4.584	371.147	[M+H]+	120.04508:2200 130.06491:2243 131.0685:49 132.04843:832 141.01971:424 146.0233:1421 148.04044:2840 152.06978:356 153.01743:647 159.07025:809 160.05217:4588 161.06905:751 166.08644:3016 170.0619:740 184.08472:704 186.06204:738 188.03073:491 190.05199:552 198.05542:1779 213.12027:736 214.04997:12363 215.0564:1736 216.05801:618 219.10112:8 226.10747:94 227.10808:495 248.08942:807 249.07021:833 285.1…	C21H22O6	Hydroxycristacarpone;(6aS,11aR,11bS)-3-Keto-6a,11b-dihydroxy-9-methoxy-10-prenylpterocarpan	Coumarans	O=C4C=CC1(O)(C(OCC2(O)(C=3C=CC(OC)=C(C=3(OC12))CC=C(C)C))=C4)	No
1.303	362.085	[M+H]+	100.0407:649 100.07492:584 101.02437:838 102.01211:2274 102.05436:780 102.08772:406 103.04384:518 108.94434:564 109.04463:1004 110.0442:669 110.06522:606 111.04949:312 112.04853:962 112.07484:835 113.0256:591 113.06988:1061 114.05473:433 114.08805:179 115.04012:795 116.0696:1056 117.0351:399 118.07746:592 119.04838:800 120.06596:1238 124.04013:2282 125.07132:622 126.06952:176 127.07258:28293 128.…	C11H16N5O7P	UNPD152713	Nucleosides, nucleotides, and analogues	O=P(O)(O)OC1C(O)C(OC1(CO))N3C=NC2=C(N=CN=C23)NC	No
5.838	362.183	[M+H]+	100.0832:486 101.09483:1056 103.05405:2699 105.06955:527 116.06786:902 120.07994:798 121.05145:657 130.06558:281720 131.06877:24098 131.12552:1088 132.07004:1264 146.06038:2387 174.05667:1147 187.08939:627 285.12277:550 313.07718:1777 328.07831:1621 343.08069:1246	C17H23N5O4	2-[2-hex-1-ynyl-6-(methylamino)-9-purinyl]-5-(hydroxymethyl)oxolane-3,4-diol	Nucleosides, nucleotides, and analogues	OCC3OC(N2C=NC=1C(=NC(C#CCCCC)=NC=12)NC)C(O)C3(O)	No
11.614	362.186	[M+H]+	104.10649:807 105.06962:1626 106.0686:791 107.0835:2831 107.96711:1906 109.06807:981 109.10034:2433 111.04298:630 111.08138:992 117.06696:788 119.04079:669 119.08497:3044 120.04425:1661 120.08205:1075 121.05136:10105 121.09611:2954 122.08233:1092 123.07907:836 123.11496:1202 123.94038:1631 130.06641:751 131.08543:840 132.04636:1973 132.08191:707 133.09654:2073 134.0598:971 134.09467:537 135.08061…	C22H23N3O2	UNPD127589	Indoles and derivatives	O=C2N(C)C(C(=O)N3C4NC=1C=CC=CC=1C4(C)(CC23))CC5=CC=CC=C5	No
11.743	309.088	[M+H]+	105.07026:931 107.08475:1836 107.96638:200 109.10084:179 117.07051:426 119.03823:174 119.08504:8987 120.08761:745 121.09851:888 130.03029:1464 131.08473:424 132.04463:448 133.09525:277 135.11401:587 146.02626:1450 159.03435:147 160.07346:421 171.13737:1 190.06459:15 193.07802:1336 205.07764:569 206.0845:143 218.07637:23 220.09041:28 221.07803:3061 222.07831:554 233.08159:159 234.07983:273 236.088…	C17H12N2O4	Methylisatoid	Diazanaphthalenes	O=C(OC)C3(O)(C=4C=CC=CC=4(N=C2C(=O)C=1C=CC=CC=1N23))	No
6.496	363.134	[M+H]+	101.94971:596 102.03407:737 103.05274:1011 105.03496:517 105.06986:2830 106.06785:969 107.08306:2565 107.96692:1405 108.0823:559 109.0659:1258 109.1:1220 111.04461:532 111.07769:924 115.0527:502 117.06123:737 118.06481:703 119.04807:1047 119.08366:1824 120.04416:2418 120.07594:1163 121.0518:9124 121.09954:2625 122.06827:1313 123.07887:1277 123.11565:891 123.93997:1424 125.08163:620 127.04387:521 …	C21H18N2O4	Zanthobisquinolone	Quinolines and derivatives	O=C2C(=C(O)C1=CC=CC=C1N2C)CC4=C(O)C3=CC=CC=C3N(C4(=O))C	No
4.642	363.155	[M+H]+	101.03555:574 101.05973:750 103.05096:911 104.05017:1466 105.03036:989 105.0701:1798 106.06673:1235 107.04803:771 107.0841:1687 107.96712:977 108.07646:884 109.02837:1515 109.06451:1813 109.10191:1358 110.06695:646 111.04415:613 112.07311:594 113.06358:518 114.10241:635 115.0528:695 116.0657:1114 117.05153:722 118.05961:804 119.04684:2632 119.08262:1098 120.04432:1860 120.08022:1486 121.05193:792…	C18H22N2O6	5-ethoxy-3-methyl-2-benzofurancarboxylic acid [1-(carbamoylamino)-3-methyl-1-oxobutan-2-yl] ester	Benzofurans	O=C(OC(C(=O)NC(=O)N)C(C)C)C=2OC=1C=CC(OCC)=CC=1C=2C	No
1.634	343.116	[M+NH4]+	100.07792:574 100.95963:1118 101.02043:807 101.95379:521 103.05204:912 104.06446:545 104.10591:1292 106.06194:876 107.05701:715 108.08046:6366 109.04237:1253 109.0813:852 110.05626:1111 111.05059:560 112.07607:808 112.89445:593 112.92131:727 113.02301:537 114.10326:789 115.04124:584 116.07004:850 116.94685:655 119.03668:3881 120.04546:568 120.07796:606 121.05114:7390 122.05955:1149 122.09264:970 …	C14H15NO8	Dihyroxy-1H-indole glucuronide I	Carbohydrates and carbohydrate conjugates	O=C(O)C3OC(OC1=CC=2NC=CC=2(C=C1(O)))C(O)C(O)C3(O)	No
4.573	348.069	[M+Na]+	108.02267:1465 120.07756:978 122.09222:123 123.04584:4261 124.04549:238 126.009:537 128.00829:444 130.06474:12489 131.06511:138 134.08806:354 139.91446:589 149.04404:818 151.03996:6449 152.06779:199 154.06418:258 158.06056:8087 159.06841:892 178.05824:402 201.09047:431 205.04872:373 205.07707:637 233.08234:641 248.08972:46 299.13864:94 317.14548:60 325.1095:504 348.06735:627	C14H15NO8	Dihyroxy-1H-indole glucuronide I	Carbohydrates and carbohydrate conjugates	O=C(O)C3OC(OC1=CC=2NC=CC=2(C=C1(O)))C(O)C(O)C3(O)	No
4.318	342.104	[M+H]+	103.05499:2699 104.05061:2444 105.03472:3744 106.06548:3753 109.02953:526 113.02124:510 114.04379:611 116.06561:5753 117.06328:1238 118.06663:519 119.08305:1301 120.04424:1639 120.08022:16057 120.17081:538 121.05273:522 125.02248:722 127.06881:762 128.04764:1093 129.06767:616 130.06271:2317 131.05266:1082 131.07986:911 132.04671:12198 133.05611:2102 134.15428:64 135.06662:23 144.04488:8766 145.09…	C12H23NO6S2	4-(methylthio)butyldesulfoglucosinolate	Carbohydrates and carbohydrate conjugates	ON=C(CCCCSC)SC1OC(CO)C(O)C(O)C1(O)	No
4.492	364.1	[M+H]+	101.02338:867 102.03552:2565 103.05366:1764 104.05072:3405 104.10616:631 105.03428:4123 105.06797:2949 106.06484:4243 107.07113:1142 107.96689:785 108.06326:534 109.02894:2571 109.06702:1201 109.10016:902 111.04556:833 112.0759:15538 112.92158:508 113.07824:1156 114.06318:670 114.09963:1446 115.05707:1561 116.06434:1690 116.94596:511 117.06014:1050 118.05535:856 119.04258:2272 119.0809:874 120.04…	C11H18N5O7P	6-Hydro-1-Methyladenosine-5'-Monophosphate	Nucleosides, nucleotides, and analogues	O=P(O)(O)OCC3OC(N2C=NC1=C2(N=CN(C)C1(N)))C(O)C3(O)	No
4.487	374.144	[M+H]+	104.04955:1157 105.03424:518 119.08006:385 121.05094:668 122.09342:227 123.93978:496 126.01044:489 133.09467:370 136.062:21210 136.15504:661 137.062:823 139.91429:532 160.07623:593 161.0918:22 175.04208:1052 176.06844:417 188.03201:212 189.06961:292 205.08459:687 219.06691:441 233.08136:1060 318.09448:562 334.07831:1156	C16H23NO9	UNPD125510	Organic acids and derivatives	O=C(OCC1N(C(=O)C)CC(OC(=O)C)C(OC(=O)C)C1(OC(=O)C))C	No
9.695	364.111	[M+H]+	104.04763:574 105.07115:1066 106.06484:700 107.08507:1409 107.96641:1493 108.07722:544 109.06672:754 109.09955:1504 110.06498:636 114.09853:795 115.06023:734 117.05917:982 119.04337:647 119.08447:1495 120.04417:2722 120.07783:762 121.05158:8746 122.06481:1177 122.09167:877 123.0805:550 123.93978:1733 125.09451:798 129.06862:553 130.02733:966 130.06418:947 131.06749:645 131.12624:578 132.04506:210…	C20H17N3O2S	7-[(3-hydroxy-3,4-dihydro-2H-benzo[h]quinolin-1-yl)methyl]-5-thiazolo[3,2-a]pyrimidinone	Quinolines and derivatives	O=C2C=C(N=C1N2(C=CS1))CN4C=3C5=CC=CC=C5(C=CC=3CC(O)C4)	No
3.725	364.161	[M+H]+	101.94976:555 102.05651:659 103.05532:616 105.03379:3290 105.0675:1614 106.03413:816 106.06583:1493 107.06731:881 107.96639:1193 109.05537:633 109.10078:596 110.06815:1256 112.08341:1158 114.0566:731 114.10298:1191 115.08859:530 116.07085:1834 117.06138:506 118.06432:826 119.04807:602 120.04549:675 120.08025:1307 121.05104:8980 122.06344:1231 122.09399:959 123.94061:1488 128.07225:810 130.06073:2…	C16H21N5O5	UNPD105555	Organic acids and derivatives	O=C(O)C3N(C(=O)C(NC(=O)C1NC(=O)CC1)CC=2N=CNC=2)CCC3	No
2.888	364.175	[M+H]+	100.95993:656 101.01822:576 101.05714:607 103.05249:671 104.04882:539 105.07113:518 106.06609:770 107.07666:630 107.96678:1528 109.09895:1230 112.92172:730 115.05305:1192 116.06381:683 117.05824:1766 118.06411:5030 119.06086:863 120.04504:1020 120.07965:706 121.05154:8760 122.06306:1012 122.0929:888 123.93977:1508 128.10527:520 130.06339:1296 131.06371:740 132.04451:1703 132.07933:864 133.0621:70…	C19H25NO6	dehydrosenkirkine	Carbonyl compounds	O=C2OC1C(=O)C(=CCN(C)CC1)COC(=O)C(O)(C(=C)CC2(=CC))C	No
7.021	364.186	[M+H]+	106.06609:255 107.04989:802 108.04932:436 109.05808:1056 119.01572:1494 120.04637:524 121.05248:590 122.06062:690 123.07208:715 124.07597:1440 132.04524:144 134.061:310 136.07436:1334 137.05103:5618 138.0562:353 144.05032:13 149.05646:274 151.06372:2822 152.07111:42935 153.07365:3488 161.06424:255 161.09317:198 163.07553:665 164.07272:1625 166.08643:6618 167.07779:685 170.07704:570 171.05327:352 …	C18H25N3O5	N-[(2S,3R,6R)-2-(hydroxymethyl)-6-[2-(4-morpholinyl)-2-oxoethyl]-3-oxanyl]-2-pyridinecarboxamide	Carbohydrates and carbohydrate conjugates	O=C(NC1CCC(OC1(CO))CC(=O)N2CCOCC2)C=3N=CC=CC=3	No
3.655	364.187	[M+H]+	100.11115:926 103.05399:355 107.06731:96 109.06169:49 112.07634:396 120.04469:2146 126.0104:3064 128.00804:1095 128.05042:1152 131.04922:360 133.05301:30 134.05981:998 134.15558:7 137.05246:88 146.02205:915 147.05276:269 148.04115:538 151.03995:2385 152.06657:581 159.032:455 159.0799:225 160.04178:1622 161.05823:76 162.05556:1856 163.06964:170 167.07098:291 169.02151:104 175.03081:3738 175.13902:…	C18H25N3O5	UNPD149777	Phenylpropanoids and polyketides	O=C(C=CC=1C=C(OC)C(OC)=C(OC)C=1)N2CCN(CC(=O)N)CC2	No
12.186	364.285	[M+H]+	101.06223:526 102.03551:541 103.04762:503 104.07149:1146 105.07014:2002 106.0708:541 107.08433:2098 107.96638:1977 109.06428:1774 109.10061:2331 110.06598:511 111.04563:548 111.078:566 115.08186:509 116.06944:1314 117.06714:1002 119.08517:8929 120.08794:1228 121.05121:9814 121.09789:3107 122.06216:837 122.09707:1145 123.08131:663 123.11419:957 123.93952:1621 130.02998:2289 131.08505:976 133.09686…	C22H37NO3	Leukotriene B4 dimethylamide	Lipids and lipid-like molecules	O=C(N(C)C)CCCC(O)C=CC=CC=CC(O)CC=CCCCCC	No
18.117	364.322	[M+H]+	101.07009:3068 104.10632:520 105.03338:1418 105.06947:3920 106.06741:2812 107.08449:5987 107.9658:1363 108.08716:547 109.06481:1883 109.10094:5936 110.06787:512 110.10307:846 111.0448:931 111.07864:1322 111.11414:976 113.06083:585 115.04345:554 117.07462:994 119.08486:4540 120.04427:3232 120.08089:1107 121.05194:9535 121.1002:7443 122.0575:977 122.09776:1701 123.08012:1542 123.11578:2763 123.9412…	C23H41NO2	Type IV cyanolipid 18:0 ester	Lipids and lipid-like molecules	N#CC(OC(=O)CCCCCCCCCCCCCCCCC)C(=C)C	No
4.533	365.171	[M+H]+	101.01834:603 101.06288:841 102.04144:1029 103.05371:1572 104.05877:797 105.02155:2376 105.06956:8727 106.06935:1646 107.05103:1751 107.08392:5431 108.04696:714 108.08273:1151 109.02849:3354 109.06393:3519 109.09918:2648 110.02809:864 110.06622:1128 110.09402:585 111.04453:1102 111.08157:1491 112.07452:941 113.06032:617 113.0909:507 114.0944:528 115.05575:1005 116.06699:1333 117.06929:1732 118.07…	C16H29O7P	(10S)-Juvenile hormone III diol phosphate	Lipids and lipid-like molecules	O=C(OC)C=C(C)CCC=C(C)CCC(OP(=O)(O)O)C(O)(C)C	No
2.342	365.19	[M+H]+	110.05499:1025 112.07561:26859 112.16404:554 113.07843:1829 116.06493:5040 127.07013:263 133.08078:589 136.06245:1980 139.06552:98 140.07077:2660 144.0448:8714 145.06796:1491 149.02431:929 158.08104:13791 159.08237:1362 163.08546:628 168.10374:193 180.06328:30879 180.17146:217 181.06805:2105 188.07507:605 196.0446:666 201.05679:413 327.11865:485 342.11542:1213 358.08618:983 367.1113:306	C19H28N2O3S	(8aR,12aS,13aS)-12-ethylsulfonyl-3-methoxy-5,6,8,8a,9,10,11,12a,13,13a-decahydroisoquinolino[2,1-g][1,6]naphthyridine	Diazanaphthalenes	O=S(=O)(N3CCCC4CN2CCC=1C=C(OC)C=CC=1C2CC34)CC	No
11.891	365.268	[M+H]+	121.05124:792 171.13731:196 341.0434:910 347.25934:821 365.26831:5223 366.27179:1178	C22H36O4	6-O-Acetylaustroinulin	Lipids and lipid-like molecules	O=C(OC1C(O)C(O)(C)C(CC=C(C=C)C)C2(C)(CCCC(C)(C)C12))C	No
12.258	365.268	[M+H]+	101.06998:4029 103.04987:1194 104.06553:870 105.06954:3128 106.06595:838 107.08499:11075 107.96729:1807 108.08822:1003 109.06596:1090 109.10091:3104 111.04386:3134 111.07573:926 111.11372:643 112.05059:521 113.05717:585 116.07047:1196 117.06844:1590 119.08571:532575 119.1758:32918 120.08858:48065 120.17858:1399 121.0509:10220 121.09535:5118 122.05547:1037 122.09856:1320 123.0771:1014 123.11648:14…	C19H32O4	(-)-Pironetin;NK 10958;NL 9C;PA 48153c;Pironetin	Lipids and lipid-like molecules	O=C1OC(CC(O)C(C)C(OC)C(C)CC=CC)C(C=C1)CC	No
2.053	359.143	[M+H]+	100.03826:517 103.05386:2856 112.07574:4187 114.10094:671 116.06928:1214 120.04346:2965 120.07876:3785 121.05437:2854 122.05971:879 122.09147:540 132.08002:569 133.04985:508 136.0619:59807 137.06346:3987 140.07106:589 148.14339:623 160.03882:986 162.05463:166 166.0701:591 167.07529:181 175.14569:725 181.0679:450 188.03458:502 257.0864:658 265.08527:701 293.08112:1741 303.08676:751 325.10577:743 3…	C19H22N2O3S	[4-(4-hydroxyphenyl)-1-piperazinyl]-[2-methoxy-4-(methylthio)phenyl]methanone	Diazinanes	O=C(C=1C=CC(=CC=1(OC))SC)N3CCN(C2=CC=C(O)C=C2)CC3	No
2.046	350.085	[M+Na]+	100.04052:862 100.95763:825 101.02277:572 101.95341:540 103.05412:2487 106.06557:651 107.07075:546 107.96658:1030 108.0711:585 109.03074:1015 109.06751:630 110.05962:1398 112.07577:5316 112.91973:594 116.06965:546 116.94786:647 119.03671:1354 120.04324:1932 120.0792:1839 121.05159:8237 122.0591:1394 122.09163:718 123.06709:1569 123.93936:755 127.04136:628 127.06979:540 130.07188:2250 130.11993:58…	C14H17NO8	Blepharin	Carbohydrates and carbohydrate conjugates	O=C2NC3=CC=CC=C3(OC2(OC1OC(CO)C(O)C(O)C1(O)))	No
4.072	366.166	[M+H]+	105.05927:1952 109.02784:1308 114.0556:592 118.0651:1192 125.05859:541 127.04072:1113 130.02914:1595 130.06421:1038 133.05214:18572 141.01895:416 144.07883:535 145.07317:1812 146.02379:1003 146.05975:6075 159.05588:1579 161.06395:879 164.03474:29 172.07388:1494 173.07138:42503 173.17824:606 174.06613:3187 179.07074:252 183.06848:150 185.06706:526 188.06818:568 193.08618:4954 194.04922:910 194.087…	C17H23N3O6	cathestatin B	Organic acids and derivatives	O=C(O)C2OC2(C(=O)NC(C(=O)NCCCCN)CC1=CC=C(O)C=C1)	No
20.617	366.337	[M+H]+	100.07638:512 101.0699:5044 102.08844:734 105.06969:3929 106.08309:2555 107.08479:7026 107.96654:616 108.08694:707 109.06529:1894 109.10097:8267 110.10378:765 111.04541:884 111.07788:1622 111.11586:1579 113.09345:528 116.07272:616 117.07753:810 119.08546:7914 120.08799:1938 120.966:540 121.05132:10958 121.09918:9523 122.0966:2336 123.08042:2775 123.11559:4831 125.06148:836 125.09465:1336 125.1232…	C23H43NO2	Semiplenamide A	Organic acids and derivatives	O=C(NCCO)C(=CCCC=CCCCCCCCCCCCCC)C	No
1.17	156.076	[M+H]+	100.95613:596 104.10716:35395 104.19042:1012 105.11071:1962 110.07147:1864 112.08471:775 112.89536:585 114.09936:573 116.07001:1620 121.05042:5214 122.09615:650 130.09586:2270 136.06476:505 138.05484:3330 139.91461:1908 144.13873:812 147.06824:712 149.02383:1276 158.09143:541 160.90317:693	C6H9N3O2	L-2-Amino-3-(1-pyrazolyl)propanoic acid	Organic acids and derivatives	O=C(O)C(N)CN1N=CC=C1	No
27.354	366.372	[M+H]+	100.08209:889 101.07128:210751 102.07443:9679 102.12674:3250 103.07088:744 105.07051:1329 106.06499:5777 107.07702:4832 107.96534:803 108.07847:1104 109.10094:4304 111.04429:1068 111.0782:861 111.11426:909 113.09383:671 117.08324:671 119.08473:2029 120.0807:2593 121.0508:17581 121.08936:10259 121.17477:564 122.05558:1308 122.09629:16304 123.10602:3580 124.08746:2844 125.09348:827 131.08397:1040 1…	C24H47NO	(4aR,5R,6R,8aR)-2-(6,10-dimethylundecan-2-yl)-5,8a-dimethyl-1,3,4,4a,5,6,7,8-octahydroisoquinolin-6-ol	Piperidines	OC1CCC2(C)(CN(CCC2(C1(C)))C(C)CCCC(C)CCCC(C)C)	No
5.393	367.101	[M+H]+	101.05749:725 102.03682:2354 103.05354:1808 104.05056:628 105.03416:783 105.06973:4332 106.06626:1356 107.0799:2247 107.96478:531 108.05148:611 108.08529:689 109.02852:1734 109.06541:1352 109.10069:1559 110.06644:512 111.04456:1271 111.07814:638 112.07631:3481 114.1021:3950 115.05509:1374 115.08731:938 116.06205:965 117.06528:1257 118.06611:856 119.04836:5044 119.08043:2193 120.0455:3631 120.0795…	C17H18O9	Furocoumarinic acid glucoside	Carbohydrates and carbohydrate conjugates	O=C(O)C=CC=2C=C3C=COC3(=CC=2(OC1OC(CO)C(O)C(O)C1(O)))	No
7.574	367.15	[M+H]+	117.05817:456 120.04419:85 122.09289:371 126.01183:1002 128.05142:1770 130.06458:2834 132.07996:193 145.05276:7402 146.05966:1041 158.06175:1511 160.07582:25387 160.177:663 161.08008:2645 163.03848:161 164.07568:85 173.02155:479 183.09378:274 207.06618:26 251.07097:211 252.07736:257 284.11438:14 320.04941:1453 369.11847:688	C17H22N2O7	UNPD13106	Lipids and lipid-like molecules	O=C1NC(=NC=2C=CC=CC1=2)CCCOC3OC(CO)C(O)C(O)C3(O)	No
6.14	346.086	[M+H]+	103.05271:482 117.05803:0 120.07977:576 130.06552:318 132.08118:2525 146.02486:1275 160.07585:38696 161.07954:3718 163.06847:559 175.03839:1535 178.05403:167 200.00513:664 207.06529:2569 269.06516:1812 270.06964:725 271.0799:1349 281.12735:604 287.12589:1096 297.05893:511 311.09451:5 315.06827:1460	C16H15N3O4S	N-[[[2-furanyl(oxo)methyl]hydrazo]-sulfanylidenemethyl]-3-(4-methoxyphenyl)-2-propenamide	Phenylpropanoids and polyketides	O=C(C=CC1=CC=C(OC)C=C1)NC(NNC(=O)C=2OC=CC=2)=S	No
6.148	336.108	[M+H]+	116.053:667 117.05894:2101 120.04411:1156 120.0771:630 121.05157:137 122.09576:238 123.0732:1058 126.01035:7846 128.00835:2337 128.04961:452 132.04552:2111 132.07785:640 133.07425:817 145.05414:574 146.02319:1206 148.04395:870 150.05536:823 152.07137:3007 160.07487:7968 166.049:572 167.07443:207 171.05649:1082 196.07915:667 207.06517:695 222.08032:1478 236.09349:776 237.10143:1319 247.09016:776 2…	C16H17NO7	Salfredin A7	Indoles and derivatives	O=C(O)C(N2C(=O)C=1C=C3OC(CC3(=C(O)C=1C2))C(C(=O)O)C)C	No
6.151	367.151	[M+H]+	103.05411:459 120.08009:550 130.06491:884 132.07681:2747 146.02443:1327 160.07564:38838 161.07927:3555 163.06233:748 175.03838:1335 178.04466:187 200.00742:664 207.06535:2623 269.06433:1754 270.07504:697 271.07947:1311 281.12674:541 287.1272:1037 297.07373:507 315.0708:1429 358.09009:690	C17H22N2O7	UNPD13106	Lipids and lipid-like molecules	O=C1NC(=NC=2C=CC=CC1=2)CCCOC3OC(CO)C(O)C(O)C3(O)	No
15.669	367.285	[M+H]+	101.06871:744 103.05604:669 104.10617:1290 105.06986:2814 106.06908:1208 107.08453:2880 107.96645:2161 108.08225:508 109.06725:1404 109.09982:3466 111.00691:1806 111.03912:674 111.07909:1223 111.11203:650 115.08735:583 117.07452:760 119.08559:2231 120.04473:1397 120.08279:846 121.04534:11344 121.09786:4367 122.05589:1160 122.09649:1422 123.07906:1336 123.11504:1790 123.94189:1442 125.06013:675 12…	C22H38O4	3beta-Acetoxy-8beta,15-dihydroxy-ent-labda-13E-ene	Lipids and lipid-like molecules	O=C(OC1CCC2(C)(C(CCC(=CCO)C)C(O)(C)CCC2(C1(C)(C))))C	No
15.291	367.285	[M+H]+	104.10735:157923 105.06895:540 105.10989:8226 106.11018:619 107.08517:414 109.06491:649 109.10061:671 121.09837:367 123.078:533 123.11529:317 125.00017:1350 135.11147:322 136.06273:2798 145.10071:322 146.98083:1499 147.11711:351 149.09402:620 163.01637:371 165.12691:1367 166.063:874 184.07411:149446 185.07715:7444 186.07817:1293 258.11011:3051 262.05484:699 289.25473:369 308.29501:602 339.28922:7…	C22H38O4	3beta-Acetoxy-8beta,15-dihydroxy-ent-labda-13E-ene	Lipids and lipid-like molecules	O=C(OC1CCC2(C)(C(CCC(=CCO)C)C(O)(C)CCC2(C1(C)(C))))C	No
3.246	609.214	[M+H]+	101.03818:2854 102.04712:5488 103.05429:38189 104.05327:7396 105.04864:883 106.06498:949 109.02964:2884 109.09898:886 112.0753:728 115.05299:2869 116.05665:2155 117.05716:15555 118.06415:7820 119.06361:1015 120.04528:3286 125.0237:588 126.05534:506 127.03905:4500 128.04964:15652 129.05695:6641 130.06525:208707 131.0675:21558 131.16325:545 132.04485:17933 133.0519:7054 134.05983:1947 137.058:504 1…	C29H36O14	Matteucinol 7-O-beta-D-apiofuranosyl(1->6)-beta-D-glucopyranoside;5,7-Dihydroxy-4'-methoxy-6,8-di-C-methylflavanone 7-O-beta-D-apiofuranosyl-(1->6)-beta-D-glucopyranoside	Phenylpropanoids and polyketides	O=C4C=5C(O)=C(C(OC2OC(COC1OCC(O)(CO)C1(O))C(O)C(O)C2(O))=C(C=5(OC(C3=CC=C(OC)C=C3)C4))C)C	No
3.253	415.116	[M+H]+	101.03779:2071 102.05019:5220 103.05406:28741 103.13863:781 104.05261:6768 105.04391:1069 106.06419:1102 109.02877:2661 109.10197:523 110.06389:65 112.07552:982 113.02431:569 114.05531:469 115.05273:1942 116.06585:2127 117.05733:9241 118.06477:3002 120.04498:5316 122.05888:672 124.07564:420 125.02413:738 126.05461:838 127.03928:4296 128.04918:10175 129.05653:4362 130.06523:150808 131.06764:13719 …	C20H18N2O8	UNPD205854	Diazanaphthalenes	O=C(O)C2=CC=CC1=NC=4C(N=C12)=CC=CC=4(C(=O)OC3OC(C)C(O)C(O)C3(O))	No
7.473	369.118	[M+H]+	103.05367:178 105.03571:192 105.0703:263 115.05495:779 117.05769:1 120.0445:42 122.07106:485 127.0405:979 129.03343:287 129.06903:760 130.06741:227 131.05197:587 132.07751:659 133.09248:296 137.05698:607 144.04768:12 145.05016:34 147.04506:4110 147.07961:2038 148.08202:623 155.08461:100 157.03432:197 159.05916:641 160.07532:962 164.04315:834 165.0666:640 167.08253:137 171.07907:188 173.12799:347 …	C17H20O9	3-O-Caffeoyl-1-O-methylquinic acid	Alcohols and polyols	O=C(OC1CC(OC)(C(=O)O)CC(O)C1(O))C=CC=2C=CC(O)=C(O)C=2	No
4.165	369.118	[M+H]+	101.0295:633 103.05389:508 104.05672:1403 105.03262:1506 106.06583:2318 107.05624:592 109.03028:922 109.06472:241 115.05363:645 115.08283:24 116.06662:1188 118.04222:988 119.0492:2333 120.07809:1229 121.05152:424 122.06083:571 123.04671:404 125.02573:819 127.04082:2411 129.05737:481 130.06519:3864 131.0641:757 134.05978:13854 135.06293:1374 136.06261:1623 138.05769:339 143.03754:866 144.0779:1192…	C17H20O9	3-O-Caffeoyl-1-O-methylquinic acid	Alcohols and polyols	O=C(OC1CC(OC)(C(=O)O)CC(O)C1(O))C=CC=2C=CC(O)=C(O)C=2	No
4.905	369.118	[M+H]+	119.04633:386 119.08228:751 123.04708:289 123.0809:479 132.04378:468 142.05293:2744 143.06793:975 149.09404:647 168.05675:4986 169.07486:5086 170.07002:1458 173.01797:970 175.0385:4071 176.06313:558 177.0555:927 182.07085:4014 183.0764:776 186.06923:867 200.02747:7410 201.03629:3938 202.04353:2941 203.04538:524 207.06586:5847 207.13333:767 208.0685:696 214.04718:505 215.05414:694 216.06027:1307 2…	C17H20O9	3-O-Caffeoyl-1-O-methylquinic acid	Alcohols and polyols	O=C(OC1CC(OC)(C(=O)O)CC(O)C1(O))C=CC=2C=CC(O)=C(O)C=2	No
4.16	369.13	[M+H]+	105.06479:656 108.02087:106 109.0347:836 119.04644:1484 123.04547:451 127.04542:979 130.06078:212 134.15021:484 136.06285:1828 144.08067:1619 145.05559:2169 151.03987:866 152.06847:735 153.01633:891 160.07222:723 162.05579:828 166.08307:819 169.07771:348 170.06245:191 171.09189:637 172.03946:6890 175.0423:2729 187.086:470 188.07018:4183 189.04214:1926 189.0771:526 193.06027:226 194.08093:2065 197…	C16H20N2O8	trans-3-Hydroxycotinine glucuronide	Carbohydrates and carbohydrate conjugates	O=C(O)C1OC(OC2C(=O)N(C)C(C=3C=NC=CC3)C2)C(O)C(O)C1O	No
3.583	369.148	[M+H]+	104.04954:4821 105.0341:16003 106.03532:1085 106.06498:17426 106.14898:534 107.07719:1942 109.02814:4034 109.09979:563 114.10125:175 115.04548:586 116.05262:4185 117.05785:2120 118.06229:537 119.04379:724 120.04488:2412 121.0527:1396 122.05939:521 124.07719:595 125.02337:492 127.03957:4892 128.04892:1109 129.01849:1057 132.08171:2260 133.05272:18213 134.06001:36654 135.06442:3255 137.05077:599 13…	C18H20N6OS	4-METHYL-5-{(2E)-2-[(4-MORPHOLIN-4-YLPHENYL)IMINO]-2,5-DIHYDROPYRIMIDIN-4-YL}-1,3-THIAZOL-2-AMINE	Oxazinanes	N1=CCC(=NC1=NC2=CC=C(C=C2)N3CCOCC3)C4=C(N=C(N)S4)C	No
9.308	322.155	[M+H]+	120.04451:7293 132.045:2403 146.02202:1342 146.05829:1727 158.06053:1882 158.09621:2838 163.05241:1103 168.08073:19501 169.08405:2447 172.04169:978 178.05074:2258 186.0914:5797 187.09428:837 237.07835:502	C19H19N3O2	1-[2-(hydroxymethyl)-1-benzimidazolyl]-3-(1-indolyl)-2-propanol	Indoles and derivatives	OCC2=NC1=CC=CC=C1N2CC(O)CN4C=CC3=CC=CC=C34	No
9.324	348.135	[M+H]+	116.0521:520 120.0446:1247 144.04497:1012 149.02359:1158 158.06155:314 158.09355:521 168.08031:2817 172.04143:1082 176.07179:370 178.05:9688 179.0562:1040 180.04785:175 186.09151:990 193.04912:115 214.08592:620 237.07785:945 254.08978:521 279.07495:169 291.07333:485 341.05734:1291	C20H17N3O3	Naucleofficine E	Indoles and derivatives	O=C3C5=CN=CC(=C5(C=C4C=2NC1=CC=C(O)C=C1C=2CCN34))C(O)C	No
3.018	370.125	[M+H]+	112.0761:1571 126.01078:673 130.06546:0 133.08398:1010 167.07301:624 176.04535:6812 177.0524:288 208.07185:8972 209.07584:997 301.12933:600	C15H19N3O8	UNPD125211	Nucleosides, nucleotides, and analogues	O=C1N=C(N)C=CN1C2OC(COC(=O)C)C(OC(=O)C)C2(OC(=O)C)	No
8.294	370.128	[M+H]+	101.02504:1028 101.05834:600 105.03181:634 105.06985:1688 106.06949:892 107.08163:1745 107.9659:1828 109.06541:893 109.10059:1591 111.04552:645 114.10143:827 115.05907:1062 117.06422:1287 118.066:587 119.04576:782 119.08527:1453 120.04396:2562 120.07643:1115 121.051:9269 121.09539:2270 122.08237:944 123.07477:1107 123.1175:716 123.9411:1622 126.01099:779 129.06853:508 130.06523:1682 131.07758:795…	C20H19NO6	Corlumidine	Alkaloids and derivatives	O=C2OC(C=3C=CC=1OCOC=1C2=3)C5C4=CC(OC)=C(O)C=C4CCN5(C)	No
4.07	370.139	[M+H]+	100.02329:731 103.05408:709 105.06906:451 114.10266:207 115.05273:1665 115.08815:548 118.05352:95 120.04436:11190 121.05075:1382 123.04611:602 128.05011:8497 129.05948:613 130.06474:1112 131.12799:9 146.02553:7855 146.05826:1194 148.04428:757 151.04216:78 159.05524:3871 161.06114:4432 164.03635:518 172.07567:540 174.05602:2549 185.06824:1430 187.08363:806 188.03506:1546 193.08418:2205 202.05223:8…	C19H19N3O5	Dichotomide XI	Alkaloids and derivatives	O=C(OC)CC(O)N(C(=O)C=1N=C(C(=O)C)C=2NC=3C=CC=CC3C2C1)C	No
9.647	355.13	[M+H]+	115.05388:939 116.05475:462 117.05866:2339 118.06226:494 121.05172:466 132.04404:405 132.07613:829 146.02451:661 160.07587:5514 161.08357:522 176.07306:667	C19H18N2O5	LSM-17343	Isoindoles and derivatives	O=C(NCC=1C=CC=2OCOC=2(C=1))CN4C(=O)C5C3C=CC(C3)C5(C4(=O))	No
16.596	307.227	[M+H]+	101.07178:1271 102.0919:1259 104.10707:618 105.0693:7564 106.08277:2712 107.08387:4832 107.96784:1664 108.08611:1112 109.06581:1508 109.10043:4285 111.04554:633 111.07853:1088 111.11566:830 115.09136:607 117.07498:837 119.08496:2740 120.08378:616 121.05235:9337 121.09885:5126 122.05782:901 122.09841:1183 123.08061:1039 123.11445:1692 123.94048:1200 125.09656:1231 129.01869:637 129.06586:640 131.0…	C19H30O3	5-Androstene-3b,16b,17a-triol	Lipids and lipid-like molecules	OC4CC3=CCC1C(CCC2(C)(C(O)C(O)CC12))C3(C)CC4	No
16.569	353.269	[M+H]+	100.07439:715 101.07083:1529 102.09179:1350 104.10724:919 105.06891:3451 106.08426:3294 107.08453:5188 107.96647:1623 108.08575:725 109.06493:2237 109.10132:5460 110.10046:588 111.04615:619 111.08157:1066 111.11478:1193 115.08649:568 117.07774:852 119.08503:3431 120.08567:689 121.05199:8997 121.0993:6190 122.05647:1108 122.09497:1413 123.07861:1423 123.11592:2068 123.94071:1007 125.09618:676 129.…	C21H36O4	MG(18:3(9Z,12Z,15Z)/0:0/0:0)	Lipids and lipid-like molecules	O=C(OCC(O)CO)CCCCCCCC=CCC=CCC=CCC	No
16.584	368.316	[M+H]+	101.07035:1968 102.09153:962 104.10596:820 105.0691:3754 106.08449:2597 107.08488:4081 107.96676:1440 108.0846:763 109.06635:1813 109.10064:5113 111.04517:746 111.07892:862 111.11651:712 113.05758:551 113.09577:575 116.06665:513 117.06962:1065 119.0416:598 119.08419:3337 120.0844:1058 121.05167:9594 121.09953:5612 122.09612:1642 123.08147:1050 123.11439:1860 123.94127:1161 125.0969:1144 129.01634…	C22H41NO3	prostaglandin F2alpha dimethylamine	Alcohols and polyols	OC(C=CC1C(O)CC(O)C1(CC=CCCCCN(C)C))CCCCC	No
16.566	375.267	[M+H]+	101.06874:1575 102.09163:1029 105.07005:4411 106.08202:1629 107.08485:3841 107.96668:2145 109.06571:1483 109.10046:4611 110.06374:667 111.04629:611 111.07872:1026 117.07832:622 119.08612:3320 120.08534:911 121.05113:8751 121.09841:5033 122.05711:716 122.09937:1458 123.0813:1174 123.11591:1951 123.94048:1054 125.09589:940 127.0766:518 129.02104:661 131.08379:1770 133.08826:13390 134.09312:1499 135…	C27H34O	UNPD145277	Lipids and lipid-like molecules	O=C5C(=CC1=CC=CC=C1)CC3(C)(C(CCC24(C=CC(C)(CCC23)C4))C5(C)C)	No
7.65	371.124	[M+H]+	102.03522:618 104.05051:783 104.10639:627 105.03548:2174 106.0654:5313 116.05058:2256 117.05933:109 119.03676:64026 126.01022:825 130.03008:439 132.04521:2292 133.05266:1576 146.02318:2589 146.06044:1296 147.0657:322 148.0507:401 149.07913:433 153.05508:543 161.07251:578 173.06117:511 174.05597:2865 175.0643:417 187.08905:810 202.05103:1386 215.08252:2942 216.07928:608 249.07037:939 251.07545:106…	C19H18N2O6	DOB 41	Diazanaphthalenes	O=C(O)C2=CC=CC1=NC3=C(N=C12)C=CC=C3C(OC(=O)C(OC)CO)C	No
7.65	350.15	[M+H]+	102.03362:1217 104.04958:2020 104.10708:1075 105.0348:2908 105.06356:577 106.06533:8390 111.04675:113 116.04953:3720 117.05764:489 119.03671:102740 120.04166:210 122.09405:948 123.04456:553 127.04128:437 130.03064:1123 132.04445:12300 133.0547:3725 146.02466:3656 146.05853:3105 147.06003:2004 149.07146:1698 160.07585:2945 161.07167:3315 162.05658:501 170.06339:17 171.09276:609 172.03751:235 172.0…	C20H19N3O3	LSM-3853	Indoles and derivatives	O=C1N(C(=O)C4N1C(C=3NC2=CC=CC=C2C=3C4)(C)C)CC=5OC=CC=5	No
5.524	371.159	[M+H]+	103.05037:1439 105.06915:543 107.05093:1215 107.0826:278 115.05172:387 117.06232:159 123.07853:407 126.02984:166 127.04123:633 128.06105:209 129.06532:371 131.05109:3053 132.04816:1997 133.06769:3679 134.06166:1289 135.08081:1687 137.05995:23113 138.06273:2272 142.07202:340 144.09816:550 145.06319:1141 146.02467:1433 146.06013:1386 148.04231:102 149.0247:66 149.05597:846 150.06226:399 151.07449:2…	C20H22N2O5	methyl (3R,3'S,8'S,10'R)-2-oxospiro[1H-indole-3,12'-5,11-dioxa-1-azatricyclo[8.4.0.03,8]tetradec-6-ene]-7'-carboxylate	Indoles and derivatives	O=C(OC)C2=COCC3CN1CCC5(OC1CC23)(C(=O)NC4=CC=CC=C45)	No
5.35	371.167	[M+Na]+	109.10001:57 115.05434:463 121.05125:363 123.11509:534 139.91417:440 145.06264:398 146.05927:815 149.05687:1094 151.11118:1121 153.08392:245 161.0621:691 161.12819:231 165.1254:569 173.06461:115 177.05806:1396 181.08299:1787 191.07201:1506 193.08649:157 201.10117:256 209.08057:8029 210.08205:971 217.09106:356 219.06407:984 232.07147:1119 265.10541:787 351.10757:1739 365.12036:1085 371.1676:1934	C16H28O8	UNPD128191	Lipids and lipid-like molecules	OCC2OC(OCC1=CC(O)C(CC1)C(O)(C)C)C(O)C(O)C2(O)	No
4.484	371.167	[M+H]+	100.07641:600 101.03028:502 101.06731:853 102.04065:1116 103.05345:1610 104.05885:738 105.02692:1675 105.0697:4603 106.06643:1469 107.07898:4122 107.96806:716 108.04964:640 108.08569:939 109.02925:2766 109.06423:3883 109.09935:2797 110.06402:1126 110.0983:521 111.04317:1380 111.08037:1865 112.07724:921 113.05934:829 113.09373:839 114.08845:757 115.0543:727 116.06755:1012 117.06772:1014 118.0687:7…	C16H28O8	UNPD128191	Lipids and lipid-like molecules	OCC2OC(OCC1=CC(O)C(CC1)C(O)(C)C)C(O)C(O)C2(O)	No
4.053	317.113	[M+H]+	100.02232:2003 100.07942:512 100.95992:502 101.02933:807 101.05704:612 102.03817:1172 103.0539:6680 104.05579:2518 105.03252:2943 105.06934:11179 106.06578:2940 107.06079:1292 107.96597:795 109.02908:1172 109.06178:1062 109.09621:645 110.06437:532 112.07468:1606 112.92081:572 113.02246:596 114.05524:9955 114.09882:2663 115.05541:6529 116.06648:2062 116.94936:528 117.05927:864 118.0453:4742 119.04…	C16H16N2O5	3-oxo-2-[(6-oxo-1-phenyl-3-pyridazinyl)oxy]butanoic acid ethyl ester	Diazines	O=C1C=CC(=NN1C2=CC=CC=C2)OC(C(=O)OCC)C(=O)C	No
4.039	357.107	[M+Na]+	105.05903:934 107.96645:925 109.02814:305 114.0547:320 118.06544:102 120.04456:8604 121.05127:1475 122.09312:260 127.03927:829 133.05261:776 137.05994:1276 141.02025:310 145.07285:1030 146.02394:4867 146.06013:7651 148.04466:505 151.04134:857 164.03467:755 164.0661:634 173.07095:2779 174.0661:3584 175.06218:533 188.03873:1419 193.0856:589 194.08701:802 195.05647:170 197.08171:274 199.08749:197 20…	C16H18N2O6	cappariloside A	Indoles and derivatives	C1=CC2=C(C(=C1)O[C@H]3[C@@H]([C@H]([C@@H]([C@H](O3)CO)O)O)O)C(=CN2)CC#N	Yes
11.812	323.222	[M+H]+	104.04045:1066 105.03271:548 105.06984:1370 107.08488:96 107.96678:1139 109.10082:482 116.054:899 117.06792:341 119.03767:1632 120.04589:4759 121.0979:430 123.08092:266 123.11479:225 123.94231:265 130.0318:346 131.03784:1571 131.08336:500 132.04437:3507 133.09648:713 135.11464:573 139.91599:305 144.04919:1358 145.10199:194 146.02502:9951 147.06097:354 147.11526:499 148.04362:626 149.09344:479 149…	C19H30O4	3alpha-Hydroxyayapanonic acid	Lipids and lipid-like molecules	O=C(O)C=C(C)CCC1C(=O)CCC2C(C)(C)C(O)CCC12(C)	No
11.362	374.185	[M+H]+	103.05302:1929 104.10713:838 105.06918:2653 106.06623:773 107.08324:2283 107.96651:2166 109.06747:673 109.1004:2588 110.06224:554 111.07776:929 116.06263:705 117.06515:1424 119.04308:612 119.08518:4260 120.04499:1812 120.08324:879 121.05077:9495 121.09767:3375 122.09056:1234 123.08327:763 123.11224:768 123.94177:1655 128.05418:699 128.95436:512 129.06413:594 130.06497:7292 131.07988:1261 132.0449…	C23H23N3O2	LSM-2017	Indoles and derivatives	O=C1N(C(=O)C4N1C(C=3NC2=CC=CC=C2C=3C4)(C)C)CC5=CC=CC=C5C	No
4.434	376.101	[M+H]+	109.0287:621 109.06564:912 109.09859:742 112.07582:503 117.07814:800 119.08456:405 122.05934:572 123.08007:240 127.03871:1223 127.11036:384 128.04974:1309 128.1066:5551 129.05537:1094 129.09871:633 131.07149:715 132.10051:1759 133.0939:1085 136.06575:40 137.06506:603 144.06279:290 146.05971:3180 147.06271:707 151.04195:641 152.06964:638 156.09369:115 158.06834:347 162.04039:1559 164.07074:2400 16…	C12H18N5O7P	N(6),N(6)-dimethyl-AMP	Nucleosides, nucleotides, and analogues	O=P(O)(O)OCC3OC(N2C=NC1=C2(N=CN=C1N(C)C))C(O)C3(O)	No
7.818	376.165	[M+H]+	103.05367:664 104.10726:559 105.06946:1430 106.06698:996 107.08434:2219 107.96722:1280 109.02667:501 109.06308:818 109.10026:1947 111.04552:610 111.08044:840 114.10236:2980 115.05242:653 115.09046:785 116.06133:553 117.05943:1928 118.06409:616 119.04614:1718 119.0843:1659 120.04478:6072 121.05145:7880 121.09812:2013 122.07973:1009 123.08212:1000 123.11456:829 123.9403:902 125.09614:748 128.06754:…	C22H21N3O3	UNPD108576	Indoles and derivatives	O=C(C=1OC(=NC=1(O))C(N(C)C)CC2=CC=CC=C2)C4=CNC3=CC=CC=C34	No
11.793	376.166	[M+H]+	104.10752:1360 105.03354:544 105.06979:3193 106.06963:1001 107.08524:4613 107.96663:2279 109.06609:1036 109.10041:3505 111.0433:563 111.08111:602 114.10338:948 115.08828:514 116.0634:796 117.07043:1372 118.06787:625 119.03921:1348 119.08542:8877 120.0444:3533 120.0859:1774 121.05186:9704 121.09792:4563 122.05996:975 122.0938:891 123.08293:1211 123.11584:1079 123.9404:1858 125.09752:610 129.06781:…	C22H21N3O3	UNPD108576	Indoles and derivatives	O=C(C=1OC(=NC=1(O))C(N(C)C)CC2=CC=CC=C2)C4=CNC3=CC=CC=C34	No
14.379	376.18	[M+H]+	103.05516:60 130.0647:15380 130.15913:419 131.071:782 142.08075:277 146.06175:477 160.09665:884 243.09248:36 244.09752:36 257.10867:832 259.12189:449	C18H25N5O2S	4-[[4-(dimethylamino)-7,7-dimethyl-6,8-dihydropyrimido[4,5-b][1,4]benzothiazin-9-yl]amino]butanoic acid	Organic acids and derivatives	O=C(O)CCCNC3=C2C(=NC1=C(N=CN=C1S2)N(C)C)CC(C)(C)C3	No
2.968	376.185	[M+H]+	100.95884:928 101.02626:521 102.04102:644 103.04874:599 104.04934:992 105.06706:719 106.06537:1037 107.06277:687 107.96589:1361 108.06232:633 109.0531:687 109.09977:904 110.06665:1234 112.08039:1564 112.92159:649 114.05298:627 115.05363:819 116.07068:15411 116.94813:706 117.06113:2432 118.06485:3455 119.05331:1218 120.04453:1989 120.07961:1601 121.05119:8507 122.0769:1093 123.04466:770 123.07738:…	C19H25N3O5	(4-{4-[2-(gamma-L-glutamylamino)ethyl]phenoxymethyl}furan-2-yl)methanamine(1+)	Organic acids and derivatives	O=C(O)C(N)CCC(=O)NCCC2=CC=C(OCC1=COC(=C1)CN)C=C2	No
10.864	376.2	[M+H]+	103.05305:579 104.10553:645 105.06886:1669 106.07373:863 107.0825:1806 107.96719:2014 108.08157:688 109.06679:923 109.1012:2228 111.04352:541 111.07635:511 117.06305:672 119.03689:916 119.08387:1581 120.04472:2276 120.07738:951 121.05118:10303 121.09505:2657 122.05883:579 122.0964:1303 123.08019:760 123.11515:932 123.9408:1807 130.06552:1057 131.08536:1068 132.04597:2241 133.09831:1973 134.06059:…	C23H25N3O2	2-cyano-N-(4-ethoxyphenyl)-3-[3-methyl-4-(1-pyrrolidinyl)phenyl]-2-propenamide	Phenylpropanoids and polyketides	N#CC(=CC=1C=CC(=C(C=1)C)N2CCCC2)C(=O)NC3=CC=C(OCC)C=C3	No
9.469	355.13	[M+H]+	105.06959:1392 106.0676:864 107.08398:1752 107.96652:2257 109.06657:834 109.10133:1993 110.06673:569 111.04447:584 111.08002:820 117.06976:552 119.08217:1310 120.04348:1591 120.07922:691 121.0513:10490 121.09726:2275 122.06602:882 122.09512:899 123.04842:1046 123.07585:711 123.11703:663 123.94086:1960 130.06566:917 131.07945:660 132.04416:1274 132.07866:893 133.09317:1359 134.0601:1443 135.0761:7…	C19H18N2O5	LSM-17343	Indoles and derivatives	O=C(NCC=1C=CC=2OCOC=2(C=1))CN4C(=O)C5C3C=CC(C3)C5(C4(=O))	No
8.668	377.114	[M+H]+	107.08374:516 116.0524:471 117.05893:3996 120.04421:1072 121.09451:215 130.06441:4231 131.07088:258 158.06108:957 176.06912:464 206.09644:1533 216.08122:4525 217.08734:1615 218.09019:540 219.0936:259 232.09976:1981 233.10574:2762 234.09499:2463 242.08023:699 243.09134:4016 244.09628:926 247.08545:180 249.0676:1356 260.0947:975 261.10187:7931 262.10406:1595 286.05093:300 316.08926:1271 317.09177:4…	C13H20N4O7S	Altemicidin;Artemicidin;Artemicidine	Organic acids and derivatives	O=C(N)C1=CN(C)CC2C1CC(O)C2(NC(=O)CS(=O)(=O)N)(C(=O)O)	No
7.372	377.161	[M+H]+	102.03464:10650 102.12039:534 103.04857:2381 104.05199:1073 105.03329:1309 105.06874:2406 106.06806:787 107.07652:1603 107.96677:1489 108.07903:604 109.06523:1065 109.09995:1071 115.05522:1230 116.05258:2279 117.05997:4282 118.06525:1274 119.04803:1173 119.08266:1645 120.04514:1358 120.08201:771 121.03278:25010 122.03589:2189 122.06773:1780 122.09278:1185 123.08115:823 123.11249:578 123.94141:148…	C21H20N4O3	(+)-Verrucine A;Verrucine A	Diazanaphthalenes	O=C(N)CCC3C(=O)NC(C2=NC1=CC=CC=C1C(=O)N23)CC4=CC=CC=C4	No
2.634	362.085	[M+Na]+	103.0458:711 104.04764:136 105.03246:1044 105.06527:357 106.06557:611 107.05374:1184 108.05554:202 109.06061:107 116.04866:606 116.06654:358 117.03171:259 117.05512:187 122.05896:678 129.02492:534 132.04439:1841 133.05147:1255 134.06137:1302 145.03146:445 146.05946:226 159.03047:909 177.0546:793 178.05275:792 179.07979:312 185.04376:558 191.06723:138 229.04836:206 260.10159:538 263.07016:355 265.…	C15H17NO8	6-hydroxyindole-3-carboxylic acd 6-O-beta-D-glucopyranoside	Carbohydrates and carbohydrate conjugates	O=C(O)C3=CNC2=CC(OC1OC(CO)C(O)C(O)C1(O))=CC=C23	No
6.723	378.082	[M+H]+	106.03323:601 112.08104:621 121.051:622 126.00974:1328 127.04104:335 130.06537:179 132.04495:3508 133.05399:551 137.09151:463 140.06964:1898 147.05963:410 149.07071:979 153.05736:195 165.12318:223 171.09563:471 173.13158:339 175.14624:221 178.05374:401 185.0719:679 186.08638:1899 187.08604:1152 201.16089:439 213.07213:756 214.08601:1138 215.08237:7155 229.10326:364 232.10632:1226 233.078:739 235.…	C11H16N5O8P	2'-O-methylguanosine 5'-monophosphate	Nucleosides, nucleotides, and analogues	O=C3NC(=NC1=C3(N=CN1C2OC(COP(=O)(O)O)C(O)C2(OC)))N	No
6.906	511.134	[M+H]+	120.04484:6328 121.05202:583 125.02265:433 128.05057:897 130.02982:217 131.05194:343 132.04648:2134 135.07835:570 144.04457:2430 146.06117:1135 149.0258:964 151.04031:546 159.03757:620 160.03989:6106 163.06973:575 170.06331:581 172.04033:1079 174.05489:914 177.05516:1594 178.05655:345 182.01871:529 184.07518:831 186.05893:880 193.0806:232 198.05557:1388 199.02197:771 199.05469:527 200.07164:587 2…	C19H23N6O9P	3'-L-tyrosyl-AMP	Nucleosides, nucleotides, and analogues	O=C(OC1C(O)C(OC1(COP(=O)(O)O))N3C=NC=2C(=NC=NC=23)N)C(N)CC4=CC=C(O)C=C4	No
5.734	378.116	[M+H]+	101.05936:652 102.03508:2652 103.0535:1203 104.0527:1038 104.10487:523 105.02926:851 105.06918:2152 106.06575:1351 107.08205:2991 107.96619:852 108.07561:846 109.02815:1781 109.06387:1786 109.10086:4357 110.06951:1011 110.09942:995 111.04449:520 111.08121:701 112.0775:1985 115.05448:1527 116.06768:1953 117.06226:1161 118.06345:1191 119.04255:2385 119.08409:3040 120.04476:5980 120.07932:3161 121.0…	C22H19NO3S	N-ethyl-8-methyl-4-oxo-N-(phenylmethyl)-2-thieno[3,2-c][1]benzopyrancarboxamide	Phenylpropanoids and polyketides	O=C4OC=1C=CC(=CC=1C3=C4(C=C(C(=O)N(CC2=CC=CC=C2)CC)S3))C	No
6.2	378.145	[M+H]+	120.04543:1204 121.09122:750 123.1141:613 132.05287:1477 137.08914:314 145.04785:414 146.02539:6254 147.0614:433 155.06229:1203 160.052:6523 161.05737:454 163.05045:3026 201.10361:1193 207.06604:617 215.08173:1163 220.16974:563 230.10292:950 233.0909:542 238.17848:838 281.12674:940	C21H19N3O4	UNPD47179	Indoles and derivatives	O=C(OC)C3=CN=CC=4C(O)=C(O)N2CCC=1C5=CC=CC=C5(NC=1C2CC3=4)	No
4.844	379.1	[M+Na]+	117.03345:673 121.05212:919 123.07999:285 127.04027:591 127.06993:329 149.09663:669 151.10983:231 153.05479:900 162.03737:18340 163.03915:2532 163.06796:194 164.03767:997 165.12437:255 167.13936:542 175.03755:514 177.05475:1662 181.05731:1213 203.06146:193 207.06569:1717 207.13541:899 208.07008:83 209.14946:444 216.10287:1299 270.15012:750 289.05576:1147 302.17572:2642 303.17181:622 313.07776:417…	C16H20O9	1-O-Feruloylglucose	Phenylpropanoids and polyketides	O=C(OC1OC(CO)C(O)C(O)C1(O))C=CC=2C=CC(O)=C(OC)C=2	No
4.813	345.144	[M+H]+	101.02551:211 105.02015:1762 109.02856:1334 109.06239:554 111.08172:781 112.07634:232 118.06474:111 122.02347:7552 122.05927:1902 125.09535:1166 126.04758:743 127.03918:2429 128.04971:22 130.06149:201 134.06009:2027 140.06999:1905 142.08495:577 144.04387:641 146.05956:787 149.05899:1381 151.10883:1096 152.10782:306 159.02585:901 163.04089:2763 165.03819:373 169.12289:364 172.04045:3525 175.14391:…	C18H20N2O5	UNPD41349	Organic acids and derivatives	O=C(OC(=O)C(N)CC1=CC=C(O)C=C1)C(N)CC2=CC=C(O)C=C2	No
5.086	374.18	[M+NH4]+	101.0639:518 102.03481:4894 103.05219:1510 104.05196:1967 104.10742:608 105.0356:1633 105.06901:3117 106.06367:1993 107.08292:2242 107.96555:816 109.02847:1161 109.06396:2040 109.09865:1011 110.07337:600 111.04353:576 111.08393:536 112.07592:1555 114.10268:856 115.05585:1003 115.08263:576 116.06171:918 117.05684:1458 118.06245:618 119.04295:1989 119.08404:1245 120.0452:2231 120.07647:1312 121.051…	C17H24O8	Grevilloside A	Carbohydrates and carbohydrate conjugates	OC=2C=C(OC1OC(CO)C(O)C(O)C1(O))C=C(C=2)CC=CCCO	No
3.339	379.207	[M+H]+	100.07562:561 100.95921:616 102.05012:605 103.0537:1916 104.05293:738 105.07036:2075 106.06573:921 107.06832:568 107.966:954 109.05249:612 109.0983:500 110.0701:1323 112.07908:710 112.9203:648 114.09207:580 115.0527:800 116.07015:1980 116.94684:625 117.0602:812 119.05793:1140 120.04662:583 120.07931:1480 121.05173:8030 122.07555:978 123.93993:837 124.06637:521 127.0377:562 128.06424:716 130.06567…	C17H26N6O4	Pentosidine	Organic acids and derivatives	O=C(O)C(N)CCCNC1=NC2=CC=CN(C2(=N1))CCCCC(N)C(=O)O	No
3.973	380.097	[M+H]+	103.05785:872 114.05495:198 119.08278:598 120.0451:5224 121.05102:994 122.09488:230 129.07118:47 130.02934:600 131.04155:1732 134.05997:7265 134.15753:358 138.05547:580 139.9157:282 148.04074:1446 151.04404:760 156.07616:347 158.11632:50 160.0508:901 167.10106:494 171.08801:202 172.07527:371 176.14754:18 181.07765:167 183.07753:115 184.06438:86 188.03319:739 192.07692:1419 193.0798:56 199.08717:1…	C11H18N5O8P	7n-Methyl-8-Hydroguanosine-5'-Monophosphate	Nucleosides, nucleotides, and analogues	O=C1NC(=NC2=C1N(C)CN2C3OC(COP(=O)(O)O)C(O)C3(O))N	No
6.78	380.182	[M+H]+	100.99802:147 105.06895:793 107.08452:806 107.96602:364 109.10067:1827 111.07957:800 119.08079:1119 121.05197:450 121.09615:622 122.06023:727 122.09511:115 123.11224:431 123.93984:189 124.03889:859 124.07726:1335 127.01643:130 129.01027:75 139.07614:731 147.11534:1325 149.1283:981 150.05618:651 152.06892:714 161.09448:1448 162.0547:3914 166.08614:205 167.06079:2457 167.10187:955 168.09711:635 174…	C18H25N3O6	UNPD152789	Organic acids and derivatives	O=C(O)C3N=C2C(=CN1C(C(=O)O)CCCC1C2CC3)CCC(N)C(=O)O	No
5.684	387.132	[M+H]+	101.09156:462 112.07559:3301 118.06419:605 119.0737:6469 120.04601:318 120.07836:215 122.06023:24394 122.14841:783 123.06125:580 124.07572:200 139.91525:461 140.07092:23209 141.07312:1313 144.04614:1696 146.06056:10674 148.07796:1289 150.09305:451 161.054:544 162.05556:161528 163.05914:14870 164.06842:2481 165.11736:996 176.07126:8579 177.07889:120524 178.08591:60749 179.09013:5611 188.04019:499 …	C14H26O10S	alpha-L-Rhap-(1->3)-beta-D-Glcp-O[CH2]2SH	Carbohydrates and carbohydrate conjugates	OCC1OC(OCCS)C(O)C(OC2OC(C)C(O)C(O)C2O)C1O	No
24.89	380.317	[M+H]+	100.08083:739 101.07095:23656 102.07577:1160 102.12832:1078 103.04482:562 105.06886:2650 106.06599:7183 107.07907:7874 108.07879:926 109.06322:787 109.10096:8123 110.10515:916 111.04407:1476 111.07826:1204 111.11578:2150 112.05592:648 113.09741:889 115.08634:599 116.06949:766 117.07283:1045 119.08523:4321 120.08321:3948 121.05054:13156 121.09334:13275 121.18505:556 122.09644:14037 123.11407:6395 …	C23H41NO3	Calicogorgin A	Lipids and lipid-like molecules	O=C(CCCCCCCCCCC=1OC(=C(C=1C)C)CCC)C(NC)CO	No
1.23	381.08	[M+K]+	100.0749:799 101.02217:2096 102.05254:533 102.96506:546 104.1072:4301 110.06735:540 110.97474:612 111.0052:633 112.89459:1119 112.92247:525 113.02159:605 114.05292:819 115.03944:1375 116.94821:606 121.0507:6634 122.05324:583 124.03823:823 124.99924:502 129.01923:1261 130.05051:863 130.08278:656 138.05542:1266 139.91508:4424 141.91266:761 143.0271:685 147.06618:780 149.0249:1395 157.01347:1651 203…	C12H22O11	Kojibiose	Lipids and lipid-like molecules	O=CC(OC1OC(CO)C(O)C(O)C1(O))C(O)C(O)C(O)CO	No
1.951	365.105	[M+Na]+	102.04937:2154 103.05454:154288 104.05766:11970 105.06232:666 107.05243:2326 109.04259:103 112.07573:11355 113.07965:750 114.09102:515 116.07071:2923 118.06616:2679 119.07162:2818 120.081:130055 121.08277:13145 127.04064:768 127.08646:804 128.07143:511 131.05019:577 135.03783:47 136.15575:835 137.06381:65 139.91394:3286 140.07036:4717 141.07912:444 141.91315:493 152.05939:687 155.08482:289 158.02…	C12H22O11	Maltulose	Lipids and lipid-like molecules	O=C(CO)C(O)C(O)C(OC1OC(CO)C(O)C(O)C1(O))CO	No
4.116	381.116	[M+Na]+	103.05482:48 108.02114:1098 109.0296:275 115.05132:239 117.05968:326 118.06475:216 119.04995:318 120.04508:524 120.07744:1433 121.05179:694 123.04669:3568 125.06032:1144 130.0305:1129 130.0625:693 132.0779:1445 133.05263:1114 134.05896:3289 137.0585:659 141.01825:76 144.07864:1851 145.07239:48 146.06018:461 147.05666:13810 148.05107:657 149.05305:723 151.03897:5960 153.01765:1140 153.05785:331 15…	C16H22O9	Gardaloside	Carbohydrates and carbohydrate conjugates	O=CC2=COC(OC1OC(CO)C(O)C(O)C1(O))C3C(=C)C(O)CC23	No
3.154	381.129	[M+H]+	100.03982:642 100.07748:579 101.03738:2295 102.0525:6710 103.05441:20591 103.13451:589 104.0546:5314 104.1044:783 105.03575:3127 106.06493:4218 107.06599:877 108.04877:705 109.02893:2392 109.0596:1181 109.10067:563 110.063:2137 111.04889:653 112.04254:741 112.07539:3143 113.02217:1369 114.05409:1200 114.09898:984 115.05357:1627 116.06225:2716 117.05744:7404 118.06513:3911 119.04797:1616 120.04475…	C18H24N2O3S2	UNPD32907	Organic acids and derivatives	O=C1NC(C(=O)NC1SC)(CC2=CC=C(OCC=C(C)C)C=C2)SC	No
3.505	381.172	[M+H]+	104.05089:2216 105.03394:9559 105.06605:2637 106.06548:10065 107.06782:879 109.03043:2031 115.05106:578 116.06:2050 120.04486:534 121.05386:714 124.04084:349 127.03899:2311 129.02005:568 132.07933:2643 133.05345:15239 134.06017:25393 135.06447:2281 137.05586:479 141.09854:879 145.05034:1474 147.05608:997 148.04387:1425 155.03432:608 156.03905:805 158.06841:318 159.03842:1290 161.05981:2269 162.06…	C20H28O5S	Ecabet	Lipids and lipid-like molecules	O=C(O)C2(C)(CCCC3(C1=CC(=C(C=C1CCC23)C(C)C)S(=O)(=O)O)(C))	No
2.718	382.171	[M+NH4]+	100.0796:774 100.95829:781 101.02142:573 101.06016:966 101.95106:509 103.04613:690 104.05495:890 105.0245:1591 105.0696:795 106.06413:1433 107.0546:2823 107.96696:1142 108.06644:876 109.02961:2235 109.06331:1077 109.09668:761 110.06223:1185 111.04485:732 112.0714:581 112.92131:640 113.05725:547 115.0497:649 116.05474:1447 117.0655:1025 118.06496:1707 119.06073:814 120.04565:807 120.08038:941 121.…	C15H24O10	UNPD141841	Carbohydrates and carbohydrate conjugates	OCC4OC(OC2OC1OCC3(O)(CC(O)C(C1)C23))C(O)C(O)C4(O)	No
2.393	382.197	[M+H]+	101.02214:515 107.07239:440 108.05563:6416 109.05115:625 110.06931:1340 113.01891:633 116.06385:832 117.05859:667 119.03617:195 120.04298:586 121.05168:79 125.08169:3131 131.12907:587 133.05392:334 136.06195:222 137.06378:27 139.0722:659 139.91492:795 144.04424:13802 145.04878:1347 146.06084:950 148.04077:443 156.07756:1864 164.10587:568 167.10408:4711 180.06427:3554 198.10086:453 207.06317:148 2…	C19H23N7O2	4-[(2-{4-[(CYCLOPROPYLCARBAMOYL)AMINO]-1H-PYRAZOL-3-YL}-1H-BENZIMIDAZOL-6-YL)METHYL]MORPHOLIN-4-IUM	Benzimidazoles	O=C(NC4=CNN=C4(C1=NC2=CC=C(C=C2(N1))CN3CCOCC3))NC5CC5	No
14.727	325.237	[M+H]+	104.10709:13526 105.06931:590 105.11003:1260 106.11028:81 107.08342:445 109.10037:593 119.08497:341 120.96552:1153 121.09859:589 123.11596:428 124.99888:150 146.98155:486 155.01059:1625 161.09668:843 163.01717:166 167.97998:944 176.9929:520 184.07388:665 186.0797:10 195.00201:997 239.23689:690 240.07037:669 257.24582:368 258.11035:239 262.05185:328 282.28:2393 283.27029:442 313.27365:38580 313.41…	C19H32O4	(-)-Pironetin;NK 10958;NL 9C;PA 48153c;Pironetin	Lipids and lipid-like molecules	O=C1OC(CC(O)C(C)C(OC)C(C)CC=CC)C(C=C1)CC	No
14.752	382.294	[M+H]+	105.06921:507 105.11033:138 106.11036:31 107.08429:667 109.10084:1796 119.08516:532 120.96581:1815 121.09832:818 123.11503:771 133.0928:195 135.11322:519 137.12929:495 145.10077:136 145.9976:573 146.98175:862 155.01028:2095 161.09668:837 167.98032:1151 176.99379:506 195.00261:1185 199.03772:21 239.2355:997 257.25299:719 259.11594:96 262.0549:390 282.27853:2955 283.27664:666 313.27368:48070 314.27…	C22H39NO4	11,12-DiHETrE-EA	Amines	O=C(NCCO)CCCC=CCC=CCC(O)C(O)CC=CCCCCC	No
2.862	383.097	[M+H]+	100.96177:662 103.05387:954 105.06875:690 106.06782:755 107.06823:775 107.96696:1422 108.05708:1315 110.04783:1092 112.07521:2440 112.92101:877 115.04996:569 116.9476:545 117.05795:768 118.06437:2341 119.04936:1442 120.04641:959 121.05109:7985 122.05846:567 122.09396:675 123.06328:735 123.94267:770 124.07518:615 125.07877:696 126.01259:995 127.04005:568 127.07177:1076 128.05663:675 130.06546:3379…	C17H18O10	7-Hydroxy-2-methyl-4-oxo-4H-1-benzopyran-5-carboxylic acid 7-glucoside	Carbohydrates and carbohydrate conjugates	O=C(O)C=3C=C(OC1OC(CO)C(O)C(O)C1(O))C=C2OC(=CC(=O)C2=3)C	No
4.06	383.144	[M+H]+	100.08685:881 101.09326:1855 101.95039:569 103.05532:839 104.0535:708 105.03257:815 105.06859:1141 106.06673:512 107.08015:724 107.96703:1034 108.07928:909 109.02947:624 109.09464:538 110.06771:514 112.92162:532 114.10127:900 116.06973:823 118.06743:507 119.03838:875 120.04439:3365 120.08041:1341 121.05153:8780 122.05778:1413 122.0936:1064 123.07664:720 123.9401:1461 125.05542:540 127.04411:922 1…	C17H22N2O8	2-[[2-[bis(carboxymethyl)amino]-3-phenylpropyl]-(carboxymethyl)amino]acetic acid	Organic acids and derivatives	O=C(O)CN(CC(=O)O)CC(N(CC(=O)O)CC(=O)O)CC1=CC=CC=C1	No
7.076	403.186	[M+H]+	114.05439:2258 124.07591:2884 138.09029:759 144.04468:4678 145.05121:636 148.07315:548 176.07062:11361 177.07535:992 178.08466:742 191.0703:1573 195.11392:1178 213.12289:743 283.14478:603	C21H26N2O6	N-[(2R,3S,6R)-2-(hydroxymethyl)-6-(2-oxo-2-piperidin-1-ylethyl)-3,6-dihydro-2H-pyran-3-yl]-1,3-benzodioxole-5-carboxamide	Benzodioxoles	O=C(NC1C=CC(OC1(CO))CC(=O)N2CCCCC2)C=3C=CC=4OCOC=4(C=3)	No
14.76	383.258	[M+H]+	105.06972:330 120.967:631 121.05205:475 121.09681:385 130.06714:559 132.0444:886 133.09497:293 155.01152:605 158.06271:1020 161.0943:1375 167.97966:714 175.11015:433 179.10501:555 185.12839:548 261.11014:1000 282.27924:881 295.13675:430 308.17551:541 309.18802:365 313.2738:11083 314.27689:2285 320.17313:692 369.29547:764	C25H34O3	(3S,5R,6R)-3,5-dihydroxy-6,7-didehydro-5,6-dihydro-12'-apo-beta-caroten-12'-al	Lipids and lipid-like molecules	O=CC(=CC=CC=C(C=CC=C(C=C=C1C(O)(C)CC(O)CC1(C)C)C)C)C	No
3.962	384.092	[M+H]+	103.05785:872 114.05495:199 119.08278:598 120.0451:5224 121.05102:994 122.09488:230 129.07118:47 130.02934:600 131.04155:1732 134.05997:7265 134.15753:359 138.05547:580 139.9157:282 148.04074:1446 151.04404:759 156.07616:347 158.11632:50 160.0508:900 167.10106:494 171.08801:202 172.07527:368 176.14754:18 181.07765:167 183.07753:114 184.06438:86 188.03319:739 192.07692:1420 193.0798:54 199.08717:1…	C16H17NO10	UNPD85531	Benzenoids	O=C(O)CC(=O)OCC1OC2N(C(=O)OC2(C(O)C1(O)))C=3C=CC=CC=3(O)	No
20.417	384.347	[M+H]+	101.07086:3970 102.08995:562 105.06978:3744 106.08164:2106 107.08521:5686 107.966:871 109.06595:1372 109.10121:6844 110.06809:558 111.04405:864 111.0788:1254 111.1161:1207 117.06659:765 117.08777:551 119.08554:5638 120.08936:1652 120.96567:559 121.05125:11315 121.09816:7520 122.09457:2054 123.08057:2094 123.117:3513 124.0823:578 125.09572:946 129.01749:719 129.06621:710 130.06779:502 131.0851:272…	C23H45NO3	Serinolamide A	Lipids and lipid-like molecules	O=C(N(C)C(CO)COC)CCC=CCCCCCCCCCCCCC	No
6.658	363.144	[M+H]+	100.07504:470 103.05312:285 105.06942:3789 106.06863:284 107.08535:8927 108.08221:755 109.02888:807 109.06454:2293 109.10098:19252 109.18617:625 110.09995:1933 111.08036:1235 117.06757:637 119.04739:570 119.08431:6075 120.08235:1370 121.09961:2940 122.09718:574 123.08089:3635 123.11439:1951 124.08204:507 124.10934:655 125.09603:470 127.0392:3399 133.09982:3690 134.1013:599 135.11627:11564 136.116…	C20H18N4O3	UNPD212310	Diazanaphthalenes	O=C(OC)C=1C=CC=CC=1N2C(=O)C=4C=CC=CC=4(N=C2C3NC(=N)CC3)	No
3.575	385.148	[M+Na]+	104.0519:3107 105.03416:14409 106.03513:956 106.06495:15013 107.07413:1539 109.02948:2649 116.05126:3841 117.05717:1296 119.04271:662 120.04454:492 121.05206:1032 124.04021:990 124.07042:435 126.9994:546 127.03963:3449 128.05029:311 129.02351:565 132.04449:1031 133.05237:17219 134.05975:33076 134.15346:963 135.06361:2925 137.05328:758 137.09195:1162 141.09293:409 144.04768:1164 146.0598:761 147.0…	C16H26O9	[3R-(3alpha,3aalpha,4beta,5alpha,6aalpha)]-3-[(beta-D-Gulucopyranosyloxy)methyl]hexsahydro-4-(hydroxymethyl)-5-methyl-2H-cyclopenta[b]furan-2-one	Lipids and lipid-like molecules	O=C2OC1CC(C)C(CO)C1C2COC3OC(CO)C(O)C(O)C3(O)	No
4.441	386.121	[M+H]+	107.96664:824 112.07498:1803 119.04724:2561 123.94057:795 129.03778:982 139.9151:607 147.04553:600 175.03926:17749 176.04291:2708 201.10229:1504 214.05086:313 233.08009:583 289.05655:186 334.07651:8	C13H24NO10P	Phosphatidylserine	Lipids and lipid-like molecules	O=C(O)C(N)COP(=O)(O)OCC(OC(=O)CCC)COC(=O)CC	No
3.032	386.135	[M+H]+	100.95977:508 103.0488:781 106.06564:591 107.06346:606 107.96632:1616 110.06552:733 112.07433:682 112.92117:574 116.0675:730 116.94782:793 117.06276:800 118.06599:794 119.03922:963 120.04416:1164 120.0784:764 121.05042:9680 122.05799:854 122.09535:832 123.06934:518 123.94112:1001 124.07744:526 130.0594:806 132.04958:990 133.05226:660 133.08487:596 136.06544:1967 137.05934:1839 138.05676:672 139.9…	C19H19N3O6	Nilvadipine	Pyridines and derivatives	N#CC=2NC(=C(C(=O)OC(C)C)C(C=1C=CC=C(C=1)[N+](=O)[O-])C=2(C(=O)OC))C	No
8.935	370.128	[M+H]+	104.04773:665 105.03277:571 105.06963:2026 106.06753:677 107.08341:1769 107.96783:1824 109.06339:680 109.10121:1260 111.04199:651 111.08044:599 115.05653:1003 116.05442:656 117.06373:1075 118.0667:553 119.03682:692 119.0853:1413 120.04476:3138 120.08148:929 121.05097:10066 121.09261:2306 122.07201:1554 123.07706:989 123.11936:563 123.94088:1542 129.06769:1051 130.02966:704 130.06439:1304 131.0818…	C20H19NO6	Corlumidine	Alkaloids and derivatives	O=C2OC(C=3C=CC=1OCOC=1C2=3)C5C4=CC(OC)=C(O)C=C4CCN5(C)	No
8.94	387.096	[M+H]+	102.03413:590 104.05102:554 105.0687:1326 106.06539:550 107.08203:1676 107.96608:1868 109.06679:799 109.10101:1383 111.0796:524 114.10277:2186 115.05891:2041 116.05856:607 117.06107:1281 118.06535:890 119.0481:1365 119.08278:1679 120.04494:4718 121.05136:9150 122.08139:1133 123.10155:817 123.94083:1707 125.0225:744 128.05391:509 129.06686:1107 130.02881:1255 130.06482:1630 131.07045:790 131.12791…	C22H14N2O5	UNPD13550	Azoles	O=C(OC)C1=CC=CC=2OC(=NC21)C3=CC=CC=4OC(=NC43)C=5C=CC=CC5O	No
3.923	387.166	[M+H]+	104.04992:1421 106.02995:136 114.05502:1136 114.10454:966 118.06617:74 120.07966:116 121.05182:735 122.06059:280 125.09198:181 130.08363:8889 130.11644:5308 131.05046:687 131.08446:1210 132.04466:2094 134.05959:920 144.04451:52253 145.04985:4141 146.06:546 149.09009:364 156.04381:219 158.11203:558 160.05049:10376 163.0694:1196 174.07263:728 175.14427:11142 176.14644:1187 182.0645:194 183.08058:35…	C18H26O9	UNPD60268	Carbohydrates and carbohydrate conjugates	OCC2OC(OC1=C(OC)C=C(C=CCOC)C=C1(OC))C(O)C(O)C2(O)	No
8.023	387.199	[M+H]+	107.08504:517 115.07583:950 121.09818:322 133.09895:718 137.09251:504 149.02298:6623 149.09218:400 151.10963:232 175.14793:449 205.08437:598 259.20639:457 277.1394:874 277.2153:852 371.15402:18	C19H30O8	Citroside A	Lipids and lipid-like molecules	O=C2C=C(C)C(O)(C=CC(OC1OC(CO)C(O)C(O)C1(O))C)C(C)(C)C2	No
4.677	388.16	[M+H]+	101.06066:804 101.95038:507 103.0539:2750 104.10732:669 105.0321:691 105.0694:6772 106.07036:1356 107.0744:1112 107.96774:1023 109.02748:895 109.06707:1029 109.09765:1099 111.04551:793 111.0784:664 112.07581:3688 115.05736:1098 116.06896:904 117.03041:536 117.06871:671 118.04408:800 119.04906:1556 119.08206:1225 120.07969:918 121.05215:8113 122.05829:1074 122.09433:616 123.06481:1090 123.11612:14…	C18H21N5O5	N-benzyl-9-(alpha-D-glucosyl)adenine	Carbohydrates and carbohydrate conjugates	OCC4OC(N2C=NC1=C(N=CN=C12)NCC3=CC=CC=C3)C(O)C(O)C4(O)	No
5.012	388.161	[M+H]+	102.03457:2231 114.10213:6046 115.08824:1061 120.0454:1845 121.09506:1040 122.06123:756 127.04038:98 128.05182:1386 130.06468:118 131.12854:1182 136.07455:896 137.06142:2106 146.05998:1667 161.05289:603 161.09634:39 171.05638:512 172.05138:710 189.09496:1070 205.08501:1302 206.08022:568 228.097:588 235.09482:1567 239.08147:16221 240.08385:2574 249.0845:753 289.05563:1630 293.09381:38 305.14536:58…	C18H21N5O5	N-benzyl-9-(alpha-D-glucosyl)adenine	Carbohydrates and carbohydrate conjugates	OCC4OC(N2C=NC1=C(N=CN=C12)NCC3=CC=CC=C3)C(O)C(O)C4(O)	No
9.587	389.113	[M+H]+	103.05174:751 104.0513:747 104.10879:618 105.03493:1092 105.06824:1691 106.06583:602 107.0799:1563 107.96643:2276 109.06589:681 109.10089:1719 110.06786:511 111.06964:552 115.05485:797 116.05562:728 117.0636:1148 118.06229:715 119.04308:685 119.08463:1449 120.04487:3765 121.05121:10348 122.05817:837 122.09487:911 123.07271:625 123.11569:731 123.94102:1771 130.02805:701 130.06465:1607 131.03566:84…	C22H16N2O5	N-[2-(4-methoxyphenyl)-1,3-benzoxazol-5-yl]-1,3-benzodioxole-5-carboxamide	Azoles	O=C(NC1=CC=C2OC(=NC2=C1)C=3C=CC(OC)=CC3)C4=CC=C5OCOC5=C4	No
4.335	384.186	[M+NH4]+	100.95621:514 101.02482:574 101.05781:662 103.05247:997 105.02285:1095 105.07027:2006 106.06865:620 107.08065:1837 107.96699:959 108.06376:1070 109.03115:1352 109.063:2086 109.10012:1919 110.05364:641 111.07522:819 114.10201:3680 115.08678:1714 116.07021:853 117.07001:549 119.04594:674 119.08546:1358 120.08234:796 121.05169:9084 121.0947:1758 122.06012:1438 122.09412:791 123.07755:800 123.11386:6…	C15H26O10	UNPD176598	Lipids and lipid-like molecules	OC2COC(OCC1OC(OCCC=C)C(O)C(O)C1(O))C(O)C2(O)	No
7.307	389.17	[M+H]+	109.02861:793 119.08456:167 125.09538:105 132.04938:1294 133.09828:62 136.07451:928 140.07135:175 145.09973:122 147.11494:178 151.10889:117 162.05081:67 163.07289:80 165.12056:1176 167.07216:486 171.11391:128 172.04129:4337 173.05948:559 177.05452:394 181.05301:1299 184.07635:13 191.07303:59 192.07098:1131 197.08125:396 199.12418:105 204.06529:14228 205.0722:2008 227.11923:42 228.11319:104 233.08…	C20H24N2O6	Nisoldipine	Pyridines and derivatives	O=C(OC)C2=C(NC(=C(C(=O)OCC(C)C)C2(C1=CC=CC=C1[N+](=O)[O-]))C)C	No
13.161	390.16	[M+H]+	101.06372:547 103.05509:1134 104.10629:5111 105.03339:545 105.06922:1856 105.10801:638 106.06596:1005 107.0839:3233 107.96803:1215 109.06462:1458 109.10067:3013 111.04713:551 111.07742:732 113.05949:596 117.06789:810 119.08523:10770 119.14968:524 120.04627:1805 120.08485:1431 121.0506:9062 121.0966:3206 122.05696:810 122.09672:1360 123.08157:1166 123.11371:1236 123.9421:788 125.09451:703 130.0649…	C18H23N5O3S	2-[[2-[(1-cyclohexyl-5-tetrazolyl)thio]-1-oxoethyl]amino]benzoic acid ethyl ester	Benzene and substituted derivatives	O=C(OCC)C3=CC=CC=C3(NC(=O)CSC1=NN=NN1C2CCCCC2)	No
4.086	395.131	[M+Na]+	105.06142:1627 109.02837:876 114.05437:839 115.04925:7 118.06564:913 125.06103:469 127.04117:1113 130.02951:972 130.06233:1038 133.05266:18988 141.01633:703 144.07567:858 145.07211:1753 146.02388:2036 146.06006:3502 159.05687:1988 161.06364:1035 164.0354:246 172.07236:1497 173.0712:42082 174.0686:3684 179.07263:269 183.06538:246 185.06721:1139 193.08551:6496 194.04526:910 194.08534:883 195.05283:…	C17H24O9	Syringin	Carbohydrates and carbohydrate conjugates	OCC=CC=2C=C(OC)C(OC1OC(CO)C(O)C(O)C1(O))=C(OC)C=2	No
3.661	391.111	[M+Na]+	100.95959:591 103.05219:782 105.03484:2333 105.06377:866 106.06512:1025 107.07677:1080 107.96687:1358 108.0509:759 108.0799:584 109.06724:519 112.07881:600 112.92152:584 114.1022:12228 115.08797:3761 116.0729:520 116.94791:750 119.03963:669 119.07433:529 120.07848:678 121.05164:8646 122.05851:975 122.09544:781 123.94046:1449 124.07016:521 126.0101:7631 127.0123:819 127.03564:739 128.00983:2702 13…	C16H20N2O8	UNPD216790	Indoles and derivatives	O=C(O)C(N)C3=C(OC1OC(CO)C(O)C(O)C1(O))NC2=CC=CC=C23	No
2.784	391.111	[M+Na]+	100.95858:682 101.02869:594 103.05126:901 104.0547:680 106.06651:833 107.06303:553 107.96679:1230 108.05304:597 109.04812:505 109.09952:755 110.06604:612 112.06836:563 112.92036:853 115.05424:3673 116.05913:1111 116.94711:727 117.06153:4876 118.06497:25319 118.15472:699 119.06631:2758 120.04975:1480 121.05118:8900 122.0597:1021 122.09288:755 123.94031:1379 127.05656:971 128.05624:1335 129.05653:5…	C16H20N2O8	UNPD216790	Indoles and derivatives	O=C(O)C(N)C3=C(OC1OC(CO)C(O)C(O)C1(O))NC2=CC=CC=C23	No
9.01	391.129	[M+H]+	101.05815:541 102.04208:504 105.06889:1766 106.06666:831 107.08332:1935 107.96743:1703 109.06429:800 109.10034:1736 110.06554:533 115.05453:1328 117.06136:713 118.06525:531 119.03757:790 119.08481:1359 120.04551:2790 121.05148:9083 122.06684:1187 122.09421:1175 123.0785:943 123.94016:1631 128.05632:718 129.06886:2199 130.0294:700 130.06528:1690 131.08522:1155 132.04535:4221 133.0529:993 133.09656…	C22H18N2O5	3-[4-[(3-methoxy-4-prop-2-ynoxyphenyl)methylidene]-3-methyl-5-oxo-1-pyrazolyl]benzoic acid	Benzene and substituted derivatives	O=C(O)C=1C=CC=C(C=1)N3N=C(C(=CC=2C=CC(OCC#C)=C(OC)C=2)C3(=O))C	No
7.186	391.176	[M+H]+	105.06915:468 107.04964:695 107.08421:398 109.03175:383 109.06351:357 109.10036:1067 111.07975:666 115.05378:1166 116.06221:506 117.06851:827 119.04816:1775 119.08554:4978 120.08338:423 121.09573:1287 127.04028:2339 128.06039:407 128.10388:1190 129.06856:2829 130.06694:539 131.08331:1867 132.04608:1036 133.09294:676 135.11205:537 137.06017:1304 137.09438:878 141.06969:1966 143.08557:1094 145.0636…	C22H22N4O3	UNPD19557	Indoles and derivatives	O=C(OC(=O)C(N)CC2=CNC=1C=CC=CC=12)C(N)CC4=CNC3=CC=CC=C34	No
6.822	391.176	[M+H]+	107.96722:372 109.10169:690 120.04494:2618 121.05182:196 121.09747:704 123.94158:285 128.05013:2367 130.02843:86 135.09418:151 137.09259:282 139.07495:537 139.91423:490 146.02333:97 146.05984:4560 147.06149:1047 148.04201:678 149.12971:437 151.14915:616 156.05806:246 160.04083:2029 160.07231:1317 167.14262:564 172.0376:53 172.07248:56 174.05548:11066 175.05516:585 186.07977:205 195.13727:826 202.…	C22H22N4O3	UNPD19557	Indoles and derivatives	O=C(OC(=O)C(N)CC2=CNC=1C=CC=CC=12)C(N)CC4=CNC3=CC=CC=C34	No
7.642	391.177	[M+H]+	102.0336:625 104.05085:771 104.10838:627 105.03352:2093 106.06583:5310 116.05038:2241 119.03671:64026 126.01157:825 132.04498:2260 133.05325:1573 146.02432:2593 146.05902:1298 147.06664:331 148.05334:211 153.05458:543 161.07341:578 173.07324:421 174.05795:2862 175.06609:366 187.08961:810 202.05449:1386 215.08067:2942 216.08325:624 249.07726:829 251.07373:165 260.09338:2709 261.1011:759 262.0752:1…	C22H22N4O3	UNPD19557	Indoles and derivatives	O=C(OC(=O)C(N)CC2=CNC=1C=CC=CC=12)C(N)CC4=CNC3=CC=CC=C34	No
2.569	392.095	[M+H]+	100.95692:831 101.94953:651 104.04826:617 105.0634:815 106.06383:1220 107.0491:1222 107.07309:905 107.96647:1690 108.05575:8253 109.05785:1056 109.10094:634 110.0547:1013 112.07434:1015 116.05706:835 117.06277:553 118.06814:844 119.04198:603 120.04402:651 120.07956:569 121.05183:7693 122.05868:998 122.09442:852 123.94176:828 124.04019:2038 124.07402:717 125.0817:4574 126.08249:552 127.07306:847 1…	C12H18N5O8P	N(2),N(2)-dimethylguanosine 5'-monophosphate	Nucleosides, nucleotides, and analogues	O=C3NC(=NC1=C3(N=CN1C2OC(COP(=O)(O)O)C(O)C2(O)))N(C)C	No
4.802	370.114	[M+H]+	104.04967:379 105.03283:1372 105.06787:552 106.06495:1511 107.08209:593 111.04404:1503 112.01305:388 114.05502:544 115.04559:478 116.05648:963 119.08099:1106 120.0771:441 125.02287:834 126.03188:556 131.04951:1352 132.04494:2607 133.05434:3090 134.06015:28864 134.15398:754 135.06583:2948 137.05579:1126 139.03973:1405 139.91437:80 140.04947:577 144.04694:430 146.02434:239 146.0601:986 147.05682:12…	C16H19NO9	2-[2-keto-7-[(2S,3R,4S,5S,6R)-3,4,5-trihydroxy-6-methylol-tetrahydropyran-2-yl]oxy-indolin-3-yl]acetate	Carbohydrates and carbohydrate conjugates	O=C(O)CC3C(=O)NC=2C(OC1OC(CO)C(O)C(O)C1(O))=CC=CC=23	No
12.131	392.176	[M+H]+	102.03893:865 103.05446:1860 109.10056:50 116.06367:985 128.05045:522 130.02791:3437 130.065:20153 130.15921:567 131.07396:1215 146.06018:2021 164.92101:427 201.10284:596 218.08466:688 219.09058:3026 220.0876:782 246.08069:656 247.08684:10421 248.0912:1608 284.09708:285 357.14703:2025 373.11887:671	C26H21N3O	Linopirdine	Indoles and derivatives	O=C3N(C1=CC=CC=C1)C2=CC=CC=C2C3(CC4=CC=NC=C4)CC5=CC=NC=C5	No
12.102	307.107	[M+H]+	101.05932:584 102.04223:1297 103.05414:4748 104.05649:856 105.03474:570 105.07004:2106 106.06745:773 107.08428:2621 107.96733:1645 109.06616:873 109.10037:2620 111.07928:694 116.06293:955 117.05965:2360 118.06271:631 119.08487:7622 120.04337:1416 120.08652:939 121.05108:8624 121.09371:2301 122.05874:620 122.09483:853 123.07602:528 123.1144:857 123.93909:1462 125.09382:633 128.05052:1671 129.06363…	C18H14N2O3	epiphaitanthrin A	Diazanaphthalenes	CC(=O)CC1(O)C2=NC3=CC=CC=C3C(=O)N2C2=CC=CC=C12	Yes
5.525	393.165	[M+H]+	107.05275:420 112.07605:290 115.05287:587 118.0645:615 121.09815:153 122.061:642 126.06157:344 129.0556:616 132.04677:169 132.07425:463 135.07324:127 140.07193:702 141.07072:455 145.09602:580 146.02385:1630 148.04832:578 149.02394:784 157.10683:211 158.07346:601 160.07436:1684 167.0697:16 172.04337:566 173.07089:173 174.07005:882 175.1456:578 181.04942:525 185.05228:299 189.09264:691 190.0845:400…	C19H24N2O7	UNPD109546	Alkaloids and derivatives	OCC4OC(OC3=C(OC)C=CC1=C3(NC=2C(=NCCC1=2)C))C(O)C(O)C4(O)	No
4.369	393.223	[M+H]+	104.04992:7572 105.03434:18138 106.06486:18265 107.07172:764 116.05241:5511 120.07698:3954 122.063:233 122.09454:615 125.02905:870 127.04018:226 132.047:2288 134.15358:568 136.06995:2677 140.06624:1126 143.07523:593 144.06105:2270 150.08371:881 153.06241:537 155.03284:914 155.07205:501 158.07024:532 162.05598:1317 164.07208:3993 171.06209:1152 175.04074:1083 175.08575:751 176.06898:1669 181.05391…	C21H32N2O3S	[(2R,3S,4S)-3-[4-(1-cyclohexenyl)phenyl]-1-methylsulfonyl-4-[(propan-2-ylamino)methyl]-2-azetidinyl]methanol	Azetidines	O=S(=O)(N3C(CO)C(C1=CC=C(C=C1)C2=CCCCC2)C3CNC(C)C)C	No
5.301	340.102	[M+H]+	100.07742:650 101.05923:611 101.94846:697 102.03558:4065 103.05228:2867 104.05007:4484 105.0329:3715 105.06739:3560 106.06564:3699 107.07874:2178 107.96696:1105 108.06624:798 109.02895:1322 109.06472:1013 109.10051:1287 110.06837:846 111.04429:641 111.07951:628 112.08439:1611 113.02468:674 114.0554:897 115.04822:2059 116.06694:3327 117.06441:1672 118.0658:2742 119.04227:2425 119.08315:2133 120.04…	C15H17NO8	6-hydroxyindole-3-carboxylic acd 6-O-beta-D-glucopyranoside	Carbohydrates and carbohydrate conjugates	O=C(O)C3=CNC2=CC(OC1OC(CO)C(O)C(O)C1(O))=CC=C23	No
3.968	162.055	[M+H]+	100.95799:507 103.05353:645 105.0686:1391 106.06496:1851 107.05642:1820 107.96676:1312 108.06451:652 109.06332:1015 109.09673:542 110.06847:610 111.04639:825 114.10236:1849 115.08091:696 116.05459:1576 117.05772:712 119.04475:688 120.08205:1303 121.05128:10428 122.05758:693 122.09521:623 123.047:535 123.08498:545 123.94035:1370 125.08775:597 126.0101:628 127.04208:967 130.07793:1950 131.07864:568…	C9H7NO2	3-indoleformic acid	Indoles and derivatives	C1=CC=C2C(=C1)C(=CN2)C(=O)O	Yes
1.306	395.073	[M+K]+	100.03975:1001 100.07578:4664 101.06991:736 102.01159:1693 102.05315:424 102.09087:1069 104.06821:605 108.04839:399 109.04903:1185 110.05387:1092 111.04894:761 112.07055:1549 113.05352:1000 114.05505:1825 114.09054:2284 116.07001:30 117.09834:523 119.04798:1848 122.06281:609 124.04102:1900 124.07732:1039 125.06865:968 126.05709:6 126.08817:348 127.07257:27762 127.16331:797 128.07257:4205 129.0648…	C16H20O9	UNPD109133	Lipids and lipid-like molecules	O=C(OC)C(OC1OC(CO)C(O)C(O)C1(O))=CC2=CC=C(O)C=C2	No
3.892	395.075	[M+K]+	104.05011:1559 107.96563:106 109.02799:693 126.01067:530 130.08244:2293 130.11784:728 137.09029:1034 139.91571:426 144.04468:9228 159.03108:960 160.05113:1399 172.07231:150 173.07384:105 175.14134:2003 189.06461:275 192.07674:3707 201.10168:211 205.05298:595 241.07231:6 287.03613:21 334.08987:108 347.12256:1291 357.14697:88 367.10535:823	C16H20O9	Gentiopicrin	Carbohydrates and carbohydrate conjugates	O=C3OCC=C2C3(=COC(OC1OC(CO)C(O)C(O)C1(O))C2(C=C))	No
4.258	162.055	[M+H]+	101.02472:1232 103.05372:1406 104.05075:815 105.03444:303 105.0685:4314 107.07323:720 113.02287:874 115.05082:830 116.05376:2137 117.06121:2089 118.06506:5363 119.08411:2749 120.0778:2443 122.09267:168 123.07718:727 125.02525:437 125.05939:229 127.043:938 128.05916:735 129.06688:629 129.09952:561 131.05127:5449 132.04585:7635 133.05232:5402 133.09747:3142 134.06006:293 135.06924:147 137.05516:443…	C9H7NO2	3-indoleformic acid	Indoles and derivatives	C1=CC=C2C(=C1)C(=CN2)C(=O)O	Yes
8.035	395.116	[M+H]+	132.04456:694 133.09512:492 146.02412:5796 148.06342:881 149.02405:1788 186.06961:436 187.08752:501 191.0843:430 207.09874:1786 215.08517:1031 277.21344:865 395.20187:881	C20H18N4O3S	5-[4-[(2-methyl-4-thiazolyl)methylamino]-6-quinazolinyl]-2-furancarboxylic acid ethyl ester	Diazanaphthalenes	O=C(OCC)C=1OC(=CC=1)C=3C=CC=4N=CN=C(NCC=2N=C(C)SC=2)C=4(C=3)	No
6.438	395.181	[M+H]+	105.06905:5363 107.08474:1746 108.08175:733 109.0659:101 111.05601:2306 115.04935:285 118.07219:420 119.04871:288 119.08458:345 121.05327:596 122.06105:551 122.09126:289 126.05991:335 131.08302:651 133.1001:3020 134.10135:374 135.11444:835 136.05659:750 137.06017:1176 149.02922:130 151.0708:190 154.08615:1798 161.09425:746 164.07187:54 165.08858:262 178.05527:494 179.08824:165 188.06894:318 202.0…	C19H26N2O7	Pulchellamine A;(-)-Pulchellamine A	Lipids and lipid-like molecules	O=C(O)C(NCC2C(=O)OC1C3C(=C)C(O)CC3(C(=C)CC(O)C12))CC(=O)N	No
4.958	395.181	[M+H]+	103.05167:105 106.0722:192 107.08488:4910 109.06413:1767 109.09917:1043 110.06406:933 110.09631:522 111.0771:637 113.0622:1447 115.05383:901 116.06726:1057 119.08527:475 120.08403:59 123.11206:1081 124.07934:552 127.0406:1214 128.06734:92 129.06818:851 130.05922:732 133.09619:355 135.11644:1952 136.07516:1828 137.08348:858 141.07523:16 145.05315:528 145.09979:1855 146.0625:509 146.1024:665 147.07…	C19H26N2O7	Pulchellamine A;(-)-Pulchellamine A	Lipids and lipid-like molecules	O=C(O)C(NCC2C(=O)OC1C3C(=C)C(O)CC3(C(=C)CC(O)C12))CC(=O)N	No
3.169	396.092	[M+H]+	100.08033:660 100.96001:643 101.0411:1420 102.04914:3754 103.05386:18700 103.13792:591 104.0555:4118 105.03307:3338 105.06885:2724 106.06637:2730 107.06967:914 108.04927:1061 108.07804:542 109.03014:3936 109.09953:975 110.06041:2894 110.09756:719 111.04525:772 111.07384:620 112.07604:6357 113.02397:850 113.08027:563 114.10059:1249 115.0525:1693 115.08259:889 116.06525:2343 116.94732:548 117.05795…	C10H17N7O8S	Gonyautoxin II	Phenylpropanoids and polyketides	O=C(OCC1NC(=N)N3CC(OS(=O)(=O)O)C(O)(O)C23(NC(=N)NC12))N	No
11.79	396.171	[M+H]+	102.03709:415 104.02443:923 104.04719:615 105.03365:505 105.06964:1947 107.0844:822 107.96677:1166 109.10018:834 116.05283:1349 117.06715:473 119.03789:1445 120.04535:5723 121.09814:573 123.94138:535 130.02869:732 131.03784:1696 132.04486:4304 133.09409:454 135.07976:172 135.11594:574 144.04482:1657 145.09935:453 146.02359:9338 146.05519:4384 147.06291:742 147.11458:404 148.05054:598 149.09273:39…	C25H21N3O2	oxidized Renilla luciferin(1-)	Benzene and substituted derivatives	O=C(NC=1N=CC(=NC=1CC2=CC=CC=C2)C3=CC=C(O)C=C3)CC4=CC=CC=C4	No
11.636	374.197	[M+H]+	104.10751:817 119.08472:1896 133.09375:439 149.02393:9 171.13762:3007 172.14111:440 173.08269:333 184.07394:632 197.13103:417 216.10158:6220 217.10611:1028 225.12599:557 244.13374:3735 245.13649:687 253.12498:837 270.14859:6534 271.15149:1159 293.18912:284 298.17987:1820 299.18616:609 302.17715:2855 303.17932:800 330.20547:685 376.25891:0 377.25995:27	C21H27NO5	3-epi-2,18-Dimethoxyschelhammericine	Alkaloids and derivatives	O(C1=C5OCOC5(=CC2=C1CCCN4CCC3=CC(OC)C(OC)CC234))C	No
12.495	397.054	[M+H]+	101.06215:991 105.06894:2199 106.07058:744 107.08458:3806 107.96778:1451 108.08434:610 109.06342:1184 109.10072:3452 110.06176:559 111.06407:594 115.08241:519 117.06991:1069 119.0854:46531 119.17589:1437 120.08804:4460 121.05202:8648 121.09806:3351 122.09437:1312 123.08091:949 123.11304:1247 123.93999:1006 125.09484:633 129.06796:681 131.08429:1539 133.09508:2798 134.09946:506 135.08179:2890 135.…	C20H12O9	UNPD165113	Benzofurans	O=C(OC=4C(=O)C2=C(OC1=CC(O)=C(O)C=C12)C(=O)C=4(C=3C=CC(O)=C(O)C=3))C	No
6.523	397.138	[M+H]+	101.05784:582 102.03735:1193 103.05206:897 104.05363:537 104.10892:580 105.06918:2028 106.0664:969 107.08086:1750 107.96684:1206 109.06361:1022 109.09906:1448 110.06754:570 111.07872:504 114.10332:3270 115.05445:542 115.08724:1181 116.06756:736 117.06155:1017 119.04836:2582 119.08159:912 120.04449:4844 120.07787:1612 121.05154:7776 121.09814:2076 122.06805:1770 122.09519:1064 123.0775:678 123.940…	C21H20N2O6	UNPD91929	Quinolines and derivatives	OCC5OC(OC=1C=CC=C2C=3N=C4C=CC=CC4(=CC=3(NC=12)))C(O)C(O)C5(O)	No
1.303	399.112	[M+H]+	100.04109:1509 100.07498:914 101.0236:73 102.01215:5503 102.09161:348 103.04031:562 104.07855:1175 110.05318:1379 112.0504:1075 112.07312:524 113.06709:1059 114.05749:558 114.09032:196 115.04034:993 116.06895:1166 120.07549:367 124.04239:1028 124.07511:651 126.06995:367 127.07265:72289 128.07314:4138 129.01627:118 132.10191:1708 137.05988:2514 138.05757:1747 139.07254:1347 142.08606:60 143.08371:…	C14H22O13	6-({2-[(acetyloxy)methyl]-4,5,6-trihydroxyoxan-3-yl}oxy)-3,4,5-trihydroxyoxane-2-carboxylic acid	Carbohydrates and carbohydrate conjugates	O=C(O)C2OC(OC1C(O)C(O)C(O)OC1(COC(=O)C))C(O)C(O)C2(O)	No
2.505	162.055	[M+H]+	100.08508:880 100.95795:909 101.03764:1130 103.04992:895 104.05635:749 105.03062:611 106.06384:1414 107.05089:2947 107.96613:553 108.05545:14639 109.05504:1827 110.05194:1754 112.07667:1463 112.92166:521 114.10289:1359 115.08973:550 116.05251:2225 116.94699:730 117.05674:2474 118.06361:2087 119.04785:3191 120.04616:1465 120.07455:812 121.05245:6705 122.06073:888 122.09275:869 123.06847:704 125.08…	C9H7NO2	3-indoleformic acid	Indoles and derivatives	C1=CC=C2C(=C1)C(=CN2)C(=O)O	Yes
6.672	309.088	[M+H]+	100.99637:556 102.03411:1366 104.04923:1003 105.03709:409 109.02945:106 109.06509:103 110.09423:41 116.05672:251 119.08408:96 120.04487:4915 121.05125:615 127.01482:2030 128.00758:2752 129.0112:1316 130.0313:559 132.04414:4482 133.05078:1811 140.07089:562 142.04781:306 144.05162:838 147.06139:737 147.11559:580 160.04201:2430 161.05014:53 162.05487:4529 163.05502:708 175.04022:806 176.0694:741 207…	C17H12N2O4	Methylisatoid	Diazanaphthalenes	O=C(OC)C3(O)(C=4C=CC=CC=4(N=C2C(=O)C=1C=CC=CC=1N23))	No
5.657	400.124	[M+H]+	101.06152:504 102.03534:2330 103.05223:2726 104.05328:909 105.03327:746 105.06993:3231 106.0671:776 107.07849:2155 107.96535:551 109.03073:972 109.06435:1248 109.0978:1384 110.07318:545 111.04552:784 111.07626:552 112.07571:557 115.05378:932 116.06189:595 117.06315:1236 118.0668:828 119.04556:1133 119.08466:1354 120.04442:2572 120.07919:1429 121.05217:7192 121.09751:1880 122.06498:1407 122.0896:9…	C18H17N5O6	N-[(2,5-dimethoxyphenyl)methylideneamino]-5-[(4-nitro-1-pyrazolyl)methyl]-2-furancarboxamide	Benzene and substituted derivatives	O=C(NN=CC=1C=C(OC)C=CC=1(OC))C=2OC(=CC=2)CN3N=CC(=C3)[N+](=O)[O-]	No
6.652	401.135	[M+H]+	105.0696:8468 106.07028:914 107.0494:1225 107.08535:13132 108.08706:1479 109.02818:510 109.06459:3438 109.10084:22171 109.18713:420 110.10365:2312 111.07975:1421 112.07693:1777 116.0654:712 119.04922:637 119.08424:9428 120.0455:753 120.08274:2458 121.09972:4320 122.09869:1031 123.08025:5292 123.11423:3060 124.08642:252 124.11317:554 125.09512:1086 127.0407:2188 128.00739:2562 129.06549:896 130.02…	C20H20N2O7	UNPD190819	Alkaloids and derivatives	O=C4N3C5=CC(OC1OC(CO)C(O)C(O)C1(O))=CC=C5(C2=CC=NC(=C23)CC4)	No
7.172	396.223	[M+NH4]+	102.03608:884 103.05272:1118 105.02215:1012 105.06989:2659 106.06757:856 107.04947:1179 107.08363:3174 108.07259:789 109.02837:1642 109.0638:1372 109.10133:2890 111.04586:675 111.08063:941 112.07683:1338 114.09957:1058 115.05446:803 115.08268:526 116.0647:768 117.06837:959 119.04746:2561 119.08492:3843 120.04579:1006 120.08167:922 121.05129:7287 121.09793:3114 122.06213:1045 122.09566:673 123.076…	C17H30O9	UNPD204949	Carbohydrates and carbohydrate conjugates	OCC3OC(OC2(C)(C(O)CC1C(C)C(OC)OCC12))C(O)C(O)C3(O)	No
7.169	675.264	[M+H]+	101.0268:503 101.06526:546 102.04243:520 103.04816:730 105.01951:3092 105.06937:2476 106.06766:860 107.08253:2888 108.08186:683 109.02834:3828 109.06046:1386 109.09971:2634 111.04414:841 111.08035:1340 111.11264:514 115.04069:2869 117.07013:1351 118.05887:510 119.04825:4571 119.08392:6372 120.04538:2450 120.08161:1339 121.0524:5993 121.09673:2669 122.06396:954 122.09442:881 123.07764:1331 123.113…	C34H42O14	UNPD56456	Lignans, neolignans and related compounds	O=C(OCC3OC(OC=1C=CC(=CC=1(OC))CC(CO)C(CO)CC=2C=CC(O)=C(OC)C=2)C(O)C(O)C3(O))C=4C=CC(O)=C(OC)C=4	No
4.797	388.161	[M+NH4]+	101.05267:644 101.9519:586 102.03772:1222 103.05464:2107 104.04993:2794 105.03196:2238 105.0678:2171 106.06599:1933 107.05022:871 107.08272:1594 107.9679:1206 108.01962:633 109.02831:1653 109.06817:1281 109.09877:1107 110.03528:1177 110.06918:700 111.04256:501 114.05349:760 115.0507:1036 116.05656:1273 117.06813:1092 118.06033:945 119.04964:1820 119.08214:1215 120.04543:3547 120.07552:1926 121.05…	C17H22O9	3,4,5-trihydroxy-6-[4-(3-hydroxybut-1-en-1-yl)-2-methoxyphenoxy]oxane-2-carboxylic acid	Carbohydrates and carbohydrate conjugates	O=C(O)C2OC(OC=1C=CC(C=CC(O)C)=CC=1(OC))C(O)C(O)C2(O)	No
4.534	404.192	[M+H]+	102.03842:736 103.05446:1041 105.06989:4032 109.02862:76 109.06161:210 109.10046:341 115.05508:2011 118.04602:1026 119.04241:564 120.07764:612 122.09544:213 126.01092:2010 127.03441:15 128.00783:377 129.03755:479 130.03036:1302 133.06567:3791 136.06335:6962 137.06256:790 140.0713:21 145.10001:400 159.03578:424 161.06024:12519 162.05614:9202 163.06238:860 180.06602:2018 189.06941:337 191.07262:753…	C19H25N5O5	UNPD100283	Organic acids and derivatives	O=C(O)C(NC(=O)C(NC)CC1=CC=CC=C1)CNC(C(=O)O)CC=2N=CNC=2	No
6.391	404.192	[M+H]+	105.06971:4095 106.06995:503 107.04934:2251 107.08443:1736 109.06387:211 109.10133:301 115.05531:1363 116.06783:306 117.06897:1179 118.0745:458 119.08388:1337 121.05197:471 121.09735:1049 122.07574:1625 133.09938:7874 134.10397:893 135.0829:1049 137.0601:119 137.09525:3780 138.09506:434 149.13094:269 161.09845:162 167.07169:1409 173.06384:717 175.09351:22 191.14212:593 205.08789:2021 209.07167:15…	C19H25N5O5	UNPD100283	Organic acids and derivatives	O=C(O)C(NC(=O)C(NC)CC1=CC=CC=C1)CNC(C(=O)O)CC=2N=CNC=2	No
4.755	404.192	[M+H]+	100.02454:915 101.0546:872 102.03647:1282 103.05483:2326 104.05112:2742 105.03378:2440 105.06942:6725 106.06589:2929 107.0817:2646 107.96597:889 108.04949:814 108.08138:933 109.02813:1458 109.06664:1490 109.09963:1799 110.05167:750 111.04546:900 111.07924:835 114.10265:7073 115.05167:1099 115.08694:944 116.01472:662 116.05968:1213 117.05743:1273 118.06574:842 119.04877:6813 119.0817:2804 120.0447…	C19H25N5O5	UNPD100283	Organic acids and derivatives	O=C(O)C(NC(=O)C(NC)CC1=CC=CC=C1)CNC(C(=O)O)CC=2N=CNC=2	No
7.412	384.179	[M+H]+	103.05407:1422 105.06949:381 107.04964:1007 119.04821:519 121.02988:43646 121.11871:295 122.03362:3282 128.06116:1300 129.06966:24170 129.16377:565 130.07228:1602 131.04944:19015 143.08435:511 147.08054:59237 148.08379:5484 149.02303:217 155.08536:20101 155.18921:513 156.0881:2050 157.02859:4943 159.05797:1799 163.03947:437021 163.14461:18388 164.04277:38475 164.14673:1166 165.06105:4783 167.0847…	C22H25NO5	Torrubiellone D	Benzenoids	O=C1NC(C(=O)C1=C(O)C=CC=CC=CC(CO)CC)CC2=CC=C(O)C=C2	No
21.672	404.295	[M+H]+	101.07055:9072 102.08139:645 103.04398:508 105.06907:3397 106.07809:1952 107.08458:7651 107.96671:939 108.0886:901 109.06491:1524 109.10113:9592 110.10241:812 111.04554:907 111.07977:1485 111.11653:4729 113.05634:506 116.07018:512 117.07068:1391 119.08539:5417 120.08565:1173 121.05165:10420 121.09975:13446 122.09726:2465 123.08105:1580 123.11625:4658 125.0946:1125 125.13104:1521 127.11069:592 129…	C28H37NO	Dihydrotubingensin A	Indoles and derivatives	OC4CCC(C)C5(C)(CCC2=C(CC=1C3=CC=CC=C3(NC=1C2))C45(CCC=C(C)C))	No
4.43	405.169	[M+Na]+	102.0479:600 103.0537:1242 105.0332:562 105.06763:516 117.03545:194 118.04392:301 119.05014:1915 120.05518:725 120.07819:711 129.05502:958 132.05748:1334 133.03001:1147 133.07922:700 137.06331:849 140.07123:758 147.05733:866 148.05208:1189 163.07784:1171 164.07298:263 191.07091:1132 191.18198:306 192.07452:186 197.08388:860 275.07968:562 381.1181:888 405.17233:6886 406.17508:1254	C23H26O5	C00050690	Phenylpropanoids and polyketides	O(C1=C2C=CC(OC2=CC=3OC(C=4C=CC=CC4)C(OC)C(OC)C31)(C)C)C	No
2.888	405.186	[M+H]+	109.09957:2061 110.07153:522 115.0539:390 116.07029:3670 118.06491:929 119.06526:290 122.0931:293 128.06702:578 128.10403:663 130.06895:466 132.04518:742 133.05031:3461 134.05968:588 136.07208:5275 137.09486:7578 138.09529:988 142.06831:295 143.07298:493 146.05977:1195 147.0623:502 155.09816:570 156.05089:1357 165.09053:2489 167.06876:435 169.13499:760 182.0508:826 184.04875:827 215.13498:1181 22…	C21H28N2O4S	LSM-39131	Azetidines	O=C(N2C(CO)C(C1=CC=C(C=C1)C=CC)C23(CN(C3)S(=O)(=O)C))CC4CC4	No
1.565	406.135	[M+H]+	106.06492:2493 108.08096:58630 109.03438:69 109.08363:4677 119.03719:15 123.06708:948 124.07566:3588 127.0401:2427 132.04362:676 133.04996:26 134.06044:4457 135.06215:668 136.0746:4867 139.91429:1265 140.08005:628 146.05856:218 151.07324:514 152.07082:50236 153.07353:4268 154.0858:1419 160.03813:947 164.0361:827 167.09837:988 170.08145:2489 188.03638:521 206.04579:1097 265.08658:385 271.0929:381 …	C17H27NO6S2	UNPD18555	Benzene and substituted derivatives	O=C(NC(C(O)C)C(O)C(O)C(O)C(O)C(SC)SC)C1=CC=CC=C1	No
3.994	350.085	[M+Na]+	101.06149:530 102.03794:769 104.05276:1796 105.05408:1541 106.06581:1477 107.07985:1054 107.96718:1296 108.0706:556 109.02857:964 109.06446:693 109.09829:565 114.05611:663 115.0404:551 116.05623:1136 116.94882:513 117.06028:727 118.06397:1655 119.04526:950 119.0853:505 120.04488:10599 121.05074:10968 122.06095:963 122.09253:894 123.06711:572 123.9397:1323 126.014:536 127.03952:1472 128.0528:526 1…	C14H17NO8	Blepharin	Carbohydrates and carbohydrate conjugates	O=C2NC3=CC=CC=C3(OC2(OC1OC(CO)C(O)C(O)C1(O)))	No
4.012	531.168	[M+H]+	111.07939:648 115.07311:1974 120.0449:2191 121.05232:675 121.09473:702 123.11164:691 129.08794:651 133.09976:671 138.08838:871 141.02025:733 146.02353:515 148.0462:664 149.0603:3360 151.0675:1246 155.07266:622 155.10439:602 161.09537:742 179.10196:865 183.06607:1717 185.04262:1772 185.08435:760 188.03203:818 189.1239:557 193.08495:3515 205.04807:5052 207.06493:10498 208.07132:1141 222.06401:313 2…	C19H26N6O12	UNPD41585	Organic acids and derivatives	O=C(O)C1OC(OC2C(OC3C(O)C(OC3C2NC(=O)N)N4C=CC(=NC4=O)N)C(=O)O)C(O)C(N)C1	No
3.969	304.165	[M+H]+	105.03317:1552 115.07596:1844 132.04474:867 132.07973:1642 138.05582:532 144.04439:647 145.07376:243 146.02325:411 146.15852:474 148.0408:1797 149.04492:981 160.04601:14 164.06178:1926 185.07394:679 188.0323:1916 188.06924:4429 194.05975:485 195.05553:701 198.05908:322 212.07112:4718 213.07228:1139 222.05873:2466 223.06989:792 239.09082:418 240.06644:15516 241.06979:2684 258.13412:490 261.08804:6…	C16H21N3O3	Valyl-Tryptophan	Organic acids and derivatives	O=C(O)C(NC(=O)C(N)C(C)C)CC2=CNC1=CC=CC=C12	No
3.972	482.126	[M+H]+	107.96755:105 109.02924:18 115.03915:1696 115.0746:2145 118.0648:53 119.08456:669 120.04459:2601 121.05116:176 123.94384:455 127.0392:717 134.05997:7275 135.06654:629 138.05557:157 145.05354:1467 146.06007:2365 149.0417:377 151.07462:509 160.05066:1110 167.09854:760 173.07101:335 183.06444:653 188.03261:315 192.07654:1471 198.05812:460 205.05287:386 207.06569:814 212.07056:5547 213.07619:925 222.…	C21H27N3O4S3	Yersiniabactin	Organic acids and derivatives	O=C(O)C1(N=C(SC1)C(C)(C)C(O)C2NC(SC2)C3N=C(SC3)C=4C=CC=CC4O)C	No
8.044	407.132	[M+Na]+	101.94876:539 102.03782:595 103.05511:681 105.06992:3836 106.06717:1366 107.08405:3563 107.96548:1959 108.0789:600 109.06525:1629 109.10075:3316 111.07862:717 113.06028:506 116.05849:604 117.0695:1062 118.06824:531 119.04221:736 119.0853:2247 120.04417:1707 120.08216:932 121.05109:10173 121.09717:3625 122.0703:2282 122.0965:1498 123.0784:1536 123.11403:872 123.94043:1617 125.08725:668 126.01353:5…	C18H24O9	UNPD229260	Carbohydrates and carbohydrate conjugates	O=C2C3=C(OC1OC(CO)C(O)C(O)C1(O))C=C(O)C=C3(OC(C2)C(C)C)	No
5.793	407.166	[M+H]+	101.06827:216 102.0422:728 107.08403:1299 109.10049:10808 110.103:916 119.08495:5213 120.07995:381 121.09925:1049 122.09686:503 123.08004:757 123.11524:1036 129.06554:1005 133.09958:1838 135.11636:14589 136.11993:1734 138.09128:912 139.07028:34 139.1122:601 146.02501:110 147.07358:1670 147.10904:917 149.09052:177 149.13092:1450 151.03738:654 151.10855:1557 151.14658:1819 163.1106:347 165.16327:70…	C16H26N2O10	UNPD228146	Organic acids and derivatives	O=C(O)C(NCC1(O)(OCC(O)C(O)C1(O)))CC(O)C(=O)NC2OCC=C2(C)	No
26.706	407.352	[M+H]+	101.07118:47837 101.15324:1454 102.07433:2445 102.12495:1332 105.06872:2058 106.06568:6862 107.07682:6940 107.96773:586 108.07957:1130 109.10091:6336 110.10355:529 111.0435:1425 111.07685:889 111.11621:1169 113.09785:513 117.07938:755 119.0845:2779 120.0807:4006 121.05105:18582 121.09023:13541 122.05817:1554 122.09602:15309 123.11314:4197 125.0928:871 127.10847:624 129.01788:648 129.05545:1117 13…	C26H46O3	3,4-Dimethyl-5-pentyl-2-furanpentadecanoic acid	Lipids and lipid-like molecules	O=C(O)CCCCCCCCCCCCCCC=1OC(=C(C=1C)C)CCCCC	No
4.529	392.095	[M+Na]+	100.08749:404 102.03525:3034 107.96497:401 109.09586:358 112.07581:5636 113.07866:193 120.07796:622 121.05241:5 126.01072:3213 128.00755:1103 130.02869:4109 130.1179:1360 132.04515:2640 133.05592:1689 140.07057:1189 144.07661:269 148.04053:1967 149.04431:567 158.06155:956 158.11356:289 159.06076:417 162.05502:15651 163.05916:34 165.07607:1492 173.06749:216 180.06544:7987 185.04332:1457 199.02962:…	C16H19NO9	dioxindole-3-acetyl-3-O-beta-glucose	Lipids and lipid-like molecules	O=C(O)CC3(OC1OC(CO)C(O)C(O)C1(O))(C(O)=NC2=CC=CC=C23)	No
3.125	408.202	[M+H]+	100.96134:676 103.04641:591 105.06807:776 106.06781:600 107.07595:1006 107.96655:1130 109.05022:644 109.10064:1247 110.0664:692 111.07578:567 112.92067:789 116.94543:574 119.03806:690 119.08155:576 120.07943:714 121.05158:8414 122.06144:2511 123.06858:839 123.94151:1139 126.00984:501 126.04645:872 127.04026:1038 130.06268:543 134.06166:522 136.06793:2917 137.09261:2751 138.05655:674 139.91458:209…	C21H29NO7	Ligularidine;O-Acetylcrotaverrine	Organic acids and derivatives	O=C2OC1C(=O)C(=CCN(C)CC1)COC(=O)C(OC(=O)C)(C)C(C)CC2(=CC)	No
4.334	409.13	[M+H]+	101.03024:760 102.04736:1471 103.05397:16353 103.13739:237 105.06604:1110 106.06529:3019 107.07413:199 109.02899:1030 109.09956:1219 111.08067:386 116.05768:1363 117.05841:4579 118.06242:1369 119.08142:1238 120.04443:193 120.07835:1300 128.05093:1235 129.05867:2026 130.0652:19244 132.07718:2150 133.05424:2798 133.09563:2237 134.06018:20502 134.15459:500 135.06583:1903 135.11255:613 138.05626:595 …	C23H20O7	5-Methoxydurmillone;5,6-Dimethoxy-3',4'methylenedioxy-6'',6''-dimethylpyrano[2'',3'':7,8]isoflavone	Phenylpropanoids and polyketides	O=C1C(=COC=2C=3C=CC(OC=3(C(OC)=C(OC)C1=2))(C)C)C=4C=CC=5OCOC=5(C=4)	No
4.101	409.147	[M+H]+	100.02356:471 103.05371:1056 106.03919:1008 114.09225:659 121.09828:527 124.04876:594 125.0229:1798 125.05826:1488 131.05066:799 141.0182:987 146.02702:1512 149.05836:1227 151.03981:905 153.05449:286 155.07449:37 160.05753:14168 167.07367:2218 173.07127:923 180.06908:70 181.06396:891 183.06522:2938 190.05226:2122 191.07326:1061 197.08653:887 205.04816:10015 206.05507:853 207.06728:1019 224.06953:…	C20H24O9	UNPD13467	Organic acids and derivatives	O=C(O)C(=CC(CC=1C(=O)OC(=O)C=1(C=CCC))CC)C(C(=O)O)CCC(=O)O	No
6.354	393.188	[M+Na]+	101.95023:505 102.03658:909 103.05389:889 105.06866:3385 106.06987:973 107.05074:1033 107.08395:2176 107.96647:1372 109.06409:1438 109.09984:1506 110.06133:567 111.04427:514 111.07816:619 115.05421:1196 116.06723:541 117.06577:1000 118.07187:718 119.04671:928 119.08391:1681 120.04714:1485 120.07861:1010 121.05187:9823 121.09602:2623 122.06741:1798 122.09158:1403 123.07412:834 123.94018:1297 125.0…	C19H30O7	5-Megastigmen-7-yne-3,9-diol 9-glucoside	Lipids and lipid-like molecules	OCC2OC(OC(C#CC1=C(C)CC(O)CC1(C)C)C)C(O)C(O)C2(O)	No
6.25	371.206	[M+H]+	121.05196:280 121.09463:342 123.08009:804 130.02991:1171 137.09222:1296 146.02443:1266 147.06047:980 149.09338:358 149.13051:355 151.11313:432 163.05655:1082 165.12721:1519 172.06799:970 175.08911:999 178.0554:411 198.05795:3245 201.10173:377 209.06325:561 209.15329:1003 222.0576:6224 223.06645:235 239.0809:358 240.07405:1405 249.06624:3283 250.07495:223 265.07492:211 297.09357:619 355.07001:791	C19H30O7	5-Megastigmen-7-yne-3,9-diol 9-glucoside	Lipids and lipid-like molecules	O=C2C=C(C)C(C=CC(OC1OC(CO)C(O)C(O)C1(O))C)C(C)(C)C2	No
15.38	409.274	[M+H]+	101.06831:589 104.1068:12161 105.0695:4287 105.10682:976 106.06812:1134 107.08461:3925 107.96693:1959 109.06382:1673 109.10024:3522 111.07935:1164 111.11396:651 117.07063:1004 119.03767:725 119.08492:3626 120.08665:1080 121.05262:11241 121.09775:4427 122.06095:642 122.09895:1220 123.0803:1871 123.11577:1728 123.93888:1195 125.07689:701 129.07101:740 131.08443:2300 132.08774:566 133.09453:3340 134…	C27H36O3	Apo-10'-violaxanthal	Lipids and lipid-like molecules	O=CC=CC(=CC=CC=C(C=CC=C(C=CC12(OC2(C)(CC(O)CC1(C)(C))))C)C)C	No
15.194	409.274	[M+H]+	104.1069:19755 105.06939:463 105.10957:1445 107.08449:604 109.06429:808 109.10099:887 119.08498:358 123.08116:474 145.10103:344 149.09523:659 165.09015:871 165.12585:1966 184.0737:14883 184.18143:435 185.08211:779 247.08698:11 248.09691:9 257.11166:760 258.11389:610 263.08414:133 275.0806:110 339.2894:586	C27H36O3	Apo-10'-violaxanthal	Lipids and lipid-like molecules	O=CC=CC(=CC=CC=C(C=CC=C(C=CC12(OC2(C)(CC(O)CC1(C)(C))))C)C)C	No
20.022	409.275	[M+H]+	101.07057:3900 105.06923:2790 106.07291:1254 107.08448:4131 107.96829:978 108.0788:702 109.06522:1338 109.10144:4879 110.10074:514 111.04455:846 111.07877:1126 111.11554:875 117.06699:634 119.08542:3661 120.08769:776 121.05155:10312 121.09866:5727 122.05748:862 122.09784:1723 123.0799:1236 123.11572:2842 124.08138:545 125.09544:1017 127.10672:513 129.01883:583 129.0665:587 131.08403:2251 133.0894…	C27H36O3	Apo-10'-violaxanthal	Lipids and lipid-like molecules	O=CC=CC(=CC=CC=C(C=CC=C(C=CC12(OC2(C)(CC(O)CC1(C)(C))))C)C)C	No
16.097	409.275	[M+H]+	101.06831:1048 104.10631:654 105.06992:2295 106.07262:660 107.08447:3803 107.9659:1767 108.0874:541 109.06573:1376 109.10047:4791 110.06436:506 111.00903:502 111.04358:770 111.07777:1148 111.1138:643 115.08013:507 117.07148:882 119.08509:2860 120.08545:910 121.05209:9728 121.09456:4636 122.05663:729 122.09678:1233 123.07844:1304 123.11636:1682 123.93997:1032 125.05815:589 125.0993:609 129.01987:8…	C27H36O3	Apo-10'-violaxanthal	Lipids and lipid-like molecules	O=CC=CC(=CC=CC=C(C=CC=C(C=CC12(OC2(C)(CC(O)CC1(C)(C))))C)C)C	No
14.199	409.294	[M+H]+	104.10777:1191 105.06939:2488 106.0693:891 107.08459:3366 107.96767:1859 109.06678:1125 109.1011:3233 111.06654:805 111.11581:691 115.09016:509 116.07092:915 117.07051:668 119.03936:672 119.08514:2158 120.04524:575 120.08157:898 121.05122:9375 121.09798:3528 122.06462:647 122.09787:787 123.07697:844 123.1147:1211 123.93881:1016 131.08492:1410 133.0952:2827 135.11304:1678 136.06601:808 137.06152:5…	C24H40O5	UNPD221511	Lipids and lipid-like molecules	O=C(O)C=1C(O)=CC(O)=CC=1CCCCCCCCCCCCCCCC(O)C	No
14.407	409.294	[M+H]+	104.10642:1754 107.08345:284 121.05137:759 142.08719:575 146.98303:573 160.09633:902 165.12675:1294 184.07362:13232 185.08073:843 289.25427:550 317.24609:1511 318.25232:503	C24H40O5	UNPD221511	Lipids and lipid-like molecules	O=C(O)C=1C(O)=CC(O)=CC=1CCCCCCCCCCCCCCCC(O)C	No
21.851	409.311	[M+H]+	100.07545:713 101.0705:10732 102.07653:775 105.06975:4146 106.07497:1388 107.08484:8879 108.0893:1071 109.06416:1606 109.1011:12596 110.10367:1253 111.044:2059 111.0787:1754 111.11631:3478 113.09461:960 117.07056:1700 119.08507:7599 120.08666:1252 121.05135:11068 121.10039:13309 122.05983:1102 122.10141:2690 123.07987:3336 123.11584:8270 124.08483:509 124.11909:871 125.05837:621 125.09416:1797 12…	C28H40O2	Gymnasterone C	Lipids and lipid-like molecules	O=C1C2=C3C=CC4=CC(O)CCC4(C)C3CCC2(C)C(C1)C(C=CC(C)C(C)C)C	No
10.937	388.132	[M+H]+	100.07793:692 114.0555:2461 138.99512:2177 140.99152:695 165.05484:14496 166.05861:1405 240.23167:0 273.06955:2190 275.06583:849 301.06256:26020 302.06503:4854 303.05978:8641 304.06311:1571	C19H21N3O4S	1-(2,5-dimethoxyphenyl)-2-[[5-(2-furanyl)-4-propyl-1,2,4-triazol-3-yl]thio]ethanone	Carbonyl compounds	O=C(C=1C=C(OC)C=CC=1(OC))CSC3=NN=C(C=2OC=CC=2)N3CCC	No
11.23	388.132	[M+H]+	114.05454:2947 117.06397:337 120.0447:207 138.9939:2822 140.99174:968 165.05438:18086 166.05893:1808 258.04678:529 273.06876:2723 274.07144:578 275.06326:987 301.06238:34152 301.20169:823 302.0658:6240 303.05945:11434 304.06235:2021 388.13043:477	C19H21N3O4S	1-(2,5-dimethoxyphenyl)-2-[[5-(2-furanyl)-4-propyl-1,2,4-triazol-3-yl]thio]ethanone	Carbonyl compounds	O=C(C=1C=C(OC)C=CC=1(OC))CSC3=NN=C(C=2OC=CC=2)N3CCC	No
14.094	410.268	[M+H]+	104.10706:8247 105.06942:2752 105.10908:800 106.06997:1040 107.0848:2566 107.96662:1875 108.07016:571 109.06658:924 109.10072:3064 111.08006:723 116.0694:778 117.0682:786 119.08588:1853 120.08079:852 121.05157:9068 121.09742:3265 122.05637:923 122.09727:1025 123.0764:872 123.11553:1278 123.93948:1185 125.05965:516 131.08392:1301 133.09166:2777 134.09688:680 135.11092:1775 136.06558:968 137.05949:…	C26H35NO3	laxiracemosin H	Lipids and lipid-like molecules	O=C1C=C(C(=O)N1)C3CCC4(C2=CCC5C(C(=O)CCC5(C)(C2CCC34(C)))(C)C)(C)	No
26.513	410.342	[M+H]+	101.07069:48499 101.15276:1508 102.0743:2040 102.12858:1194 105.06946:1883 106.06534:6637 107.07625:7450 107.96788:683 108.08207:906 109.06566:561 109.10017:5467 110.10204:502 111.04424:1141 111.07903:883 111.11718:1810 113.09588:793 117.08372:750 119.08477:2463 120.08081:2840 121.05076:18305 121.09004:12854 121.18565:617 122.05484:1327 122.09605:15845 123.1134:4528 124.08868:555 125.09621:719 12…	C28H43NO	UNPD175958	Pyridines and derivatives	O=C1CCC2(C3=C(C4=NCCC(C(C)CCC(=C)C(C)C)C4(C)CC3)CCC2C1)C	No
26.701	410.342	[M+H]+	101.0709:50176 101.15213:1502 102.07407:2416 102.12697:1215 105.07008:1591 106.06528:7347 107.07608:7491 107.96573:925 108.07996:876 109.06719:591 109.10071:5741 110.10267:709 111.04349:1831 111.0772:757 111.11654:1626 117.08415:778 118.07133:519 119.08517:2467 120.08144:3157 121.0509:17991 121.09013:12827 122.05675:1562 122.09576:16516 123.1143:3994 124.08777:639 124.11596:515 125.09606:968 125.…	C28H43NO	UNPD175958	Pyridines and derivatives	O=C1CCC2(C3=C(C4=NCCC(C(C)CCC(=C)C(C)C)C4(C)CC3)CCC2C1)C	No
3.705	412.091	[M+H]+	100.95723:526 101.0228:1182 101.05946:621 102.03503:3504 103.05374:5332 104.05135:3662 105.03493:6188 106.02972:4511 106.06415:7021 107.06956:1183 107.96721:590 109.05113:579 110.06845:793 112.07607:672 113.02375:1050 114.05479:4137 115.0466:1472 116.06127:2089 117.05821:1780 118.06486:2173 119.04235:1430 119.08136:831 120.0448:14055 121.05117:10416 122.05541:1020 122.0983:572 123.06396:522 124.0…	C19H17N5O2S2	N-(1,3-benzothiazol-2-yl)-2-[[5-(4-methoxyphenyl)-4-methyl-1,2,4-triazol-3-yl]thio]acetamide	Azoles	O=C(NC2=NC1=CC=CC=C1S2)CSC4=NN=C(C3=CC=C(OC)C=C3)N4C	No
10.805	412.233	[M+H]+	107.0683:1523 121.09832:787 163.11163:5786 164.11546:919 219.17342:2211	C21H33NO7	UNPD228187	Carbohydrates and carbohydrate conjugates	O=C(O)CCCCCCCCC2=CC=CC(OC1OCC(OC)C(O)C1(O))=C2(N)	No
1.989	414.161	[M+H]+	100.03825:639 100.07645:585 100.95545:1059 103.05405:16985 104.06087:1437 104.10638:1352 106.06436:639 107.06504:829 107.96642:516 108.07438:948 109.03152:2021 110.06008:4183 111.05863:681 112.07593:8604 112.92094:1049 113.07896:839 116.0695:2295 116.94831:804 119.04407:1073 120.04332:1190 120.08017:14715 121.05136:8141 121.08277:3147 122.06052:1303 122.09392:783 123.06536:2656 123.94011:878 124.…	C15H27NO12	UNPD70386	Organic acids and derivatives	O=C(OC1C(OC(CO)C(O)C1(O))OC2(OC(CO)C(O)C2(O))(CO))C(N)C	No
5.884	414.232	[M+NH4]+	115.04874:515 119.04478:687 120.07995:563 123.07885:647 123.11398:605 127.04044:846 128.04367:474 129.06573:2497 130.05807:1311 131.08298:90 137.05945:2844 145.05542:441 147.07159:376 149.05858:1717 151.07234:504 157.06505:90 158.06528:202 159.06686:714 160.04187:3315 161.06161:1501 161.13148:241 165.08473:589 167.07124:2403 175.07498:2618 177.06366:399 179.07478:517 180.0858:581 185.05377:113 18…	C17H32O10	Creoside IV	Lipids and lipid-like molecules	OC1COC(OCC2OC(OCCCCCC)C(O)C(O)C2O)C(O)C1O	No
3.089	415.114	[M+H]+	101.03829:2426 102.04677:4900 103.05401:34074 103.1383:584 104.05272:6576 105.04476:601 106.0648:780 109.02956:2801 109.09982:820 112.07603:545 115.05396:2737 116.05828:1859 117.05695:16999 118.06401:7963 119.06286:248 120.04538:3210 127.03938:4443 128.04933:16038 129.05652:6614 130.06528:184476 131.06786:18920 131.1629:515 132.04518:18069 133.05211:5294 134.06004:1403 137.09552:2143 138.05547:10…	C20H18N2O8	UNPD205854	Diazanaphthalenes	O=C(O)C1=CC=CC2=NC=3C(N=C21)=CC=CC3C(=O)OC4OC(C)C(O)C(O)C4O	No
7.696	415.137	[M+H]+	102.03593:241 107.04996:1218 120.04415:8381 121.05094:1092 123.94272:794 126.01084:244 133.05365:314 139.91486:833 144.0439:300 146.02341:1559 147.11121:174 149.05638:391 157.06517:281 157.10774:170 167.0719:1392 173.065:100 181.052:596 200.04857:744 201.05482:520 217.08679:398 261.07852:635 289.05487:109 391.0994:68 392.10095:125	C22H22O8	Kanzonol S;5,7,3',4'-Tetrahydroxy-8-[4-(acetyloxy)-3-methyl-2-butenyl]flavanone	Phenylpropanoids and polyketides	O=C(OCC(=CCC=2C(O)=CC(O)=C1C(=O)CC(OC1=2)C=3C=CC(O)=C(O)C=3)C)C	No
5.126	415.151	[M+H]+	101.06066:672 102.03584:5214 103.05204:1131 104.05042:2701 104.10789:583 105.03271:2403 105.06841:2807 106.03544:527 106.06556:2636 107.07869:1717 107.96626:1048 108.07964:934 109.03136:810 109.06481:1165 109.10027:1570 110.0788:599 111.0452:515 111.08108:831 112.07684:2320 114.10217:3012 115.05076:924 115.08774:700 116.06184:1097 117.06581:1324 119.0471:2332 119.08308:1725 120.04464:3203 120.079…	C21H22N2O7	3-(4-hydroxy-3-methoxyphenyl)-2-propenoic acid [2-[4-[2-furanyl(oxo)methyl]-1-piperazinyl]-2-oxoethyl] ester	Phenylpropanoids and polyketides	O=C(OCC(=O)N2CCN(C(=O)C=1OC=CC=1)CC2)C=CC=3C=CC(O)=C(OC)C=3	No
4.627	415.151	[M+H]+	115.05564:1660 116.06429:592 117.0337:2098 117.06649:703 118.05059:494 119.04899:64 120.04713:2422 123.04748:387 126.01036:995 128.00789:173 128.05939:1654 129.06955:4999 130.06259:821 131.07614:2351 135.0594:1379 137.09419:1886 141.06996:3718 144.05577:855 145.05058:606 146.06389:675 148.04584:943 149.0461:1050 151.04372:940 152.06841:341 157.06613:1138 158.07074:2953 159.07201:687 160.05132:112…	C21H22N2O7	3-(4-hydroxy-3-methoxyphenyl)-2-propenoic acid [2-[4-[2-furanyl(oxo)methyl]-1-piperazinyl]-2-oxoethyl] ester	Phenylpropanoids and polyketides	O=C(OCC(=O)N2CCN(C(=O)C=1OC=CC=1)CC2)C=CC=3C=CC(O)=C(OC)C=3	No
13.636	415.212	[M+H]+	102.09213:159 106.0852:23 107.08501:603 109.10089:668 119.08576:12277 120.08855:1366 121.09747:547 132.09935:442 133.09274:1020 135.08208:906 143.08589:384 145.10135:635 157.10233:673 221.13753:134 256.26276:0 257.26511:148 300.28906:2158 304.26547:839 337.27457:1265 362.32523:840 379.15988:495 385.17935:1785 386.1814:581 387.1842:243 401.15283:345	C24H30O6	UNPD22951	Lipids and lipid-like molecules	O=C1OC4(CC1)(CCC3C6C(C(=O)OC)CC2=CC(=O)CCC2(C)C56(OC5(CC34(C))))	No
11.707	339.134	[M+H]+	104.10735:2835 105.03268:528 105.06972:3376 106.07066:725 107.08537:6005 107.96676:2055 108.08167:662 109.0647:965 109.10078:2805 111.07802:692 114.10027:571 116.06798:505 117.07159:1375 119.04113:1015 119.08537:18434 119.17341:530 120.04366:2051 120.08773:2376 121.05096:8824 121.09742:4501 122.05732:855 122.0982:1086 123.08018:905 123.11486:1147 123.93969:1526 125.09724:571 130.028:2845 130.0617…	C19H18N2O4	Oxazinin-2	Indoles and derivatives	O=C1NC(CO)C(OC1C3=CNC2=CC=CC=C23)C4=CC=C(O)C=C4	No
28.371	415.355	[M+H]+	101.07099:71214 102.07373:3172 102.12724:2478 105.06888:1178 106.06521:5723 107.07645:7419 108.07887:1094 109.1012:3862 111.04443:1238 111.0773:831 111.11465:1416 117.08274:768 119.08369:2144 120.08041:3332 121.05071:17915 121.08861:11598 121.17215:547 122.05554:1620 122.09561:15141 123.11192:3659 124.08395:752 124.11653:600 125.09483:789 127.03934:524 129.05685:635 131.0824:1298 132.08015:576 13…	C28H46O2	(22Alpha)-hydroxy-campest-4-en-3-one	Lipids and lipid-like molecules	O=C4C=C3CCC1C(CCC2(C)(C(CCC12)C(C)C(O)CC(C)C(C)C))C3(C)CC4	No
1.597	175.119	[M+H]+	100.03685:591 100.0761:2784 100.95978:817 101.02435:631 102.05373:639 102.09122:633 103.04389:547 103.07127:570 104.04917:576 104.10583:682 106.06523:2038 107.05148:792 107.07165:665 107.96686:637 108.04741:751 108.08047:18559 109.06509:1922 110.06917:2567 111.05125:523 112.0401:1201 112.08185:3268 112.92011:983 113.0275:532 113.0695:560 113.10393:523 114.05428:1390 114.09968:7308 115.03852:1087 …	C6H14N4O2	L-Arginine	Organic acids and derivatives	O=C(O)C(N)CCCNC(=N)N	No
11.19	416.136	[M+H]+	102.03421:843 103.04237:1128 104.04135:1711 105.03334:485 105.07:17891 106.07261:1784 107.04945:24620 107.08444:25191 108.05128:2194 108.08897:2041 109.06525:1071 109.10119:5457 110.09645:455 111.0801:1579 115.05808:671 117.06709:6154 118.06872:488 119.08529:10964 120.04471:5417 121.10016:7120 122.10056:661 123.08025:849 123.11569:1187 125.09465:3648 129.06862:1240 130.02879:1633 131.03731:1557 1…	C18H25NO8S	Xylostosidine;(-)-Xylostosidine;NSC 339673	Carbohydrates and carbohydrate conjugates	O=C3C2=COC(OC1OC(CO)C(O)C(O)C1(O))C(C=C)C2CC4N3CCS4	No
4.706	412.217	[M+NH4]+	103.05402:1433 105.06949:3892 115.05774:613 119.04971:389 123.04863:575 123.11738:1105 127.02877:167 129.06047:719 130.06497:527 131.04968:3610 132.05635:281 133.08276:1338 137.06058:1997 149.0596:472 151.07573:1174 161.05989:1502 162.06799:597 163.07617:1167 167.07607:391 172.0417:577 175.07584:577 179.07066:520 185.04559:406 187.07803:500 189.08789:198 191.07022:2481 192.07411:58 193.08067:215 …	C17H33NO10	alpha-L-Rhap-(1->3)-beta-D-GlcpO[CH2]5NH2	Lipids and lipid-like molecules	OCC2OC(OCCCCCN)C(O)C(OC1OC(C)C(O)C(O)C1(O))C2(O)	No
1.245	164.074	[M+H]+	100.07533:898 104.10689:7953 110.07033:1367 112.89543:1073 112.92113:665 114.89373:572 116.07134:522 116.94924:624 117.10233:595 121.05096:6012 122.09679:565 124.03834:526 125.00048:1249 130.08849:518 138.05409:1529 139.91454:6957 141.91356:1348 147.06552:581 149.02321:1326	C6H13NO2S	L-ethionine	Organic acids and derivatives	O=C(O)C(N)CCSCC	No
27.296	417.334	[M+H]+	100.08166:727 101.07127:276694 102.0738:11498 102.12643:3390 103.06814:1183 105.06988:3477 106.06557:5502 107.08181:9820 107.96825:760 108.08371:1472 109.10092:18706 109.18518:576 110.1043:1420 111.04636:537 111.07957:1622 111.11569:2241 112.07111:674 113.09589:1133 117.07351:1770 119.08488:6989 120.08256:3133 121.05096:17212 121.09624:17298 122.09628:16564 122.18603:528 123.11523:13044 124.08838…	C23H40N6O	UNPD19009	Indoles and derivatives	O=C(NCCCCNCCCNCCCNCCCN)CC1=CC=2C=CC=CC2N1	No
27.628	417.337	[M+H]+	100.08497:693 101.07137:214094 102.07425:9745 102.1273:3886 103.07338:757 105.06879:1055 106.06546:6141 107.07608:5692 107.96701:801 108.08086:1158 109.1007:3974 111.04408:1445 111.0779:773 111.11669:1423 112.06937:524 117.08861:847 119.08465:1550 120.08095:2970 121.05059:16088 121.08884:10065 122.05555:1400 122.09582:17465 122.18752:535 123.10399:3304 124.08741:3009 125.09189:713 127.04015:508 1…	C27H44O3	7 alpha,24-Dihydroxy-4-cholesten-3-one	Lipids and lipid-like molecules	O=C4C=C3CC(O)C1C(CCC2(C)(C(CCC12)C(C)CCC(O)C(C)C))C3(C)CC4	No
5.074	165.066	[M+NH4]+	101.9496:562 102.03434:6384 103.05009:1131 104.04962:2537 105.03489:1689 105.06909:1973 106.06582:1459 107.08322:2244 107.96682:1346 109.06596:1042 109.09794:1132 111.0432:543 111.0802:643 116.05328:1121 117.06445:670 119.03975:1624 119.08336:669 120.04424:3009 120.07702:1374 121.05225:7118 122.06375:869 122.09618:1061 123.07684:1056 123.11011:546 123.94028:1310 125.05943:529 126.01337:629 127.04…	C8H5NO2	isatin	Indoles and derivatives	C1=CC=C2C(=C1)C(=O)C(=O)N2	Yes
4.068	418.174	[M+H]+	103.0527:625 105.06946:2018 113.02203:1119 115.05423:1200 118.04457:816 119.0487:1472 123.04474:490 125.06316:57 128.04968:2034 133.07893:927 137.05992:5973 138.06018:548 138.08797:615 141.01865:3732 149.05986:321 151.04018:1052 161.06003:3590 162.06113:228 175.07014:569 177.10597:559 179.06982:474 183.06737:846 193.08606:23009 194.08904:2696 205.04967:2661 232.0714:2566 233.0789:1502 239.09334:6…	C24H23N3O4	UNPD223574	Indoles and derivatives	O=CN3C=1C=CC(O)=CC=1C4(CC2C(=O)NC=5C=CC=CC=5(C(=O)N2C34))C(C=C)(C)C	No
2.958	418.228	[M+H]+	100.95841:677 103.05317:1785 106.06281:648 107.06982:734 107.96619:917 108.05296:905 108.07692:517 109.0416:708 112.0756:3075 116.06906:542 116.94827:819 119.04639:809 120.0435:1011 120.07778:601 121.05042:9328 122.05708:815 122.09516:536 123.94259:804 126.01065:2309 127.03491:586 127.06657:576 128.0079:789 128.05663:883 130.06535:10129 131.06668:1106 132.0452:1612 133.08502:2273 134.06891:1278 1…	C17H31N5O7	L-alanyl-gamma-D-glutamyl-L-lysyl-D-alanine	Organic acids and derivatives	O=C(O)C(NC(=O)C(NC(=O)CCC(NC(=O)C(N)C)C(=O)O)CCCCN)C	No
7.037	419.171	[M+H]+	104.04996:963 104.99189:460 106.06493:234 107.05058:330 119.04205:780 120.0444:5179 120.13181:632 122.0687:624 125.02261:384 126.99981:482 127.0384:58 130.02916:1395 132.04442:5299 133.05293:2628 134.05972:1687 144.04509:3952 145.04932:736 147.06001:882 148.04205:258 155.06897:512 156.04292:228 158.06055:728 159.05569:3186 160.04222:843 169.01198:543 170.06114:331 172.03996:2326 172.07092:663 173…	C22H26O8	syringaresinol	Lignans, neolignans and related compounds	COC1=CC(=CC(=C1O)OC)C2C3COC(C3CO2)C4=CC(=C(C(=C4)OC)O)OC	Yes
3.935	419.202	[M+H]+	104.05019:171 107.96799:571 120.04446:3683 121.05243:1047 123.94032:336 127.08034:108 128.06955:2024 133.0511:8079 139.91548:200 144.04694:530 144.10126:2399 146.02443:1004 147.10927:525 151.03639:487 163.05229:559 192.07652:915 212.071:483 213.07381:131 222.05875:398 223.0696:741 230.13773:875 241.06972:2 256.0614:738 258.13318:5332 259.13867:794 276.14377:6596 277.14886:947 292.07901:446 332.07…	C22H30N2O4S	(2R)-2-[(4R,5R)-5-[(dimethylamino)methyl]-4-methyl-1,1-dioxo-8-phenyl-4,5-dihydro-3H-6,1$l^{6},2-benzoxathiazocin-2-yl]-1-propanol	Ethers	O=S1(=O)(C=2C=CC(=CC=2(OC(CN(C)C)C(C)CN1(C(C)CO)))C3=CC=CC=C3)	No
7.941	419.22	[M+H]+	100.07721:518 101.02438:1506 101.05985:978 102.03596:812 103.05694:532 104.10656:676 105.06929:3463 106.06496:1515 107.08393:4527 107.9677:1108 108.04878:626 108.0842:583 109.02889:1097 109.06362:2918 109.09945:3529 110.0695:1438 110.09793:549 111.04626:526 111.08018:1841 112.08645:5596 113.09445:1936 114.10199:2475 115.04951:970 116.06044:853 117.06532:863 118.06356:779 119.04176:1600 119.08574:…	C22H30N2O6	N-[(1S,3R,4aS,9aR)-1-(hydroxymethyl)-3-[2-(2-methoxyethylamino)-2-oxoethyl]-3,4,4a,9a-tetrahydro-1H-pyrano[3,4-b]benzofuran-6-yl]-2-cyclopropylacetamide	Furopyrans	O=C(NC=1C=CC=2OC3C(OC(CC(=O)NCCOC)CC3(C=2(C=1)))CO)CC4CC4	No
27.15	419.351	[M+H]+	109.10147:1070 111.04288:439 121.05098:556 133.08704:285 149.13106:494 151.09796:289 153.05411:6787 154.06001:708 159.11591:503 161.13173:507 184.0733:6009 185.08107:522 259.20523:915 261.22198:1412 269.246:146 311.29349:484 333.2438:914 335.25745:7791 336.26144:1615 337.27359:1382	C27H46O3	20a,22b-Dihydroxycholesterol	Lipids and lipid-like molecules	OC4CC3=CCC2C(CCC1(C)(C2(CCC1(C(O)(C)C(O)CCC(C)C))))C3(C)CC4	No
3.992	420.089	[M+H]+	102.03445:325 106.02963:311 114.05459:314 120.04467:5228 121.05061:622 130.02919:1990 130.12352:451 132.13818:298 138.0558:635 144.04538:398 145.07593:657 146.06001:4723 146.15843:120 148.03951:1333 149.0453:2056 154.06485:265 156.07396:691 171.08559:216 172.07451:369 173.07175:6963 174.07069:889 175.0462:140 182.06271:116 183.07886:425 185.06981:1692 188.03683:223 198.05788:713 201.10139:1216 20…	C16H17N7O3S2	N-[6-amino-2,4-dioxo-1-(phenylmethyl)-5-pyrimidinyl]-2-[(5-amino-1,3,4-thiadiazol-2-yl)thio]-N-methylacetamide	Thioethers	O=C1NC(=O)N(C(N)=C1N(C(=O)CSC2=NN=C(N)S2)C)CC3=CC=CC=C3	No
11.838	422.15	[M+H]+	102.03742:396 104.02579:844 104.04996:327 105.0351:596 105.06954:923 107.96688:1155 109.10069:697 116.05162:912 117.06764:61 119.03668:1719 120.04496:4797 123.08031:340 123.11509:239 123.94064:296 130.02953:616 131.03778:1574 131.08342:510 132.04512:3383 133.09576:1163 135.11356:803 139.91583:295 144.0507:1384 145.09612:148 146.02505:10024 147.06262:604 147.11708:489 148.04596:650 149.09317:429 1…	C26H19N3O3	UNPD110260	Organic acids and derivatives	O=C1C(N=C2C(=NC(=CN12)C3=CC=C(O)C=C3)CC4=CC=CC=C4)=CC5=CC=C(O)C=C5	No
8.147	423.118	[M+H]+	121.09285:302 126.01132:72 130.06139:112 132.04495:431 146.02344:635 223.08409:189 247.08501:178 263.0816:9419 264.08395:1705 273.06555:2743 274.06934:228 275.08127:846 294.14392:419 335.25839:253	C22H18N2O7	UNPD105377	Indoles and derivatives	N#CN2C=1C(=O)C=5C(O)=CC=CC=5(C(=O)C=1C3=C2C(OC(=O)C(C)C)C4(OC4(C3(O)))(C))	No
8.904	423.119	[M+H]+	102.03571:238 120.04459:2917 127.07301:559 130.06113:158 146.02333:623 155.07378:580 219.09412:523 235.08792:598 249.06802:2626 250.07121:603 262.07385:627 263.08154:15801 264.08307:2802	C22H18N2O7	UNPD105377	Indoles and derivatives	N#CN2C=1C(=O)C=5C(O)=CC=CC=5(C(=O)C=1C3=C2C(OC(=O)C(C)C)C4(OC4(C3(O)))(C))	No
3.089	423.174	[M+H]+	100.95753:712 101.03762:2129 102.04686:4071 103.05399:26650 104.05299:5869 104.10596:909 105.03191:1671 105.05473:1157 106.06524:2412 107.0647:788 108.05309:691 109.03156:2027 110.06059:1731 111.04972:724 112.04149:581 112.07462:1915 113.02516:821 114.05356:1183 115.05323:2424 116.06565:2819 116.94827:510 117.05739:9231 118.06503:5000 119.04519:1476 120.04572:7380 121.05183:7766 122.063:1432 122.…	C20H26N2O8	UNPD119655	Organic acids and derivatives	O=C(OC3C4(O)(C=C1C(=O)N(C)C(C(=O)N1C4(CC23(OC(C)C(C2(=O))(C)C)))CO))C	No
26.315	792.561	[M+H]+	101.1524:228 109.10066:352 119.08505:442 121.09081:553 140.03461:775 199.16933:9537 200.17241:1036 227.2009:8951 228.20398:1751 243.20932:396 245.22646:663 255.36401:619 256.08273:971 261.22079:541 262.24945:3545 263.241:1134 272.25568:1347 274.0925:1285 280.26324:4073 281.25629:584 298.27524:2194 304.26202:397 308.26575:529 309.27829:625 314.27417:453 316.28824:469 335.25766:1325 353.2731:395 51…	C45H78NO8P	PE(18:0/22:6(4Z,7Z,10Z,13Z,16Z,19Z))	Lipids and lipid-like molecules	O=C(OCC(OC(=O)CCC=CCC=CCC=CCC=CCC=CCC=CCC)COP(=O)(O)OCCN)CCCCCCCCCCCCCCCCC	No
14.923	522.356	[M+H]+	125.00632:58 127.04212:654 133.08803:9799 135.11174:436 146.98256:1616 147.07434:384 149.0946:494 151.08171:512 163.07558:508 165.09154:2638 166.09293:576 177.11108:3525 179.11073:501 184.07397:24815 185.07852:1803 186.07747:198 191.11032:1104 193.12294:480 209.11885:1138 233.19089:2504 259.20706:648 262.0546:294 277.21606:5653 278.21686:1251 321.24118:1122 325.12286:663 339.28775:1231 413.32162:…	C26H52NO7P	LysoPC(18:1(9Z))	Lipids and lipid-like molecules	O=C(OCC(O)COP(=O)([O-])OCC[N+](C)(C)C)CCCCCCCC=CCCCCCCCC	No
14.947	355.284	[M+H]+	101.06638:795 103.05473:637 104.10625:1669 105.06982:2907 106.07027:836 107.08483:3920 107.96561:1415 109.02912:942 109.06386:1624 109.10088:5451 110.05999:501 110.10503:591 111.04408:738 111.07834:1123 111.11311:761 113.09534:542 116.06918:537 117.07201:936 119.04342:591 119.08561:3582 120.08331:874 121.05273:9775 121.09914:5261 122.08991:1381 123.08115:1378 123.11582:2005 123.94119:1051 125.061…	C21H38O4	MG(18:2(9Z,12Z)/0:0/0:0)	Lipids and lipid-like molecules	O=C(OCC(O)CO)CCCCCCCC=CCC=CCCCCC	No
14.926	423.275	[M+H]+	109.10062:163 112.05148:1644 121.05299:1108 121.09855:270 131.08418:283 133.08983:8891 134.09271:560 135.1142:459 137.13177:119 147.07535:135 147.11661:30 149.09509:61 149.1308:797 151.11092:488 161.13185:49 165.09158:1015 166.09409:116 175.10527:175 177.11211:2547 178.11234:363 184.07356:597 191.1125:130 209.1254:694 221.14725:457 233.18735:2114 234.18889:422 259.20554:511 261.21875:248 277.2152…	C24H38O6	Tritoniopsin C	Lipids and lipid-like molecules	O=C(OC4(C)(CCC(O)C(=C)CC2OC4(C3C1CC(OCC1(C))C(O)(C)C23)))CCC	No
13.632	391.262	[M+H]+	102.0919:2722 104.10593:721 105.07008:3210 106.08516:2535 107.08508:3133 108.08514:559 109.06613:1352 109.10085:3362 111.04219:606 111.08148:607 111.11761:867 116.0716:641 117.07636:801 119.04108:575 119.08558:7946 120.08424:1576 121.05161:8139 121.09686:3738 122.06023:855 122.09565:1306 123.07778:1061 123.11513:1505 125.05794:766 125.0946:873 129.07126:734 130.06987:618 131.0854:1693 132.10019:8…	C27H34O2	UNPD94055	Lipids and lipid-like molecules	O=C(O)C2(C)(C3C(=CC(C)C3(C(=CC2(C=C(C=CC1=CC=CC=C1)C)(CC))C))C)	No
20.251	583.434	[M+H]+	105.07015:1699 107.08453:2513 109.10093:1761 117.06993:654 119.085:707 121.09991:746 123.11628:621 131.08488:2370 145.10071:426 149.09399:607 163.11246:687 165.09105:9993 166.09492:1139 175.14595:433 191.10713:790 203.12442:639 205.12225:947 219.15231:553 227.20074:459 242.28268:609 250.17657:658 374.36038:508 485.3584:1209 583.43365:2096 584.43567:861	C37H58O5	Hericene B	Lipids and lipid-like molecules	O=CC1=C(O)C(=C(OC)C=C1COC(=O)CCCCCCCC=CCCCCCCCC)CC=C(C)CCC=C(C)C	No
20.262	445.368	[M+H]+	100.07553:674 101.07043:2873 102.09027:649 105.07:5257 106.07461:1369 107.08487:8215 107.96773:1197 108.04658:608 108.08739:1222 109.06598:1128 109.10062:6443 110.10191:777 111.04436:739 111.07835:1532 111.11658:586 112.05138:532 116.06489:556 117.07108:1700 119.08468:4934 120.08746:1079 121.05087:9851 121.09838:6457 122.05544:864 122.09801:2044 123.08132:1400 123.11559:2686 125.09763:1014 129.01…	C29H48O3	Schleicherastatin 5	Lipids and lipid-like molecules	O=C3C=C1CC(O)CCC1(C)C4CCC2(C)(C(CCC2(C(C)C(O)CC(CC)C(C)C))C34)	No
20.252	408.309	[M+Na]+	100.07714:633 101.07007:3645 102.09036:788 105.06989:4803 106.0758:1283 107.08543:6281 107.96562:1245 108.08347:895 109.06695:1327 109.10075:6251 110.0643:573 110.10327:566 111.04541:636 111.08044:1355 111.11516:1330 117.07175:1308 119.08458:4774 120.04522:770 120.08666:1461 121.05155:11421 121.09923:7780 122.05827:1019 122.09657:2215 123.08073:1771 123.11452:2261 125.08757:747 127.10918:519 129.…	C22H43NO4	UNPD171599	Organic acids and derivatives	O=C(OC(CCCCCCCCCCCCCCC)C(NC(=O)C)CO)C	No
20.248	424.282	[M+K]+	100.07592:646 101.07021:3242 105.06987:4959 106.07246:1653 107.08444:8902 107.96722:1092 108.04842:579 108.08777:1197 109.06553:1641 109.1002:6642 110.1013:1183 111.04312:605 111.08033:1353 111.11426:742 112.04832:510 116.06455:636 117.07045:2126 119.08476:4971 120.08691:1188 121.05053:10909 121.09819:6460 122.05684:1174 122.09837:2034 123.0821:1492 123.116:2489 123.94143:516 125.09636:1019 129.0…	C22H43NO4	UNPD171599	Organic acids and derivatives	O=C(OC(CCCCCCCCCCCCCCC)C(NC(=O)C)CO)C	No
7.19	425.135	[M+H]+	101.02456:746 105.06867:641 107.05061:695 107.08481:458 109.02847:744 109.06416:603 109.10023:1424 111.04371:174 111.08073:866 115.05407:255 117.06686:591 119.04784:2240 119.0841:5165 120.04459:3120 120.07996:2528 121.09446:491 122.06282:126 127.03982:6135 128.05779:329 128.10495:1086 129.06816:1349 131.08171:1760 132.04579:3577 133.09512:874 135.11256:639 137.05962:1349 137.09358:950 141.06938:1…	C22H20N2O7	Adifoline	Alkaloids and derivatives	O=C(O)C=1N=C4C3=C(C=1)C=2C=C(O)C=CC=2N3C(C)C5C(O)OC=C(C(=O)OC)C5(C4)	No
4.696	409.184	[M+Na]+	103.05414:9866 105.0685:2353 109.10037:888 115.05376:1268 118.04774:457 119.04868:2211 119.08245:1303 121.09614:2262 123.11714:4252 124.11901:618 125.05912:798 128.05247:71 131.05133:2738 137.05936:3120 137.09441:2881 144.07532:357 145.09846:39 147.05432:770 147.11374:1403 149.02565:1407 149.05621:867 149.09311:701 151.04097:1271 151.07497:281 158.06161:1075 159.07854:706 161.06248:2145 163.07458…	C19H30O8	Corchoionol C 9-glucoside	Lipids and lipid-like molecules	O=C2C=C(C)C(O)(C=CC(OC1OC(CO)C(O)C(O)C1(O))C)C(C)(C)C2	No
4.693	225.149	[M+H]+	103.05414:9866 105.0685:2353 109.10037:792 115.05376:1268 118.04774:380 119.04868:2211 119.08245:1303 121.09614:2262 123.11714:4038 124.11901:568 125.05912:788 128.05247:25 131.05133:2546 137.05936:3120 137.09441:2881 144.07532:329 145.09846:672 147.05432:770 147.11374:1403 149.02565:1407 149.05621:867 149.09311:701 151.04097:1271 151.07497:223 158.06161:1110 159.07854:706 161.06248:2126 163.0745…	C13H20O3	(E)-4-((3R,4S)-3,4-dihydroxy-2,6,6-trimethylcyclohex-1-en-1-yl)but-3-en-2-one	Lipids and lipid-like molecules	CC(=O)\C=C\C1=C(C)[C@@H](O)[C@@H](O)CC1(C)C	Yes
6.002	425.169	[M+H]+	105.03406:705 105.0693:801 109.02738:545 112.07641:1926 114.10262:782 121.05345:243 121.09892:552 128.04988:669 129.06273:656 130.0293:557 134.09349:577 140.07085:2500 146.02379:1532 147.04694:1482 149.05746:564 153.06291:109 158.07124:872 159.11288:650 161.06387:272 163.07332:227 172.04794:594 175.03929:4148 176.04355:429 177.05524:1054 178.05859:598 181.08026:1846 185.05573:1819 193.08466:2859 …	C23H24N2O6	Oximidine III	Macrolides and analogues	O=C1OC(CC=CNC(=O)C=CC=NOC)CC3OC3(C=CC=CC2=CC=CC(O)=C12)	No
2.419	166.051	[M+H]+	108.05571:9282 110.04962:691 117.05742:2803 118.06548:2593 120.04422:3293 125.08208:3742 126.07809:154 127.07381:659 136.06149:1167 139.07048:555 139.91412:432 144.04533:992 145.0751:517 146.06001:5901 148.07272:944 151.0731:106 167.10391:374 168.10634:11	C8H7NO3	N-formylanthranilic acid	Organic acids and derivatives	C1=CC=C(C(=C1)C(=O)O)NC=O	Yes
4.309	425.177	[M+H]+	101.02399:1069 103.05381:4612 105.06646:3114 109.06474:679 112.08547:533 113.02307:889 120.0441:2623 121.05239:1184 123.06573:669 125.05235:764 129.06261:1042 130.06577:4408 131.05597:1239 134.0602:63257 135.06595:5051 137.05734:682 138.05923:603 143.03505:1265 143.07848:44 144.04897:1197 146.02335:1122 153.05597:1046 153.09483:270 155.07123:24 156.04393:199 156.07507:909 158.06389:845 159.05257:…	C16H28N2O11	N,N'-diacetylchitobiose	Carbohydrates and carbohydrate conjugates	O=C(NC1C(O)OC(CO)C(OC2OC(CO)C(O)C(O)C2NC(=O)C)C1O)C	No
4.17	425.193	[M+H]+	109.04501:1302 116.07011:842 119.05139:314 122.06595:368 122.09115:673 136.06485:437 137.06384:596 147.05595:821 152.07077:286 158.11102:520 160.03932:46 175.03969:2751 194.08157:131 198.0871:493 206.04648:141 207.06535:2876 209.09306:189 212.09221:190 224.06982:497 229.11766:864 256.11649:94 264.12323:812 299.13773:141 341.1488:878 347.09412:10903 348.09869:1476 387.15231:278 409.11142:564	C20H28N2O8	WF 10129	Organic acids and derivatives	O=C(O)C(NC(=O)C(NC(C(=O)O)CC(=O)CCC(O)C)C)CC1=CC=C(O)C=C1	No
8.296	387.202	[M+H]+	107.0842:425 109.06506:552 111.08071:3451 115.07629:1075 117.06937:2726 118.0658:1273 119.08294:331 121.0964:301 123.07677:270 137.06403:1215 146.09521:896 147.1154:779 161.09308:1060 162.09679:592 164.07254:1396 165.09096:717 165.12271:3476 190.086:24237 190.20084:638 191.09262:2559 207.06561:665 207.13371:692 209.12103:658 225.14798:2990 226.1532:542 235.10994:1482 247.12874:477 351.17004:52398…	C19H30O8	Junipeionoloside	Lipids and lipid-like molecules	O=C2C=C(C)C(C=CC(O)C)C(C)(COC1OC(CO)C(O)C(O)C1(O))C2	No
8.285	425.207	[M+H]+	107.08449:421 109.06404:551 111.07951:3447 115.07483:1039 117.07035:2724 118.06629:1273 119.08371:331 121.09944:298 123.07536:267 137.05966:1215 146.09276:896 147.11549:777 161.09663:1046 162.09352:591 164.07222:1382 165.09048:719 165.12381:3474 190.08641:24239 190.20145:637 191.09213:2554 207.0663:670 207.13351:692 209.11589:659 225.14772:2986 226.1539:542 235.10669:1422 247.12146:483 351.17029:…	C24H28N2O5	Streptophenazine B;(-)-Streptophenazine B	Diazanaphthalenes	O=C(OC)C1=CC=CC2=NC=3C(N=C21)=CC=CC3C(C(=O)OC)C(O)CCCCCC	No
5.407	615.243	[M+H]+	109.0647:434 122.06176:977 125.05547:549 144.04808:1048 146.05998:2239 148.04189:70 150.05194:2336 152.07132:1640 153.08517:93 165.08241:838 166.08621:229 167.13733:436 172.04065:2935 175.07179:143 179.06694:548 181.05089:714 184.09801:1615 190.05067:493 191.06049:1447 199.11597:345 204.06584:21152 205.06892:2633 209.08513:675 209.15317:1127 210.08932:818 210.15393:263 212.10011:994 226.10796:376…	C32H38O12	Buddlenol C	Lignans, neolignans and related compounds	OC1=CC=C(C=C1(OC))C(O)C(OC2=C(OC)C=C(C=C2(OC))C3OCC4C(OCC34)C5=CC(OC)=C(O)C(OC)=C5)CO	No
5.393	333.145	[M+H]+	102.0363:1991 103.05303:2091 104.05114:705 105.03281:1235 105.06924:3213 106.03946:574 106.0668:1020 107.04972:851 107.08277:1614 107.96798:636 108.07883:1211 109.029:1650 109.06342:1619 109.0971:1283 111.04434:721 111.07849:837 112.07571:2730 113.06438:554 114.10156:1810 115.05254:1642 115.08566:808 116.06459:987 117.06337:796 118.05293:621 119.04723:2682 119.08469:1781 120.04575:1912 120.07675:…	C17H20N2O5	LSM-9293	Pyrrolidines	O=C1C=CC=C3N1CC4N(C(=O)C2CC2)C3C(C(=O)OC)C4(CO)	No
5.412	411.198	[M+Na]+	107.96735:106 121.05148:485 121.09695:664 139.91364:162 149.02388:1764 200.02153:744 208.07375:558 211.09744:789 212.10197:610 227.11775:1484 240.09225:678 241.09904:1198 255.11351:4412 256.11783:710 409.18295:2763 410.18805:624 411.19772:4872 412.20374:885	C19H32O8	UNPD215200	Lipids and lipid-like molecules	O=C(OC)CC2CCC(OC1OC(CO)C(O)C(O)C1(O))C2(CC=CCC)	No
5.202	420.259	[M+H]+	105.06968:1720 107.0841:2361 108.07178:239 112.07524:723 118.06958:309 121.09759:317 128.05225:396 129.06738:383 133.09949:2154 137.09344:621 140.06943:783 145.03352:304 146.0607:0 149.05322:89 149.12984:534 151.07747:546 165.05659:389 173.13127:617 177.05872:259 191.14078:717 203.0464:114 207.06078:58 313.14215:942 331.15363:5101 332.15628:1045 411.19861:31055 411.36346:868 412.20154:6560 413.20…	C21H33N5O4	1-ETHOXYCARBONYL-D-PHE-PRO-2(4-AMINOBUTYL)HYDRAZINE	Organic acids and derivatives	O=C(OCC)NC(C(=O)N1CCCC1(C(=O)NNCCCCN))CC2=CC=CC=C2	No
5.198	411.199	[M+Na]+	103.05212:989 104.0499:7308 104.10619:552 105.03403:7282 105.06746:2958 106.06541:6009 107.08275:1888 109.03023:694 109.09941:723 112.07571:806 114.05423:851 116.05333:2438 117.06104:1142 118.06656:546 119.0394:2007 119.08427:1107 120.04401:4403 120.07863:5485 121.09702:2754 123.94048:123 126.05282:672 127.03863:1011 128.05983:880 128.10365:1479 129.06038:577 130.03223:2987 130.06212:1720 131.065…	C19H32O8	Dihydroroseoside	Lipids and lipid-like molecules	O=C2CC(C)C(O)(C=CC(OC1OC(CO)C(O)C(O)C1(O))C)C(C)(C)C2	No
4.815	420.258	[M+H]+	103.05225:245 105.01908:4001 105.07026:809 109.02893:3591 109.06419:568 109.09865:972 110.03693:749 111.0779:542 114.10236:3193 115.08638:647 119.04803:1197 120.08092:1460 127.03997:6691 129.03072:1060 131.05002:1292 131.08299:261 131.12881:1708 133.09761:496 137.06171:526 138.09061:1441 143.08961:355 145.04373:826 145.09935:144 147.04611:2629 151.10947:80 157.10667:352 159.02899:2441 161.05859:6…	C24H37NO3S	UNPD212681	Lipids and lipid-like molecules	O=C(NCCSC(=O)C4(C)(CCCC2(C)(C4(CC(O)C13(CC(=C)C(CC1)CC23)))))C	No
4.822	411.199	[M+Na]+	100.07674:914 103.05172:641 104.05142:539 105.02551:350 105.06911:3780 106.06712:592 107.08382:3435 108.08429:333 109.02819:1509 109.0638:1061 109.09826:924 112.07664:1446 113.0679:1067 116.06588:1314 117.06014:1434 119.08233:7072 121.09559:1763 123.07954:1888 123.11411:681 124.07616:684 125.09547:1379 126.0969:501 127.03958:1393 131.08301:2207 133.09889:630 134.06079:2078 135.07196:1178 137.0599…	C19H32O8	UNPD215200	Lipids and lipid-like molecules	O=C(OC)CC2CCC(OC1OC(CO)C(O)C(O)C1(O))C2(CC=CCC)	No
8.028	427.175	[M+H]+	105.06904:18 119.0855:349 121.09492:1368 126.0101:2073 128.01004:610 130.06152:181 133.09634:1043 137.09587:657 146.02354:6105 147.11429:305 149.02469:1400 175.14754:834 198.08031:789 215.0818:573 224.05911:2578 226.05576:694 259.20407:1115 277.21393:1774 289.06973:240 318.06503:457	C24H26O7	(+)-Tephrorin A;Tephrorin A	Phenylpropanoids and polyketides	O=C(OC4C(C2=C(OC)C=CC=1C(=O)CC(OC=12)C3=CC=CC=C3)C(O)OC4(C)(C))C	No
5.752	426.233	[M+NH4]+	103.0498:5249 105.06911:748 107.08467:1753 109.02801:8167 109.05942:1677 109.10101:9574 110.10191:984 111.08034:638 113.08014:1890 116.06855:786 117.06523:560 119.0837:5155 120.08255:1593 121.0989:2263 122.09521:647 123.07984:1110 123.11343:1003 125.09528:640 126.05298:553 127.03902:8491 128.05103:1357 129.0583:1120 130.06506:24322 130.15671:534 131.06311:2977 132.04686:1384 133.09816:4100 134.10…	C18H32O10	ascr#4	Carbohydrates and carbohydrate conjugates	O=C(C)CCC(OC2OC(C)C(O)CC2(OC1OC(CO)C(O)C(O)C1(O)))C	No
5.681	519.194	[M+H]+	101.09636:190 111.04298:22 126.01066:1109 128.00769:517 135.08455:140 136.07114:534 151.039:1090 151.11084:965 161.05862:452 161.09718:1022 163.075:460 163.13435:484 164.0733:1171 175.03871:379 177.10582:111 178.07069:315 179.10425:97 203.0549:844 207.06874:376 216.10216:5082 217.1015:603 247.0948:686 251.12051:27 253.10588:247 268.12033:362 270.14838:1942 271.14529:466 302.17407:658 307.11374:25…	C19H34O16	Ciceritol	Carbohydrates and carbohydrate conjugates	OCC1OC(OCC2OC(OC3C(O)C(O)C(O)C(OC)C3O)C(O)C(O)C2O)C(O)C(O)C1O	No
5.718	409.184	[M+Na]+	101.09505:707 105.07021:466 107.07809:162 124.07616:1243 127.04104:438 129.0558:1534 133.09264:1374 135.0842:795 137.06259:524 138.07861:624 144.04581:2446 146.05977:344 149.0515:324 151.03946:211 161.0573:475 162.05653:641 163.07095:546 165.12782:624 173.05849:1 176.06844:6386 177.05623:396 179.09796:530 191.07141:2009 191.14104:1061 192.06796:466 247.09506:1007 248.08981:1751 271.15201:54 281.1…	C19H30O8	Citroside A	Lipids and lipid-like molecules	O=C(C=C=C2C(OC1OC(CO)C(O)C(O)C1(O))(C)CC(O)CC2(C)C)C	No
5.735	679.294	[M+H]+	105.06988:4652 106.0743:608 107.08467:3476 108.08272:657 109.02861:1004 109.06427:2064 109.10092:18615 110.10246:2225 111.08049:3323 115.07561:2217 116.07333:919 119.085:7747 120.08556:793 121.10056:7636 122.09959:1469 123.0799:2502 123.11518:1001 124.11855:559 127.03989:2309 127.10972:636 129.05904:3804 131.04982:713 133.09979:4047 135.07866:819 135.11658:19912 135.21223:739 136.11827:2979 137.0…	C34H46O14	Jatamanvaltrate D;(-)-Jatamanvaltrate D	Organic acids and derivatives	O=C(OCC2(O)(C(OC(=O)C)CC1(O)(C(=COC(OC(=O)CC(C)C)C12)COC(=O)C(OC(=O)CC(C)C)C(C)C)))C=3C=CC=CC=3(O)	No
5.689	379.15	[M+H]+	101.09433:346 109.06377:1226 111.08006:1299 112.07738:549 115.07531:253 116.07423:810 120.04462:766 121.05354:943 122.06219:4448 124.07647:1015 126.0556:501 127.0407:1168 135.07791:855 137.06091:627 140.0705:4661 142.08551:526 146.06172:1206 147.11519:261 148.0457:2317 149.06866:1218 149.12732:550 160.04115:1015 161.05251:1200 161.09363:817 162.05424:11333 163.06516:1063 163.11125:632 164.07086:4…	C18H22N2O7	Kahakamide A	Carbohydrates and carbohydrate conjugates	O=C(OC)C3OC(N2C=C(C1=C(OC)C=CC=C12)CC(=O)N)C(O)C(O)C3	No
15.412	427.321	[M+H]+	101.06766:706 104.10738:4341 105.06995:2728 105.10586:710 106.06928:791 107.08469:3512 107.96762:1813 108.08423:520 109.06551:1698 109.10006:4043 110.0621:568 111.04575:589 111.0797:1045 111.11606:549 115.09102:522 116.07053:580 117.07047:671 119.08474:2124 120.08606:523 121.05067:10852 121.09603:4084 122.05119:798 122.09663:1135 123.07972:1439 123.11509:1763 123.94119:1247 125.06006:590 125.0946…	C28H42O3	Stoloniferone B	Lipids and lipid-like molecules	O=C1C=CCC23OC3CC4C5CCC(C(C=CC(C)C(C)C)C)C5(C)CC(O)C4C12C	No
4.317	380.098	[M+H]+	101.02409:270 103.05432:2631 104.0511:1078 105.03433:2068 106.03604:93 106.06489:1753 107.07146:206 108.05042:245 113.02345:181 116.05743:804 117.05902:232 119.07771:384 120.07888:773 123.08224:521 125.02194:277 130.06181:1565 136.07065:1160 137.0587:300 140.05556:151 143.0331:376 144.04721:148 145.0519:340 147.06258:553 153.05937:51 160.07593:886 161.06812:773 162.0564:405 172.03989:0 182.07303:…	C11H18N5O8P	7n-Methyl-8-Hydroguanosine-5'-Monophosphate	Nucleosides, nucleotides, and analogues	O=C1NC(=NC2=C1N(C)CN2C3OC(COP(=O)(O)O)C(O)C3O)N	No
4.264	412.091	[M+H]+	103.05398:2436 104.05077:3853 105.03394:11610 105.06666:5466 106.06493:14161 107.07426:1539 110.06944:541 113.02291:281 115.04498:1235 116.05334:4599 117.06267:2269 118.06635:3342 119.08337:2836 120.04509:1368 125.02297:937 128.06357:1019 129.06554:727 131.05124:1585 131.08107:1840 132.04504:5561 133.05237:2168 134.06006:12 135.06558:138 137.05278:581 138.0554:485 143.03424:1245 143.08119:1243 14…	C19H17N5O2S2	N-(1,3-benzothiazol-2-yl)-2-[[5-(4-methoxyphenyl)-4-methyl-1,2,4-triazol-3-yl]thio]acetamide	Azoles	O=C(NC1=NC=2C=CC=CC2S1)CSC3=NN=C(C=4C=CC(OC)=CC4)N3C	No
4.244	436.065	[M+H]+	101.02244:1000 104.05035:1578 105.03378:3572 106.0648:11005 107.06078:699 116.05145:2465 117.05974:85 119.08218:239 125.05737:589 133.05388:8188 134.06021:15423 135.06435:2632 137.05272:1451 138.05742:1054 143.03433:1452 144.04645:2092 145.09798:959 146.02336:1542 146.05965:14016 156.04709:2399 163.07419:1649 164.07327:658 165.04474:814 167.07281:2096 173.06631:1536 173.13167:849 174.05745:1571 1…	C18H17N3O6S2	N-[3-(2-methoxyethyl)-6-methylsulfonyl-1,3-benzothiazol-2-ylidene]-2-nitrobenzamide	Benzothiazoles	O=C(N=C2N(C=1C=CC(=CC=1S2)S(=O)(=O)C)CCOC)C3=CC=CC=C3[N+](=O)[O-]	No
4.263	428.083	[M+H]+	104.05131:1231 105.03425:3705 105.06725:503 106.06579:3522 107.07272:935 109.02824:791 109.09997:39 110.03531:224 115.04922:914 116.05704:2216 117.06006:604 118.06511:1236 119.04395:279 119.08356:1196 120.04441:2549 120.07712:3472 123.08291:120 124.05222:191 125.05764:582 127.04077:862 128.05945:314 129.06587:244 132.04578:3522 133.05406:2933 134.05997:262 135.06902:526 137.0567:580 138.05873:268…	C19H17N5O3S2	THIENO[3,2-B]PYRIDINE-2-SULFONIC ACID [2-OXO-1-(1H-PYRROLO[2,3-C]PYRIDIN-2-YLMETHYL)-PYRROLIDIN-3-YL]-AMIDE	Organic acids and derivatives	O=C1N(CC2=CC=3C=CN=CC3N2)CCC1NS(=O)(=O)C=4SC=5C=CC=NC5C4	No
5.683	428.119	[M+H]+	102.0371:730 103.05305:2715 105.06884:1102 107.07581:1683 108.08208:419 109.02803:5509 109.06276:1128 112.07591:13499 113.07973:627 117.06921:785 120.04458:850 121.09658:375 122.06064:699 123.1143:584 124.07642:265 125.08237:1251 127.03963:5736 128.06203:790 129.05919:670 131.05017:1496 133.09109:877 134.0907:621 135.07619:1271 136.0746:1549 137.06389:1041 139.10037:710 140.0708:3384 143.08296:52…	C18H21NO11	UNPD98846	Lipids and lipid-like molecules	N#CC(=CCOC1OC(CO)C(O)C(O)C1(O))COC(=O)C2=CC(O)=C(O)C(O)=C2	No
23.134	428.351	[M+H]+	107.08217:57 109.06605:275 109.10074:74 111.0789:76 115.05748:200 117.0684:176 118.07359:34 122.09687:1587 123.11536:165 131.08466:88 132.08908:812 133.09622:613 136.11528:341 137.09491:256 139.11124:89 142.06938:307 143.09038:60 144.09024:146 145.05125:458 146.10393:15 147.06956:901 148.11934:107 149.12862:175 150.13097:169 151.11302:218 151.14574:249 155.0878:36 160.07571:6786 160.11903:768 163…	C28H45NO2	UNPD95626	Lipids and lipid-like molecules	OC3CCC4(C2=C(C1=NCC(O)C(C(C)CCC(=C)C(C)C)C1(C)CC2)CCC4(C3))(C)	No
2.65	429.128	[M+H]+	100.96061:593 101.06326:537 102.0485:604 103.05131:1038 104.05217:999 105.03536:705 105.06898:681 106.06274:659 107.06816:724 107.96642:837 108.05012:651 110.06823:1125 112.08248:508 112.92206:570 116.0665:1001 116.94708:595 117.05797:3068 118.06484:3281 119.04575:1399 120.04324:1436 120.07911:1344 121.05025:9549 122.06054:2460 122.09047:1391 123.05598:619 123.94077:901 126.05531:585 127.03936:54…	C21H20N2O8	UNPD217388	Alkaloids and derivatives	O=C3C(OC1OC(CO)C(O)C(O)C1(O))=CC=4N=CC=C5C2=CC=C(OC)C=C2N3C=45	No
4.655	424.181	[M+NH4]+	101.04692:1012 102.03955:973 103.05293:2582 104.05292:2025 105.03255:2667 105.06802:2956 106.05933:1568 107.05098:1680 107.08147:1449 107.96665:920 108.06163:993 109.02849:1633 109.06333:1458 109.09957:2272 111.04382:823 111.07836:533 112.0754:3785 113.02216:614 114.09724:858 115.05273:1663 115.08215:977 116.06236:1216 117.03326:4408 117.06308:1616 118.0444:2298 119.04807:7914 119.08109:2249 120.…	C17H26O11	alpha-Morroniside	Carbohydrates and carbohydrate conjugates	O=C(OC)C2=COC(OC1OC(CO)C(O)C(O)C1(O))C3C(OC(O)CC23)C	No
3.643	429.147	[M+H]+	103.05355:155 109.03241:192 112.07574:780 115.08813:99 120.04449:5532 121.05143:632 126.01359:300 130.06242:454 131.12556:76 134.06003:368 135.06647:139 144.05566:685 151.03896:1462 153.01897:309 158.0621:1148 175.04004:1430 177.0556:555 190.03551:1192 190.08157:456 192.06897:660 208.06953:315 217.04596:1184 224.07063:184 225.07748:1152 235.05684:1312 271.04532:132 289.05243:871 360.10687:79 376.…	C22H24N2O5S	4-oxo-4-[5-(1,2,3,4-tetrahydronaphthalen-1-ylsulfamoyl)-2,3-dihydroindol-1-yl]butanoic acid	Benzenoids	O=C(O)CCC(=O)N2C=1C=CC(=CC=1CC2)S(=O)(=O)NC4C3=CC=CC=C3CCC4	No
4.798	434.105	[M+Na]+	100.02202:279 100.07751:147 104.05132:217 105.02483:3071 105.06824:522 106.03038:1572 106.06612:190 109.02954:3228 111.04469:608 114.05789:174 114.10139:748 115.08524:399 119.04749:1005 121.09327:882 124.03973:2651 125.02436:593 125.05176:279 127.03927:7660 129.04385:448 131.12859:386 132.04588:1216 133.05994:1276 134.06029:11158 135.06786:788 138.05594:8 139.04089:641 145.05074:1489 147.11102:29…	C18H21NO10	1-O-(3-Hydroxybutyryl)pancratistatin	Quinolines and derivatives	O=C(OC2C(O)C(O)C(O)C3NC(=O)C=1C(O)=C4OCOC4(=CC=1C23))CC(O)C	No
4.823	421.151	[M+H]+	104.05109:281 109.02818:318 110.04877:427 114.05486:346 119.08231:493 120.07912:65 121.05277:665 123.07036:339 123.94045:408 125.02213:331 127.04143:172 129.06538:302 131.04845:813 131.07944:145 132.04588:1357 133.05565:622 134.05994:2686 135.07565:451 139.91432:502 140.05009:1278 143.11301:504 145.09665:221 147.05766:1103 149.08978:564 153.05727:1112 157.0493:464 158.10258:458 162.05475:1648 165…	C21H24O9	Afzelechin 3-O-alpha-L-rhamnopyranoside;Afzelechin-3-O-alpha-L-rhamnoside	Phenylpropanoids and polyketides	OC1=CC=C(C=C1)C4OC2=CC(O)=CC(O)=C2CC4(OC3OC(C)C(O)C(O)C3(O))	No
24.85	429.372	[M+H]+	100.08206:512 101.07104:37015 102.07412:1843 102.12821:1147 103.05566:510 105.06985:2698 106.06595:7512 107.07852:8360 107.96754:507 108.08057:901 109.07005:1032 109.10075:7262 110.10386:566 111.04402:1941 111.07838:1257 111.11641:2565 113.09438:539 117.08333:979 119.08503:3891 120.08256:4005 121.05078:15850 121.0927:14151 122.05563:1285 122.09615:16899 123.11371:4986 124.08591:751 124.11645:586 …	C29H48O2	(6beta,24R)-6-Hydroxystigmast-4-en-3-one	Lipids and lipid-like molecules	O=C4C=C3C(O)CC1C(CCC2(C)(C(CCC12)C(C)CCC(CC)C(C)C))C3(C)CC4	No
24.142	429.372	[M+H]+	101.07101:1504 107.07892:352 109.10094:2590 110.1034:232 111.1162:838 113.12997:135 119.08516:283 123.11488:1086 124.11668:319 125.13039:364 135.11165:876 137.13107:294 139.07928:1119 139.14485:256 145.04961:20 147.11472:13 149.09639:2133 149.13094:354 151.0773:787 151.10497:643 151.14664:305 153.11786:34 155.011:63 163.06097:220 163.14357:129 165.09097:11355 184.07385:619 195.00252:563 196.00577…	C29H48O2	(6beta,24R)-6-Hydroxystigmast-4-en-3-one	Lipids and lipid-like molecules	O=C4C=C3C(O)CC1C(CCC2(C)(C(CCC12)C(C)CCC(CC)C(C)C))C3(C)CC4	No
20.943	429.372	[M+H]+	101.07066:5386 102.089:795 105.07025:2076 106.08372:2877 107.08459:3923 107.96731:752 108.07931:620 109.06513:1275 109.10061:5416 110.10348:860 111.04427:876 111.0789:651 111.11553:1088 117.0748:1113 119.08478:3900 120.08675:907 121.0518:10397 121.09746:6611 122.05775:1036 122.09969:1725 123.08101:1709 123.11612:2928 125.06379:502 125.09299:993 129.02003:826 129.07095:577 131.08337:1905 132.08908…	C29H48O2	(6beta,24R)-6-Hydroxystigmast-4-en-3-one	Lipids and lipid-like molecules	O=C4C=C3C(O)CC1C(CCC2(C)(C(CCC12)C(C)CCC(CC)C(C)C))C3(C)CC4	No
29.032	429.373	[M+H]+	100.08544:561 101.07084:64632 102.07368:2678 102.12742:2809 103.04354:522 105.06998:1448 106.06573:7013 107.07627:7323 107.96519:715 108.07873:1158 109.10049:5779 110.10146:654 111.04427:1226 111.07684:693 111.1161:1458 117.08217:589 119.08412:1883 120.08151:3334 121.05103:16803 121.08954:13367 121.16871:692 122.05449:1282 122.09589:15875 123.11285:4708 124.08534:666 125.12985:533 127.03941:613 1…	C29H48O2	(6beta,24R)-6-Hydroxystigmast-4-en-3-one	Lipids and lipid-like molecules	O=C4C=C3C(O)CC1C(CCC2(C)(C(CCC12)C(C)CCC(CC)C(C)C))C3(C)CC4	No
29.627	429.373	[M+H]+	101.07104:52211 101.15311:1615 102.07452:2492 102.12727:1846 104.10772:1162 105.06879:1362 106.06466:6666 107.07455:6552 107.96471:676 108.07819:852 109.06854:520 109.10097:4167 111.04243:1876 111.07926:655 111.11626:1758 117.08558:593 119.08502:1665 120.07977:3422 121.05036:18878 121.08761:12053 121.18037:570 122.05438:1229 122.09596:15480 123.10985:3086 124.08684:529 129.05571:589 131.07794:992…	C29H48O2	(6beta,24R)-6-Hydroxystigmast-4-en-3-one	Lipids and lipid-like molecules	O=C4C=C3C(O)CC1C(CCC2(C)(C(CCC12)C(C)CCC(CC)C(C)C))C3(C)CC4	No
28.527	429.373	[M+H]+	100.08339:610 101.07102:66164 102.07478:2922 102.12728:1806 105.06768:996 106.06549:6886 107.07462:6734 107.96659:737 108.07694:802 109.06805:639 109.10084:3738 111.0438:1522 111.07463:586 111.11571:1035 117.08826:932 119.08606:1471 120.08057:3228 121.05063:18606 121.08731:11618 122.05469:1270 122.09586:15155 123.10755:2329 124.09234:812 131.08002:1093 132.08076:1039 133.08661:13778 134.09541:299…	C29H48O2	(6beta,24R)-6-Hydroxystigmast-4-en-3-one	Lipids and lipid-like molecules	O=C4C=C3C(O)CC1C(CCC2(C)(C(CCC12)C(C)CCC(CC)C(C)C))C3(C)CC4	No
6.708	431.19	[M+H]+	100.99543:704 105.01987:550 105.06974:1369 107.08512:786 108.04804:473 109.05536:726 109.10086:904 115.06945:711 119.08495:1011 121.09943:981 122.05933:1587 122.09566:30 123.07538:408 123.11536:573 126.01035:34774 126.09619:778 127.03739:1256 128.00758:10765 129.01549:1253 133.09854:284 135.11598:738 137.05577:6108 137.12805:100 138.05501:910 146.09996:475 151.06645:3432 151.10701:148 151.14626:6…	C20H30O10	Phenethyl rutinoside	Carbohydrates and carbohydrate conjugates	OC3C(OCC2OC(OCCC1=CC=CC=C1)C(O)C(O)C2(O))OC(C)C(O)C3(O)	No
15.016	409.331	[M+H]+	100.07738:539 101.06972:1093 104.10693:4197 105.07065:2401 105.10461:602 106.07046:970 107.08495:3648 107.96668:1804 108.08165:507 109.02923:1153 109.06316:2354 109.10058:4462 110.06597:547 111.04328:566 111.07705:1056 111.11404:891 115.07643:541 117.07095:1246 119.04047:616 119.08587:2855 120.04688:527 120.08458:838 121.0539:9302 121.09797:4764 122.06077:864 122.09671:1378 123.07973:1539 123.115…	C25H44O4	UNPD193326	Lipids and lipid-like molecules	OCC(C)CCCC(C)C4C(O)CC2C4(CCC1C3CCC(O)CC3(CC(O)C12))	No
28.275	431.353	[M+H]+	100.08318:590 101.07086:86006 102.07379:3908 102.12734:1884 105.06902:1844 106.06559:6357 107.07582:7032 107.96638:626 108.08109:1219 109.10038:4807 110.10287:603 111.04425:2051 111.07702:854 111.11544:1942 117.08656:627 119.08559:1852 120.08061:3279 121.05071:17417 121.08891:11077 122.05379:1554 122.09591:16695 123.10745:3364 124.08713:997 125.09302:730 129.05774:811 131.07959:1121 132.0825:762 …	C28H46O3	Schleicherastatin 6	Lipids and lipid-like molecules	O=C3C=C1CC(O)CCC1(C)C4CCC2(C)(C(CCC2(C(C)C(O)CC(C)C(C)C))C34)	No
28.992	431.364	[M+H]+	101.07082:8624 107.07951:423 109.10087:4271 121.09297:1547 122.09605:469 123.11528:2978 125.09507:524 135.1104:2126 137.09038:240 137.13217:1648 139.11041:582 145.09984:1113 151.10687:980 151.14645:1073 159.11571:1295 161.13164:1643 163.11064:905 163.14542:2254 165.15808:2269 167.0721:1582 167.13924:504 175.1107:1103 175.14589:1341 177.10773:677 179.17831:535 187.14465:1142 189.12277:453 189.1615…	C27H46N2O2	Solanocapsine	Lipids and lipid-like molecules	OC45(OC3CC2C6CCC1CC(N)CCC1(C)C6(CCC2(C)C3C(C)C5(NCC(C)C4)))	No
2.393	261.088	[M+H]+	108.0555:3148 109.05602:1488 110.04984:544 112.07567:2375 120.0453:848 126.08051:330 127.07157:427 137.06116:97 139.07315:160 139.91437:1207 158.0802:1592 167.10384:25204 167.21167:506 168.10625:1714 180.06259:1228 181.06215:612 197.07291:1334 201.10167:1078 215.08461:372 225.10121:882 265.08545:444	C13H12N2O4	1,2,3,4-Tetrahydro-b-carboline-1,3-dicarboxylic acid	Alkaloids and derivatives	O=C(O)C2NC(C(=O)O)CC=1C3=CC=CC=C3(NC=12)	No
12.598	432.25	[M+H]+	104.1078:925 105.06889:3134 106.07932:1070 107.08397:3834 107.96574:1288 108.07556:532 109.06641:1593 109.10091:3922 110.10383:534 111.0414:611 111.07947:893 115.08777:530 116.07037:1443 117.07051:892 119.03947:563 119.08526:29176 119.17385:864 120.08839:3396 121.05103:9416 121.09908:4213 122.05623:835 122.09909:1254 123.11124:2063 123.94028:914 125.09494:779 131.08469:1846 133.09659:3361 134.096…	C23H33N3O5	Epostatin	Organic acids and derivatives	O=C(O)C(NC(=O)C=CC=C1C=CC2NCC(CCCCCC)C3OC123)CCC(=O)N	No
6.499	433.112	[M+H]+	107.08432:2531 109.0639:810 109.09998:1233 112.076:1908 115.09034:694 117.06617:568 119.08263:1109 121.0524:544 121.09914:2170 122.09653:136 125.09517:95 132.08124:748 133.09479:55 135.08157:873 135.11539:508 137.09325:1625 147.11409:537 149.09416:903 149.13081:1055 151.11197:3044 152.11412:227 160.07541:158 165.1255:1639 173.13118:881 191.14401:377 192.14374:285 207.18156:670 209.15213:1529 211.…	C21H20O10	isovitexin	Phenylpropanoids and polyketides	C1=CC(=CC=C1C2=CC(=O)C3=C(O2)C=C(C(=C3O)[C@H]4[C@@H]([C@H]([C@@H]([C@H](O4)CO)O)O)O)O)O	Yes
3.082	433.148	[M+H]+	100.95867:940 101.02504:623 101.0601:593 102.04424:664 103.05331:2705 104.05297:1107 105.02272:1948 105.06873:1555 106.06559:1346 107.05048:1194 107.07928:1225 107.9661:718 108.05294:747 109.02895:2211 109.06113:1499 109.09928:1108 110.05933:853 111.04611:656 111.07798:535 112.07596:799 113.05876:546 113.09605:637 114.08906:611 115.05161:943 116.06741:734 116.94659:841 117.06286:771 118.06521:847…	C22H24O9	Pinostrobin 5-glucoside	Phenylpropanoids and polyketides	O=C1C=2C(OC3OC(CO)C(O)C(O)C3O)=CC(OC)=CC2OC(C=4C=CC=CC4)C1	No
17.108	433.257	[M+H]+	100.07631:955 101.06931:1526 102.08917:682 104.10686:746 105.07024:2766 106.07821:1334 107.085:3703 107.96678:2026 108.08609:755 109.06478:1593 109.10052:5474 110.10149:575 111.04733:638 111.07909:1195 111.11599:1567 114.09132:571 115.05049:564 115.09054:522 117.07864:1100 119.03693:665 119.08472:3654 120.07982:787 121.05192:9227 121.0974:4779 122.0583:838 122.09689:1595 123.08138:1331 123.11474:…	C25H36O6	Erinacine A	Lipids and lipid-like molecules	O=CC1=CC=C2C3=C(CCC3(C)CCC2(C)C(OC4OCC(O)C(O)C4O)C1)C(C)C	No
5.206	435.129	[M+H]+	101.01861:612 103.05335:123 104.04926:6327 105.03507:4462 105.06488:1275 106.06522:2993 107.07887:674 107.96693:905 112.07565:621 113.02098:504 116.05108:1324 117.05648:989 118.06475:426 119.04599:1372 120.04427:2755 120.07485:456 123.93936:1054 131.05994:582 132.04485:1803 133.05629:2417 134.05994:2244 135.07115:593 137.06227:928 139.91525:597 144.05075:398 146.05951:1108 147.05128:1399 148.0417…	C21H22O10	5-hydroxy-2-(4-hydroxyphenyl)-7-{[3,4,5-trihydroxy-6-(hydroxymethyl)oxan-2-yl]oxy}-3,4-dihydro-2H-1-benzopyran-4-one	Phenylpropanoids and polyketides	O=C3C4=C(O)C=C(OC1OC(CO)C(O)C(O)C1(O))C=C4(OC(C2=CC=C(O)C=C2)C3)	No
3.346	435.182	[M+H]+	104.0504:1553 105.06928:2654 109.02901:1950 109.10277:468 120.04494:3420 121.05097:565 127.03841:2633 132.0444:2512 132.07635:3388 136.0647:746 137.09558:1206 138.05519:1135 144.04967:387 145.05217:433 159.02985:825 161.05974:5999 162.05649:1464 173.07072:3504 176.06863:1072 185.04739:141 193.0864:2821 197.07248:408 207.06502:401 210.05769:1209 212.0695:596 215.075:1027 220.11807:833 227.05348:31…	C17H32O11	Isopentyl gentiobioside	Lipids and lipid-like molecules	OCC1OC(OCC2OC(OCCC(C)C)C(O)C(O)C2O)C(O)C(O)C1O	No
4.928	430.228	[M+NH4]+	107.08453:892 109.02934:731 109.0647:1243 109.0993:1300 115.04251:1452 121.09949:2363 123.08023:4 123.11338:152 125.09643:591 127.03905:2419 133.05637:3663 133.09805:1117 137.09148:511 139.11053:614 145.05057:1721 145.10085:563 146.05984:3010 147.11261:356 148.04616:668 151.10965:637 161.05742:585 161.12939:317 163.11154:288 164.07253:10 165.12607:607 170.06474:61 177.05569:1182 201.07289:371 204…	C17H32O11	Isopentyl gentiobioside	Lipids and lipid-like molecules	OCC2OC(OCC1OC(OCCC(C)C)C(O)C(O)C1(O))C(O)C(O)C2(O)	No
25.848	435.346	[M+H]+	101.07105:42648 101.15365:1320 102.07506:1904 102.12762:1275 105.06863:1551 106.06574:7351 107.07471:8286 107.96507:549 108.07931:1217 109.06738:1094 109.10036:4893 110.10319:788 111.04424:2179 111.07543:819 111.11633:1627 113.09544:504 117.07536:760 119.08382:2198 120.08092:3783 121.05054:16687 121.08979:12251 121.17831:594 122.09575:15568 123.11054:2965 124.08389:541 125.08778:825 125.12823:695…	C27H46O4	amomol A	Lipids and lipid-like molecules	O=C2C=CC1(OC(OC)(CC1)CC(O)CCCCCCCCCCCCCCC)(C=C2)	No
3.126	436.083	[M+H]+	100.95989:501 101.03944:765 102.0461:1917 103.0542:9362 104.05388:2418 104.10474:583 105.03046:1498 105.06638:1289 106.06527:1523 107.06801:833 107.96645:562 108.05912:757 109.02941:1825 109.06133:1641 109.10071:2938 110.0621:1559 111.04277:619 111.08032:558 112.02187:525 112.07615:645 112.92128:785 113.02472:612 114.05462:966 115.06298:815 116.06754:1377 116.94786:617 117.05995:2399 118.06502:12…	C15H21N3O8S2	2,5-S,S'-dicysteinyldopa	Organic acids and derivatives	O=C(O)C(N)CSC=1C=C(C(SCC(N)C(=O)O)=C(O)C1O)CC(N)C(=O)O	No
11.437	302.093	[M+H]+	132.04665:250 146.05902:137 149.02419:2643 158.06822:533 184.07314:2368 211.10811:625 213.10637:606 227.13029:575 242.24629:820 247.0878:559 261.10272:728 275.08185:5407 276.08527:982	C18H11N3O2	7-Hydroxyrutaecarpine	Indoles and derivatives	O=C2C=5C=CC=C(O)C=5(N=C3C=4NC1=CC=CC=C1C=4(C=CN23))	No
12.662	436.165	[M+H]+	101.0618:643 104.10638:3996 105.06836:2392 105.10799:631 106.06895:1076 107.08482:3146 107.9667:1807 109.06519:2074 109.10011:3132 110.06215:613 111.07789:715 113.09377:519 116.07095:2501 117.06875:780 119.08532:8309 120.04388:2296 120.08508:1430 120.96532:660 121.05154:9127 121.09737:3695 122.06064:572 122.09816:1052 123.08182:935 123.11578:1293 123.93938:1288 125.09494:711 129.06541:679 131.084…	C27H21N3O3	N-[(2-methoxyphenyl)methylideneamino]-4-[(2-oxo-1-benzo[cd]indolyl)methyl]benzamide	Isoindoles and derivatives	O=C(NN=CC1=CC=CC=C1(OC))C2=CC=C(C=C2)CN5C(=O)C4=CC=CC=3C=CC=C5(C=34)	No
14.686	436.284	[M+H]+	101.06376:652 104.10709:10482 105.06953:2709 105.1053:769 106.06832:675 107.08462:2812 107.96735:1242 109.06492:1268 109.10091:3428 111.0453:638 111.07859:887 111.11765:539 117.07009:636 119.04132:525 119.08465:2060 120.04333:515 120.08334:775 120.96531:763 121.05099:9353 121.09723:3159 122.05712:820 122.09703:1010 123.07883:795 123.11465:1437 123.939:1118 125.08868:733 130.06755:657 131.08359:13…	C28H37NO3	Paspaline B	Lipids and lipid-like molecules	O=CC12CCC(OC2CCC3(C)C1CCC4CC=5C=6C=CC=CC6NC5C43C)C(O)(C)C	No
15.466	437.108	[M+H]+	101.06422:772 104.10731:707 105.06927:2657 106.07124:952 107.08496:3890 107.96646:1900 108.08684:552 109.06599:1330 109.10085:3920 111.04338:626 111.08155:975 111.1152:530 113.05833:532 117.07274:778 119.04338:513 119.08463:3426 120.08373:871 121.03439:21473 121.09771:5616 122.03937:1513 122.09688:1353 123.078:1158 123.11488:1905 123.93983:650 125.06086:712 125.09504:964 127.04043:1431 128.05234:…	C20H20O11	3,4,5-trihydroxy-6-{[4-(7-methoxy-2-oxo-2H-chromen-6-yl)-2-oxobut-3-en-1-yl]oxy}oxane-2-carboxylic acid	Lipids and lipid-like molecules	O=C2OC=3C=C(OC)C(C=CC(=O)COC1OC(C(=O)O)C(O)C(O)C1(O))=CC=3(C=C2)	No
12.573	415.212	[M+H]+	104.10609:664 105.06983:2742 106.07444:1045 107.08508:4663 107.96661:1363 108.08237:802 109.06507:1843 109.10072:4007 111.04559:573 111.07784:668 111.11656:603 115.08663:1017 116.07129:730 117.0685:796 119.03886:545 119.0855:41825 119.17455:1173 120.04562:1139 120.08784:4070 121.05101:8493 121.09769:5191 122.05989:512 122.09924:1260 123.07962:1268 123.11415:1686 123.94044:739 125.09358:678 129.06…	C24H30O6	UNPD28635	Benzene and substituted derivatives	O=C(OC)C=2C(O)=CC=CC=2(C=CC=CC(C(=O)C(=CC1OC1(C))CC)C(OC)C)	No
3.341	438.15	[M+H]+	103.05315:719 105.0685:1060 112.07632:202 115.05086:188 119.05251:3 129.01892:5 136.06908:1522 137.0921:1412 138.05539:246 144.04549:1395 161.05959:4654 162.05614:2304 173.07208:1246 192.09435:118 193.0856:1896 210.06331:304 211.08777:489 215.07593:302 220.11589:969 221.08189:324 228.07164:259 229.05721:197 232.06888:584 233.07913:513 237.09766:482 239.08102:467 265.09485:743 295.16278:321 297.12…	C24H19N7S	4-[[3-(4-methylphenyl)-1-phenyl-4-pyrazolyl]methylideneamino]-3-pyridin-4-yl-1H-1,2,4-triazole-5-thione	Pyrazoles	N1=CC=C(C=C1)C5=NNC(N5(N=CC3=CN(N=C3(C2=CC=C(C=C2)C))C4=CC=CC=C4))=S	No
6.228	438.28	[M+H]+	112.07618:309 122.09406:535 123.07909:1097 126.01029:1623 127.03828:948 128.01509:364 132.05345:2861 139.91437:460 145.09656:98 146.02409:3077 147.11298:159 149.12971:89 160.05025:16282 161.0565:873 163.06175:774 174.0916:113 175.09628:0 176.09776:190 198.05469:170 222.05638:256 253.03461:1004 288.12277:655 311.01959:685 311.09741:855 329.10541:503 331.16422:157 409.18106:2779 410.18408:585	C23H39N3O3S	UNPD226910	Lipids and lipid-like molecules	O=C1C=C(C)C(C)(CCC(=CCCC(=CCS(=O)(=O)CCNC(=N)N)C)C)C(C)C1	No
4.537	439.158	[M+H]+	121.05259:419 122.09509:306 123.9416:250 136.06549:1617 139.07611:556 139.91579:431 146.06113:403 151.04553:585 152.07065:2865 160.07596:678 166.08537:1191 168.0983:211 191.06844:526 194.08151:8853 195.08592:783 206.04703:71 212.09291:649 228.09383:398 287.13568:968 317.1503:623 318.15082:102 321.10623:419 331.12769:382 371.14502:551 373.18112:321 439.1579:703 440.16669:169	C21H26O10	Cnidimol 7-glucoside	Carbohydrates and carbohydrate conjugates	O=C1C=C(OC=2C=C(OC3OC(CO)C(O)C(O)C3O)C(=C(O)C12)CC=C(C)CO)C	No
7.835	439.269	[M+H]+	117.05917:1011 120.0434:817 130.06483:5310 131.07782:555 146.05872:758 147.11636:708 149.02444:238 157.052:624 203.05254:283 284.09131:1718 317.08875:1129 318.09763:706	C24H38O7	Dendronpholide O;(-)-Dendronpholide O	Lipids and lipid-like molecules	O=C(OCC)C(=C)C2CCC(O)(C)C1OC(C)(CC1)C(OC(=O)C)CC=C(C)C(O)C2	No
17.308	441.282	[M+H]+	101.06792:1420 105.03474:643 105.06986:5129 106.0696:1887 107.08436:7585 107.96777:1226 108.08647:657 109.06433:1995 109.10109:7233 110.10149:649 111.04515:709 111.07771:1164 111.11566:1319 113.05838:505 115.0563:517 115.09041:658 116.07003:658 117.07285:1172 119.08521:7193 120.08632:1131 121.05268:9440 121.0994:9698 122.09436:1630 123.04688:702 123.08099:2036 123.11572:2543 123.94019:954 124.076…	C24H40O7	UNPD183289	Lipids and lipid-like molecules	O=C(O)CCC(=O)OCC1(C)CCCC2(C)C(CCC(C)CC(=O)O)C(O)(C)CCC12	No
23.482	441.373	[M+H]+	101.07069:14159 102.07394:897 105.06914:2391 106.06658:7458 107.07897:7895 107.96725:753 108.0806:1050 109.06572:884 109.10113:6369 110.06421:649 111.04489:1582 111.07648:857 111.11607:1852 117.08439:949 119.08545:3885 120.08163:3504 121.05119:12699 121.09155:12406 121.16998:588 122.05457:1028 122.09642:14908 123.10954:4518 124.08571:661 125.09023:807 125.132:527 127.11055:559 129.01851:765 129.0…	C30H48O2	11-oxo-beta-amyrin	Lipids and lipid-like molecules	O=C1C=C2C3CC(C)(C)CCC3(C)CCC2(C)C4(C)CCC5C(C)(C)C(O)CCC5(C)C14	No
6.913	377.159	[M+H]+	107.04929:258 120.04426:4193 131.06662:229 132.04486:1809 134.06026:583 135.07751:203 137.06113:785 137.0932:265 144.04494:2165 146.05916:706 151.03896:793 160.03957:5722 161.04932:463 163.07426:1876 170.06007:417 172.04369:647 174.0554:528 176.04347:539 178.06001:409 184.07437:472 198.05492:856 199.02046:878 200.07281:481 202.05119:4405 210.0594:370 211.06712:724 216.06854:504 219.09689:529 222.…	C20H24O7	(+)-Neoolivil	Lignans, neolignans and related compounds	OC1=CC=C(C=C1(OC))C3OC(C=2C=CC(O)=C(OC)C=2)C(CO)C3(CO)	No
6.91	442.138	[M+H]+	101.05845:600 101.9509:531 103.05337:1358 104.05531:555 105.0686:1635 106.06911:746 107.06819:1560 107.96523:1169 108.07831:599 109.02811:723 109.06337:1023 109.10056:1840 110.06451:682 111.04521:924 111.07848:754 112.07819:1132 113.06606:567 114.10228:6168 115.08906:1265 116.07:587 117.06298:820 118.06569:603 119.04845:3171 119.08305:1570 120.04556:5294 121.05167:8735 121.09715:1818 122.06409:95…	C25H19N3O5	1,3-diphenyl-4-pyrazolecarboxylic acid [2-(4-methyl-3-nitrophenyl)-2-oxoethyl] ester	Carbonyl compounds	O=C(OCC(=O)C=1C=CC(=C(C=1)[N+](=O)[O-])C)C3=CN(N=C3(C2=CC=CC=C2))C4=CC=CC=C4	No
3.936	427.194	[M+Na]+	105.06926:411 107.08395:1932 111.08002:2145 113.01895:574 115.07251:1779 119.08366:340 120.04392:782 121.09714:170 122.09348:951 123.1149:910 130.07872:1302 133.09998:1399 134.09998:731 135.11446:802 144.04552:3083 145.09656:1068 146.06104:1678 149.09059:1231 151.11044:203 160.05157:18060 161.0554:2352 161.09528:1101 163.04305:501 164.06895:947 165.12552:261 175.14246:1467 179.10707:3180 192.0768…	C19H32O9	C00051206	Lipids and lipid-like molecules	O=C(C=CC2(O)(C(C)C(OC1OC(CO)C(O)C(O)C1(O))C(O)CC2(C)(C)))C	No
3.912	404.191	[M+NH4]+	101.05802:598 103.07502:9958 105.01964:689 105.06911:1278 109.02847:530 109.06296:343 111.07954:2029 113.01819:559 113.05885:346 119.08522:292 121.09451:287 127.04001:597 129.01825:517 130.07968:1379 133.10089:6004 134.09953:315 135.11244:838 137.06:504 143.08315:605 144.0444:3989 145.09438:724 147.11147:530 148.04114:379 149.09505:1234 151.07362:483 151.10924:1195 160.05046:257 161.05473:1600 16…	C18H26O9	UNPD60268	Carbohydrates and carbohydrate conjugates	OCC2OC(OC1=C(OC)C=C(C=CCOC)C=C1(OC))C(O)C(O)C2(O)	No
19.961	445.367	[M+H]+	101.07072:3610 105.07027:3333 106.07899:1500 107.08459:3911 107.96606:1192 108.08814:536 109.06747:953 109.10066:5219 110.10124:585 111.04358:570 111.07841:903 111.11492:979 113.08804:541 117.07729:586 119.08501:4764 120.08457:1190 121.05161:11408 121.09754:5732 122.05718:863 122.09727:1674 123.07933:1674 123.11702:2787 125.09547:780 129.0208:535 129.06584:793 131.0829:1951 132.08716:603 133.0910…	C29H48O3	Schleicherastatin 5	Lipids and lipid-like molecules	O=C3C=C1CC(O)CCC1(C)C4CCC2(C)(C(CCC2(C(C)C(O)CC(CC)C(C)C))C34)	No
10.918	408.17	[M+H]+	114.05507:396 130.065:15641 131.07054:1305 144.08014:1548 165.05524:1646 166.05896:412 170.02306:545 240.23137:1 257.10779:542 259.11307:870 261.10086:1525 262.10104:535 273.1019:1489 274.10254:340 301.06516:2675 302.06607:535 303.06128:1342 304.06396:458	C26H21N3O2	2-[(2-oxo-1-propan-2-yl-3-indolylidene)methyl]-3-phenyl-4-quinazolinone	Diazanaphthalenes	O=C3C5=CC=CC=C5(N=C(C=C1C(=O)N(C2=CC=CC=C12)C(C)C)N3C4=CC=CC=C4)	No
11.726	446.126	[M+K]+	103.05339:1223 105.07001:869 107.08414:1666 109.10094:465 119.0853:23889 119.17588:608 120.04453:3226 120.08745:2767 121.09728:1069 123.93996:277 130.02917:600 130.06488:23433 130.15649:696 131.07263:2268 133.09283:298 135.10719:451 144.08072:1322 146.02238:495 170.02196:752 171.13728:1261 172.13968:214 183.0351:500 216.10146:89 217.086:342 218.09743:247 219.09286:123 220.08655:112 221.07979:886 …	C26H21N3O2	2-[(2-oxo-1-propan-2-yl-3-indolylidene)methyl]-3-phenyl-4-quinazolinone	Diazanaphthalenes	O=C3C5=CC=CC=C5(N=C(C=C1C(=O)N(C2=CC=CC=C12)C(C)C)N3C4=CC=CC=C4)	No
5.526	446.164	[M+H]+	103.05282:1560 105.06918:2729 107.06749:1273 109.03211:368 109.05766:570 109.09982:233 115.05016:68 116.06308:239 117.06072:71 118.0549:661 119.08109:868 123.04498:1049 123.07836:293 123.11227:242 126.0644:168 127.03897:321 128.06619:630 129.05183:349 131.05322:423 132.07895:833 133.06187:1385 133.09787:1559 134.06087:65 135.06918:454 135.1114:248 138.08809:501 142.06966:362 145.09702:335 146.022…	C19H27NO11	Lucuminamide	Carbohydrates and carbohydrate conjugates	N=C(O)C(OC2OC(COC1OCC(O)C(O)C1(O))C(O)C(O)C2(O))C3=CC=CC=C3	No
12.884	446.253	[M+H]+	104.108:194 107.08405:949 111.04447:476 119.0856:56663 120.08871:4922 121.09559:366 135.08527:2068 184.07343:1070 261.21838:418 371.16287:4004 372.16541:935 387.13379:936 437.19553:1480	C25H35NO6	UNPD10563	Lipids and lipid-like molecules	O=C(O)C(O)(CC3C(=O)C(=C(O)C=CC2C(C=CC1CCCCC12)C)C(=O)N3(C))C(C)C	No
28.478	446.398	[M+H]+	163.10909:257 164.10445:902 165.09148:764 171.13751:2687 199.16905:3393 200.17169:448 228.32475:504 255.23154:2905 256.237:310 283.26343:2100 284.2699:134 309.27808:1238 355.07098:385 428.38809:7433 429.39059:2504	C29H51NO2	UNPD49440	Lipids and lipid-like molecules	O(C)C1(OC)CCC2(C)C(CCC3C4CCC(C(C)C5NCC(C)CC5)C4(C)CCC32)C1	No
7.851	463.131	[M+K]+	101.94911:513 103.05677:563 105.06706:922 106.0658:1052 107.08104:1322 107.96593:1776 109.06119:513 109.10118:1040 111.07983:523 117.05859:2413 119.04043:503 119.08406:1032 120.04463:1178 120.07977:639 121.051:9519 121.09729:1787 122.07969:1131 123.0779:732 123.9417:1791 130.06508:4254 131.07588:736 133.09442:1301 135.11172:743 136.06335:1224 139.91457:2346 145.09932:576 146.02441:964 146.06287:7…	C23H24N2O6	isatindigoside H	Indoles and derivatives	O=C(OC)C2=CC3(O)(C=CCN5C(=O)C4(C=1C=CC=CC=1N(C(=O)OC)C24(CC3))(CC5))	No
4.049	447.184	[M+Na]+	107.05167:1062 111.04494:673 120.04482:1125 121.05262:767 125.05848:314 128.04994:557 129.05669:2944 138.05783:733 138.08859:396 141.01758:1539 147.06091:816 148.03992:812 161.05827:1196 161.09328:13391 165.07707:991 175.03867:795 177.05508:463 179.07756:1670 180.07492:564 181.0759:28 185.04616:100 193.08597:8722 205.04846:113 207.06488:8231 208.07585:924 223.0854:738 240.07507:681 301.12387:3794…	C18H32O11	UNPD132978	Lipids and lipid-like molecules	OCC2OC(OCC=CCCC)C(OC1OC(CO)C(O)C(O)C1(O))C(O)C2(O)	No
7.672	463.194	[M+K]+	102.036:768 105.03471:1247 106.06581:3621 115.04299:1124 116.04982:2091 119.03685:48012 121.05119:1566 128.00677:259 130.02867:681 145.05148:791 162.06232:576 187.08913:322 215.08707:1761 237.07983:278 249.06689:147 311.09537:355 369.11783:209 447.21942:109 463.19443:606 464.194:329	C19H36O10	UNPD27644	Lipids and lipid-like molecules	OCC2OC(OCC1OC(OCCCCCCCC)C(O)C(O)C1(O))C(O)C2(O)	No
28.089	447.383	[M+H]+	106.06477:445 107.07526:62 121.08886:96 123.10844:308 135.10744:465 149.02261:185 149.09697:1326 149.12939:413 163.11136:1973 165.09108:26350 165.19601:498 166.09511:2614 171.13756:351 175.10971:663 177.10638:826 179.11797:527 191.10641:2655 199.16925:76 205.12405:1873 219.13654:759 255.23161:844 256.23737:238 283.26291:1279 284.27182:427 311.29294:536 429.36926:480	C29H50O3	Stigmastentriol	Lipids and lipid-like molecules	OC2C=C1CC(O)CCC1(C)C3CCC4(C)(C(CCC4(C23))C(C)C(O)CC(CC)C(C)C)	No
5.331	434.202	[M+NH4]+	105.06907:1151 109.02899:210 115.03932:5094 121.05188:960 127.03931:4570 130.02951:1565 133.05075:3817 134.09348:260 135.11356:680 145.05038:5797 146.02399:1409 149.05159:1157 161.13301:374 163.06839:799 174.05574:1007 175.05132:1295 177.05862:522 191.07147:29 193.06761:301 201.09767:100 209.08163:468 249.0731:397 307.11545:2924 308.11142:552 323.0834:694 439.15701:57271	C19H28O10	Sayaendoside	Carbohydrates and carbohydrate conjugates	OCC3OC(OCCC1=CC=CC=C1)C(OC2OCC(O)(CO)C2(O))C(O)C3(O)	No
5.336	455.132	[M+K]+	105.06907:1077 109.02899:723 115.03932:5194 118.06676:44 121.05188:956 127.03931:4890 130.02951:1430 133.05075:3587 135.11356:680 137.06146:357 145.05038:5962 146.02399:1501 146.05942:214 149.02518:871 149.05159:1157 161.13301:412 163.06839:901 174.05574:960 175.05132:1304 177.05862:522 191.07147:95 193.06761:398 201.09767:181 209.08163:624 249.0731:334 307.11545:2891 308.11142:552 323.0834:694 4…	C19H28O10	Sayaendoside	Carbohydrates and carbohydrate conjugates	OCC3OC(OCCC1=CC=CC=C1)C(OC2OCC(O)(CO)C2(O))C(O)C3(O)	No
5.413	172.133	[M+H]+	101.03136:656 101.06001:868 102.03717:1648 103.05418:2360 104.05952:635 105.06902:4653 106.06655:1364 107.05196:1797 107.08357:2991 108.07095:640 109.02818:2806 109.06404:2754 109.09805:2009 110.08568:534 111.04369:965 111.07874:1005 112.07567:8196 113.07043:858 114.10244:7053 115.05392:1607 115.08851:1389 116.06632:1025 117.06638:1281 118.05322:729 119.04857:5884 119.08384:2798 120.04733:1714 12…	C9H17NO2	Gabapentin	Organic acids and derivatives	O=C(O)CC1(CN)(CCCCC1)	No
5.422	409.183	[M+Na]+	103.05368:57 109.06493:665 121.05156:1156 121.09771:321 123.93938:245 130.03026:1002 135.07549:133 137.06062:168 139.91472:641 149.02496:1630 151.07481:396 175.04199:686 209.0818:363 211.08643:514 266.1059:837 281.05231:72 409.18137:3101 410.1853:807 411.19766:3345 412.19882:687	C19H30O8	Sonchuionoside C	Lipids and lipid-like molecules	O=C(C=CC2=C(C)C(O)C(OC1OC(CO)C(O)C(O)C1(O))CC2(C)C)C	No
10.445	449.118	[M+H]+	101.05862:534 104.10703:747 105.06908:1614 106.07041:563 107.0839:1535 107.96584:2113 109.06373:1029 109.10147:1894 111.08134:617 112.02174:4316 113.024:512 119.08356:971 121.0512:8854 121.09624:1630 122.06144:709 122.09333:772 123.10252:673 123.93993:2080 131.08015:695 133.09578:1006 135.10863:1079 136.06259:1265 137.05815:681 139.9144:2595 141.91386:536 143.0862:522 145.09874:644 147.0715:1186 …	C14H21N6O9P	L-threonyl-AMP(1-)	Nucleosides, nucleotides, and analogues	O=C(OP(=O)(O)OCC3OC(N2C=NC=1C(=NC=NC=12)N)C(O)C3(O))C(N)C(O)C	No
10.058	449.12	[M+H]+	104.10758:615 105.06829:1073 106.06528:547 107.08349:1266 107.96671:1995 109.06588:1084 109.10021:1299 111.04379:655 111.07545:585 112.02119:3614 119.08441:996 121.05178:9912 122.05333:855 122.09557:866 123.07683:620 123.93963:2173 125.06007:533 131.08757:557 133.09654:924 135.10362:869 136.06355:1436 137.06046:1839 137.09018:905 138.06595:511 139.91452:1972 145.10042:579 147.07141:1148 147.1134:…	C21H24N2O5S2	Temocaprilat	Organic acids and derivatives	O=C(O)CN3C(=O)C(NC(C(=O)O)CCC1=CC=CC=C1)CSC(C2=CC=CS2)C3	No
13.358	450.18	[M+H]+	101.06403:514 104.10683:2426 105.06943:1738 106.07114:862 107.08437:2080 107.96705:1686 109.06467:610 109.09994:1995 111.07858:765 113.05964:545 119.03984:609 119.08476:4574 120.04533:1167 120.08517:1025 121.05105:8794 121.09224:2215 122.05855:730 122.09843:1048 123.07854:631 123.11292:867 123.94238:1048 131.08344:820 132.0444:763 133.09009:2897 135.07568:806 135.1132:1591 136.06551:821 137.09445…	C28H23N3O3	indigodole A	Indoles and derivatives	CC1C2(NC3=C(C=CC=C3)C2=O)C(C)C2(NC3=C(C=CC=C3)C2=O)C11NC2=C(C=CC=C2)C1=C	Yes
13.118	450.18	[M+H]+	104.10682:1264 119.0852:2844 121.05156:323 137.00114:570 144.05389:429 155.01106:1045 160.07603:6747 161.0802:614 195.00069:566 201.10358:1137 207.10463:1011 213.10825:868 250.12239:756 313.27396:1334 437.19724:694	C28H23N3O3	indigodole A	Indoles and derivatives	CC1C2(NC3=C(C=CC=C3)C2=O)C(C)C2(NC3=C(C=CC=C3)C2=O)C11NC2=C(C=CC=C2)C1=C	Yes
8.818	451.113	[M+H]+	102.03315:4129 106.02949:680 118.06464:324 130.02948:10789 131.03543:951 132.04456:2150 133.054:396 134.06438:388 146.05966:2 148.04179:336 154.06412:783 162.0558:1185 172.06642:586 182.06084:853 184.07008:1162 193.04822:327 199.0867:6806 200.09167:867 249.07141:355 264.0871:30 275.08124:8219 276.0849:1881 385.09061:277	C23H18N2O8	4-[4-(1,3-dihydroxyprop-2-yl)phenylamino]-1,8-dihydroxy-5-nitroanthraquinone	Anthracenes	O=C2C4=C(O)C=CC(NC1=CC=C(C=C1)C(CO)CO)=C4(C(=O)C3=C(C=CC(O)=C23)N(=O)=O)	No
9.03	451.114	[M+H]+	105.07037:1730 106.06694:525 107.08212:1619 107.96698:1745 109.06383:952 109.10091:2273 110.06133:611 111.07774:550 114.09924:599 115.05572:856 116.0668:534 117.06496:999 118.06533:720 119.03943:1064 119.08517:1622 120.04364:3340 120.07858:867 121.05097:9041 121.09323:2458 122.06118:926 122.09311:799 123.04887:543 123.07864:609 123.11469:934 123.94099:1817 125.09414:512 128.06201:559 128.95119:53…	C23H18N2O8	4-[4-(1,3-dihydroxyprop-2-yl)phenylamino]-1,8-dihydroxy-5-nitroanthraquinone	Anthracenes	O=C2C4=C(O)C=CC(NC1=CC=C(C=C1)C(CO)CO)=C4(C(=O)C3=C(C=CC(O)=C23)N(=O)=O)	No
4.807	451.123	[M+H]+	100.07566:512 101.94944:526 102.03696:851 103.05278:1406 104.05196:1809 105.0305:2051 105.06867:2121 106.06639:1213 107.07462:1271 107.96664:1210 109.03111:1181 109.06784:894 109.09716:864 111.04478:988 111.08119:504 112.07506:712 114.05483:792 116.06164:805 117.05801:545 118.06637:659 119.04809:1787 120.04437:3061 120.07858:1310 121.05106:9443 122.05958:935 122.09478:918 123.07959:786 123.94096:…	C21H22O11	Astilbin	Phenylpropanoids and polyketides	O=C3C4=C(O)C=C(O)C=C4(OC(C1=CC=C(O)C(O)=C1)C3(OC2OC(C)C(O)C(O)C2(O)))	No
17.753	393.279	[M+H]+	101.07054:2552 105.06997:3455 106.07517:856 107.08402:3429 107.96598:1625 108.08016:589 109.06577:1332 109.10107:4348 110.06284:625 110.10143:508 111.04867:575 111.07951:1035 111.11336:701 113.06114:550 113.09301:522 115.09145:608 117.07365:863 119.0848:4069 120.0843:1044 121.05171:9632 121.09922:5183 122.08885:1544 123.07943:1272 123.11523:2077 123.94106:994 125.09477:807 129.06674:534 131.08588…	C27H36O2	3-Hydroxy-10'-apo-b,y-carotenal	Lipids and lipid-like molecules	O=CC=CC(=CC=CC=C(C=CC=C(C=CC1=C(C)CC(O)CC1(C)C)C)C)C	No
17.778	352.322	[M+H]+	101.07072:8040 104.10733:627 105.06965:3237 106.07148:1486 107.08527:5330 107.96768:1636 108.08698:794 109.06522:1399 109.10098:13315 110.1041:1176 111.04228:712 111.07822:1242 111.11626:1153 117.07301:910 119.08456:5182 120.04522:1128 120.08302:1610 121.05168:9717 121.09895:7260 122.05846:887 122.10051:1584 123.07943:2045 123.11596:5692 123.93936:1048 124.11687:573 125.09344:1378 127.06564:572 1…	C22H41NO2	N-(11Z,14Z)-eicosadienoylethanolamine	Amines	O=C(NCCO)CCCCCCCCCC=CCC=CCCCCC	No
4.908	448.182	[M+NH4]+	105.06992:2977 107.08423:2960 108.08575:523 109.06538:2163 109.09915:1617 111.08126:914 113.05994:567 116.06824:791 117.06803:840 119.08457:2873 121.09845:3487 123.08025:2002 123.11382:1002 125.09409:512 129.06078:1401 131.0833:696 133.09627:934 135.0807:768 135.11491:1302 137.09654:540 139.09544:678 147.11285:960 149.09508:2067 149.12946:656 151.10857:623 159.07928:675 162.03894:509 163.11209:14…	C19H26O11	Polygalatenoside A	Carbohydrates and carbohydrate conjugates	O=C(OCC2OCC(OC1OC(CO)C(O)C(O)C1(O))C(O)C2(O))C3=CC=CC=C3	No
3.705	454.233	[M+H]+	102.96534:528 103.05267:2777 105.03647:1617 105.06519:979 106.03716:529 107.07303:1087 107.96745:1505 108.05637:831 109.03073:587 109.06319:801 109.09966:668 110.07301:527 112.07619:919 119.04577:1207 119.08496:794 120.07792:901 121.05099:7784 122.05513:1017 122.09603:732 123.94237:875 126.01016:8752 127.0279:1047 127.06954:781 128.00899:2725 129.01598:514 130.0645:706 131.04958:3396 132.06036:84…	C25H31N3O5	moiramide B	Benzene and substituted derivatives	O=C1N=C(O)C(C)C1C(=O)C(N=C(O)CC(N=C(O)C=CC=CC)C2=CC=CC=C2)C(C)C	No
14.343	454.291	[M+H]+	104.10683:4133 105.06978:2187 106.07133:827 107.08461:2250 107.96597:2156 109.06669:1084 109.10062:2993 110.05911:502 111.07469:683 117.06532:584 119.08546:2122 120.08596:773 120.96593:523 121.05151:9806 121.09537:3009 122.0565:871 122.09547:678 123.07856:1156 123.11475:1071 123.94017:1234 125.08142:614 131.08516:839 133.09035:3024 134.09613:630 135.11269:1702 136.06367:786 137.06187:641 137.0936…	C21H44NO7P	LysoPE(16:0/0:0)	Lipids and lipid-like molecules	O=C(OCC(O)COP(=O)(O)OCCN)CCCCCCCCCCCCCCC	No
1.773	450.159	[M+NH4]+	101.05927:187 108.04881:221 108.07942:395 110.03469:4466 115.04015:809 121.05147:472 122.0585:187 127.04124:1082 135.03255:1736 139.03859:1662 139.91434:30 145.0529:501 150.15979:60 151.05905:222 164.0318:742 168.06659:8 180.08846:54169 181.09035:4875 192.04288:518 287.10974:301 317.08401:4057 318.091:545 335.09476:4418 336.09897:583 455.11591:1024	C18H24O12	Apiosylglucosyl 4-hydroxybenzoate	Carbohydrates and carbohydrate conjugates	O=C(OC2OC(COC1OCC(O)(CO)C1(O))C(O)C(O)C2(O))C3=CC=C(O)C=C3	No
3.802	455.152	[M+Na]+	102.03494:431 115.04808:737 115.08344:73 118.0638:794 129.06677:108 131.12813:3 132.04488:1127 146.06032:5496 146.16052:759 153.07613:198 155.06686:134 158.06552:210 159.05869:443 160.06429:347 163.07549:298 164.07027:531 170.06215:298 173.07217:5428 173.17667:1444 174.07576:2068 175.06935:630 182.06516:262 183.07878:88 185.06949:2568 199.08714:0 200.08975:1024 201.10205:793 202.10512:258 228.067…	C19H28O11	UNPD142344	Carbohydrates and carbohydrate conjugates	OC1=CC=C(C=C1)CCOC3OC(CO)C(O)C(O)C3(OC2OCC(O)(CO)C2(O))	No
5.517	455.192	[M+H]+	103.05294:595 105.06953:1324 107.04993:1294 107.08514:1060 109.09959:144 110.09847:442 121.05408:132 122.0963:1251 123.07956:311 125.05872:682 126.01083:508 128.05446:102 130.06508:898 131.04967:1714 131.08325:556 132.04935:673 133.06479:8031 133.09869:4212 134.10193:608 135.08035:1248 135.11572:3587 137.06049:8857 138.05942:1464 138.0909:1059 139.06438:798 143.08595:598 148.05615:1592 149.02423:…	C22H30O10	UNPD50653	Lipids and lipid-like molecules	O=C(OCCC2C(=C(C)CC2(OC1OC(CO)C(O)C(O)C1(O)))CO)C3=CC=C(O)C=C3	No
4.813	452.212	[M+H]+	101.02551:265 105.02015:1928 105.06981:632 109.02856:1637 109.06239:554 111.08172:924 112.07634:261 118.06474:297 122.02347:7552 122.05927:1902 123.11445:558 125.09535:1166 126.04758:743 127.03918:2934 128.04971:148 130.06149:327 134.06009:2111 140.06999:1872 142.08495:832 144.04387:633 146.05956:787 149.05899:1381 151.10883:1195 152.10782:330 159.02585:1155 163.04089:2741 163.11157:2410 165.0381…	C20H29N5O7	(2S)-3-[[2-hydroxy-4-[2-(2-imidazolin-2-ylamino)ethoxy]benzoyl]amino]-2-(isobutoxycarbonylamino)propionic acid	Benzene and substituted derivatives	O=C(OCCC)NC(C(=O)O)CNC(=O)C1=CC=C(OCCNC2=NCCCN2)C=C1O	No
5.138	457.24	[M+H]+	101.04397:73 102.05206:330 103.05145:18 105.0697:296 107.08454:645 109.06546:99 109.09928:252 111.08073:304 118.0641:11 119.08449:414 121.09587:426 123.11533:408 125.05935:441 131.07997:722 133.09793:628 137.0602:886 140.07092:6 145.09756:74 148.06105:896 149.09389:257 149.12959:447 151.03822:386 151.11108:284 163.12724:60 167.07042:816 167.09827:317 167.13699:570 175.03836:800 175.07513:391 189.…	C18H36N2O11	N(6)-lactobionoylhexane-1,6-diamine	Lipids and lipid-like molecules	O=C(NCCCCCCN)C(O)C(O)C(OC1OC(CO)C(O)C(O)C1O)C(O)CO	No
5.431	457.241	[M+H]+	105.06903:731 109.06586:1116 119.04633:641 122.09333:644 135.07938:540 149.02382:1346 149.09818:39 151.07614:982 163.10829:306 166.08829:112 189.12497:505 203.05197:1034 204.0648:1860 207.06544:3364 207.13246:773 209.10876:642 212.10245:177 226.10652:785 227.11751:263 240.09093:110 241.09798:906 255.11369:75 266.10751:1495 279.1925:823 283.10406:274 285.12195:1496 286.12384:226 301.1214:977 327.1…	C18H36N2O11	N(6)-lactobionoylhexane-1,6-diamine	Lipids and lipid-like molecules	O=C(NCCCCCCN)C(O)C(O)C(OC1OC(CO)C(O)C(O)C1O)C(O)CO	No
5.77	459.223	[M+H]+	102.03391:1829 107.08329:594 109.02999:660 109.10044:1450 119.03729:3328 119.08312:931 120.04278:784 121.09795:1602 123.11347:512 130.03258:2338 133.09213:533 135.11493:2373 136.11681:588 138.09105:594 149.12839:662 151.04066:293 162.05463:363 166.08603:834 167.07597:773 174.05916:222 175.14784:1247 185.07118:44 187.08151:88 190.04819:352 191.07977:269 193.159:1319 203.0564:881 219.09474:94 283.0…	C22H34O10	Marioside	Lipids and lipid-like molecules	O=C(OC)C2=CCC3C(CC(=O)OC)CC(OC1OC(CO)C(O)C(O)C1(O))C3(C)(CC2)	No
6.213	459.223	[M+H]+	114.10247:1517 119.08192:878 121.05186:441 123.93932:508 126.01054:913 128.00629:803 132.05411:2575 137.08885:1081 139.91451:791 145.03917:1029 146.02405:1064 158.09477:645 160.05084:20063 161.05563:752 165.12671:1708 172.07596:1056 181.05043:705 198.05501:1178 201.10316:871 209.07364:970 209.15089:1507 222.06325:1954 231.08884:234 281.11966:427 283.09146:480 299.09048:394 311.09103:6113 312.0969…	C22H34O10	Marioside	Lipids and lipid-like molecules	O=C(OC)C2=CCC3C(CC(=O)OC)CC(OC1OC(CO)C(O)C(O)C1(O))C3(C)(CC2)	No
7.01	460.144	[M+H]+	106.06582:295 107.04905:654 108.05193:476 109.05769:1230 119.01775:1494 120.0461:91 121.05289:509 122.06009:803 123.07229:802 124.07607:1708 132.04492:159 134.05968:267 136.07521:1414 137.05092:6032 138.05359:386 144.0473:30 149.05383:281 151.06409:3062 152.07068:45087 153.07391:3705 163.07501:568 164.07269:1726 166.0863:6937 167.07634:685 170.07854:528 178.03804:958 181.05315:1222 189.09459:540 …	C19H25NO12	1-(2-Hydroxyphenylamino)-1-deoxy-beta-D-gentiobioside 1,2-carbamate	Carbohydrates and carbohydrate conjugates	O=C1OC3C(O)C(O)C(OC3(N1C2=CC=CC=C2(O)))COC4OC(CO)C(O)C(O)C4(O)	No
5.516	290.124	[M+H]+	103.0547:648 105.06931:802 107.05033:1070 109.06622:480 109.09927:245 119.08425:615 120.07901:801 121.0528:438 123.11426:19 127.04134:267 128.05724:151 131.05099:2853 132.04715:1509 133.06895:4869 134.06461:449 135.08031:1931 137.05949:21398 138.06421:2160 143.0845:349 145.06166:904 146.02483:420 146.06483:164 147.0701:354 149.02879:1996 149.09236:502 151.0746:2784 152.07248:402 153.06042:720 157…	C12H19NO7	UNPD122542	Carbohydrates and carbohydrate conjugates	O=C(N)C2(O)(C=CC(OC1OC(C)C(O)C(O)C1(O))C2)	No
8.62	461.115	[M+K]+	103.05497:1028 104.10679:955 105.06966:1404 106.06537:822 107.08089:1280 107.96494:1694 109.06377:805 109.10145:1890 114.10073:753 116.06101:536 117.05821:5135 118.06216:781 119.04205:637 119.08454:1301 120.04581:2043 121.05163:9665 121.09778:2115 122.06538:1368 122.09303:925 123.07157:656 123.11543:537 123.94016:1827 128.05582:612 129.06371:532 130.06564:10996 130.15329:520 131.07581:1364 132.04…	C28H22O4	3-(3-hydroxyphenyl)-5-[(E)-2-(3-hydroxyphenyl)ethenyl]-2-phenyl-2,3-dihydro-1-benzofuran-7-ol	Phenylpropanoids and polyketides	OC1=CC=CC(C=CC=2C=C(O)C=3OC(C=4C=CC=CC4)C(C=5C=CC=C(O)C5)C3C2)=C1	No
9.228	461.25	[M+Na]+	105.06957:1138 107.0843:1302 109.10032:1175 119.08481:1473 121.09637:1853 133.09993:2222 137.09637:1452 151.11166:759 175.14851:727 201.103:97 214.08603:1427 259.20834:648 268.13165:772 277.21603:754 341.01868:517 461.25037:12439 462.25482:3173 463.25168:604	C25H34N4O3	2-(2-methoxyethyl)-9-methyl-N-[3-(4-methyl-1-piperidinyl)propyl]-1-oxo-4-pyrido[3,4-b]indolecarboxamide	Indoles and derivatives	O=C(NCCCN1CCC(C)CC1)C2=CN(C(=O)C4=C2C3=CC=CC=C3N4C)CCOC	No
24.09	461.362	[M+H]+	101.07097:21752 101.15372:699 102.07407:1208 102.12751:840 105.07002:3052 106.06583:7264 107.07927:8259 107.96786:679 108.0817:1426 109.06413:1065 109.1009:11570 110.10442:1323 111.04478:1311 111.07994:1200 111.11638:3498 113.05886:546 113.09499:784 113.13058:530 115.08222:575 117.0768:851 119.08556:4382 120.08279:3801 121.05128:14013 121.09371:13604 122.0964:13826 123.1126:7613 124.08606:932 124…	C29H48O4	UNPD224041	Lipids and lipid-like molecules	O=C3C2=C1C(O)CC(C(C)CCC(CC)C(C)C)C1(C)CCC2(O)C4(C)(CCC(O)CC4(C3))	No
24.077	391.284	[M+H]+	100.07441:610 101.07041:21340 101.1535:644 102.07677:1081 102.12677:681 103.05017:547 105.06911:2489 106.06551:6077 107.07842:7491 108.08282:1148 109.06504:759 109.10049:10549 110.10335:908 111.04352:1369 111.08006:1061 111.11578:2837 113.06101:500 113.09553:822 113.13222:700 115.06646:502 116.06904:766 117.07616:835 119.08514:4159 120.0816:3640 121.05075:13216 121.09319:14681 121.17576:613 122.0…	C24H38O4	UNPD58082	Lipids and lipid-like molecules	O=C(O)CCCCCCCCCCCCCCCCC=1C=CC=2OCOC=2(C=1)	No
26.339	461.362	[M+H]+	100.08504:501 101.07105:42444 101.15262:1241 102.07301:2186 102.12811:1130 103.0483:634 105.0694:1832 106.06553:7315 107.077:6791 108.08141:1318 109.10075:6538 110.10149:603 111.04453:1929 111.07925:1016 111.11461:1729 113.095:562 117.08127:908 119.0855:2671 120.08163:3429 121.0506:16694 121.09166:13297 122.0584:1043 122.09649:15182 123.11308:4776 124.1165:669 125.09447:912 125.12948:786 127.0366…	C29H48O4	UNPD224041	Lipids and lipid-like molecules	O=C3C2=C1C(O)CC(C(C)CCC(CC)C(C)C)C1(C)CCC2(O)C4(C)(CCC(O)CC4(C3))	No
2.05	462.159	[M+H]+	100.95678:967 102.96503:546 103.05383:7907 104.05857:964 104.10463:679 107.96682:1032 109.05144:627 109.10072:616 110.06253:1559 112.07658:1281 112.9202:1183 116.06926:518 116.94894:911 119.03757:2014 120.04533:674 120.08028:6861 121.05199:8524 122.06107:881 122.09268:763 123.94094:766 132.07697:762 136.0619:43350 136.15356:1172 137.065:2968 137.09218:1959 138.05832:700 139.91544:2121 145.07492:5…	C19H27NO12	4-(2-Nitroethyl)phenyl primeveroside	Carbohydrates and carbohydrate conjugates	O=N(=O)CCC3=CC=C(OC2OC(COC1OCC(O)C(O)C1(O))C(O)C(O)C2(O))C=C3	No
3.446	447.183	[M+Na]+	102.03645:535 104.05051:4205 105.03326:101 105.06617:2468 117.05923:292 120.04591:3178 122.09305:610 125.09402:153 127.0025:403 132.04504:5396 133.05315:1895 137.05844:1766 138.05638:624 139.07251:335 146.06041:940 148.04124:1621 151.04018:498 159.07639:627 161.06172:955 163.07924:706 166.0668:1476 168.0681:16 183.07761:539 184.06792:542 188.03848:1075 193.0831:793 203.06523:499 210.06227:449 227…	C18H32O11	UNPD207256	Lipids and lipid-like molecules	OCC2OC(OCC1OC(OCCC=CCC)C(O)C(O)C1(O))C(O)C(O)C2(O)	No
14.666	463.266	[M+H]+	104.1075:666 105.07014:2806 106.07095:923 107.08434:4399 107.96757:1678 108.08723:636 109.02964:1016 109.06389:2005 109.10083:4857 110.06482:635 110.10073:666 111.04524:733 111.08067:723 111.11599:593 115.05379:506 116.06815:610 117.06829:1181 119.04037:567 119.08572:3634 120.08371:1062 121.05156:8924 121.10011:5845 122.05625:940 122.09777:1536 123.07981:1422 123.11524:2272 123.93967:1248 125.058…	C26H38O7	Retinyl beta-glucuronide	Lipids and lipid-like molecules	O=C(O)C1OC(OCC=C(C=CC=C(C=CC2=C(C)CCCC2(C)C)C)C)C(O)C(O)C1O	No
14.506	463.267	[M+Na]+	101.06226:539 104.10673:2042 105.0695:1875 106.07596:622 107.04765:567 107.08432:3004 107.96751:2191 109.03172:666 109.06387:1255 109.10081:2722 111.07944:924 111.1154:531 113.05821:576 117.06976:768 119.08552:2741 120.08283:698 121.05171:9167 121.09731:3569 122.09435:1370 123.08022:946 123.11539:1886 123.94148:862 125.08902:857 127.04619:677 129.06831:640 131.08438:1646 132.08615:504 133.09636:2…	C24H40O7	UNPD118126	Lipids and lipid-like molecules	O=C(OCC1(O)(OCC(O)C(O)C1(O)))CCCCCCCC=CCC=CCC=CCC	No
14.981	463.267	[M+Na]+	101.06857:768 104.10715:5926 105.0322:585 105.06924:2803 105.1069:720 106.06764:1057 107.08527:2917 107.96641:1734 108.08036:525 109.03197:703 109.06445:1435 109.10052:3522 111.04513:752 111.08383:995 116.07238:500 117.07431:770 119.0432:563 119.08472:2655 120.08329:1006 121.05282:10058 121.09693:4683 122.06052:944 122.09547:858 123.07778:1008 123.11555:1431 123.93983:1063 125.09513:571 127.03962…	C24H40O7	UNPD118126	Lipids and lipid-like molecules	O=C(OCC1(O)(OCC(O)C(O)C1(O)))CCCCCCCC=CCC=CCC=CCC	No
21.181	463.378	[M+H]+	105.06969:896 111.1162:1151 119.08525:1349 123.08025:1155 123.11595:1328 131.08502:566 133.09242:418 137.09662:1019 137.13136:724 139.07565:582 143.10075:1265 145.10109:2069 146.10464:521 147.11546:1062 149.02342:733 149.09462:3070 149.12987:691 150.09613:552 151.09099:1110 157.1006:1247 159.1169:1357 161.12967:581 163.11473:4117 164.10762:473 165.0916:49152 166.09412:4918 169.0943:1318 171.13306…	C29H50O4	(3beta,22R,23R,24S)-3,22,23-Trihydroxystigmastan-6-one	Lipids and lipid-like molecules	O=C2CC1C4CCC(C(C)C(O)C(O)C(CC)C(C)C)C4(C)(CCC1C3(C)(CCC(O)CC23))	No
22.456	463.379	[M+H]+	101.07092:12718 102.07661:704 105.06985:2498 106.07365:1640 107.08467:4760 107.96673:686 108.07475:639 109.10068:8226 110.10294:712 111.04371:1173 111.07956:1322 111.11551:1937 113.09241:516 117.07909:564 119.08562:4519 120.08641:1567 121.05135:11096 121.0982:7740 122.05548:667 122.09817:2717 123.08144:1796 123.1162:5330 125.06233:547 125.09468:1324 125.12843:835 127.07198:545 129.06844:545 131.0…	C29H50O4	(3beta,22R,23R,24S)-3,22,23-Trihydroxystigmastan-6-one	Lipids and lipid-like molecules	O=C2CC1C4CCC(C(C)C(O)C(O)C(CC)C(C)C)C4(C)(CCC1C3(C)(CCC(O)CC23))	No
4.912	464.208	[M+H]+	103.05318:385 105.06986:5933 107.08547:4731 108.07505:808 109.0286:356 109.06403:1870 109.0985:1195 111.0785:426 112.07668:1265 113.06132:837 114.10201:827 115.05208:272 116.06836:1135 117.06909:1249 119.04814:232 119.08454:6393 120.0837:755 121.09923:3710 122.09717:449 123.07886:3977 123.11354:833 125.09682:424 127.03815:1626 129.06201:467 131.08336:1610 131.12877:604 132.08307:764 133.09111:105…	C27H29NO6	Specioseine	Tropolones	O=C1C=C3C(=CC=C1(O))C=2C(OC)=C(OC)C(OC)=CC=2CCC3N(C)CC4=CC=CC=C4(O)	No
4.185	464.213	[M+H]+	105.02125:942 119.04819:783 120.04409:1 122.06412:1401 123.06539:593 127.03889:1424 129.05765:181 134.06204:262 136.06836:793 137.06454:1368 140.07222:319 144.08163:619 146.05937:1081 147.06198:77 151.05449:1124 153.07399:976 159.09517:302 161.05104:874 166.0865:97 167.08896:315 173.0728:451 174.06531:538 175.07034:500 187.08203:600 188.07112:2353 189.08502:520 195.08357:434 196.08691:550 203.060…	C25H29N5O2S	2-[(5,5-dimethyl-6H-[1,2,4]triazolo[3,4-a]isoquinolin-3-yl)thio]-1-[4-(2-methoxyphenyl)-1-piperazinyl]ethanone	Diazinanes	O=C(N2CCN(C1=CC=CC=C1(OC))CC2)CSC5=NN=C4C3=CC=CC=C3CC(N45)(C)C	No
7.736	209.154	[M+H]+	101.05984:605 102.03342:949 103.05185:758 104.04984:1121 104.10671:1121 105.03564:1044 105.06984:2255 106.0657:2031 107.08367:2250 107.96671:2305 108.08793:574 109.06655:1237 109.09963:1840 111.04458:750 111.07857:833 113.02201:1130 113.05914:508 114.05431:556 115.05334:933 116.05594:811 117.06371:810 118.066:621 119.03735:6726 119.08226:2397 120.04444:7967 121.05074:10993 121.09529:2777 122.0644…	C13H20O2	3-Hydroxy-beta-ionone	Lipids and lipid-like molecules	O=C(C=CC1=C(C)CC(O)CC1(C)C)C	No
7.706	333.084	[M+Na]+	101.02526:481 102.03377:196 104.04914:1708 104.107:784 105.03394:1205 105.06574:762 106.06509:742 107.96738:138 109.03173:568 113.02309:207 115.04581:1210 116.05137:610 119.03664:0 120.04372:24162 120.13382:1211 121.04969:1657 121.09772:367 123.11456:116 123.94005:98 127.04121:597 129.06804:830 130.02957:1055 130.06409:1004 133.09763:225 135.06732:297 139.91537:211 143.03453:711 144.04526:501 144…	C17H14N2O4	C00050461	Alkaloids and derivatives	O=C(O)C=3N=C(C=1OC(=CC=1)CO)C4NC=2C=CC=CC=2C4(C=3)	No
7.703	342.144	[M+H]+	101.02526:481 102.03377:196 104.04914:1708 104.107:784 105.03394:1205 105.06574:762 106.06509:742 107.96738:138 109.03173:568 113.02309:207 115.04581:1210 116.05137:610 119.03664:0 120.04372:24162 120.13382:1211 121.04969:1657 121.09772:367 123.11456:116 123.94005:98 127.04121:597 129.06804:830 130.02957:1055 130.06409:1004 133.09763:225 135.06732:297 139.91537:211 143.03453:711 144.04526:501 144…	C18H19N3O4	N-[2-(4-methoxyphenyl)-4-oxo-1,2-dihydroquinazolin-3-yl]carbamic acid ethyl ester	Diazanaphthalenes	O=C(OCC)NN2C(=O)C3=CC=CC=C3(NC2(C1=CC=C(OC)C=C1))	No
7.702	544.31	[M+H]+	101.02344:266 102.03419:85 104.04981:587 104.10589:899 105.03365:509 105.06731:1356 106.06583:941 107.08092:762 107.967:50 109.06423:993 109.10046:1072 113.02311:315 113.09322:555 115.04446:802 116.05106:693 120.04404:24283 121.05013:2682 121.09968:1576 123.07852:156 123.11597:261 123.94051:65 125.02222:81 127.04285:677 130.02907:2070 130.06531:579 131.07823:1076 133.05138:72 133.09689:1648 134.0…	C27H45NO10	UNPD79834	Pyranodioxins	O=C(NC3OCOC2C3(OC(CC1OC(O)CCC1)C(C)(C)C2(OC)))C(O)C4(OC)(OC(C)C(C(=C)C4)C)	No
15.855	467.12	[M+H]+	104.10643:506 145.05527:926 149.02328:14927 149.08743:1454 149.12711:1196 150.02737:1200 160.07637:7381 192.04738:2372 227.20131:5017 228.20422:386 465.2847:259	C21H22O12	Glucodistylin	Phenylpropanoids and polyketides	O=C1C=2C(O)=CC(O)=CC2OC(C3=CC=C(O)C(O)=C3)C1OC4OC(CO)C(O)C(O)C4O	No
5.001	468.089	[M+H]+	101.06116:676 102.03623:728 103.04716:656 105.06859:1491 106.06635:845 107.08472:2359 107.96788:1138 109.03348:958 109.06503:1049 109.09927:1069 110.0789:508 111.0712:500 112.08627:823 113.0631:567 114.10322:2398 115.0481:527 115.08509:716 116.06896:1458 117.07:647 118.06872:530 119.04812:1242 119.08103:1132 120.04659:909 120.08042:1541 121.05206:7929 121.09296:1988 122.06322:1888 122.09222:1002 …	C17H18N5O9P	2-hydroxybenzoyl-AMP	Nucleosides, nucleotides, and analogues	O=C(OP(=O)(O)OCC3OC(N2C=NC=1C(=NC=NC=12)N)C(O)C3(O))C=4C=CC=CC=4(O)	No
15.754	468.309	[M+H]+	101.06962:901 103.04894:532 104.10703:9842 105.06924:2550 106.07031:1016 107.08424:2751 107.96697:2179 108.08498:502 109.06293:1236 109.10081:3346 110.0647:506 111.04546:714 111.08056:627 111.11481:535 117.07626:557 119.08511:2281 120.08018:891 121.05119:10472 121.09846:4160 122.08389:1076 123.07793:694 123.11469:1009 123.93927:815 125.09311:884 129.01846:1850 130.06424:1455 131.07991:1160 133.08…	C22H46NO7P	1-Heptadecanoylglycerophosphoethanolamine	Lipids and lipid-like molecules	O=C(OCC(O)COP(=O)(O)OCCN)CCCCCCCCCCCCCCCC	No
8.844	175.033	[M+H]+	104.04889:945 121.01147:780 121.05081:469 130.02844:1102 132.04817:965 142.05363:2080 146.06183:504 148.02174:6191 160.07388:10 175.03423:1145	C9H6N2S	Brassilexin	Indoles and derivatives	N=1SC=2NC=3C=CC=CC3C2C1	No
3.461	469.229	[M+H]+	100.95825:570 106.06544:665 107.96646:1943 108.05645:743 112.92117:541 114.10307:2642 115.0856:1202 116.94828:568 119.03728:707 120.07893:505 121.05188:7968 122.05601:878 122.09251:633 123.07278:647 123.93977:1346 124.03973:523 125.08611:525 126.01092:1725 128.00739:870 128.06485:546 131.12845:971 133.08475:907 136.06367:1631 137.06013:1175 137.09146:767 138.05498:883 139.91364:1485 146.05965:811…	C20H36O12	N-Octanoyl-B-D-Fructofuranosyl-a-D-Glucopyranoside,Sucrose Monocaproylate	Carbohydrates and carbohydrate conjugates	O=C(OCC1OC(OC2OC(CO)C(O)C(O)C2O)(CO)C(O)C1O)CCCCCCC	No
3.872	469.23	[M+H]+	102.03416:5777 102.12386:555 103.0553:3242 104.05048:4689 105.0344:4029 106.02914:7512 106.0644:4956 107.06331:1149 107.96632:635 108.05672:598 109.03234:1047 109.0603:633 109.10007:577 111.04501:591 112.07635:2735 113.02303:787 114.05496:6982 114.09991:1867 114.12641:2644 115.05422:1169 115.08523:821 116.05816:1975 116.94727:514 117.05857:1317 118.06676:1700 119.04987:1245 120.0443:10608 120.076…	C20H36O12	N-Octanoyl-B-D-Fructofuranosyl-a-D-Glucopyranoside,Sucrose Monocaproylate	Carbohydrates and carbohydrate conjugates	O=C(OCC1OC(OC2OC(CO)C(O)C(O)C2O)(CO)C(O)C1O)CCCCCCC	No
6.316	471.163	[M+H]+	118.06322:785 119.04874:526 120.07763:591 137.05966:7116 138.06111:706 149.02475:285 149.05881:680 158.11339:162 167.06985:4516 172.03893:515 173.07359:664 175.09007:2 187.07747:538 189.08875:109 191.0759:515 205.08487:261 209.05864:33 210.06461:446 213.06438:226 215.08549:1177 254.08961:3335 255.09299:542 281.05145:320 355.10773:3381 356.11063:887	C20H26N2O11	UNPD203409	Carbohydrates and carbohydrate conjugates	O=C(O)C3N4C(=O)C2=COC(OC1OC(CO)C(O)C(O)C1(O))C(C=C)C2CC4(NC(=O)C3)	No
2.346	472.134	[M+H]+	101.0239:415 112.07565:450 116.06418:249 121.05071:146 125.08249:16 136.06174:666 137.06458:123 144.04579:1239 148.06375:624 168.10339:483 180.06337:2706 207.06444:571 233.06499:195 234.11777:602 247.07213:283 265.08575:2320 266.0907:144 275.06213:508 291.06561:419 293.08032:8799 294.08395:1692 297.10999:480 310.08804:748 311.09164:396 319.06015:626 323.09384:1628 324.09769:728 325.10605:1563 326…	C22H21N3O9	UNPD35305	Organic acids and derivatives	O=C(O)C=2C=CC=CC=2(NC(=O)CC(=O)NC(C(=O)O)CCC(=O)NC=1C=CC=CC=1(C(=O)O))	No
5.179	473.2	[M+H]+	102.04092:1887 104.04926:3595 105.03263:2547 105.06885:4167 106.06744:2069 107.08471:169 108.05:283 109.02964:304 109.10031:349 111.07812:647 111.11605:578 116.05532:808 117.06612:541 119.04528:369 119.08453:565 120.04404:841 120.0795:1700 121.0519:946 121.09953:1278 123.07982:694 123.11595:2297 125.05904:680 126.01163:270 127.03902:2087 127.10764:648 128.00726:59 128.05402:3 130.04945:2811 131.0…	C22H32O11	UNPD187658	Lipids and lipid-like molecules	O=C(OC)C2=COC(OC1OC(CO)C(O)C(O)C1(O))C(C=C)C2CCOC(=O)C(=CC)C	No
17.074	473.325	[M+H]+	100.07503:542 101.0697:1420 104.10717:3437 105.06934:2917 105.1053:638 106.08006:1373 107.08408:3087 107.96622:1585 108.08282:589 109.06439:1446 109.10047:3508 110.10292:570 111.0464:715 111.07706:840 111.11548:1384 113.13219:597 115.08858:645 117.08604:1096 119.08528:3717 120.08413:655 121.05178:10121 121.09706:4336 122.05509:908 122.09631:1333 123.07912:1446 123.11513:1591 123.93948:1012 125.05…	C29H44O5	(3beta,17alpha,23R)-17,23-Epoxy-3,29-dihydroxy-27-norlanost-8-ene-15,24-dione	Lipids and lipid-like molecules	O=C(CC)C1OC2(CC(=O)C3(C4=C(CCC32C)C5(C)CCC(O)C(C)(CO)C5CC4)C)C(C)C1	No
6.93	474.152	[M+H]+	107.04997:2424 121.05193:230 132.04449:587 137.09261:121 144.0455:572 162.04578:1180 167.07332:304 181.05164:1769 182.06039:794 188.03752:725 190.05344:469 191.07155:1254 191.14311:523 201.10551:541 226.10114:1447 237.11668:635 263.08875:885 267.10028:619 289.11542:593 337.116:351 355.0903:770 367.125:1164 368.13159:541 383.12366:339 391.11871:264 398.14548:981 399.15442:14454 400.15799:3029 401.…	C19H27N3O9S	2-amino-4-({1-[(carboxymethyl)-C-hydroxycarbonimidoyl]-2-{[1,3-dihydroxy-1-(2-hydroxyphenyl)propan-2-yl]sulfanyl}ethyl}-C-hydroxycarbonimidoyl)butanoic acid	Organic acids and derivatives	O=C(O)CN=C(O)C(N=C(O)CCC(N)C(=O)O)CSC(CO)C(O)C1=CC=CC=C1(O)	No
3.81	175.086	[M+H]+	100.9604:549 101.02306:613 102.04961:540 103.0532:1702 104.05004:3656 105.03481:2324 105.06695:1736 106.06462:3533 107.07314:1210 107.96647:962 108.05988:619 109.02687:804 109.06458:1402 109.09928:867 110.06002:773 111.04834:639 116.05498:1500 116.94909:523 117.06168:595 118.07008:555 119.04374:978 120.04498:5863 121.05152:8994 122.06057:2542 122.0912:1150 123.06973:931 123.94213:644 124.07164:51…	C10H10N2O	edaravone	Azolines	O=C1N(N=C(C)C1)C2=CC=CC=C2	No
26.107	474.358	[M+H]+	101.07075:42889 102.0744:1962 102.12867:977 105.06988:1695 106.06654:6304 107.07611:6797 107.96838:720 108.08188:1056 109.06831:888 109.10081:6020 110.10057:601 111.04347:1965 111.07275:724 111.11585:1626 113.09552:674 117.08759:1124 119.08488:2594 120.04347:1104 120.08065:3651 121.05094:17586 121.09:13683 122.09613:14193 122.18402:506 123.11373:4364 124.08371:566 125.09312:740 125.13124:633 129.…	C29H47NO4	Docosa-4,7,10,13,16-pentaenoyl carnitine	Lipids and lipid-like molecules	O=C([O-])CC(OC(=O)CCC=CCC=CCC=CCC=CCC=CCCCCC)C[N+](C)(C)C	No
12.671	476.276	[M+H]+	101.06351:560 104.10706:4870 105.0701:2215 105.10528:607 106.06934:1185 107.08509:3205 107.96666:1515 109.06425:2242 109.10062:3534 110.06462:592 111.07949:978 116.07086:2308 117.07101:695 119.03879:691 119.08553:7318 120.08545:1085 120.96386:681 121.05186:9879 121.09675:3321 122.05916:911 122.09492:1359 123.08137:1027 123.11435:1281 123.94082:1347 125.09:629 131.08478:1255 133.09644:3047 135.110…	C23H42NO7P	LysoPE(18:3(9Z,12Z,15Z)/0:0)	Lipids and lipid-like molecules	O=C(OC(CO)COP(=O)(O)OCCN)CCCCC=CCC=CCC=CCCCCC	No
5.322	477.23	[M+H]+	107.04901:661 135.10565:11 145.07803:241 149.02722:560 149.05457:1305 161.13107:627 177.05377:207 181.08595:283 189.12453:193 193.09155:36 208.07436:419 209.08095:1479 232.07553:468 351.11023:401 365.11871:205 429.14639:844 477.23029:5343 478.23331:1342	C22H36O11	UNPD63775	Lipids and lipid-like molecules	O=C(OC)C(=C)C1CCC2(C)C(O)CCC(O)(COC3OC(CO)C(O)C(O)C3O)C2C1O	No
4.69	477.234	[M+H]+	100.02277:485 101.03775:1172 101.05536:1033 107.04758:791 107.96691:504 109.10043:823 115.08323:440 117.03561:2745 118.04346:1998 119.04896:7287 123.04871:1129 123.11568:2519 125.06268:446 126.01089:1277 129.03339:966 131.0507:130 135.04791:1028 137.05971:971 137.09395:4523 138.09276:609 145.09689:616 146.0569:835 147.0446:21013 148.04582:1321 149.02341:3293 149.05357:1355 151.04126:2095 157.0630…	C22H36O11	UNPD63775	Lipids and lipid-like molecules	O=C(OC)C(=C)C1CCC2(C)C(O)CCC(O)(COC3OC(CO)C(O)C(O)C3O)C2C1O	No
7.557	417.192	[M+H]+	104.10701:1594 117.05811:178 120.045:70 130.02844:884 134.06128:1099 140.05165:26 146.05986:2804 147.07045:577 148.05:114 149.09312:290 158.06151:209 159.06276:114 159.11867:14 160.07578:243 161.07104:444 163.03949:8553 164.0387:856 173.03029:2638 174.05846:1278 175.0453:1049 183.07898:1203 184.0741:619 186.05783:441 201.10231:7664 202.05121:451 202.10484:1200 207.06544:4224 208.06862:502 212.071…	C24H24N4O3	[(3aS,4S,9bS)-4-(hydroxymethyl)-8-(3-methoxyphenyl)-2,3,3a,4,5,9b-hexahydropyrrolo[3,2-c]quinolin-1-yl]-(2-pyrazinyl)methanone	Quinolines and derivatives	O=C(C1=NC=CN=C1)N5CCC2C5(C=3C=C(C=CC=3(NC2(CO)))C=4C=CC=C(OC)C=4)	No
7.932	293.211	[M+H]+	101.04469:557 103.05324:192 105.06902:726 106.06811:592 107.08421:1154 109.02862:943 109.10125:651 119.04789:942 119.08378:488 120.07996:320 121.09893:558 123.11613:596 127.03989:1552 131.08305:575 132.0482:494 133.09373:619 135.10933:912 137.05971:342 137.0918:630 137.12991:367 144.05492:725 145.05515:752 145.09975:597 147.05307:618 147.11566:840 149.02448:269 149.0945:505 149.13118:655 155.0775…	C18H28O3	Panaquinquecol 1	Lipids and lipid-like molecules	OC(C#CC#CCC(O)C(OC)CCCCCCC)C=C	No
7.94	477.245	[M+H]+	101.02438:968 109.02889:312 109.06362:1459 109.09945:152 110.0695:701 111.08018:706 112.08645:2316 125.09479:193 134.10007:553 137.09465:179 138.09184:540 146.06055:194 149.0256:631 149.0927:346 160.03848:1487 161.0822:496 165.09079:523 165.12479:547 166.0843:616 171.06624:638 172.0383:161 174.05858:540 175.04306:735 179.10593:554 183.02773:3493 188.03183:1454 191.14345:844 199.13741:219 201.1021…	C26H36O8	Retinoyl b-glucuronide	Lipids and lipid-like molecules	O=C(OC1OC(C(=O)O)C(O)C(O)C1O)C=C(C=CC=C(C=CC2=C(C)CCCC2(C)C)C)C	No
24.16	477.337	[M+H]+	101.07117:24960 102.07337:1060 102.12699:819 105.06964:2103 106.06484:6929 107.07822:8161 107.96712:611 108.07939:1149 109.10078:11416 110.10319:1298 111.04478:1966 111.07766:960 111.11626:2984 113.05975:805 113.09487:725 116.07055:501 117.076:665 119.08463:3815 120.08099:3331 121.05121:12867 121.09216:13256 122.09663:14445 123.11361:5964 124.0871:532 124.11969:731 125.0948:1000 125.13133:1213 12…	C32H44O3	(20S)-1alpha,25-dihydroxy-20-phenyl-16,17-didehydro-21-norvitamin D3 / (20S)-1alpha,25-dihydroxy-20-phenyl-16,17-didehydro-21-norcholecalciferol	Lipids and lipid-like molecules	OC4C(=C)C(=CC=C1CCCC2(C(=CCC12)C(C3=CC=CC=C3)CCCC(O)(C)C)(C))CC(O)C4	No
29.8	477.393	[M+H]+	101.07083:50748 102.07391:2410 102.12707:1526 104.10692:551 105.06853:1549 106.06522:7653 107.07812:7303 107.96676:877 108.08237:1119 109.06628:872 109.10097:6990 110.10182:650 111.04336:1871 111.07731:1377 111.11702:3176 117.07518:642 119.08521:2016 120.081:4017 121.05072:17469 121.09016:12490 121.17287:599 122.05219:1103 122.096:14855 123.11318:5189 124.10617:591 125.09511:753 125.13111:873 127…	C30H52O4	Siphonellinol D	Lipids and lipid-like molecules	OC1CCC3(C)(C(OC1(C)(C))CCC(O)(C)C3(CCC2=C(C)CCC(O)C2(C)CCC=C(C)C))	No
4.362	462.136	[M+Na]+	104.04982:5937 105.03465:21720 106.06516:25855 107.06854:1003 108.0471:524 111.07816:514 114.05592:646 116.05162:5568 117.05688:2763 120.04449:3081 120.07645:1649 122.06164:1890 126.04704:1545 127.03956:658 128.06564:603 129.07596:522 130.0658:3199 132.04486:4966 133.05365:10551 133.14667:445 134.0605:768 140.0703:1394 143.0341:2233 146.02376:989 148.04095:2995 155.03209:939 158.07701:931 159.057…	C20H25NO10	UNPD147238	Carbohydrates and carbohydrate conjugates	N#CC2(OC1OC(COC(=O)C)C(OC(=O)C)C(OC(=O)C)C1(OC(=O)C))(C=CCC2)	No
13.62	478.292	[M+H]+	101.06698:765 102.09119:3328 104.10619:1912 105.06967:2808 106.08429:2937 107.08447:2869 107.96595:758 109.06577:924 109.10022:2871 110.06513:513 111.04722:766 111.07848:1030 111.11283:535 112.02251:3328 113.02293:674 113.05863:550 115.08344:678 116.07166:586 117.01921:1362 117.0724:778 119.08494:6537 120.08298:1172 120.96516:699 121.05161:9692 121.09691:3555 122.05915:974 122.09494:1092 123.0801…	C23H44NO7P	LysoPE(18:2(9Z,12Z)/0:0)	Lipids and lipid-like molecules	O=C(OCC(O)COP(=O)(O)OCCN)CCCCCCCC=CCC=CCCCCC	No
6.728	463.111	[M+Na]+	100.00818:603 100.99695:4080 112.07629:663 114.10224:2602 126.01083:225785 127.0145:13497 128.00761:68261 129.02116:1630 130.11731:118 131.12883:1687 134.09203:285 140.07198:1033 159.03897:158 161.09544:519 172.07643:298 174.05647:396 176.0432:1859 181.05029:775 187.09241:292 193.15468:128 201.10158:532 215.0818:445 221.08307:1597 223.0799:490 233.07318:597 235.08658:629 251.08316:827 254.08972:8…	C22H20N2O8	UNPD24659	Indoles and derivatives	N#CN2C=1C(=O)C=4C(O)=CC=CC=4(C(=O)C=1C3=C2C(OC(=O)C(C)C)C(O)(C)C(O)C3(O))	No
5.713	457.207	[M+H]+	103.0467:2088 105.06969:660 107.04969:1875 107.08462:2931 109.02855:3068 109.06022:500 109.10096:1968 110.0844:335 112.07604:5037 119.08418:308 121.09987:3014 125.09547:2005 127.04025:3444 131.04921:885 133.09821:1350 135.07928:1864 135.11418:2316 139.11111:1039 145.04967:2429 147.11472:1411 149.09483:449 149.13063:2795 151.03902:2467 151.11113:6873 152.1127:494 153.08978:760 161.09039:1113 162.0…	C22H32O10	UNPD112472	Carbohydrates and carbohydrate conjugates	O=C(OCC2OC(OCCC1(O)(CCC(O)CC1))C(O)C(O)C2(O))CC3=CC=C(O)C=C3	No
5.971	479.189	[M+Na]+	105.06934:1879 107.08474:1495 109.06527:518 116.06867:99 117.06725:248 119.08512:1346 121.09737:1287 127.04207:165 128.04938:555 128.071:383 130.15944:1065 133.09573:935 135.08144:1099 137.09221:774 140.07024:451 145.10054:666 147.11415:4495 148.10388:684 149.02635:1203 149.09306:628 149.13052:739 151.07321:594 152.07126:1045 154.0708:451 160.0721:287 161.0954:2997 163.10687:558 170.08008:1399 17…	C22H32O10	UNPD112472	Carbohydrates and carbohydrate conjugates	O=C(OCC2OC(OCCC1(O)(CCC(O)CC1))C(O)C(O)C2(O))CC3=CC=C(O)C=C3	No
5.088	463.215	[M+Na]+	102.03645:1862 107.08372:41 109.06481:855 109.0998:1071 121.09857:1340 123.11415:884 124.04921:517 127.03967:529 129.12714:540 130.04854:868 131.07257:137 133.0526:1154 134.06082:479 137.12791:550 143.09096:571 145.10126:597 147.11485:694 148.05557:1881 149.13194:1161 152.07039:844 166.08755:678 167.09729:658 173.12962:623 175.10223:152 194.08168:2119 198.08649:242 226.04959:1238 241.10034:534 25…	C19H36O11	UNPD150504	Carbohydrates and carbohydrate conjugates	OC2C(OC)C(OC)OC(COC1OC(COC)C(OC)C(OC)C1(OC))C2(OC)	No
5.099	405.172	[M+Na]+	102.0365:6887 103.04818:1658 104.05101:1478 105.03187:1439 105.06933:5328 106.06642:1226 107.08153:2972 107.96656:654 108.08176:602 109.02798:905 109.06512:2406 109.09945:2536 110.06641:613 111.04395:721 111.08049:708 111.11401:671 112.07641:597 115.04935:1486 116.05612:955 117.07175:897 118.06948:636 119.04362:1125 119.08492:2375 120.04471:3169 120.07994:1368 121.05172:6398 121.09845:2832 122.06…	C16H30O10	UNPD227366	Lipids and lipid-like molecules	OCC2(O)(COC(OCC1OC(OCCCCC)C(O)C(O)C1(O))C2(O))	No
7.609	439.268	[M+H]+	105.0694:349 106.06538:772 107.08413:574 109.10021:604 119.03702:8689 119.08248:1548 120.04214:904 121.05168:3785 121.09715:1503 131.08444:818 133.0977:927 142.0802:657 143.08443:688 145.09918:931 147.11249:1337 157.10085:1223 159.11751:784 160.07381:528 165.12634:469 171.11511:897 173.13211:656 199.14949:1263 201.11031:517 201.16103:605 259.20624:236	C24H38O7	Dendronpholide O	Lipids and lipid-like molecules	O=C(OCC)C(=C)C1CCC(O)(C)C2OC(C)(CC2)C(OC(=O)C)CC=C(C)C(O)C1	No
25.831	479.373	[M+H]+	100.08123:506 101.07095:47240 101.15308:1412 102.07388:2329 102.12704:835 105.06915:1300 106.06493:7054 107.07601:7030 107.96564:732 108.08098:1060 109.06687:1158 109.10041:4675 111.04324:1988 111.07707:954 111.11655:2259 115.08071:551 117.08614:914 119.08524:2250 120.08095:3026 121.05083:16032 121.09023:12380 122.09605:14861 123.11058:3521 124.08646:792 125.0591:1112 125.09434:762 125.13031:759 …	C29H50O5	28-Homocastasterone;24-S-24-Ethylbrassinone	Lipids and lipid-like molecules	O=C2CC1C4CCC(C(C)C(O)C(O)C(CC)C(C)C)C4(C)(CCC1C3(C)(CC(O)C(O)CC23))	No
25.151	479.374	[M+H]+	101.0709:39429 101.15197:1161 102.07482:2092 102.12699:920 103.04343:1017 104.10615:683 105.06988:2999 106.06614:6537 107.08056:8878 107.96549:633 108.08189:1105 109.06486:998 109.10071:10973 110.10343:1412 111.04496:1156 111.07977:1465 111.11571:2252 113.09367:639 115.03923:545 117.07343:1340 118.06946:757 119.08506:6214 120.08316:3309 121.05081:13970 121.09467:16584 122.09682:14753 123.11541:77…	C29H50O5	28-Homocastasterone;24-S-24-Ethylbrassinone	Lipids and lipid-like molecules	O=C2CC1C4CCC(C(C)C(O)C(O)C(CC)C(C)C)C4(C)(CCC1C3(C)(CC(O)C(O)CC23))	No
4.525	464.153	[M+Na]+	102.03806:1079 109.02914:1081 121.05261:862 123.04876:1293 126.01083:2153 127.03929:1406 128.0069:468 129.04785:1075 130.02911:771 136.06213:37 137.09412:731 139.91373:447 149.03502:387 151.03943:1569 152.07008:110 154.06311:1002 158.06013:611 159.02966:679 159.0627:147 162.05527:13072 163.06432:857 166.05119:570 166.08229:1031 173.069:1424 175.03799:1178 175.1067:379 180.06642:3906 181.0524:1018…	C20H27NO10	Mandelonitrile rutinoside	Carbohydrates and carbohydrate conjugates	N#CC(OC2OC(COC1OC(C)C(O)C(O)C1(O))C(O)C(O)C2(O))C3=CC=CC=C3	No
4.576	267.077	[M+H]+	108.02272:1254 113.08728:94 114.10141:1400 120.07613:87 123.04529:3063 126.01196:148 130.06502:2526 137.09357:740 140.07381:567 146.02409:1655 147.05818:306 147.10985:696 148.04102:300 149.09338:652 151.03995:6892 152.06956:1159 158.06113:3168 159.06285:755 166.08611:30 175.04062:785 181.07532:314 182.089:817 190.05399:693 194.08037:1263 201.10066:1245 208.07715:359 210.08896:307 211.08932:598 21…	C15H10N2O3	3-(2'-carboxyphenyl)-4(3H)-quinazolinone	Diazanaphthalenes	C1=CC=C2C(=C1)C(=O)N(C=N2)C3=CC=CC=C3C(=O)O	Yes
3.285	476.177	[M+NH4]+	101.04012:227 102.04823:686 103.05376:2527 104.05181:4765 105.06792:2314 108.05094:574 109.02986:1415 110.06342:577 115.05412:1926 116.06477:465 117.05794:1531 118.06273:1683 120.0447:5468 126.05252:366 127.04027:3024 128.04938:1637 129.05652:527 132.04463:6941 133.0589:2372 138.05482:1405 142.06621:1053 142.9391:65 143.05573:464 145.06015:1536 146.05948:2681 147.05594:839 148.03923:575 149.03255…	C20H26O12	cis-p-Coumaric acid 4-[apiosyl-(1->2)-glucoside]	Carbohydrates and carbohydrate conjugates	O=C(O)C=CC3=CC=C(OC2OC(CO)C(O)C(O)C2(OC1OCC(O)(CO)C1(O)))C=C3	No
2.277	481.145	[M+H]+	100.07686:646 100.96042:749 101.02581:696 102.05215:1248 103.0535:1333 104.06704:756 106.06519:622 107.05131:722 107.07379:587 107.96603:635 108.05502:3717 109.04406:2809 110.06078:1469 112.07574:6897 112.91826:715 113.07616:1022 114.05589:711 115.04195:775 116.06795:2632 116.94698:748 117.05773:1994 118.06533:1868 119.03767:2757 120.0431:1231 120.0797:1916 121.05191:7716 122.06937:1928 122.09544…	C25H24N2O6S	2-(1-benzo[e]benzofuranyl)-N-[4-methoxy-3-(4-morpholinylsulfonyl)phenyl]acetamide	Naphthofurans	O=C(NC=1C=CC(OC)=C(C=1)S(=O)(=O)N2CCOCC2)CC5=COC=4C=CC3=CC=CC=C3C=45	No
5.17	481.168	[M+H]+	102.03509:4110 104.05075:2640 105.03246:2751 105.06821:728 106.06582:2552 108.05038:57 115.08751:62 116.05519:62 119.04667:1458 120.04473:771 120.07947:1482 121.09554:537 126.01027:1372 128.00757:352 129.06583:7 130.03078:2733 132.0491:467 134.05899:735 135.04466:269 135.07596:529 137.06133:1100 144.05534:658 145.09818:140 148.04921:194 149.05687:1025 149.09244:900 150.0607:502 151.07132:1023 155…	C23H28O11	UNPD79962	Lipids and lipid-like molecules	O=C(OC1C(O)C(OC2=CC(=C(O)C=C2C(C)C)C)OC(CO)C1O)C3=CC(O)=C(O)C(O)=C3	No
4.441	482.127	[M+H]+	105.06812:941 108.04718:141 109.02863:282 109.0995:88 112.07571:2362 119.08092:837 121.09699:877 122.06102:334 124.07758:827 127.0369:774 127.11189:509 128.00778:802 128.10274:169 129.01859:621 136.0667:6897 137.06494:621 140.07063:450 146.02362:705 147.11401:556 152.07123:1067 159.03229:1121 159.08209:463 161.06042:3577 164.07137:50 172.07599:572 175.04376:331 189.06816:765 193.08369:666 201.098…	C21H27N3O4S3	Yersiniabactin	Organic acids and derivatives	O=C(O)C1(N=C(SC1)C(C)(C)C(O)C2NC(SC2)C3N=C(SC3)C=4C=CC=CC4O)C	No
4.564	302.124	[M+H]+	102.03611:37 109.02827:2053 112.07551:15318 113.07865:979 120.04488:526 120.07755:25 123.04779:364 123.94191:181 126.01042:1308 130.02928:326 130.06544:2669 139.91367:232 140.07092:3547 141.07097:106 158.06813:1295 180.06737:784 220.1051:80 226.10616:357 244.06177:258 275.05786:446 293.08826:552 299.13171:51	C13H19NO7	UNPD140002	Lipids and lipid-like molecules	O=C1C(=C(C(=O)N1C2OC(CO)C(O)C(O)C2(O))CC)C	No
13.824	482.323	[M+H]+	101.06787:596 102.09247:643 104.10671:4522 105.03538:536 105.06944:2279 106.07355:1092 107.08466:3171 107.96523:867 109.06545:1524 109.10019:3884 110.06428:542 111.04405:723 111.08158:848 111.11411:620 115.08989:660 117.07057:727 119.04093:619 119.08511:2913 120.08353:667 121.05164:9412 121.09768:3828 122.09081:1224 123.0816:833 123.11477:1400 123.94061:636 125.09453:894 131.08485:1892 133.09549:…	C23H48NO7P	LysoPE(18:0/0:0)	Lipids and lipid-like molecules	O=C(OCC(O)COP(=O)(O)OCCN)CCCCCCCCCCCCCCCCC	No
1.959	485.212	[M+H]+	102.04819:890 103.05457:107270 104.05807:8959 105.06393:849 107.05125:1472 110.06804:988 112.07594:3541 113.0737:519 116.06543:74 119.05968:2260 120.08069:86465 121.05051:907 121.0822:9632 127.0378:116 131.05605:564 132.04486:1048 139.91428:1809 140.07196:97 148.03975:6177 158.08148:1485 160.04681:402 162.05728:2652 171.05731:140 172.06679:802 178.03299:4333 179.03528:833 188.06564:612 189.06682:…	C22H32N2O10	UNPD25905	Organic acids and derivatives	O=C(OC(COC(=O)C)C(O)C(O)C(OC(=O)C([N+]#C)C(C)C)COC(=O)C)C([N+]#C)=C(C)C	No
2.354	486.229	[M+H]+	100.087:1325 100.95785:747 101.94946:528 107.05496:1077 107.96623:1145 108.05543:40024 108.13863:1224 109.05859:3049 110.04724:6227 111.05015:519 112.07459:2988 116.05825:799 116.94735:806 119.03487:508 121.05126:6415 122.05679:749 122.09653:509 123.93983:1026 125.08213:19233 125.17306:557 126.0825:1354 127.07243:2554 130.084:535 131.12698:740 133.0842:620 136.06181:5433 137.06479:730 139.07352:3…	C18H35N3O12	kanamycin D(3+)	Carbohydrates and carbohydrate conjugates	OCC3OC(OC2C(O)C(OC1OC(CN)C(O)C(O)C1(O))C(N)CC2(N))C(O)C(O)C3(O)	No
4.197	484.192	[M+NH4]+	101.02555:53 103.05204:1673 105.0652:4087 109.03753:351 110.06705:306 115.04444:1180 118.06384:1348 119.04647:799 122.09103:443 123.04537:295 127.03934:844 128.06805:232 129.10109:217 131.05151:2219 132.04591:1888 133.0526:11402 137.04988:2544 140.07108:58 145.05138:415 146.05966:6691 147.06027:498 152.06857:853 153.01805:30 156.0511:287 157.05157:495 160.0462:3012 161.06079:1781 163.0643:688 165…	C21H26N2O10	isatigotindoledioside C	Indoles and derivatives	OC1COC(OCC2OC(Oc3cccc4[nH]cc(CC#N)c34)C(O)C(O)C2O)C(O)C1O	Yes
11.348	490.293	[M+H]+	104.10674:2318 105.07043:677 107.0846:460 119.0851:2140 121.09841:814 131.08401:649 133.09955:484 144.08734:576 145.10014:483 155.00893:662 159.11111:579 160.08023:512 184.07361:8699 185.08113:487 201.10332:1628 210.11699:1136 335.25964:569 342.16077:801	C31H39NO4	UNPD56099	Lipids and lipid-like molecules	OC1COC(OCC2OC(Oc3cccc4[nH]cc(CC#N)c34)C(O)C(O)C2O)C(O)C1O	No
16.24	491.15	[M+H]+	101.06975:1028 104.10691:1729 105.07009:2572 106.07368:551 107.08337:2198 107.96674:1959 109.06643:871 109.10059:2306 115.09078:756 119.08515:1546 120.08054:579 121.05257:7773 121.09661:3223 122.05555:823 122.09666:954 123.08091:705 123.11398:1278 123.94152:1069 125.09559:567 129.01744:1224 129.07062:517 131.08179:825 133.08754:7324 134.09541:732 135.10832:1421 139.07356:513 139.91435:883 143.092…	C32H18N4O2	bisindigotin	Indoles and derivatives	C1=CC=C2C(=C1)C(=C(N2)C3=NC4=CC=CC=C4C3=O)C\5=C6C=CC=CC6=N/C5=C\7/C(=O)C8=CC=CC=C8N7	Yes
8.903	176.071	[M+H]+	101.05778:637 103.05608:643 104.05127:1628 105.06765:2125 106.06535:787 107.08308:2220 107.96682:1698 109.06474:968 109.10126:1922 110.07156:523 111.04617:512 115.06216:506 116.0525:970 117.06022:2340 118.06422:842 119.04246:512 119.08427:1222 120.0459:658 120.08127:541 121.00892:679 121.05154:9590 121.09455:2342 122.06471:1140 122.09427:1152 123.08218:1062 123.11517:822 123.94063:1862 128.05389:…	C10H9NO2	4-hydroxy-3-methyl-2(1H)-quinolone	Quinolines and derivatives	CC1=C(O)C2=CC=CC=C2NC1=O	Yes
4.837	493.168	[M+H]+	100.07553:532 101.05342:576 101.94781:576 102.03535:1798 103.0507:1706 104.05099:2084 105.0329:2757 105.06944:6608 106.06699:2731 107.08189:2983 107.96726:666 108.04958:632 108.08321:611 109.02937:1290 109.06409:2071 109.10107:2069 110.07019:766 111.04417:1441 111.07787:1304 112.08069:579 113.06087:539 114.05481:540 115.05063:1070 116.05513:1164 117.06358:1298 118.06795:835 119.04507:2032 119.083…	C24H28O11	Picroside I	Phenylpropanoids and polyketides	O=C(OCC1OC(OC2OC=CC3C(O)C4OC4(CO)C23)C(O)C(O)C1O)C=CC=5C=CC=CC5	No
4.629	493.168	[M+H]+	112.0759:612 115.05564:1660 116.06429:360 117.0337:1987 117.06649:530 118.05059:444 119.04899:80 120.04713:2422 123.04748:437 126.01036:1047 128.00789:185 128.05939:1654 129.06955:4999 130.06259:527 131.07614:2312 135.0594:684 137.09419:1777 141.06996:3718 144.05577:855 145.05058:537 146.06389:675 148.04584:912 149.0461:1006 151.04372:940 152.06841:398 157.06613:1138 158.07074:2943 159.07201:684 …	C24H28O11	Picroside I	Phenylpropanoids and polyketides	O=C(OCC1OC(OC2OC=CC3C(O)C4OC4(CO)C23)C(O)C(O)C1O)C=CC=5C=CC=CC5	No
4.094	463.157	[M+Na]+	105.06148:2290 109.02982:912 114.05463:873 118.06371:1314 125.05808:317 127.04139:1085 133.05254:18929 141.01721:799 144.07982:315 145.07428:2078 146.02438:2116 146.06015:9942 159.0565:2050 161.06302:898 164.0343:360 172.07623:1502 173.07109:42868 173.17807:743 174.06958:4212 179.07234:324 185.06604:889 193.0863:6559 194.04936:910 194.08638:883 195.05724:1177 205.04848:692 212.07086:836 215.08443…	C21H28O10	Cichorioside G	Carbohydrates and carbohydrate conjugates	O=C1C=C(CO)C4C1=C(C)CC(OC2OC(CO)C(O)C(O)C2(O))C3C4(OC(=O)C3(C))	No
4.11	493.168	[M+H]+	100.02164:2281 101.02915:916 102.04661:2612 103.05427:39628 103.13515:1218 104.05965:5366 105.03252:3625 105.06994:71609 106.04076:2668 106.07129:8744 107.0504:6411 108.05765:1369 109.02852:1699 109.06644:3378 110.05936:646 111.04543:816 111.07671:601 112.0761:1769 114.05361:693 114.09676:627 115.05428:40712 115.14168:1171 116.05906:4381 117.05528:882 118.04128:32713 118.12958:808 119.04796:10647…	C24H28O11	Picroside I	Phenylpropanoids and polyketides	O=C(OCC1OC(OC2OC=CC3C(O)C4OC4(CO)C23)C(O)C(O)C1O)C=CC=5C=CC=CC5	No
12.662	493.281	[M+H]+	104.10692:2508 105.07:1949 106.0722:963 107.08396:2893 107.96612:2053 108.07551:538 109.06442:1840 109.10012:2979 111.08005:783 114.0997:631 115.08517:575 116.07036:2370 117.06823:581 118.06626:506 119.08492:9892 120.04211:606 120.08158:3475 121.0518:8528 121.09614:3248 122.05383:807 122.09473:1305 123.08329:925 123.11443:1316 123.9407:1597 125.09431:511 128.05247:507 130.06447:1275 131.08556:976…	C28H36N4O4	LSM-8885	Organic acids and derivatives	O=C2C(C=CC1=CC=CC=C1)=CC=C3N2CC5C3N(C)C(C(=O)NCCCN4CCOCC4)C5(CO)	No
4.39	490.191	[M+NH4]+	104.04991:1558 105.03471:5701 105.11506:279 106.06505:6302 107.06941:1492 108.04653:745 108.0797:55 116.05224:282 117.05857:3 119.08199:650 122.06055:2945 130.02925:617 130.06125:595 131.07118:700 134.15381:319 136.07449:9966 140.06825:105 146.02391:700 150.07304:355 152.0701:607 155.06992:270 160.07045:988 164.07086:26188 165.07581:1927 166.08075:567 181.05336:1359 182.08136:1642 188.034:639 204…	C21H28O12	UNPD217778	Lipids and lipid-like molecules	O=C(OCC1OC(OC(CC(=O)OC)C(O)CO)C(O)C(O)C1(O))C=CC2=CC=C(O)C=C2	No
8.312	176.071	[M+H]+	101.02422:959 104.05117:457 120.04483:5828 130.02766:911 133.05133:562 134.05855:607 139.91438:502 144.04637:1024 146.06075:991 148.03989:3329 155.03244:739 159.04311:499 160.03983:4372 161.04625:1912 161.09273:567 162.05392:785 172.03944:764 172.07103:418 174.05464:729 176.03499:517	C10H9NO2	4-hydroxy-3-methyl-2(1H)-quinolone	Quinolines and derivatives	CC1=C(O)C2=CC=CC=C2NC1=O	Yes
14.577	496.339	[M+H]+	104.10707:13470 105.06888:1953 105.10666:800 106.06963:964 107.08336:2313 107.96544:1766 109.06864:629 109.10055:2458 111.06825:720 111.11534:550 114.10044:565 117.07151:598 119.03658:691 119.08468:2117 120.0817:510 121.05132:8701 121.09509:2236 122.06043:855 122.09718:1361 123.07993:1063 123.11436:1585 123.9399:1297 131.08429:962 133.09425:2351 134.10219:527 135.11143:1877 136.06285:825 137.0588…	C24H50NO7P	LysoPC(16:0)	Lipids and lipid-like molecules	O=C(OCC(O)COP(=O)([O-])OCC[N+](C)(C)C)CCCCCCCCCCCCCCC	No
12.961	498.258	[M+Na]+	104.10711:75974 105.06958:2443 105.11001:3784 106.06918:675 107.08405:3150 107.96645:1221 108.08601:673 109.06492:1813 109.10041:3115 111.04485:923 111.07907:1088 111.11406:504 117.06812:869 119.03809:560 119.08528:22962 119.17511:745 120.04465:810 120.08681:2506 120.96696:544 121.05092:8394 121.09887:3743 122.09172:1302 123.08253:963 123.11463:1286 125.002:970 125.0942:703 129.06604:703 130.0699…	C23H42NO7P	LysoPE(18:3(6Z,9Z,12Z)/0:0)	Lipids and lipid-like molecules	O=C(OCC(O)COP(=O)(O)OCCN)CCCCC=CCC=CCC=CCCCCC	No
5.006	499.134	[M+Na]+	102.03818:303 108.04584:541 122.06:6851 122.14986:177 123.1158:278 125.05917:1000 133.09814:10 135.11565:3187 136.07594:2022 137.07343:318 150.06216:868 151.04254:1464 156.09084:6 161.0941:1888 163.11197:672 164.07097:5180 168.07275:226 176.07217:376 179.10643:6343 181.08557:165 197.1169:4867 198.09999:363 201.05557:612 205.12306:771 206.04332:583 209.0876:347 215.11372:558 219.09573:334 221.0855…	C22H24N2O10	BAPTA	Organic acids and derivatives	O=C(O)CN(C2=CC=CC=C2(OCCOC1=CC=CC=C1N(CC(=O)O)CC(=O)O))CC(=O)O	No
4.101	499.24	[M+H]+	100.02097:2800 102.04593:2089 103.05418:45940 104.05985:4860 105.0006:613 105.03288:625 105.0699:89841 106.03998:1553 106.07211:4801 107.04965:5934 108.05548:453 109.03006:846 109.06565:2104 114.05453:1323 115.05415:49991 116.05892:239 117.03394:595 118.04153:38867 118.13042:1091 119.04838:10248 122.09066:373 123.04378:2201 123.07901:798 127.04022:582 128.04776:1840 131.04988:6559 132.05344:956 1…	C21H38O13	2-O-(beta-D-galactopyranosyl-(1->6)-beta-D-galactopyranosyl) 2S-hydroxynonanoic acid	Lipids and lipid-like molecules	O=C(O)C(OC1OC(COC2OC(CO)C(O)C(O)C2O)C(O)C(O)C1O)CCCCCCC	No
3.716	499.241	[M+H]+	105.03473:294 107.07575:510 107.96622:414 108.07828:130 120.07866:1007 121.05122:41 123.94077:365 124.04153:471 126.01099:6459 128.00829:1875 130.03151:22 137.05849:572 139.91528:670 144.028:2136 146.02025:879 147.05182:380 148.04008:525 159.09038:407 173.07193:168 175.03865:743 177.05513:2060 190.04791:526 226.1048:59 295.09595:572 321.07941:348 337.18698:408 347.09402:144 365.11978:1214 366.123…	C21H38O13	2-O-(beta-D-galactopyranosyl-(1->6)-beta-D-galactopyranosyl) 2S-hydroxynonanoic acid	Lipids and lipid-like molecules	O=C(O)C(OC1OC(COC2OC(CO)C(O)C(O)C2O)C(O)C(O)C1O)CCCCCCC	No
13.938	478.293	[M+H]+	101.06262:615 104.10709:9908 105.06947:1925 105.10804:626 106.06959:1150 107.08451:3049 107.96694:1223 109.06631:1005 109.10081:2682 111.07855:771 111.115:680 116.07112:838 117.07124:581 119.038:750 119.08489:2690 120.04515:1260 120.0815:1040 121.05156:8793 121.09705:3410 122.06259:818 122.09656:1393 123.10953:1525 123.94096:802 125.09583:588 129.06702:656 130.06665:760 131.08339:1014 133.09566:2…	C23H44NO7P	LysoPE(18:2(9Z,12Z)/0:0)	Lipids and lipid-like molecules	O=C(OCC(O)COP(=O)(O)OCCN)CCCCCCCC=CCC=CCCCCC	No
4.087	502.209	[M+H]+	100.02288:989 102.04524:708 103.05439:22965 104.06067:1543 105.06982:47515 106.07007:1505 107.05251:2857 109.02991:222 109.063:412 115.05418:25743 115.14183:563 116.06129:1097 118.04179:19757 118.12963:607 119.04689:5240 123.04519:1194 123.08076:600 125.06391:616 127.04034:389 130.06514:6527 131.05447:3301 131.12856:664 133.06427:27813 138.05936:272 146.02496:3161 146.05879:3131 149.05501:2366 15…	C26H31NO9	Kamaline	Aporphines	O=C(OCC)N5CCC4=CC(OC1OC(CO)C(O)C(O)C1(O))=C(OC)C=3C=2C=CC=CC=2CC5(C=34)	No
5.987	503.248	[M+H]+	103.05492:137 104.05212:468 105.0336:598 105.06956:677 106.06535:374 119.04631:162 121.05235:795 121.09834:177 128.05823:292 131.06877:478 133.09204:554 134.0649:42 137.1279:743 138.05688:661 141.06943:614 144.04982:524 147.11043:868 148.06212:885 149.02345:354 149.09401:294 151.07642:2923 156.09236:890 158.06038:401 159.06953:187 161.09019:1142 163.07524:353 163.11093:377 171.11583:789 172.07471…	C24H38O11	3-Oxo-alpha-ionol 9-[apiosyl-(1->6)-glucoside]	Lipids and lipid-like molecules	O=C3C=C(C)C(C=CC(OC2OC(COC1OCC(O)(CO)C1(O))C(O)C(O)C2(O))C)C(C)(C)C3	No
5.347	503.249	[M+H]+	101.05602:663 102.03899:730 103.05428:980 105.06953:1740 106.06641:895 107.08279:2075 107.96635:999 108.07915:600 109.02926:641 109.06422:1020 109.10002:1558 110.06635:892 111.0451:670 112.07726:593 114.10237:3946 115.04884:526 115.0886:969 116.06878:1031 117.06564:1045 119.0486:2192 119.08113:1415 120.04495:1682 120.0804:1702 121.05117:8697 121.09382:2190 122.0688:1383 123.08041:1150 123.94076:1…	C24H38O11	Eriojaposide A	Lipids and lipid-like molecules	O=C1C=C(C)C(C=CC(OC2OC(COC3OCC(O)C(O)C3O)C(O)C(O)C2O)C)C(C)(C)C1	No
3.024	500.212	[M+NH4]+	105.02988:852 107.06124:649 119.04337:621 120.07945:563 122.09268:358 123.04655:247 126.01335:245 130.0648:122 130.15814:752 131.06784:330 135.08067:455 137.05968:8252 140.04335:725 149.04411:85 150.06459:47 151.03938:336 153.08788:259 163.05867:108 167.06987:569 175.04169:813 182.0715:406 183.07083:55 193.05043:665 203.0685:329 205.0479:693 208.06973:317 215.14073:553 221.08414:461 230.04459:588…	C23H30O11	UNPD225845	Carbohydrates and carbohydrate conjugates	O=C(OC3CC(=C2C(=O)C=C(COC1OC(CO)C(O)C(O)C1(O))C2C4OC(=O)C(C)C34)C)C	No
13.047	505.202	[M+H]+	104.10712:62872 105.10976:3640 120.04453:766 121.05134:132 124.99974:796 133.09825:598 146.983:987 184.07381:64524 185.07765:3815 186.08195:618 201.10513:967 212.14182:782 213.10345:588 245.10744:2501 246.11195:622 247.08643:2631 248.09219:454 255.09486:989 256.10202:281 257.10825:969 258.11151:973 259.09021:3788 260.09299:548 261.10132:1818 271.08707:858 275.08527:839 313.27454:35 335.25464:1490…	C34H24N4O	UNPD158135	Indoles and derivatives	O=C1N2C3=CC=CC=C3C4=C2C(=CC=5C=CC=CC5N4C)C61C=7C=CC=CC7N(C=8C=9C=CC=CC9NC86)C	No
4.924	505.218	[M+H]+	105.06941:4384 107.08475:3415 108.06989:427 109.02905:502 109.06431:1123 109.09731:143 110.06786:234 111.08034:405 113.05959:718 115.05193:472 116.06362:474 117.06711:501 119.08513:5476 120.08089:4191 121.09708:2278 123.07977:3568 125.09523:577 126.05394:187 127.04266:756 129.10109:324 131.07874:323 133.0546:337 133.09741:1335 135.08017:75 135.11371:1623 136.07112:360 137.06146:441 141.08324:420 …	C29H32N2O4S	4-[2-(cyclohexylamino)-2-oxo-1-[(1-oxo-2-thiophen-2-ylethyl)-(phenylmethyl)amino]ethyl]benzoic acid methyl ester	Benzene and substituted derivatives	O=C(OC)C1=CC=C(C=C1)C(C(=O)NC2CCCCC2)N(C(=O)CC3=CC=CS3)CC4=CC=CC=C4	No
12.532	505.253	[M+H]+	105.06979:481 107.08505:1020 109.06715:266 109.10102:274 115.08591:511 119.08533:31063 119.17422:1332 120.08781:3240 121.09782:791 123.11563:147 131.08473:260 133.09247:435 135.08038:1797 135.11543:1499 136.9998:172 145.10007:316 147.11548:62 149.13225:379 151.07599:491 155.01041:1762 159.11728:181 173.13251:257 195.00256:2453 198.97435:1249 215.18063:270 243.21051:633 261.22006:1375 268.26245:99…	C24H41O9P	PG(18:4(6Z,9Z,12Z,15Z)/0:0)	Lipids and lipid-like molecules	O=C(OCC(O)COP(=O)(O)OCC(O)CO)CCCCC=CCC=CCC=CCC=CCC	No
2.972	177.055	[M+H]+	102.04603:274 103.0539:2177 109.02869:142 120.0772:286 131.06754:2562 131.12886:536 137.05811:298 138.0546:801 145.03033:5310 146.0563:241 149.06268:711 150.05678:1876 165.05731:13 175.03963:567 176.04594:319 177.05467:8512 178.05708:1052	C10H8O3	Herniarin	Phenylpropanoids and polyketides	O=C1OC=2C=C(OC)C=CC2C=C1	No
2.941	506.186	[M+H]+	100.95645:727 101.95136:583 102.04625:595 103.05401:2025 105.0669:601 106.06488:778 107.07437:923 107.96645:1216 108.05621:900 109.02805:594 109.06234:792 110.06036:745 112.07643:1932 112.92327:673 116.06911:777 117.05914:713 118.066:700 119.04401:706 121.05101:7946 122.05936:1103 122.09389:961 123.04989:1390 123.94007:819 126.01212:1349 127.03802:561 127.07014:813 128.05148:1052 129.0573:564 130…	C21H31NO13	UNPD90575	Organic acids and derivatives	O=C(OC1C(OC(CO)C(O)C1(O))OC2(OC(CO)C(O)C2(O))(CO))C(N)CC3=CC=C(O)C=C3	No
10.01	506.326	[M+H]+	102.03574:541 105.06885:2876 106.06764:796 107.08335:2958 107.96645:1732 108.07686:542 109.0654:1385 109.10047:2322 110.06671:668 111.0788:816 117.06872:1158 118.06292:611 119.03909:633 119.08484:2507 120.04555:881 120.08066:831 121.0514:9598 121.09509:2642 122.05977:1019 122.09719:1115 123.0798:1357 123.11352:1209 123.93971:1749 125.06241:557 125.09715:588 128.06207:595 130.06253:1353 131.08476:…	C32H43NO4	Talaroconvolutin B	Lipids and lipid-like molecules	O=C1NC(O)(C=C1C(=O)C2C(C(=CC(C)CC)C)C(=CC3(C)(CC(C)CCC23))C)CC4=CC=C(O)C=C4	No
13.735	507.226	[M+H]+	104.10706:407 105.03362:4801 105.06881:186 117.07038:1591 122.05602:634 134.09688:1089 184.07321:753 199.16978:286 200.17136:37 224.10806:2280 238.12317:12069 239.12463:2408 256.13092:1690 292.0946:649	C32H30N2O4	UNPD80676	Indoles and derivatives	O=C1C(O)=C(C(=O)C(O)=C1C2=CN(C3=CC=CC=C23)C(C=C)(C)C)C=4C5=CC=CC=C5(NC=4CC=C(C)C)	No
5.094	177.055	[M+H]+	101.06023:652 102.03493:5436 103.05274:1558 104.05072:2032 105.03466:1363 105.06964:2920 106.06403:2011 107.08038:2167 107.96687:930 108.0772:575 109.0299:846 109.06632:2485 109.09849:1606 111.07317:642 112.07475:1378 114.10146:839 115.05454:705 116.06323:952 116.94604:639 117.03214:1349 117.06068:1452 118.0702:522 119.04391:1978 119.08478:1839 120.04399:2618 120.07675:1026 121.0517:7141 121.0972…	C10H8O3	Herniarin	Phenylpropanoids and polyketides	O=C1OC=2C=C(OC)C=CC2C=C1	No
13.155	507.27	[M+H]+	109.10052:606 119.08504:5084 137.00053:2309 155.01004:4002 176.99245:1058 195.0047:1835 198.9753:972 313.27377:5634 314.27908:1215 371.16251:591 437.20108:1945 507.26566:1463 511.28592:353	C24H43O9P	PG(18:3(9Z,12Z,15Z)/0:0)	Lipids and lipid-like molecules	O=C(OCC(O)COP(=O)(O)OCC(O)CO)CCCCCCCC=CCC=CCC=CCC	No
9.776	315.134	[M+H]+	103.04369:519 104.03187:558 105.07023:1588 106.06914:703 107.08399:1627 107.96732:1944 108.08115:646 109.06593:754 109.09969:1697 111.07787:608 117.06435:1009 119.04019:716 119.08405:1347 120.04424:5135 121.05223:9100 122.06036:4984 122.09358:1522 123.07424:847 123.11546:656 123.94096:2038 130.02753:1242 130.05583:734 131.03746:1311 131.08298:886 132.04434:1617 132.07672:637 133.09416:1144 134.09…	C17H18N2O4	Gelsedilam	Indoles and derivatives	O=C(O)C(N)CC2=CC(=NCCC1=CC=CC=C1)C(O)=CC2(=O)	No
17.869	509.161	[M+H]+	133.08839:3239 134.09366:429 171.13463:379 177.11302:422 283.17538:441 363.09885:3125 364.10651:1352 365.10962:316 378.12231:1080 410.15033:3750 411.15582:1092 477.13541:7231 478.13623:2785 479.13913:617 509.16281:1675 510.15964:668	C31H24O7	UNPD128092	Phenylpropanoids and polyketides	O=C(C=1C=CC(=CC=1(O))C)C3=C(OC2=CC=C(C=C23)CCC(=O)C=4C=CC(O)=CC=4(O))C5=CC=C(O)C=C5	No
13.534	509.182	[M+H]+	102.09099:3696 105.07005:706 106.08522:1844 107.08517:1202 109.10072:399 121.09921:888 131.08469:456 133.09332:1707 135.11267:702 145.09941:643 147.1169:1062 159.11588:497 161.13095:465 200.09561:2187 201.10249:4833 202.10458:951 251.07245:1013 256.26385:10235 257.2662:2004 259.20697:523 274.27225:2358 275.27554:609 300.29111:898 318.29996:2074 319.30219:476 339.28723:446 379.16003:392 385.17776:…	C28H28O9	Chrysomycin A;NSC 613946	Carbohydrates and carbohydrate conjugates	O=C4OC1=C(C=C(OC)C2=C(O)C=CC(=C12)C3OC(C)C(O)C(O)(C)C3(O))C5=C(OC)C=C(C=C)C=C45	No
7.684	509.272	[M+H]+	104.10688:815 107.08361:780 109.09986:741 119.08031:1105 120.04356:2048 121.05125:704 121.09779:2096 131.08138:795 132.08171:714 133.05457:555 133.09798:771 134.06136:484 142.07726:359 143.08368:441 144.05156:917 145.05116:617 145.09914:730 146.02542:1221 146.05785:596 147.11441:748 157.10155:846 159.11337:561 160.07446:707 169.10254:426 171.11357:807 173.13158:622 184.12299:581 199.14745:791 249…	C27H40O9	UNPD94062	Organic acids and derivatives	O=C1OCC(=C1)C(O)CC4(C)(C(C)CC(O)C3(COC(=O)C)(C4(C(OC(=O)C(C)CC)CCC23(OC2))))	No
12.238	509.273	[M+Na]+	111.07453:170 121.05128:235 121.09497:80 144.04497:965 285.10306:154 357.14758:147 404.14005:130 509.27078:11436 510.27417:2717 511.27777:648	C25H42O9	10,11-Dihydro-12-hydroxynerolidol 3-O-beta-D-2'-acetylglucoside	Lipids and lipid-like molecules	O=C(OCC1OC(OC(C=C)(C)CCC=C(C)CCCC(C)CO)C(OC(=O)C)C(O)C1(O))C	No
25.556	509.399	[M+H]+	101.07095:54600 102.07394:2744 102.12737:1342 105.06894:2220 106.06531:6862 107.07787:7214 107.966:732 108.07806:1311 109.06956:1056 109.10084:7074 110.10362:738 111.04449:1743 111.07776:887 111.1162:1495 113.09559:563 115.08181:598 117.07935:689 119.08498:3968 120.08155:3896 121.05104:14856 121.09266:15464 121.18092:720 122.09589:15813 123.11362:5518 124.08588:686 124.11926:672 125.09243:839 125…	C34H52O3	UNPD225461	Lipids and lipid-like molecules	C#CC(O)C=CCCCCCCCCCC#CCCCCCCCCCCCCC(O)C#CC#CCO	No
15.491	510.355	[M+H]+	104.10707:7262 111.11466:47 121.03289:1449 122.03408:1669 129.01784:866 135.11055:315 149.02385:36889 149.12453:44800 150.02718:7830 151.02837:747 184.07365:5769 185.0784:215 227.201:126625 301.14075:1960 473.26321:713 492.34534:274 510.35349:158	C25H52NO7P	LysoPC(17:0)	Lipids and lipid-like molecules	O=C(OCC(O)COP(=O)([O-])OCC[N+](C)(C)C)CCCCCCCCCCCCCCCC	No
8.271	425.134	[M+H]+	101.0235:6442 102.03461:350 104.0508:1384 105.03471:824 105.06845:504 106.06565:988 107.96649:609 113.02077:739 115.05403:1027 116.05266:1291 117.06013:1372 118.06596:1812 119.03851:579 120.04486:6665 121.05058:322 121.09528:515 123.94077:1007 129.01744:918 130.03096:891 130.06601:1679 132.04453:12198 133.05038:3096 134.0607:4004 135.07111:405 138.99481:1199 139.91481:1344 141.00865:611 142.06503…	C22H20N2O7	Adifoline	Alkaloids and derivatives	O=C(O)C=1N=C4C3=C(C=1)C=2C=C(O)C=CC=2N3C(C)C5C(O)OC=C(C(=O)OC)C5(C4)	No
8.26	223.133	[M+H]+	101.06024:516 105.0702:1270 106.06699:837 107.0817:1403 107.96607:2274 108.08605:520 109.06606:868 109.10038:1214 111.07919:1274 119.0842:966 120.07971:744 121.05157:9287 122.05798:818 122.09491:983 123.04437:579 123.08006:828 123.94015:1842 133.06355:542 133.09816:984 134.09398:748 135.10533:901 136.06467:1293 137.06049:853 137.09689:526 138.06093:565 139.91531:2399 141.9106:576 147.06938:1247 1…	C13H18O3	Dehydrovomifoliol	Lipids and lipid-like molecules	O=C(C=CC1(O)(C(=CC(=O)CC1(C)(C))C))C	No
8.293	309.087	[M+H]+	101.02373:8796 104.0517:1446 105.03429:1310 106.06511:1812 107.96706:529 113.0225:834 115.05197:847 116.05089:1506 117.06174:480 118.06483:2344 119.03983:702 120.044:9351 121.05086:700 123.94034:1124 128.05389:418 129.01926:1214 130.02751:1079 130.06476:1729 132.04472:16331 133.05229:3565 134.05972:4943 138.99557:1416 139.91515:985 141.01457:701 142.06491:1236 143.03551:981 143.07373:509 144.0462…	C17H12N2O4	Methylisatoid	Diazanaphthalenes	O=C(OC)C3(O)(C=4C=CC=CC=4(N=C2C(=O)C=1C=CC=CC=1N23))	No
8.256	324.122	[M+H]+	101.02342:986 101.05795:541 103.05251:537 105.06973:1791 106.06704:891 107.08102:2240 107.96706:1193 109.06384:1205 109.10088:1903 111.04444:568 111.08121:776 114.10205:2270 115.05251:899 116.06235:594 117.07036:759 118.06555:566 119.04881:1609 119.08214:1317 120.0471:1940 120.07867:1047 121.05224:7653 121.09626:2310 122.0783:914 123.07874:904 123.1118:703 123.94062:1357 126.01026:516 130.06752:1…	C19H17NO4	UNPD92301	Isoquinolones and derivatives	O=C2C=C1C=CC(OC)CC1C3C4=CC=5OCOC=5(C=C4(C=CN23))	No
4.318	399.122	[M+H]+	101.02479:929 102.044:613 103.05437:10909 106.06512:7803 107.07264:922 113.02132:1057 115.04762:865 116.05504:3199 117.05848:4247 118.06419:1364 119.04169:702 120.04399:3343 121.05252:1125 123.04572:846 125.02473:1200 127.03972:604 128.05205:1917 129.06122:981 130.06564:8829 133.05348:9038 134.06029:65724 135.06593:5365 137.05499:2067 140.05463:1011 143.03445:1484 145.05461:1460 146.02542:1130 14…	C18H18N6O3S	Methyl acrylate-divinylbenzene, completely hydrolyzed, copolymer	Pyridines and derivatives	O=C(NNC(=O)CSC2=NN=C(C1=CN=CC=C1)N2C)C3=CC=C(OC)C=C3	No
9.32	512.177	[M+H]+	144.04266:391 149.02283:1286 172.04123:562 178.05202:1075 237.07802:641 291.07935:314 305.0929:6272 306.09558:1424 341.06436:824 385.09341:655 469.11066:1905 479.18839:3119 480.15567:3248 481.16174:920 512.17273:1045 514.3728:586	C23H29NO12	C2-epi-Hygromycin A	Carbohydrates and carbohydrate conjugates	O=C(NC1C(O)C(O)C2OCOC2(C1(O)))C(=CC4=CC=C(OC3OC(C(=O)C)C(O)C3(O))C(O)=C4)C	No
4.195	513.157	[M+H]+	101.02769:191 103.05361:6232 105.03125:3267 105.06838:12215 106.06616:4801 107.06982:1602 108.03677:992 108.08047:363 109.03008:1475 109.06264:333 115.05296:6948 116.05144:1314 117.06052:987 118.05078:4893 119.04517:2249 120.07918:1320 122.06255:1871 123.04935:1389 123.07719:1215 125.02419:1052 125.05607:916 126.05142:608 127.03887:2131 128.06575:258 133.05571:9214 134.06003:20402 134.15309:994 1…	C23H28O13	Isovanilloylcatalpol	Carbohydrates and carbohydrate conjugates	O=C(OC2C1OC1(CO)C3C(OC=CC23)OC4OC(CO)C(O)C(O)C4(O))C=5C=CC(OC)=C(O)C=5	No
4.832	513.157	[M+H]+	107.05018:654 108.06545:180 112.0764:71 129.05836:34 131.04999:1364 137.06111:924 145.03986:177 147.11174:35 151.07524:346 159.07829:44 161.0639:420 162.03764:8267 163.03964:1008 163.07756:208 165.07274:153 167.07195:369 177.05814:726 183.06393:435 189.12743:127 191.07047:1055 203.05269:910 303.12125:596 331.1022:7091 332.10562:1015 399.14743:1178 409.18326:52 410.18427:85 411.20154:1741 425.1571…	C23H28O13	Isovanilloylcatalpol	Carbohydrates and carbohydrate conjugates	O=C(OC2C1OC1(CO)C3C(OC=CC23)OC4OC(CO)C(O)C(O)C4(O))C=5C=CC(OC)=C(O)C=5	No
15.867	515.318	[M+H]+	104.10683:20855 105.10998:1412 133.08801:2539 134.092:125 149.12755:1183 151.08266:517 177.11386:416 184.07373:18898 185.07802:1160 227.20116:1655 271.22665:398 327.28497:705 473.26358:2590 474.26962:680 492.34012:1338 510.35263:1604 516.3194:168	C34H42O4	Cathafuran A	Phenylpropanoids and polyketides	OC=1C=CC=2C=C(OC=2(C=1))C=3C(=C(O)C=C(O)C=3CC=C(C)CCC=C(C)C)CC=C(C)CCC=C(C)C	No
1.314	518.22	[M+H]+	100.04149:1796 100.07541:3855 101.01853:195 101.06196:550 102.01248:3445 102.05102:820 102.09013:778 103.03846:325 104.06995:1194 107.06236:238 108.04819:541 109.04774:709 110.05537:1489 111.05598:733 112.07163:2321 113.06642:1320 114.05442:2916 114.08954:1982 115.04068:773 116.07002:4574 117.06458:364 118.07849:476 120.06954:308 122.06841:781 123.05692:1135 124.04027:2249 124.07288:547 125.05517…	C30H31NO7	UNPD122450	Phenylpropanoids and polyketides	OC1=C(OC)C=C(C=C1(OC))C5OC4=C(OC)C=C3C6=CC(=C2OC(C=CC2=C6(NC3=C4C5(CO)))(C)C)C	No
18.955	518.29	[M+H]+	107.08476:709 109.10066:995 119.08612:2899 121.10006:667 123.0794:189 135.11476:817 145.10065:667 149.02386:279 157.1012:273 159.11488:539 161.09552:300 165.12442:435 171.13562:494 173.07967:299 175.1093:202 184.11353:341 221.14977:118 240.06635:8033 241.06914:1393 267.12503:499 283.02393:1360 323.18878:517	C32H39NO5	Terpendole K	Naphthopyrans	OC67(CCC2CC=1C8=CC=CC=C8(NC=1C2(C)C7(C)(CC=C4OC3C(OC(OC3(C)(C))C=C(C)C)C5OC456)))	No
6.065	519.195	[M+H]+	109.02919:79 126.0112:604 135.0798:852 149.02577:1875 159.07736:312 159.11722:246 163.07001:150 164.07318:990 166.08667:1956 172.03976:125 173.13147:640 176.04086:118 178.08096:574 181.07874:587 184.09621:320 191.07025:560 207.13501:1109 220.05954:808 221.08527:567 221.15433:38 222.10568:860 235.08704:197 245.06454:164 285.11911:223 286.12503:515 289.05615:873 299.10837:136 301.11786:591 303.1322…	C19H34O16	Ciceritol	Carbohydrates and carbohydrate conjugates	OCC3OC(OCC2OC(OC1C(O)C(O)C(O)C(OC)C1(O))C(O)C(O)C2(O))C(O)C(O)C3(O)	No
5.876	522.121	[M+H]+	102.03674:464 103.05247:515 105.06918:964 109.09997:606 115.05508:918 119.0843:309 120.04424:365 120.08037:555 121.05271:504 128.0636:370 129.06781:1241 130.03044:1183 130.06468:513 131.06749:1714 133.08699:630 134.06053:763 137.0602:64 141.06981:870 145.0614:698 149.05769:408 151.03981:1947 151.07198:738 153.05682:646 157.06892:703 158.06471:769 160.0753:567 161.06165:31 173.06789:547 174.06839:…	C16H28NO16P	alpha-D-Kdo-4P-(2->6)-beta-D-GlcNAc	Carbohydrates and carbohydrate conjugates	O=C(O)C2(OCC1OC(O)C(NC(=O)C)C(O)C1(O))(OC(C(O)CO)C(O)C(OP(=O)(O)O)C2)	No
2.615	524.115	[M+K]+	104.05126:1158 105.03616:731 108.05605:81 116.07034:2504 117.05838:4779 118.06475:4499 120.04425:24 121.05048:739 122.05895:2839 125.08093:117 132.04604:850 146.06053:11151 147.06459:968 148.0694:951 156.04453:917 156.0751:344 161.06967:793 164.05998:111 164.09801:377 167.10347:272 175.05046:140 184.0408:684 207.06993:709 212.06326:239 229.06059:263 229.1541:1121 230.08246:1568 231.16966:583 234.…	C21H27NO12	isatigotindoledioside B	Indoles and derivatives	CON1CC(C(=O)OC2OC(COC3OCC(O)C(O)C3O)C(O)C(O)C2O)C2=CC=CC=C12	Yes
[truncated: 933 more rows]
