# Supplementary material for: Computational Workflow to Study the Diversity of Secondary Metabolites in Fourteen Different Isatis Species
Source: Cells. 2022 Mar 6;11(5):907. doi: 10.3390/cells11050907 (PMC8909408; doi:10.3390/cells11050907)
Supplement: Supplementary file 1 [file cells-11-00907-s001.zip › Supplementary Table S12 Comparation of 120 indole-related metabolites among 14 species.xlsx]

## Sheet: Sheet1
			ind	tinV	jap	4ind	bus	tin	glaA	cosC	obl	cap	caps	vio	min	lus
RT(min)	Formula	Identification	avg	avg	avg	avg	avg	avg	avg	avg	avg	avg	avg	avg	avg	avg
8.536	C9H7N	3-Methylene-indolenine	0.000162033	0.000201	0.000159875	0.000218167	0.00153711	0.00143258	0.00471763	0.00280922	0.00525048	0.0001714	0.00122782	0.00216101	0.00038	0.00127716
3.862	C8H5NO	3H-indol-3-one	0.0084644	0.0122265	0.0138738	0.00600409	0.00447775	0.00425939	0.00442647	0.00647918	0.00774856	4.862e-05	5.708e-05	0.00143716	0.000546	0.00427495
3.975	C8H7NO	indoxyl	0.00188709	0.0247237	0.00629755	0.015838	0.012908	0.00627327	0.00578411	0.0180671	0.00176154	5.69e-05	8.69e-05	0.00612268	0.00128294	0.0022331
2.578	C9H7NO	3-aldehyde indole	0.011	0.0213126	0.0230015	0.0135629	0.000770327	0.00166541	0.00115165		0.0005545	0.00105766	5.874e-05	0.00117301	0.00103674	0.000564333
2.42	C8H5NO2	isatin	0.00443188	0.00522948	0.00338572	0.00447003	0.000900392	0.000937595	0.00120658	0.00191336	0.005902	1.364e-05	0	0.00103419	0.0001032	0.000644833
3.968	C9H7NO2	3-indoleformic acid	8.57667e-05	0.000395615	0.000246375	0.000426248	0.000973616	0.00299038	0.00194737	0.00245163	4.3675e-05	0.000667964	0.0016444	2.288e-05	9.4e-05	0.000723458
8.844	C9H6N2S	Brassilexin	0	7.4e-06	0	1.61e-05	1.468e-05	0	5.796e-05	6.54e-06	7.75e-06	8.1e-06	5.46e-05	0.0050437	0	0.000301033
6.396	C9H7NO3	6-Methoxyindoline-2,3-dione	0.00401099	0.00549143	0.0100442	0.00117894	0.0003944	0.000516711	0.000724979	0.00125955	0.00667518	3.834e-05	2.644e-05	0.000481201	6.74e-05	0.000308333
6.57	C9H9NO3	Adrenochrome	0.00475924	0.00467026	0.0032463	0.00664609	0.00459822	0.00674901	0.00454124	0.00654682	0.000257975	6.22e-06	2.884e-05	0.00155786	3.995e-05	0.00393403
2.732	C9H9NO3	UNPD223159	0.000768298	0.00159833	0.000902372	0.0010557	0.000717238	0.000676291	0.000855331	0.00138071	0.00260675	0	6.3e-06	0.00011372	0.00013145	0.000361333
8.049	C11H9NO2	Indole-3-acrylic acid	0.000168833	8.885e-05	0.00020375	0.0001282	0.00022012	0.0002694	0.00130846	0.0004388	0.00229337	1.298e-05	1.368e-05	0.000261	0	0.0004475
8.711	C10H10N2O2	(±)-2-(2-oxoindolin-3-yl) acetamide	0.00287029	7.47e-05	0.000811687	0.00163602	0.000264164	0.00031164	0.00025376	0.000778365	0.000506148	0.00027132	2.246e-05	4.06e-05	1.565e-05	0.00010185
3.668	C10H11NO3	UNPD177092	0.0260851	0.00904506	0.0218973	0.0205536	0.0029651	0.00314884	0.00360802	0.00886982	0.00624118	8.12e-06	0	9.37e-05	0.0002347	0.00168793
11.231	C13H15NO	UNPD224802	0.00863892	0.00709922	0.00627679	0.0124285	0.00103921	0.000994402	0.00154079	0.00294847	0.00182644	4.306e-05	2.88e-05	0.000891474	0.0001135	0.000203833
3.924	C11H10N2O2	1-methoxy-indole-3-acetonitrile	5.9e-05	6.2e-05	6.9975e-05	5.21667e-05	4.748e-05	5.206e-05	5.146e-05	7.814e-05	3.57e-05	0.00131802	4.262e-05	1.92e-05	5.96e-05	3.585e-05
2.166	C11H9NO3	Indolepyruvate	0.0422499	0.00448413	0.00608404	0.0395311	0.00617908	0.0059564	0.00572662	0.0183268	0.00191272	4.076e-05	3.804e-05	0.0003572	0.000241	0.00710087
6.957	C11H11NO3	1-methoxy-3-indoleacetic acid	0.00144925	0.00270933	0.0007075	0.00256239	0.00153356	0.00128388	0.0013093	0.00249365	0.0011365	3.058e-05	0.00042988	0.000377	0.000123	0.00165501
3.995	C10H8N2O2	(1H-Indol-3-yl)oxoacetamide	0.00557042	0.006154	0.00248161	0.00644961	0.0001376	0.0002788	0.0002248	0.0003584	0.00035725	0.00013526	6.564e-05	0.00016332	0.00039	0.000124417
1.927	C10H10N2O3	(-)-(R)-2-(4-hydroxy-2-oxoindolin-3-yl) acetamide	0.0015524	0.00264559	0.00229976	0.00289394	0.00288856	0.00260739	0.00192905	0.00214879	0.00039875	0.000526359	0.00126367	0.000338	0.0001615	0.00529134
3.945	C10H10N2O3	(-)-(S)-2-(3-hydroxy-2-oxoindolin-3-yl) acetamide	0.000682667	0.000782263	0.00312707	0.00152788	0.000575	0.000803169	0.00056688	0.000961943	0.00072175	0.00016534	0.00100212	0.00017134	0.0001396	0.000192483
10.22	C11H13NO3	3-(3-Indolyl)propane-1,2,3-triol	0.00232268	0.000534317	0.000428825	0.00421275	0.0004406	0.00024152	0.0002952	0.000974061	5.2725e-05	6.72e-06	7.4e-06	8.66e-06	1.71e-05	0.000210517
5.529	C11H18N2O2	(3Z)-2-Ethyl-3-(nitromethylidene)-3a,4,5,6,7,7a-hexahydro-1H-isoindole	0.000812	0.000879971	0.00285231	0.000606167	0.000173	0.0001126	0.000159	0.000133	0.0003775	0.0001292	0.0002128	0.000710862	0.000894745	0.000458667
11.983	C14H15NO	UNPD228524	0.00142164	0.00146669	0.00119062	0.00190181	0.000408	0.000422332	0.00128069	0.00143416	0.00083033	3.158e-05	4.202e-05	0.00430296	0.000715905	0.00012535
5.162	C11H9N3O2	UNPD55998	0.00873091	0.0101925	0.00272763	0.00599883	0.000737413	0.00074236	0.00200571	0.002591	0.00126063	1.502e-05	2.268e-05	0.0004948	2.17e-05	0.00012055
1.897	C11H12N2O3	(2S,3S)-2-ammonio-3-hydroxy-3-(1H-indol-3-yl)propionate	0.00125086	0.00216221	0.00100211	0.00126714	0.000994321	0.000873501	0.000414	0.00142635	0.00139164	4.372e-05	5.092e-05	0.00022322	4.645e-05	0.000920614
5.439	C11H12N2O3	7-hydroxy-L-tryptophan	0.00083262	0.00058025	0.00110934	0.000425167	0.0006544	0.000692735	0.000642217	0.00244262	0.00125863	0.0002605	0.00031982	7.444e-05	8.05e-05	6.035e-05
4.766	C11H11NO4	Methyl dioxindole-3-acetate	0.00113097	0.000814409	0.000834005	0.00180806	4.488e-05	9.39e-05	4.804e-05	6.548e-05	4.29e-05	5.076e-05	1.226e-05	1.554e-05	0.00012585	3.91833e-05
11.383	C15H11NO	1H-indol-2-yl(phenyl)methanone	0.00164519	0.00322328	0.00123341	0.0022448	0.00080679	0.000578112	0.000607171	0.00125173	0.00186525	8.66e-06	7.1e-06	3.806e-05	0	0.000253367
9.583	C11H8N2O2S	3-hydroxy-3-(thiazol-2-yl)indolin-2-one	0	0	0	0	1.986e-05	0	6.354e-05	0	0	0	1.368e-05	0.00029642	0	0.00230384
3.267	C12H12N2O3	isatisindigoticanine C	0.00501525	0.00253304	0.00345768	0.00437339	0.00100832	0.000855621	0.0006266	0.00193552	0.000698113	1.308e-05	6.866e-05	0.0003242	5.52e-05	0.00086903
11.507	C16H13NO	UNPD42074	0.00179631	0.00173732	0.00207879	0.00192662	0.0004076	0.00034158	0.000416086	0.0006296	0.00132269	0	0	8.924e-05	4.395e-05	7.12333e-05
4.307	C13H14N2O3	cyclic 6-Hydroxymelatonin	0.000603667	0.000168125	0.000246725	0.00140926	0.0014373	0.000977635	0.00106906	0.00412049	0.000452397	3.546e-05	5.636e-05	6.536e-05	3.47e-05	0.000887756
9.173	C11H10N2OS2	UNPD775	0	0	8.8e-06	5.7e-06	0.000492225	4.612e-05	0.000666254	3.212e-05	0.000118275	0.00011748	0.00250086	0.0500603	0	0.000218233
8.047	C15H16N2O2	UNPD222808	0.00176063	0.00267294	0.00170684	0.00203008	0.00173097	0.00111508	0.00102255	0.00154498	0.00149979	0.0003698	0.0004672	0.000514	0.0004395	0.00103248
5.334	C13H12N2O4	UNPD201706	0.000729446	0.000958052	0.00116731	0.0002495	8.916e-05	0.00012444	0.00021812	0.0002406	0.000689	2.14e-05	3.092e-05	4.338e-05	3.45e-05	6.75833e-05
8.174	C17H12N2O	(2E)-2-(1H-indol-3ylmethylidene)-1,2-dihydro-3H-indol-3-one	2.16333e-05	3.51e-05	4.715e-05	4.89833e-05	0.000588892	0.0004264	0.00110884	0.000997073	0.00225497	6.76e-06	0	0.0004256	7.965e-05	0.000334
9.627	C16H10N2O2	isoindigo	0.00107868	0.00127205	0.00267867	0.00110141	0.0002895	0.00027222	0.00023	0.000578	0.00036025	1.846e-05	0	0.00011962	3.85e-05	0.000174117
1.382	C13H14N2O4	UNPD5395	0.00480368	0.00425207	0.00203477	0.00558919	0.00284961	0.00282022	0.00145629	0.00472671	0.00157619	4.404e-05	0	0.0002918	0.00015755	0.00219764
4.314	C14H18N2O3	Physovenine	0.00263541	0.00218102	0.0279045	0.00175937	0.000941381	0.00109084	0.00182757	0.00136799	0.00147523	0.0002676	0.000614045	0.00514409	0.00104593	0.0006055
1.304	C16H9NO3	1-[2-furanyl(oxo)methyl]-2-benzo[cd]indolone	0.000353333	0.00184	0.00251973	0.000131333	0.00136065	0.00361313	0.00196229	0.00106979	0	0.00150406	0.00118804	2.988e-05	0.00014115	0.00243414
8.73	C16H12N2O2	UNPD157561	0.0115128	0.0321322	0.044052	0.0243972	0.00449988	0.00319206	0.00293956	0.00856017	0.00743273	2.172e-05	4.522e-05	0.0001962	0	0.00156089
8.008	C13H16N2O4	Sanguinolentaquinone	0.00238382	0.00229053	0.00168308	0.00496306	0.00260097	0.00241418	0.0031609	0.00443255	0.00299113	0.00012588	0.00013102	0.00147655	0.0002391	0.000545229
1.582	C15H14N2O3	(2S)-4-acetyl-2-(1H-indol-3-ylmethyl)-5-keto-3-pyrrolin-3-olate	8.06667e-05	0.00020525	2.85e-05	0.000451472	0.000679265	0.00114769	0.00144911	0.00038352	0.000910721	2.814e-05	1.182e-05	0.0003266	0.0002147	6.30667e-05
3.509	C13H10N2O4	Thalidomide	0.0310505	0.0505784	0.0320642	0.10833	0.00832897	0.00459009	0.013214	0.02554	0.00423481	0.000135	0.000122	0.00312301	0.0004325	0.000797515
4.678	C14H17N3O3	5-(6-aminohexanamido)isatin	0.00136979	0.00198523	0.000901029	0.00421417	0.000566151	0.000128	0.0002642	0.00115873	0	6.264e-05	5.16e-05	0.000453866	0.00010185	2.36667e-05
8.908	C17H14N2O2	indigodole B	0.000846625	0.000635545	0	0.00126487	0.000865688	0.000568593	0.00278007	0.00225428	0.00408409	0	0	1.96e-05	1.545e-05	0.000350917
8.649	C17H14N2O2	3-hydroxy-2-ox-3,3’-diindolylmethane	0	0	0	0	0.00129036	0.000682191	0.00197014	0.00160737	0.000810751	0	7.08e-06	0.000808112	0	0.000711354
1.393	C10H10N2O4S2	(1E)-2-(1H-indol-3-yl)-N-sulfato-thioacetimidate	2.36667e-05	4.1575e-05	8.525e-06	0.0001822	0.00338939	0.00380847	0.00221327	0.00261673	8.55e-06	0	1.366e-05	0	1.555e-05	1.31667e-05
9.094	C17H22N2O2	N-Methyl-4-dimethylallyltryptophan	0.000201	0.00181361	0.000242425	0.00024695	0.000341	0.000366	0.00014052	0.0001732	0.000756848	5.018e-05	4.89e-05	0.00022188	4.76e-05	0.000436667
8.672	C18H12N2O2	UNPD178906	0.00124015	0.00445877	0.00036175	0.0033948	0.00205746	0.00128725	0.00115181	0.00373701	0.00511032	6.02e-06	7.64e-06	4.392e-05	0	0.00274157
2.086	C15H16N2O4	UNPD48180	0.000817	0.000884823	0.0014832	0.00292681	0.00206828	0.00118393	0.00135027	0.00162227	0.000775	0.0003478	0.0004696	0.000561461	0.000259	0.00101936
5.206	C14H15NO6	dihydroascorbigen	0.00361487	0.0021831	0.00459635	0.00420656	0.0031371	0.00145589	0.00124158	0.00204851	0.00155068	2.886e-05	4.01e-05	0.00026754	3.315e-05	0.00123211
9.938	C10H12N4O5S	5-(carbamoyldiazenyl)-6-hydroxy-1-methyl-2,3-dihydroindole-2-sulfonic acid	0.00285497	0.00250717	0.00339303	0.0028958	0.00118824	0.00114747	0.00199031	0.00236357	0.00173708	0.00028554	0.0002793	0.000664192	1.49e-05	0.000784163
10.634	C18H11N3O2	7-Hydroxyrutaecarpine	0.000630531	0.00188329	0.00316009	0.00111166	6.44e-06	7.76e-06	1.438e-05	7.596e-05	1.8175e-05	0	0	1.604e-05	4.45e-05	0
8.611	C19H15N3O	UNPD780	0.00123091	0.000453678	0.00284554	0.000151133	8.19e-05	0.00012964	0.00010826	0.000486956	0.00149559	1.388e-05	0	1.39e-05	3.585e-05	7.115e-05
8.886	C17H12N2O4	cephalanthrin A	0.00132756	0.00162372	0.00291666	0.00129892	0.000139	0	0.0001342	0.000298565	0.000532294	0	0	0	0	0
1.506	C20H13N3O	UNPD154396	0.010907	0.0219373	0.032521	0.0273834	0.0316378	0.0269938	0.0216684	0.0248079	0.00981333	1.764e-05	2.24e-05	0.00264853	0.00142716	0.0126452
8.813	C19H21NO3	UNPD206512	0.00119389	0.000723586	0.00222227	0.000943107	0.00024556	0.00015644	0.00014256	0.000343717	0.00044585	9.06e-06	0	1.422e-05	0	5.815e-05
9.776	C17H18N2O4	Gelsedilam	0.00373885	0.00441513	0.00627885	0.00218359	0.0154943	0.00757306	0.0046712	0.0110334	4.3425e-05	1.918e-05	5.648e-05	0.00210887	0.000522	0.0153581
9.487	C20H17N3O	5-methyl-4-[(1-methyl-3-indolyl)methylidene]-2-phenyl-3-pyrazolone	0.0025629	0	0.00469445	0.0002025	6.76e-06	7.11e-05	3.074e-05	0.0003404	0.000709633	7.04e-06	1.218e-05	1.026e-05	0	9.39667e-05
10.159	C20H16N2O2	N-(1-ethyl-2-oxo-6-benzo[cd]indolyl)benzamide	0.000681333	0.000320975	0.000219775	0.00188283	0.000430485	0.00016126	0.00087057	0.000830028	0.00020405	2.952e-05	9.48e-06	1.804e-05	3.05e-05	4.30333e-05
8.842	C19H17N3O2	UNPD58550	0.0048076	0.00124276	0.0038034	0.00221386	0.000614529	0.0004288	0.000565285	0.00236689	0.00155025	4.384e-05	0	6.34e-06	0	0.000411583
9.308	C19H19N3O2	1-[2-(hydroxymethyl)-1-benzimidazolyl]-3-(1-indolyl)-2-propanol	0.000819057	0.00175356	0.000118175	0.00502359	0.00192032	0.00138806	0.00115092	0.00305356	0.00213589	0	2.392e-05	0.0002792	0	9.06333e-05
6.537	C18H16N2O4	[2-amino-3-(1H-indol-3-yl)propanoyl] benzenecarboperoxoate	0.000818667	0.000370675	0.000830207	0.00189829	0.0004742	0.0002618	0.00031268	0.000500882	0.00011925	8.728e-05	3.538e-05	5.746e-05	4.095e-05	0.000442534
8.373	C20H12N2O3	Pityrianhydride	0.000405367	0.00151961	0.000109725	0.00112383	0.000669193	0.0005205	0.000442	0.00143996	0.00204167	0	0	4.082e-05	0	0.000988417
13.236	C19H13N3O3	UNPD533	0.000503112	0.000203	0.00111987	7.10667e-05	7.192e-05	1.876e-05	1.79e-05	0.00116084	0	6.2e-06	0	0	1.845e-05	0
3.382	C14H17NO7	dioxindoleglucoside	0.0129175	0.0166893	0.0241915	0.0233733	0.0153953	0.0199228	0.0158245	0.015824	0.00655167	7.04e-06	6.634e-05	0.00343605	0.00103687	0.0343287
6.997	C19H15N3O3	UNPD118118	0.00078727	0.000585482	0.00037725	0.00230587	0.00014152	8.724e-05	3.566e-05	0.0002578	1.3375e-05	6.14e-06	6.12e-06	0	0	4.45e-05
9.432	C20H19N3O2	UNPD140860	0.00698034	0.000884426	0.00531579	0.00341558	0.00031558	0.00027972	0.0004096	0.00240169	0.000852839	1.882e-05	1.236e-05	3.174e-05	0	0.000221833
6.126	C16H12N2O4	N-(1,3-dioxo-5-isoindolyl)-3-methoxybenzamide	0.00127143	0.00284746	0.0025927	0.0003315	0.00018446	0.0002306	0.0002948	0.0004344	0.00265023	0	0	4.264e-05	1.56e-05	0.000110633
10.326	C19H14N2O4	(2S)-2-(1,3-dioxo-2-isoindolyl)-3-(1H-indol-3-yl)propanoic acid	0.00582673	0.000242975	0.00111854	0.00490502	0.0002679	0.0002368	0.000709316	0.00112783	0.0002161	2.266e-05	6.06e-06	5.694e-05	0	0.0002275
4.748	C16H18N2O6	indole-3-acetonitrile-6-O-β-D-glucopyranoside	7.02333e-05	0.00046275	0.000921698	0.000304203	0.000809045	0.000484604	0.0035459	0.000773401	0.00072175	0.0003402	0.000430068	0.000733771	0.00142784	0.00079477
2.108	C15H18N4O5	[(4S,6S,7R,8S)-11-imino-7-methoxy-12-methyl-10,13-dioxo-2,5-diazatetracyclo[7.4.0.02,7.04,6]tridec-1(9)-en-8-yl]methyl carbamate	0.00220627	0.00221407	0.00188852	0.00260356	2.08e-05	2.732e-05	9.64e-06	0	0.00019925	4.314e-05	2.924e-05	0.0002544	0.000149	7.53833e-05
6.148	C16H17NO7	Salfredin A7	0.00264056	0.000411	0.00124088	0.000531221	0.00013846	0.00032924	0.000577506	5.98e-05	0.00223332	0.0002052	0.00036249	0.00580698	0.000528997	0.000136283
4.331	C16H19NO7	1-O-(indol-3-ylacetyl)-beta-D-glucose	0.0001251	0.00016275	0.000167575	9.95167e-05	5.894e-05	3.026e-05	8.368e-05	0.00016444	0	0.00154215	0.000610176	6.7e-06	0.000708385	0.000203317
3.459	C16H19NO7	4-O-(Indole-3-acetyl)-D-glucopyranose	0.000413	0.000953106	0.00057925	0.000897463	0.00023222	0.0001768	0.0025333	0.0001491	5.28e-05	8.22e-05	0.000867531	0.001028	0.0006205	0.000526167
11.707	C19H18N2O4	Oxazinin-2	0.00120107	0.000454524	0.00047925	0.0025363	0.0004366	0.00013082	0.00027966	0.000770406	3.8775e-05	0	0	3.396e-05	0	0.000105417
4.584	C15H17NO8	6-hydroxyindole-3-carboxylic acid beta-D-glucopyranosyl ester	0.000219333	7.8025e-05	0.00582227	0.000583998	0.000215	7.84e-05	9.776e-05	0.0003982	6.05e-05	5.446e-05	2.516e-05	0.0003162	3.33e-05	0.000175867
7.349	C21H16N4O	2-(3-cyanomethyl-4-methoxy-1H-indol-7-yl)-2--(1H-indol-3-yl)acetonitrile	0.00441479	0.00131957	0.00187154	0.00204624	0.000797538	0.0005028	0.0004576	0.0006506	0.00024675	0.000312	0.00026588	0.0002694	0.000201	0.000194
3.361	C18H18N2O5	UNPD202912	0.0110847	0.00518673	0.00668176	0.0180741	0.00183372	0.00170907	0.00224906	0.00861114	0.00282866	0.0001864	0.0004734	0.0007084	0.0003655	0.000728637
7.597	C20H17N3O3	Naucleofficine E	0.000896308	0.00187098	0.000565205	0.000947765	0.00039994	0.00026274	0.0003186	0.000944585	0.00181962	0	0	7.25e-05	0	7.33667e-05
8.45	C16H15NO8	RD 01C3;Salfredin C3	0.000136333	0.0001695	0.00022055	0.00111624	0.00021598	1.534e-05	3.24e-05	0.0001976	0	0	0	5.406e-05	0	2.46e-05
7.65	C20H19N3O3	LSM-3853	0.00226602	0.00160499	0.000976001	0.00141667	0.00025644	0.00015584	0.0002518	0.000983558	0.000638	0	6.72e-06	2.612e-05	0	3.95167e-05
9.647	C19H18N2O5	LSM-17343	0.00241703	0.0013143	0.000667124	0.00471358	0.00121845	0.0004708	0.00052976	0.00135879	0.000178	1.382e-05	0	1.3e-05	1.64e-05	0.000109733
4.039	C16H18N2O6	cappariloside A	0.0436054	0.0163434	0.0510221	0.0339472	0.0034719	0.00236155	0.00271186	0.00692253	0.00334621	8.62e-06	4.544e-05	0.0007881	0.00114462	0.00104991
8.742	C22H21N3O2	UNPD185432	0.000559667	0.00050475	0.00010775	0.00193812	0.00084306	0.00054724	0.00101328	0.00186743	0.000990112	7.4e-06	6.86e-06	7.014e-05	3.045e-05	7.415e-05
11.614	C22H23N3O2	UNPD127589	0.00167719	0.00261177	0.00370221	0.0015294	0.00027146	0.00022042	0.0003016	0.000740802	0.00104808	1.226e-05	7.2e-06	3.686e-05	1.84e-05	0.000131167
5.524	C20H22N2O5	methyl (3R,3'S,8'S,10'R)-2-oxospiro[1H-indole-3,12'-5,11-dioxa-1-azatricyclo[8.4.0.03,8]tetradec-6-ene]-7'-carboxylate	0.00518014	0.00326437	0.005506	0.00699267	0.00168245	0.00346578	0.00335681	0.00343965	0.00124985	0.000773084	0.0026873	0.00330317	0.00714851	0.00294959
6.275	C19H20N2O6	UNPD147801	0.000588	0.00054275	0.00021	0.0005355	0.0002718	0.0003086	0.00013898	0.0004148	0.00050225	0.00010766	0	0.000574477	0.000997504	0.0122673
11.362	C23H23N3O2	LSM-2017	0.00139749	0.000245	0.000757578	0.00103481	0.00018556	0.00029102	0.00023582	0.00114857	0.0016709	3.858e-05	9.694e-05	2.406e-05	0	2.94e-05
7.818	C22H21N3O3	UNPD108576	0.00127447	0.00132935	0.000790572	0.00649239	0.00183105	0.00106678	0.00160777	0.00410779	0.00103364	1.304e-05	2.416e-05	0.0002071	7.35e-05	0.000266117
12.485	C23H25N3O2	1-(3,5-dimethyl-1-pyrazolyl)-3-[2-(4-methoxyphenyl)-1-indolyl]-2-propanol	0.00238586	0.00115431	0.00260997	0.00194891	0.0001991	0.00016558	0.00025424	0.000843411	0.000199025	1.322e-05	0	3.732e-05	0	5.635e-05
2.36	C20H28N2O3S	cyclobutyl-[5-[(2-ethyl-1-piperidinyl)sulfonyl]-2,3-dihydroindol-1-yl]methanone	0.000337667	0.000114675	0.000429082	0.000204317	7.884e-05	7.55e-05	0.00018026	7.27e-05	0.000140625	1.478e-05	6.26e-06	0.00163301	1.86e-05	1.22e-05
6.2	C21H19N3O4	UNPD47179	0.000593236	0.00250872	0.000672411	0.00137869	0.0002866	0.0001261	0.00022538	0.0002974	0.00310287	1.958e-05	2.86e-05	2.442e-05	0	5.965e-05
5.251	C22H19N3O4	Tadalafil	0.00064	0.000909322	8.905e-05	0.00334658	0.00084441	0.0004056	0.000297709	0.0011901	0.000938319	2.582e-05	4.144e-05	3.202e-05	4.225e-05	7.21e-05
3.661	C16H20N2O8	UNPD216790	0.000270667	0.00045025	0.00127861	0.000614	0.00178824	0.00125453	0.00610664	0.00118312	0.00057625	5.624e-05	0.00145017	0.00013766	0.000266	0.000114983
7.186	C22H22N4O3	UNPD19557	0.00461502	0.00529607	0.00353398	0.00381314	0.0004436	0.0004191	0.000939733	0.00174289	0.00257509	4.26e-05	3.304e-05	0.000915931	0.00012785	7.70167e-05
12.131	C26H21N3O	Linopirdine	1.15e-05	7.6e-06	2.1875e-05	1.13833e-05	0.00128649	0.000428903	0.00472263	0.00111027	0.00386434	0	0	0.00014136	0	0.000168667
21.672	C28H37NO	Dihydrotubingensin A	3.33e-05	0.0003091	1.985e-05	0.0002202	0.0002464	0.00131222	0.00015244	0.00273696	3.4575e-05	8.38e-06	1.48e-05	2.856e-05	1.65e-05	0.00042125
7.504	C22H18N2O6	isatisindigoticanine A	0.00441939	0.00220966	0.009951	0.00249105	0.00109529	0.000709333	0.00042096	0.000884812	0.00100947	0	0	3.236e-05	0	0.00010855
27.296	C23H40N6O	UNPD19009	1.09e-05	4.51e-05	7.39e-05	4.59167e-05	3.522e-05	5.536e-05	6.064e-05	5.734e-05	1.5575e-05	6.782e-05	4.582e-05	0.00256538	0.00438682	0.000185333
4.068	C24H23N3O4	UNPD223574	0.000534802	0.000108275	0.000337173	0.000287667	0.0001398	0.00011938	8.94e-05	0.00016472	0.000737263	0.00015418	0.00186661	0.0004354	0.00018415	0.000854854
8.147	C22H18N2O7	UNPD105377	0.000173867	0.0004025	0.00283498	0.000289817	6.664e-05	6.17e-05	0.00012026	0.000309703	2.985e-05	0	0	2.714e-05	1.96e-05	5.65e-05
3.579	C21H21N3O5S	4-amino-2-[[4-(1-azepanylsulfonyl)phenyl]-oxomethyl]isoindole-1,3-dione	0.000502667	0.00188268	0.00224902	0.00176191	0.00229784	0.00227508	0.00213592	0.00267013	0.00011275	0	1.434e-05	0.00016778	0.000168	0.00235665
12.662	C27H21N3O3	N-[(2-methoxyphenyl)methylideneamino]-4-[(2-oxo-1-benzo[cd]indolyl)methyl]benzamide	0.00139463	0.000430073	0.00026175	0.00411995	0.000404718	0.0002028	0.0007222	0.00160835	0.00017075	0	6.28e-06	0	0	6.15333e-05
13.358	C28H23N3O3	indigodole A	0.000582218	0.0001585	0.00018825	0.00198385	0.000438984	0.0001386	0.00049914	0.000548131	0.000114	0	0	0	0	0
7.201	C26H19N3O5	UNPD122108	0.00142168	0.000850638	0.00170682	0.00262636	0.0002722	0.00016636	0.0003134	0.000878811	0.00022445	1.624e-05	6.06e-06	7.54e-06	4.075e-05	8.77833e-05
9.228	C25H34N4O3	2-(2-methoxyethyl)-9-methyl-N-[3-(4-methyl-1-piperidinyl)propyl]-1-oxo-4-pyrido[3,4-b]indolecarboxamide	0.00693521	0.000963724	0.00968224	0.00254215	0.00190053	0.00166424	0.006254	0.00282429	0.00067625	6.256e-05	1.274e-05	1.332e-05	0	0.00118233
6.728	C22H20N2O8	UNPD24659	0.00191803	0.00144523	0.00326128	0.00175885	0.0003288	0.00107023	0.00126297	0.00260735	0.00024475	3.442e-05	5.618e-05	0.00016926	4.035e-05	0.00192832
7.851	C23H24N2O6	isatindigoside H	0.000191333	0.000335675	9.93e-05	0.000255017	0.00138485	0.00524953	0.00807893	0.00381114	0.00362359	0	0.0001072	0.00723279	0.00019865	0.00945129
2.148	C20H22N2O11	oxindole-3-acetyl-aspartate-N-beta-glucose	5.58e-05	0.000568163	2.2825e-05	0.00131714	0.00017582	4.722e-05	0.00013164	0.00034866	2.8125e-05	0	0	0	0	5.51833e-05
8.751	C24H26N2O8	Pauciflorine A	2.20333e-05	0.000132325	3.1925e-05	0.000129883	0.00240566	0.00637559	0.0125385	0.00660291	0.00599952	0	7.644e-05	0.0043738	0.0001881	0.0131583
4.197	C21H26N2O10	isatigotindoledioside C	0.000136233	0.00576168	0.000148725	0.00129065	7.806e-05	5.492e-05	0.00010978	6.11e-05	0.00039275	0.00016752	0.000379	6.48e-05	4.73e-05	0.000113467
5.067	C21H27NO11	α-L-rhamnopyranosyl-(1→6)-β-D-glucopyranosyl 3-indolecarbonate	9.04e-05	4.9625e-05	0.000461	0.0001088	6.406e-05	0.0001818	0.00033918	0.0001764	9.54e-05	0.0001498	0.00377174	0.000992152	0.000713	0.00403422
16.24	C32H18N4O2	bisindigotin	0.000351578	0.00029625	0.00145895	0.000418333	2.774e-05	0.00010124	0.000447598	0.000964709	2.225e-05	0	0	7.028e-05	0	0.000237167
13.047	C34H24N4O	UNPD158135	0	7.95e-06	8.375e-06	1.265e-05	0.00011826	6.104e-05	0.00388276	0.00027396	0.00018175	1.492e-05	0	0.00038874	0	3.60667e-05
13.735	C32H30N2O4	UNPD80676	2.69e-05	4.875e-05	7.9925e-05	1.98e-05	6.446e-05	0.00234326	0.00014538	0.000432752	1.9e-05	4.564e-05	9.522e-05	0	0.0002502	2.405e-05
2.615	C21H27NO12	isatigotindoledioside B	0.00117896	0.00127883	0.00241666	0.00251808	0.00011086	0.00020504	6.316e-05	0.00020996	0	0	0	5.318e-05	3.065e-05	7.65667e-05
5.234	C28H32N2O12	UNPD202784	0.0001725	0.000223	0.000206	0.000134817	0.000144079	9.624e-05	0.00014002	0.00012312	1.025e-05	3.724e-05	6.584e-05	0.00017228	0.000197	0.00209495
16.458	C41H42N2O2	Murrafoline	0.00186781	9.7425e-05	0.00110197	0.0003298	2.118e-05	2.284e-05	1.416e-05	2.806e-05	2.425e-05	8.28e-06	1.854e-05	0.00011664	0	3.08167e-05
