# Supplementary material for: Computational Workflow to Study the Diversity of Secondary Metabolites in Fourteen Different Isatis Species
Source: Cells. 2022 Mar 6;11(5):907. doi: 10.3390/cells11050907 (PMC8909408; doi:10.3390/cells11050907)
Supplement: Supplementary file 1 [file cells-11-00907-s001.zip › Supplementary Table S5 The feature table processed by MSCleanR (reference standards).xlsx]

## Sheet: MS_peaks-clusters_final
cluster	cluster.size	cluster.msdial	cluster.msdial.size	strength	id	source	Alignment.ID	Average.Rt.min.	Average.Mz	Adduct.type	Post.curation.result	Fill..	S.N.average	Spectrum.reference.file.name	MS1.isotopic.spectrum	MS.MS.spectrum	Metabolite.name	Blank.1	Blank.2	high.1	high.2	high.3	high.4	high.5	low.1	low.2	low.3	low.4	low.5	medium.1	medium.2	medium.3	medium.4	medium.5	QC.1	QC.2	QC.3	QC.4	QC.5	QC.6	avg_Blank	avg_high	avg_low	avg_medium	avg_QC	sd_Blank	sd_high	sd_low	sd_medium
58	2	55	2	0	neg_28	neg	28	0.869	173.105	[M-H]-	NA	0.304	1329.26	neg-high-1	173.10478:109208 174.10813:9028 175.11149:1101	101.02602:1455 102.95672:1264 103.00171:831 104.03542:6407 104.95383:393 108.90403:944 110.90402:479 113.02126:3300 114.0377:520 119.03522:363 119.9472:8838 120.03654:497 121.04126:1100 121.94507:2742 125.87132:472 127.86907:588 129.97604:444 130.05101:1427 130.97923:440 131.08211:30354 131.17697:1010 131.21964:490 132.08556:1884 133.01265:431 135.90399:241 145.09843:11715 145.19688:391 145.93219…	Unknown	1.27427	1.45021	3029.68	3676.12	4766.14	5887.2	7716.9	1853.21	2319.47	3431.47	4962.77	7221.82	20386.4	29600.9	38843.5	42345.1	43158.3	49489.5	50459.3	50451	47452.4	51277.7	49489.5	1.36224	5015.21	3957.75	34866.9	49769.9	0.12441	1861.25	2182.56	9719.8
58	2	55	2	0	neg_0	neg	0	0.882	104.035	[M-H]-	ion correlated with 3; found in higher mz's MsMs_28	0.217	344.61	neg-high-1	104.03558:24406 105.03893:1824 106.04229:338	101.02466:3402 101.94147:451 102.95604:2396 103.00695:1064 103.97424:494 104.03558:49390	Unknown	221.661	173.886	24406.2	24880.1	25039.9	25270.9	24151	4051.42	3872.61	3934.01	3701.81	3853.98	6133.99	14659.9	6682.57	5849.45	5672.16	7801.2	7605.64	7561.47	8140.18	7755.05	7801.2	197.773	24749.6	3882.77	7799.61	7777.46	33.7822	460.79	127.227	3854.05
86	12	83	13	0.0076012	neg_33	neg	33	0.917	179.057	[M-H]-	ion correlated with 59; adduct linked to 51_[M+K-2H]-	0.478	87.46	neg-high-1	179.05516:29177 180.05851:1968 181.06187:634	101.02458:1463 102.95564:1262 103.00447:831 104.00568:0 104.03542:6413 104.94128:459 108.9012:949 110.90067:478 113.02448:3300 114.02975:342 119.03453:376 119.11256:0 119.15257:0 119.94826:8879 120.02218:632 121.04096:1100 121.94457:2765 125.87366:443 127.87098:571 128.03542:341 130.05128:1443 130.14348:0 131.03531:558 131.08156:30310 131.16031:1010 132.08559:1884 133.01439:449 135.90164:249 136.…	Unknown	10.774	18.7769	1693.36	2008.21	2549.42	3173.94	3985.08	1434.68	1810.92	2582.48	3195.44	4050.74	8615.51	11310.4	12739.5	13963.9	13888.3	17728.8	17867	17850.9	17273.7	18227.1	17728.8	14.7754	2682	2614.85	12103.5	17779.4	5.6589	920.46	1053.45	2227.46
86	12	83	13	0.0076012	neg_51	neg	51	0.92	217.031	[M+K-2H]-	ion correlated with 85; adduct linked to 33_[M-H]-	0.696	783.36	neg-high-1	217.03116:73822 218.03451:7484 219.03787:1448	101.02548:2670 102.02735:314 102.95737:39 103.00411:1766 104.0358:1356 108.90244:163 113.02431:10086 113.10624:160 114.02733:321 114.05479:328 115.00268:439 116.07136:3376 119.03506:613 120.01186:271 121.04057:3498 125.87317:245 127.87137:126 129.03125:1652 130.05119:1317 131.03583:1832 131.08195:0 131.16925:4 132.08505:128 133.01472:1391 145.0173:242 149.04817:826 150.88988:939 157.01291:544 158…	Unknown	53.2721	12.5987	6427.33	7964.94	9755.61	11938.3	15109.9	3413.17	4192.24	5511.99	6452.72	8480.22	18243.6	21198	24097.3	24770.8	25049.1	31426.6	30486	32452.8	30456.1	31964.2	31426.6	32.9354	10239.2	5610.07	22671.8	31368.7	28.7604	3411.27	1987.09	2909.93
86	12	83	13	0.000723924	neg_50	neg	50	0.921	215.034	[M+Na-2H]-	ion correlated with 40; ion correlated with 81; adduct linked to 40_[M-H]-	0.913	1317.93	neg-high-1	215.03348:227447 216.03683:19952 217.04019:96239	101.02548:2670 102.02735:314 102.95737:39 103.00411:1766 104.0358:1356 108.90244:163 113.02431:10086 113.10624:160 114.02733:321 114.05479:328 115.00268:439 116.07136:3376 119.03506:613 120.01186:271 121.04057:3498 125.87317:245 127.87137:126 129.03125:1652 130.05119:1317 131.03583:1832 131.08195:0 131.16925:4 132.08505:128 133.01472:1391 145.0173:242 149.04817:826 150.88988:939 157.01291:544 158…	Unknown	47.0109	51.4664	28724.9	34220.8	41785	52205.6	63158.1	13695.8	16690	20437	25534.8	29299.1	61354.9	69722	75160.7	74846.1	74906.7	94401.1	93126.5	96113.2	93138.3	95091	94401.1	49.2387	44018.9	21131.4	71198.1	94378.5	3.15055	13858.5	6356.07	5954.66
86	12	83	13	0.000723924	neg_40	neg	40	0.925	193.036	[M-H]-	ion correlated with 50; ion correlated with 81; adduct linked to 50_[M+Na-2H]-; found in higher mz's MsMs_51; found in higher mz's MsMs_50; found in higher mz's MsMs_45	0.913	1245.56	neg-high-1	193.03629:300620 194.03964:25324 195.043:6057	101.02474:2669 103.0048:1768 104.03594:1352 108.90106:139 110.03565:1040 110.97888:1354 111.01995:319 113.02481:10042 113.11256:148 114.03163:428 115.00074:446 116.07163:3376 116.16012:23 119.03558:613 120.01388:333 121.04111:3498 122.02575:535 128.0354:599 129.02483:1652 130.0522:1334 131.03529:1832 131.17067:4 132.94606:1145 133.0148:1397 135.02608:352 142.88013:661 142.99303:4385 149.04504:826…	Unknown	47.6433	74.4477	34200.2	41116.2	50583.4	61541.1	75429.3	8160.13	10310	12348.5	14604.9	18242.7	43838.9	49174.9	52692.7	53476.2	52975.8	75190.3	73407.6	77033.6	73160.8	75985.1	75190.3	61.0455	52574.1	12733.2	50431.7	74994.6	18.9536	16398.3	3898.42	4058.87
86	12	83	13	0	neg_45	neg	45	0.939	196.029	[M-H]-	found in higher mz's MsMs_81; found in higher mz's MsMs_50; found in higher mz's MsMs_85; found in higher mz's MsMs_51; found in higher mz's MsMs_95; found in higher mz's MsMs_87; found in higher mz's MsMs_59	0.304	751.67	neg-high-1	196.02867:46098 197.03202:3029 198.03538:0	101.02448:2669 101.07677:9 102.02637:314 103.00431:1768 104.0351:1352 108.90392:149 109.02087:2433 110.03638:1040 110.97624:1354 113.02444:10042 113.11046:148 114.02953:374 114.05513:340 115.00204:446 116.07172:3376 116.15858:23 119.03524:613 120.0136:333 121.04354:3498 122.02381:535 128.03596:599 129.02054:1652 130.05164:1320 131.03566:1832 132.93958:1145 133.01483:1397 142.99214:4385 148.91989:…	Unknown	1.93409	1.71654	710.939	872.093	1100.32	1409.87	1814.32	0	0	0	0	0	3550.43	4956.24	9193.82	11043	11971.4	14660.1	13770.5	16425.8	13500.1	15285.7	14660.1	1.82531	1181.51	0	8142.99	14717	0.153829	440.556	0	3722.17
86	12	83	13	0.0076012	neg_85	neg	85	0.949	300.039	[M+K-2H]-	ion correlated with 51; adduct linked to 59_[M-H]-; found in higher mz's MsMs_95; found in higher mz's MsMs_87	0.696	547.56	neg-high-1	300.03931:89121 301.04266:11086 302.04602:1275	101.02562:2670 102.0321:372 103.00516:1766 104.03506:1355 108.90054:154 109.02098:2433 110.03658:1040 110.97672:1354 113.02416:10086 113.1149:117 114.02699:321 114.05546:328 115.00323:439 115.02225:465 116.07235:3376 116.16228:19 119.03497:613 121.04185:3498 122.02817:535 125.87354:244 127.87084:125 128.0345:582 129.02438:1652 130.05072:1317 131.03557:1832 133.01303:1391 135.02898:303 139.02846:4…	Unknown	189.666	118.565	98735.2	97093.4	98921.8	103955	104054	13778.3	13899.5	14789.5	14730	13891.8	29232.9	29288.6	29315.9	28399.9	27184.3	39985.4	39970.9	39896.2	39615.8	40140.6	39985.4	154.116	100552	14217.8	28684.3	39932.4	50.2757	3231.36	497.499	921.402
86	12	83	13	0	neg_95	neg	95	0.95	325.06	[M-H]-	ion correlated with 87	0.217	127.04	neg-high-1	325.0607:20574 326.06405:2556 327.06741:648	101.02562:2670 102.0321:372 103.00516:1766 104.03506:1355 108.90054:154 109.02098:2433 110.03658:1040 110.97672:1354 113.02416:10086 113.1149:117 114.02699:321 114.05546:328 115.00323:439 115.02225:465 116.07235:3376 116.16228:19 119.03497:613 121.04185:3498 122.02817:535 125.87354:244 127.87084:125 128.0345:582 129.02438:1652 130.05072:1317 131.03557:1832 133.01303:1391 135.02898:303 139.02846:4…	Unknown	1.8944	2.62081	1036.68	1296.12	1648.26	1997.67	2642.57	909.241	1133.87	1524.1	2181.15	2978.37	8073.39	10258.9	12007.3	12909.2	12620.4	10732.6	10819.5	10826	10357.3	11031.4	10732.6	2.2576	1724.26	1745.35	11173.9	10749.9	0.51365	628.47	841.457	2015.49
86	12	83	13	0	neg_81	neg	81	0.951	298.042	[M-H]-	ion correlated with 50; ion correlated with 40; found in higher mz's MsMs_95; found in higher mz's MsMs_87; found in higher mz's MsMs_85	0.913	1480.6	neg-high-1	298.04239:271432 299.04574:30487 300.0491:103025	101.02562:2670 102.0321:372 103.00516:1766 104.03506:1355 108.90054:154 109.02098:2433 110.03658:1040 110.97672:1354 113.02416:10086 113.1149:117 114.02699:321 114.05546:328 115.00323:439 115.02225:465 116.07235:3376 116.16228:19 119.03497:613 121.04185:3498 122.02817:535 125.87354:244 127.87084:125 128.0345:582 129.02438:1652 130.05072:1317 131.03557:1832 133.01303:1391 135.02898:303 139.02846:4…	Unknown	4.60759	0	17002.2	20746.3	25963.1	32820.5	41160.3	6778.34	8868.35	11713.1	15960	21007	58689.1	71629.8	83952.9	86552.4	88188.2	121636	121878	122708	117662	124754	121636	2.3038	27538.5	12865.4	77802.5	121712	3.25806	9657.68	5705.68	12506.8
86	12	83	13	0	neg_4	neg	4	0.959	116.072	[M-H]-	found in higher mz's MsMs_37; found in higher mz's MsMs_87; found in higher mz's MsMs_59	0.217	451.39	neg-high-1	116.07212:24280 117.07547:2904 118.07883:323	101.02464:6178 101.08436:559 101.11014:376 101.94319:376 102.02714:531 102.05121:308 103.00565:5368 104.03632:3425 107.03649:651 109.0209:890 110.0357:3076 110.21204:391 110.97635:11190 111.03709:986 111.06514:558 112.9856:2369 113.02484:15362 113.19828:427 113.23367:336 113.29588:346 114.02773:971 114.05636:1272 115.00723:598 115.03157:455 116.07212:29093 116.15707:1283 116.20329:692 116.25613:5…	Unknown	6.7032	11.0237	2819.99	3288.28	4217.61	5042.73	6137.5	330.306	429.295	450.377	611.381	719.909	1495.52	1735.5	1869.52	1955.96	1859.22	13189.6	12807.4	13560.3	12814	13429.9	13189.6	8.86344	4301.22	508.254	1783.14	13165.1	3.05504	1336.87	155.469	178.96
86	12	83	13	0	neg_37	neg	37	0.96	180.034	[M-H]-	found in higher mz's MsMs_81; found in higher mz's MsMs_95; found in higher mz's MsMs_87; found in higher mz's MsMs_85; found in higher mz's MsMs_59; found in higher mz's MsMs_45	0.478	816.97	neg-high-1	180.03447:165839 181.03782:12876 182.04118:9625	101.02464:6178 101.08436:559 101.11014:376 101.94319:376 102.02714:531 102.05121:308 103.00565:5368 104.03632:3425 107.03649:651 109.0209:890 110.0357:3076 110.21204:391 110.97635:11190 111.03709:986 111.06514:558 112.9856:2369 113.02484:15362 113.19828:427 113.23367:336 113.29588:346 114.02773:971 114.05636:1272 115.00723:598 115.03157:455 116.07212:29093 116.15707:1283 116.20329:692 116.25613:5…	Unknown	5.71083	4.31334	14165.2	16607.5	20783	25976.2	32404.2	1494.76	1777.37	2259.39	2964.72	4129.36	9008.54	10602.3	11962	12468.6	12781.4	88300.8	88665.1	88947.9	87048.9	88946	88300.8	5.01208	21987.2	2525.12	11364.6	88368.3	0.98818	7348.45	1055.73	1558.45
86	12	83	13	0.0130306	neg_59	neg	59	0.961	262.065	[M-H]-	ion correlated with 33; ion correlated with 45; found in higher mz's MsMs_81; adduct linked to 85_[M+K-2H]-; found in higher mz's MsMs_85; found in higher mz's MsMs_87; adduct linked to 87_[M+FA-H]-; similar chromatogram in higher mz_81; found in higher mz's MsMs_95	0.391	457.32	neg-high-1	262.06512:28998 263.06847:4546 264.07183:347	101.02464:6178 101.08436:559 101.11014:376 101.94319:376 102.02714:531 102.05121:308 103.00565:5368 104.03632:3425 107.03649:651 109.0209:890 110.0357:3076 110.21204:391 110.97635:11190 111.03709:986 111.06514:558 112.9856:2369 113.02484:15362 113.19828:427 113.23367:336 113.29588:346 114.02773:971 114.05636:1272 115.00723:598 115.03157:455 116.07212:29093 116.15707:1283 116.20329:692 116.25613:5…	Unknown	0	1.93403	993.787	1173.71	1512.34	1870.15	2399.03	637.364	819.475	1187.7	1517.56	2348.77	6139.32	8029.32	10785.7	11315.1	12243.6	15691.6	15446.3	16328	14972	16124.8	15691.6	0.967014	1589.8	1302.17	9702.62	15709	1.36756	562.985	676.357	2536.09
86	12	83	13	0.00542943	neg_87	neg	87	0.962	308.071	[M+FA-H]-	ion correlated with 95; ion correlated with 59; adduct linked to 59_[M-H]-	0.217	395.44	neg-high-1	308.07053:23835 309.07388:4059 310.07724:1191	101.02464:6178 101.08436:559 101.11014:376 101.94319:376 102.02714:531 102.05121:308 103.00565:5368 104.03632:3425 107.03649:651 109.0209:890 110.0357:3076 110.21204:391 110.97635:11190 111.03709:986 111.06514:558 112.9856:2369 113.02484:15362 113.19828:427 113.23367:336 113.29588:346 114.02773:971 114.05636:1272 115.00723:598 115.03157:455 116.07212:29093 116.15707:1283 116.20329:692 116.25613:5…	Unknown	0	5.42828	2567.79	3087.79	3652.31	4519.43	5490.72	1456.65	1876.39	2317.35	2751.53	3375.08	7961.22	9090.26	9057.96	9994.01	10215.1	12873.4	12569.4	13258.4	12670.7	12731.7	12873.4	2.71414	3863.61	2355.4	9263.71	12829.5	3.83837	1162.25	747.549	895.463
62	1	58	1	0	neg_36	neg	36	1.235	180.034	[M-H]-	NA	0.217	354.43	neg-high-1	180.03418:41419 181.03753:3531 182.04089:2874	101.93998:473 110.03475:504 110.9073:347 112.98682:2581 116.07249:7895 116.16325:418 117.07455:556 119.95283:313 121.94294:406 123.89037:461 124.98871:637 125.01759:376 125.87309:6247 126.88013:663 127.87049:4073 127.93686:371 128.03711:1110 128.88084:540 129.01176:2221 129.86617:629 130.92343:620 132.92589:374 134.9857:383 135.90103:1261 136.05219:687 136.90787:409 137.90977:500 140.91689:375 14…	Unknown	0	0	41418.9	40636.2	40538.9	40086.4	40695.1	1754.94	1657.92	1830.13	1695.96	11647.2	6322.9	3982.83	3377.98	3117.2	2959.82	24343.8	24517	23856.3	24887	23982.4	24343.8	0	40675.1	3717.24	3952.15	24321.7	0	479.655	4433.48	1381.39
89	5	82	5	0	neg_94	neg	94	1.279	325.06	[M-H]-	NA	0.087	102.36	neg-high-4	325.05994:15334 326.06329:2085 327.06665:499	101.94036:371 102.95452:320 108.90172:308 109.02037:1097 110.03658:3794 110.90836:420 111.01067:566 111.04132:369 112.98566:2652 116.07204:2702 119.94907:906 121.94529:495 123.88324:987 124.95529:302 125.02551:413 125.87343:11187 126.88176:601 127.86977:7014 127.95943:414 128.03656:1665 128.88007:629 129.02269:1962 129.86754:883 135.90648:578 136.049:627 136.90422:331 137.9082:424 138.92641:460 1…	Unknown	0	0	613.33	768.001	966.533	1244.9	1631.56	284.957	372.55	574.301	733.283	1059.73	2795.09	3631.04	4320.21	5029.59	4940.37	5721.98	5868.38	5752.3	5606.3	5576.35	5721.98	0	1044.86	604.965	4143.26	5707.88	0	404.113	308.482	939.71
89	5	82	5	0	neg_80	neg	80	1.28	298.042	[M-H]-	found in higher mz's MsMs_94; found in higher mz's MsMs_86; found in higher mz's MsMs_84	0.913	1201.55	neg-high-1	298.04205:236514 299.0454:29572 300.04876:92677	101.94073:402 102.95412:465 108.89895:406 109.02021:1297 110.03703:3845 110.90843:478 111.00532:400 111.03674:305 112.98551:3139 113.04182:377 116.07266:2399 116.92742:301 119.03221:456 119.94524:586 123.88452:842 124.98876:479 125.02865:339 125.87401:10703 125.96589:508 126.881:558 127.87029:6531 128.0345:1609 128.88089:682 129.01624:1358 129.06776:346 129.86693:1250 130.88959:350 135.9073:689 1…	Unknown	0	0	236514	236654	242376	246579	246697	34380.9	34424.7	34892	1285775	96901.2	116305	91718	81149.1	77854.6	76162.6	99050.3	99950.5	97375.8	100195	97828.6	99050.3	0	241764	297275	88637.9	98908.4	0	5038.9	553247	16605.4
89	5	82	5	0.0130306	neg_58	neg	58	1.28	262.065	[M-H]-	ion correlated with 86; found in higher mz's MsMs_80; adduct linked to 84_[M+K-2H]-; found in higher mz's MsMs_84; adduct linked to 86_[M+FA-H]-; similar chromatogram in higher mz_80; similar chromatogram in higher mz_94; found in higher mz's MsMs_94; found in higher mz's MsMs_86	0.217	795.68	neg-high-1	262.06461:39275 263.06796:4691 264.07132:480	101.94073:402 102.95412:465 108.89895:406 109.02021:1297 110.03703:3845 110.90843:478 111.00532:400 111.03674:305 112.98551:3139 113.04182:377 116.07266:2399 116.92742:301 119.03221:456 119.94524:586 123.88452:842 124.98876:479 125.02865:339 125.87401:10703 125.96589:508 126.881:558 127.87029:6531 128.0345:1609 128.88089:682 129.01624:1358 129.06776:346 129.86693:1250 130.88959:350 135.9073:689 1…	Unknown	0	0	39275	38201	39979	41003.7	40474.5	5298.18	4864.65	17080.4	8865.7	6476.85	10681.6	10332	10146.7	9896.15	10167.4	14306.3	14086.4	14364.5	14217	14306.6	14306.3	0	39786.6	8517.15	10244.8	14264.5	0	1091.71	5032.79	289.644
89	5	82	5	0.00542943	neg_86	neg	86	1.28	308.07	[M+FA-H]-	ion correlated with 58; adduct linked to 58_[M-H]-; found in higher mz's MsMs_94	0.217	579.46	neg-high-1	308.0701:32369 309.07345:4188 310.07681:920	101.94073:402 102.95412:465 108.89895:406 109.02021:1297 110.03703:3845 110.90843:478 111.00532:400 111.03674:305 112.98551:3139 113.04182:377 116.07266:2399 116.92742:301 119.03221:456 119.94524:586 123.88452:842 124.98876:479 125.02865:339 125.87401:10703 125.96589:508 126.881:558 127.87029:6531 128.0345:1609 128.88089:682 129.01624:1358 129.06776:346 129.86693:1250 130.88959:350 135.9073:689 1…	Unknown	0	0	32368.6	31248.4	31950.3	33125.4	33118.3	4309.33	4165.99	3909.73	4152.51	4271.94	22699.7	10810.3	8334	8244.19	7833.6	12116.4	12000.8	11898.5	12328.7	11939.7	12116.4	0	32362.2	4161.9	11584.3	12066.7	0	800.68	156.158	6323.36
89	5	82	5	0.0076012	neg_84	neg	84	1.28	300.039	[M+K-2H]-	adduct linked to 58_[M-H]-; found in higher mz's MsMs_94; found in higher mz's MsMs_86; similar chromatogram in higher mz_94	0.696	462.67	neg-high-1	300.03943:76014 301.04278:9301 302.04614:1214	101.94073:402 102.95412:465 108.89895:406 109.02021:1297 110.03703:3845 110.90843:478 111.00532:400 111.03674:305 112.98551:3139 113.04182:377 116.07266:2399 116.92742:301 119.03221:456 119.94524:586 123.88452:842 124.98876:479 125.02865:339 125.87401:10703 125.96589:508 126.881:558 127.87029:6531 128.0345:1609 128.88089:682 129.01624:1358 129.06776:346 129.86693:1250 130.88959:350 135.9073:689 1…	Unknown	0	0	76014.1	73335.1	76577.2	78770.2	77235.7	11783	11289.9	11127.6	11357.4	43235.6	40610	30299.1	25694.2	25192.7	24979.9	32150.1	31827.1	32030.4	32454.8	31701.8	32150.1	0	76386.5	17758.7	29355.2	32052.4	0	1993.05	14244.1	6660.25
55	1	52	1	0	neg_25	neg	25	1.55	169.015	[M-H]-	NA	0.696	193.45	neg-high-1	169.01459:110474 170.01794:7947 171.0213:1494	101.94381:543 110.9076:559 112.98512:2636 119.94675:574 121.94421:377 123.8856:327 124.01562:677 124.9621:348 125.02406:10338 125.14883:373 125.87394:4436 126.02666:729 126.88472:654 127.87009:2712 128.88803:514 129.86533:505 130.92809:482 132.92093:670 135.90213:1005 136.90599:568 137.89929:456 138.9213:635 140.92181:370 140.9585:456 141.87221:451 143.86858:556 144.86974:1647 145.93167:647 146.8…	Unknown	40.9661	27.6153	33323.7	38380.3	44328.3	52002.6	60204	8304.14	9414.06	10535.4	11434.3	11806	26646.5	27982.7	29747.8	28271.9	28615.8	37102.6	37094.2	37226.6	36973.9	36787	37102.6	34.2907	45647.8	10298.8	28252.9	37047.8	9.44038	10708.7	1447.3	1120.28
41	1	38	1	0	neg_21	neg	21	2.104	164.072	[M-H]-	NA	0.609	234.32	neg-high-1	164.07211:57351 165.07546:6863 166.07882:548	110.91105:414 112.98554:2426 119.94888:879 121.02922:1008 121.94389:370 122.03716:1133 122.89435:358 123.0448:7654 123.88365:697 124.04972:605 125.87327:10984 125.96542:476 126.88015:594 127.86976:6878 128.87054:323 129.86537:1598 135.90257:1027 137.0247:837 137.89795:584 137.92287:386 141.87177:1231 143.86662:1169 144.87132:482 145.93774:448 146.96661:1077 147.04585:2238 148.04671:312 153.05432:…	Unknown	4.13872	7.90801	6569.34	7883.67	9827.8	11848.3	15091.9	2351.22	2961.03	3478.01	4483.08	5077.44	12403.8	13993.8	15125.9	15833.9	16361.8	20959.2	21157.4	20955.1	20753	20969.6	20959.2	6.02337	10244.2	3670.15	14743.8	20958.9	2.66529	3366.13	1109.13	1580.39
93	1	87	1	0	neg_92	neg	92	2.2	320.057	[M-H]-	NA	0.217	315.34	neg-high-1	320.05719:23577 321.06054:3775 322.0639:8345	102.95511:483 110.90995:546 112.90798:460 112.98698:1750 119.9468:739 121.94517:353 123.0446:574 123.88447:334 124.95811:365 125.87453:2580 126.88203:739 127.87089:2130 128.89154:341 130.89012:572 130.92427:442 132.92027:317 135.90266:1043 138.92047:633 140.95383:631 141.86711:507 143.86363:347 144.87019:1011 145.93016:630 146.86803:1273 146.96252:786 148.86157:672 148.96179:314 152.03352:596 154…	Unknown	0	0	23576.8	23485.5	23898.1	24417.9	24560.9	3067.11	2715.02	2745.12	2445.26	26119.6	11841.9	7541	6258.28	6052.28	6065.49	8340.94	8498.34	8039.11	8425.34	8463.04	8340.94	0	23987.8	7418.42	7551.78	8351.29	0	485.476	10456.6	2476.67
22	1	33	2	0	neg_16	neg	16	2.469	153.02	[M-H]-	NA	0.913	826.61	neg-high-1	153.01979:124177 154.02314:10565 155.0265:1162	108.02214:22666 109.02998:16838 109.11372:620 110.03516:1748 112.98526:1123 119.9455:381 121.94373:334 125.87276:3087 126.03086:31867 126.88113:727 127.87022:1467 129.8661:348 130.92352:0 132.88821:372 134.89372:394 134.98529:22 140.04848:0 140.94046:924 141.87013:1274 142.93208:908 143.86691:1069 146.9615:2166 150.88577:324 150.97173:433 152.01003:3813 153.01979:780	Unknown	1908.06	2137.73	124177	121443	121584	127096	125529	17087.3	17067.5	16619.2	17428.5	539582	72957.1	44865.9	36559.3	33950.9	33401.5	44183.6	43817.7	43822.8	44985.2	43210	44183.6	2022.9	123966	121557	44346.9	44033.8	162.4	2466.04	233683	16638.3
3	1	3	1	0	neg_108	neg	108	2.59	353.088	[M-H]-	ion correlated with 20	0.217	174.09	neg-high-1	353.08871:31649 354.09206:6087 355.09542:1099	107.01257:789 107.0418:302 108.90224:302 109.02901:697 110.90377:385 112.91563:315 112.98582:2180 113.0526:319 119.94492:782 120.93826:377 122.0361:13276 122.12339:650 122.20111:432 123.03751:1225 123.07032:410 123.89617:488 125.87393:5140 126.87951:560 126.90309:300 127.8706:3099 128.88889:644 129.86938:598 130.88664:522 130.92784:1108 132.89226:773 132.91992:904 134.89299:680 135.00377:1343 135…	Unknown	0	0	31649.1	31663.3	32167.7	32289	32055.4	3857.07	4030.82	4058.04	4043.09	3992.35	34263	14575	10717.8	9024.66	8847.16	10417.2	10414.5	10264.6	10765.9	10045.2	10417.2	0	31964.9	3996.27	15485.5	10387.4	0	293.7	81.5352	10746.7
85	3	81	4	0	neg_8	neg	8	2.635	122.036	[M-H]-	ion correlated with 108; ion correlated with 23; ion correlated with 20; similar chromatogram in higher mz_34; found in higher mz's MsMs_34; similar chromatogram in higher mz_35; found in higher mz's MsMs_35; similar chromatogram in higher mz_20; found in higher mz's MsMs_20; similar chromatogram in higher mz_22; similar chromatogram in higher mz_23; found in higher mz's MsMs_23; found in higher …	0.217	395.5	neg-high-1	122.03633:22388 123.03968:1211 124.04304:232	107.01066:56404 108.01692:3401 109.03422:11665 112.91228:3855 112.98777:4640 114.92215:2235 119.94881:2115 120.02317:6527 121.94123:864 122.03633:131100 122.12251:34 122.18439:29	Unknown	0	0	2013.62	2473.47	3025.92	3626.88	4708.27	1003.05	1282.53	1648.82	2041.5	2544.34	5977.97	6943.38	7242.75	7754.16	8666.51	10701.5	10263.2	11171.2	10394.5	10739.6	10701.5	0	3169.63	1704.05	7316.95	10661.9	0	1050.97	610.756	993.783
85	3	81	4	0	neg_34	neg	34	2.64	179.058	[M-H]-	found in higher mz's MsMs_35; found in higher mz's MsMs_118	0.913	3809.8	neg-high-1	179.05794:1238214 180.06129:113772 181.06465:10018	107.01066:56532 108.01692:3419 109.03422:11668 112.91228:3906 112.98777:4640 114.92215:2265 119.94881:1918 120.02317:6527 121.94123:770 122.03633:131008 122.12251:36 122.18439:29 123.04077:8113 123.88813:283 125.87379:3009 126.87965:538 127.87039:1776 128.88773:536 129.87041:464 132.89946:1740 134.89558:1797 135.01889:88562 135.90273:208 136.02766:14799 136.90147:574 140.07166:0 140.91774:312 141…	Unknown	127.083	77.778	1238214	1243693	1251973	1255117	24672110	760969	460424	350206	293742	265176	468995	443327	432260	429069	425297	578591	575454	580503	580644	573711	578591	102.431	5.93222e+06	426103	439790	577916	34.8642	1.04759e+07	201551	17657.4
85	3	81	4	0	neg_35	neg	35	2.642	179.166	[M-H]-	NA	0.478	896.4	neg-high-1	179.16629:98130 180.16964:0 181.173:538	107.01066:56532 108.01692:3419 109.03422:11668 112.91228:3906 112.98777:4640 114.92215:2265 119.94881:1918 120.02317:6527 121.94123:770 122.03633:131008 122.12251:36 122.18439:29 123.04077:8113 123.88813:283 125.87379:3009 126.87965:538 127.87039:1776 128.88773:536 129.87041:464 132.89946:1740 134.89558:1797 135.01889:88562 135.90273:208 136.02766:14799 136.90147:574 140.07166:0 140.91774:312 141…	Unknown	0	0	2260.94	2752.18	3450.6	4417.52	5791.74	76.7264	62.2182	111.182	108.338	37.9654	422.158	85.6391	153.055	849.108	778.747	32392.2	30209.9	35936.2	30907.5	30828.5	32392.2	0	3734.6	79.286	457.741	32111.1	0	1406.74	31.0911	349.561
70	3	67	4	0	neg_12	neg	12	2.738	140.072	[M-H]-	ion correlated with 165; found in higher mz's MsMs_54; similar chromatogram in higher mz_38; found in higher mz's MsMs_38; found in higher mz's MsMs_165	0.217	449.2	neg-high-1	140.07222:19709 141.07557:1896 142.07893:0	122.04054:37 140.07222:24094 140.1716:581 140.20619:359	Unknown	0	0	19708.8	19438	20329	19488.8	20227.5	4176.16	4199.94	3991.89	4077.72	13197.8	14467.9	11565.3	9742.9	9501.48	9406.36	4652.57	4627.19	4667.96	4779.76	4414.77	4652.57	0	19838.4	5928.71	10936.8	4632.47	0	415.788	4064.41	2161.69
70	3	67	4	0.000361962	neg_165	neg	165	2.74	465.065	[2M-H]-	adduct linked to 54_[M-H]-	0.217	324.17	neg-high-1	465.06464:38253 466.06799:8606 467.07135:5653	140.07202:24075 140.16708:578 141.07512:2120 146.92567:5 158.84732:240 161.84799:238 163.84563:368 164.03513:344 173.88193:797 177.8519:471 181.91786:232 184.89926:446 185.89009:370 186.9875:41 188.03926:18881 189.04204:1949 190.03732:905 191.95605:1 193.81551:1211 195.81181:20014 196.81166:532 197.80872:24955 198.80774:678 199.8058:11239 200.80574:375 200.89925:692 201.80211:2462 202.1087:9 202.…	Unknown	0	0	38252.8	37532.4	37222.5	37590	37844.5	1501.24	1665.8	1660.22	1481.42	1571.63	17268	9356.53	7346.22	7245.86	7197.94	2160.09	1952.13	2276.36	2141.99	2213.54	2160.09	0	37688.4	1576.06	9682.91	2150.7	0	385.357	86.182	4336.32
70	3	67	4	0.000361962	neg_54	neg	54	2.743	232.03	[M-H]-	adduct linked to 165_[2M-H]-; found in higher mz's MsMs_165	0.913	1778.4	neg-high-1	232.02943:356031 233.03278:38465 234.03614:19121	140.07222:24075 140.1716:577 140.20619:356 141.0748:2120 158.84726:240 161.84637:238 163.84221:368 164.03502:344 173.88251:797 176.96049:18 177.84215:348 181.92088:232 187.93704:29 188.03899:18881 189.04218:1949 190.03494:905 193.81549:1211 195.81143:20014 196.81122:532 197.80856:24955 198.80904:678 199.80557:11239 200.80695:375 201.80246:2462 201.95018:23 202.01422:351 202.93359:325 203.80045:40…	Unknown	0	0	114554	132315	153592	177658	203021	44769	50791.2	55651.4	61794.7	66092.1	146293	150809	153304	154336	151981	79742.7	79879.3	80126.8	80236.6	77854.5	79742.7	0	156228	55819.7	151345	79597.1	0	35229.1	8494.92	3122.27
1	2	1	2	0	neg_105	neg	105	2.838	345.119	[M-H]-	NA	0.217	352.44	neg-high-1	345.12009:17213 346.12344:3208 347.1268:711	108.90311:413 110.90543:613 112.98676:2529 119.95057:648 120.94221:460 123.89964:424 125.87315:4378 125.92688:441 126.88033:532 127.87172:2349 128.89207:585 130.88376:302 130.92455:821 130.95781:435 135.90361:850 136.90961:519 137.90091:508 138.92079:479 140.07158:1186 140.95197:384 141.8665:362 143.87254:402 144.87112:1298 144.92747:351 145.93086:772 146.86899:1428 146.96307:535 148.86763:585 14…	Unknown	0	0	17213.4	17282	17369.9	17795.9	17761.9	2221.74	2015.49	2375.46	2297.35	8824.81	8233.94	5916.81	4987.53	4775.37	4761.19	6265.3	6259.04	6223.33	6387.46	6191.89	6265.3	0	17484.6	3546.97	5734.97	6265.39	0	274.583	2953.44	1475.27
1	2	1	2	0	neg_102	neg	102	2.84	335.09	[M-H]-	similar chromatogram in higher mz_105; found in higher mz's MsMs_105	0.261	266.15	neg-high-1	335.09012:40553 336.09347:7146 337.09683:16188	108.90311:413 110.90543:613 112.98676:2529 119.95057:648 120.94221:460 123.89964:424 125.87315:4378 125.92688:441 126.88033:532 127.87172:2349 128.89207:585 130.88376:302 130.92455:821 130.95781:435 135.90361:850 136.90961:519 137.90091:508 138.92079:479 140.07158:1186 140.95197:384 141.8665:362 143.87254:402 144.87112:1298 144.92747:351 145.93086:772 146.86899:1428 146.96307:535 148.86763:585 14…	Unknown	0	0	47848.7	45976.8	45076.3	43692	43295	4977.35	4741.81	4686.38	5000.9	5052	9690.05	10023.3	10383.4	10473.1	10307	14304.4	14078.7	14494.2	14207.6	14105.2	14304.4	0	45177.8	4891.69	10175.4	14249.1	0	1839.52	165.512	319.336
67	1	63	1	0	neg_48	neg	48	2.934	203.083	[M-H]-	NA	0.217	211.73	neg-high-1	203.08293:30095 204.08628:4739 205.08964:448	112.98549:2609 116.05172:914 119.94854:935 121.02979:395 123.88846:438 125.87247:6638 125.96103:364 126.87917:577 127.87102:3299 128.8846:492 129.8685:579 135.90096:1003 137.02094:742 137.89946:542 141.87041:707 143.864:544 144.04475:374 144.86887:489 144.88658:359 145.93112:910 146.87036:798 146.96545:1554 148.96518:383 153.01988:334 154.90114:1125 155.05698:336 156.89563:979 158.84816:1709 158.…	Unknown	2.47153	0	932.9	1154.95	1412.52	1859.55	2357.52	343.822	479.63	617.369	918.881	1325.02	3932.84	5545.36	7057.94	8222.91	8241.74	11013.3	11484.2	10980.3	10655.2	11103.5	11013.3	1.23576	1543.49	736.945	6600.16	11041.6	1.74764	570.851	391.787	1855.05
39	1	36	1	0	neg_208	neg	208	3.031	577.135	[M-H]-	NA	0.217	144.53	neg-high-1	577.13531:26995 578.13866:9733 579.14202:2836	101.93996:421 102.95475:387 108.9018:398 110.90877:476 112.908:326 112.98672:1847 113.02531:390 119.94653:770 121.02918:468 123.90118:340 125.87331:3159 126.88198:633 127.87209:1553 128.89111:547 129.86877:346 130.8929:353 130.92329:486 130.96313:379 132.92375:514 135.90369:1072 136.90819:329 137.0267:453 138.92381:349 140.95294:594 141.86908:534 143.87128:358 144.86992:1325 145.93112:578 146.866…	Unknown	0	0	929.819	1091.3	1367.5	1794.95	2259.36	290.638	391.067	548.839	782.542	1157.08	3360.24	4630.23	6167.99	6384.08	6666.57	10464.3	10709.6	10571.5	10125.4	10495.2	10464.3	0	1488.59	634.033	5441.82	10471.7	0	541.449	346.354	1405.96
4	1	4	1	0	neg_109	neg	109	3.255	353.088	[M-H]-	ion correlated with 135	0.217	378.36	neg-high-1	353.08826:70218 354.09161:15062 355.09497:2703	121.02839:209 125.87225:644 126.88368:103 127.87057:151 127.93423:16 140.96294:5 141.87202:209 144.87079:83 160.94328:6 162.94469:655 164.03506:1143 180.06418:2 181.05133:326 191.0571:58307 191.17868:1953 192.06102:4945 193.06097:898 194.04929:1360 196.94217:32 201.92113:24 202.04263:6 202.79839:8 203.80078:10 206.855:7 209.08224:947 353.08826:449	Unknown	0	0	11934.4	14080.3	16782.1	20223.6	24596	3568.76	4207.07	5221.2	5723.75	7041.78	16077.6	17516.6	17813.7	18988.2	19254.3	22130.3	22464.5	21929.6	21988.3	22384.5	22130.3	0	17523.3	5152.51	17930.1	22171.2	0	5023.8	1351.16	1273.71
8	3	7	3	0.00633433	neg_133	neg	133	3.261	409.11	[M+K-2H]-	adduct linked to 135_[M+FA-H]-	0.217	254.72	neg-high-1	409.10944:35947 410.11279:6832 411.11615:1812	121.02839:209 125.87225:644 126.88368:103 127.87057:151 127.93423:16 140.96294:5 141.87202:209 144.87079:83 160.94328:6 162.94469:655 164.03506:1143 180.06418:2 181.05133:326 191.0571:58307 191.17868:1953 192.06102:4945 193.06097:898 194.04929:1360 196.94217:32 201.92113:24 202.04263:6 202.79839:8 203.80078:10 206.855:7 209.08224:947 353.08826:449 375.07578:2154	Unknown	0	0	35946.6	36163.4	36274.1	36748.9	37074.4	66417.9	16611.8	10197.8	8166.14	6714.03	12636.4	11432.7	10596.9	10248.4	10278.7	13515.5	13420.4	13637.9	13700.9	13073.6	13515.5	0	36441.5	21621.5	11038.6	13477.3	0	459.725	25325.8	1013.07
8	3	7	3	0.00633433	neg_135	neg	135	3.263	417.141	[M+FA-H]-	ion correlated with 109; ion correlated with 55; adduct linked to 133_[M+K-2H]-	0.696	501.47	neg-high-1	417.14081:66945 418.14416:15399 419.14752:3036	121.02839:209 125.87225:644 126.88368:103 127.87057:151 127.93423:16 140.96294:5 141.87202:209 144.87079:83 160.94328:6 162.94469:655 164.03506:1143 180.06418:2 181.05133:326 191.0571:58307 191.17868:1953 192.06102:4945 193.06097:898 194.04929:1360 196.94217:32 201.92113:24 202.04263:6 202.79839:8 203.80078:10 206.855:7 209.08224:947 353.08826:449 375.07578:2154	Unknown	47.4907	0	61031.1	64249.8	65495.8	68427.7	69676.1	7993.62	8312.64	8411.44	7762.09	8362.74	16916.7	17279.2	16702.2	16966.2	17069	24167.6	24325	24085.6	24303.2	23940.1	24167.6	23.7454	65776.1	8168.51	16986.7	24164.9	33.581	3433.81	279.856	211.311
8	3	7	3	0	neg_132	neg	132	3.263	407.112	[M-H]-	similar chromatogram in higher mz_133	0.696	560.16	neg-high-1	407.11169:106807 408.11504:22014 409.1184:41684	121.02839:210 125.87225:643 126.88368:103 127.87057:150 127.93423:16 140.96294:5 141.87202:208 144.87079:83 160.94328:5 162.94469:655 164.03506:1144 180.06418:2 181.05133:326 191.0571:58307 191.17868:1953 192.06102:4945 193.06097:898 194.04929:1359 196.94217:32 201.92113:24 202.04263:6 202.79839:8 203.80078:10 206.855:7 209.08224:947 353.08826:449 375.07578:2154	Unknown	0	0	106807	107147	106936	109923	2708501	52179.3	30015.7	22484.9	18328.2	16743.5	32372.9	30219.7	29506.9	28180.8	28688.2	38658.1	38878.8	38499.2	38798.9	37736.5	40625.4	0	627863	27950.3	29793.7	38866.2	0	1.16311e+06	14485.8	1638.58
71	1	68	1	0	neg_55	neg	55	3.317	240.078	[M-H]-	NA	0.435	759.39	neg-high-1	240.07867:92087 241.08202:16797 242.08538:1856	112.98649:351 118.02979:25589 119.03689:2099 120.04449:6200 121.03194:1851 121.94569:426 123.87751:126 140.95549:1 146.95332:478 147.87897:377 147.90144:388 160.84256:2096 162.83931:1526 164.83661:183 164.92862:324 166.85384:2 171.88782:232 173.88536:236 177.91283:6 191.05751:7888 192.05746:715 198.91452:672 201.00858:188 202.01631:2 202.80153:4 203.79764:9 209.08029:131 225.9211:797 240.07867:538	Unknown	0	0	92086.6	93294.6	93424.8	95048.9	97275.5	9979.12	9964.03	9882.04	495092	24399.1	30666.7	24493.4	22484.1	21725.5	21622.8	13212.1	13622.2	12613	13185.6	13269.9	13212.1	0	94226.1	109863	24198.5	13185.8	0	2003.93	215440	3795.18
5	1	5	1	0	neg_110	neg	110	3.408	353.088	[M-H]-	NA	0.522	388.07	neg-high-1	353.08838:87689 354.09173:17727 355.09509:3322	121.03124:342 125.87372:675 127.87063:571 135.04527:16598 145.9279:0 146.96353:917 158.84613:675 158.92067:313 160.84276:4770 160.98978:0 161.11456:0 161.84929:337 162.83989:7597 162.97682:0 163.06853:0 164.83588:1621 164.92679:367 170.94522:73 173.04623:14858 177.01254:163 177.90906:0 178.97725:2 179.04716:9862 179.90497:0 180.04956:1151 185.94122:0 187.8707:16 191.05652:12425 193.94873:48 196.8…	Unknown	0	0	119399	110179	102490	96177.1	93294.2	10488	9832.2	10214.8	9907.02	9866.09	21856.6	21383.7	21296.2	20993.7	21629.6	27852.6	27832	27736.3	27418.4	27873.2	27852.6	0	104308	10061.6	21432	27760.8	0	10641.1	282.874	328.683
33	1	30	1	0	neg_19	neg	19	3.512	161.037	[M-H]-	NA	0.217	166.9	neg-high-1	161.03712:33594 162.04047:3658 163.04383:866	101.02339:684 102.95687:459 110.90672:687 112.90665:362 112.98536:1682 113.02258:672 119.03571:388 119.94614:712 120.04169:499 120.93813:386 121.02908:725 123.88217:595 125.87325:5122 126.88269:644 127.87107:3195 128.88655:557 129.87012:578 130.8873:595 130.92078:666 130.95857:314 131.03711:1385 131.9035:331 132.0461:1465 135.90039:742 136.04282:360 137.91344:334 138.91769:384 140.94673:432 141.8…	Unknown	18.8285	16.4362	2237.24	2667.31	3496.7	4318.25	5546.12	904.592	1191.05	1621.22	2042.09	2607.13	6800.79	8019.58	9170	9897.82	10112.9	13112.7	13493.8	13024.4	13068.8	12999.9	13112.7	17.6324	3653.12	1673.22	8800.21	13135.4	1.69159	1325.41	677.17	1384.89
84	4	80	4	0	neg_98	neg	98	3.555	330.075	[M-H]-	NA	0.913	355.53	neg-high-1	330.07516:174977 331.07851:31433 332.08187:65026	101.02545:75 112.91003:594 112.98479:100 113.02155:0 119.94586:312 120.04625:1372 125.87442:62 126.87907:84 127.87025:153 131.03665:29947 132.04517:12654 132.91542:275 133.04735:1155 140.95592:1 141.86859:201 143.03781:5 144.86951:318 145.93083:0 146.86571:528 148.86739:267 157.86734:0 159.03506:12 161.1745:0 162.97992:0 163.03809:0 163.08464:0 164.03477:629 166.85405:623 168.85538:383 169.03575:…	Unknown	0	0	46514.8	53621.1	63165.3	73612.4	85090.9	8747.17	10210.4	11284.5	13060.3	14036	36112.8	37788.6	39150.7	40174.7	40567.3	63379.3	62556.8	64160.1	62476.6	62920.7	63379.3	0	64400.9	11467.7	38758.8	63145.5	0	15415.7	2130.01	1828.35
84	4	80	4	0.0076012	neg_100	neg	100	3.555	332.073	[M+K-2H]-	ion correlated with 79; ion correlated with 103; adduct linked to 79_[M-H]-	0.478	348.66	neg-high-1	332.07275:57950 333.0761:9901 334.07946:3042	101.02545:75 112.91003:594 112.98479:100 113.02155:0 119.94586:312 120.04625:1372 125.87442:62 126.87907:84 127.87025:153 131.03665:29947 132.04517:12654 132.91542:275 133.04735:1155 140.95592:1 141.86859:201 143.03781:5 144.86951:318 145.93083:0 146.86571:528 148.86739:267 157.86734:0 159.03506:12 161.1745:0 162.97992:0 163.03809:0 163.08464:0 164.03477:629 166.85405:623 168.85538:383 169.03575:…	Unknown	0	0	8460.72	10123.8	12020	14588.7	18052.5	2086.1	2394.79	2955.72	3461.69	4355.56	11211.5	12056.1	12601.3	12991.5	14249.5	21231	21400.1	21082.5	20758.5	21776.1	21231	0	12649.1	3050.77	12622	21246.5	0	3784	900.173	1128.65
84	4	80	4	0.00542943	neg_103	neg	103	3.557	340.104	[M+FA-H]-	ion correlated with 100; ion correlated with 79; adduct linked to 79_[M-H]-	0.478	558.46	neg-high-1	340.10382:53173 341.10717:10431 342.11053:2167	101.02545:75 112.91003:594 112.98479:100 113.02155:0 119.94586:312 120.04625:1372 125.87442:62 126.87907:84 127.87025:153 131.03665:29947 132.04517:12654 132.91542:275 133.04735:1155 140.95592:1 141.86859:201 143.03781:5 144.86951:318 145.93083:0 146.86571:528 148.86739:267 157.86734:0 159.03506:12 161.1745:0 162.97992:0 163.03809:0 163.08464:0 164.03477:629 166.85405:623 168.85538:383 169.03575:…	Unknown	0	0	3977.11	4788.7	5826.6	7415.62	9424.99	1088.18	1386.2	1771.99	2377.2	3201.27	8590.49	10673.8	11226	12277.8	13016.2	19557.4	19481	19879.8	19161.4	19355.8	19557.4	0	6286.6	1964.97	11156.9	19498.8	0	2174.47	842.516	1698.39
84	4	80	4	0.0130306	neg_79	neg	79	3.557	294.099	[M-H]-	ion correlated with 100; ion correlated with 103; similar chromatogram in higher mz_98; adduct linked to 100_[M+K-2H]-; adduct linked to 103_[M+FA-H]-	0.478	452	neg-high-1	294.09851:60264 295.10186:11664 296.10522:1963	101.02545:75 112.91003:594 112.98479:100 113.02155:0 119.94586:312 120.04625:1372 125.87442:62 126.87907:84 127.87025:153 131.03665:29947 132.04517:12654 132.91542:275 133.04735:1155 140.95592:1 141.86859:201 143.03781:5 144.86951:318 145.93083:0 146.86571:528 148.86739:267 157.86734:0 159.03506:12 161.1745:0 162.97992:0 163.03809:0 163.08464:0 164.03477:629 166.85405:623 168.85538:383 169.03575:…	Unknown	0	0	16840.5	19143.4	22356.1	25391	29462	3036.39	3620.95	3829.75	4235.39	4488.61	12109	11984.9	12832.4	13250.4	13365.4	21844.2	21471.7	22176.2	21527.9	21841.1	21844.2	0	22638.6	3842.22	12708.4	21784.2	0	5001.22	563.669	637.093
59	1	56	1	0	neg_30	neg	30	3.635	177.02	[M-H]-	NA	0.217	69.34	neg-high-1	177.0197:16402 178.02305:1992 179.02641:4017	101.94068:524 110.90517:344 112.98566:1771 119.9448:920 121.02897:1190 121.94163:365 123.87514:337 125.87356:3773 126.88366:395 127.87082:2588 128.88698:598 129.86891:376 130.88715:331 130.92393:668 132.9191:509 133.02495:304 134.98917:308 135.04567:549 135.90219:855 136.03677:602 137.90746:358 138.92285:628 140.91708:404 140.95187:551 141.8698:312 144.87067:1592 145.93149:671 146.86725:1297 146.…	Unknown	4.09979	3.25456	1012.49	1200.18	1430.87	1798.44	2144.47	475.727	578.083	723.566	964.004	1316.35	3039.15	3553.1	3958.53	4363.14	4626.77	4436.12	4432.72	4462.08	4191.02	4519.11	4436.12	3.67717	1517.29	811.546	3908.14	4412.86	0.59767	456.961	336.561	633.876
60	1	57	1	0	neg_31	neg	31	3.715	179.036	[M-H]-	ion correlated with 65	0.696	180.26	neg-high-1	179.03528:103676 180.03863:11753 181.04199:1567	105.02125:19 112.98431:5000 119.94592:714 121.03445:427 125.87277:190 126.87984:297 127.87069:156 133.01859:0 134.03391:17705 135.04483:21079 136.04726:1679 144.86975:334 146.96129:2513 153.01802:104 158.84793:188 160.84277:6361 161.02708:264 162.83966:5976 164.83606:1306 164.92668:391 173.88618:442 176.84297:275 177.01869:399 179.03528:327	Unknown	40.4175	27.4388	26787.6	31418.5	36838.9	43562.3	51298	7029.9	8315.69	9479.3	11086.1	11928.7	25420.8	26981.5	26721.3	27760.9	27513.2	39331.6	38953.5	39802.9	39099	38969.3	39331.6	33.9281	37981.1	9567.93	26879.6	39248	9.17734	9723.12	1993.46	914.001
77	1	74	1	0	neg_65	neg	65	3.728	270.089	[M-H]-	ion correlated with 31	0.696	681.02	neg-high-1	270.08893:118136 271.09228:23864 272.09564:2850	101.94238:23 105.02208:13394 112.98578:5000 119.03189:0 119.94751:509 121.03271:303 123.90014:185 125.87375:248 126.88748:317 127.86941:250 133.01802:2 134.03474:17790 135.04549:21079 136.04944:1679 137.89464:15 140.95474:0 142.952:0 144.86783:334 145.92876:0 146.96161:2653 148.04152:2921 158.88368:13 160.84224:1889 162.83891:877 162.90939:0 162.97482:0 164.83679:419 164.92355:574 173.8869:358 17…	Unknown	0	0	118136	119286	120043	121426	124447	13957.1	13586	13203.1	13928.1	14167.5	109676	44247.1	33598.1	29583.7	30464.6	17603.2	17440.8	17291.6	17925.2	17530.8	17603.2	0	120668	13768.4	49514	17565.8	0	2427.16	378.552	34134.6
44	1	41	1	0	neg_214	neg	214	3.825	593.151	[M-H]-	NA	0.478	311.53	neg-high-1	593.15051:57558 594.15386:20439 595.15722:5227	112.98623:2379 119.94748:292 146.96555:175 160.84209:5151 163.03171:2 164.83614:1240 164.92821:491 166.85399:129 166.9276:214 177.90462:1 180.89418:1 193.81598:780 195.81131:11996 196.81284:359 197.80841:15340 198.80757:557 199.80521:7474 201.80215:1796 202.81186:0 205.8403:0 217.892:6 218.94009:0 254.91791:1 354.09067:1007 593.15051:27972	Unknown	0	0	57557.9	58325	58614.2	60468.4	7590248	24966.3	14203.8	10118.4	9198.17	8058.8	14892.5	14462.4	14148.5	14267.8	14570.9	19146.4	19372.9	18858.9	19081.6	19061.9	19146.4	0	1.56504e+06	13309.1	14468.4	19111.4	0	3.36819e+06	6916.24	288.529
2	1	2	1	0	neg_107	neg	107	3.883	353.087	[M-H]-	NA	0.217	133.75	neg-high-1	353.08731:24489 354.09066:5813 355.09402:940	112.90268:421 119.94549:281 125.87304:1042 127.87069:677 141.86757:443 143.86612:381 144.86873:177 164.92804:208 166.85461:263 178.97745:1 179.05106:287 181.84959:2 191.05565:20926 192.0634:1551 209.0511:1 213.92932:3 227.09554:1477 255.23398:2 353.08731:1338	Unknown	0	0	12019.6	13481.3	14978.3	16345	18159.8	2969.18	3163.77	3205.2	3662.07	3612.13	7782.24	8032.97	7866.89	7649.96	8482.15	7625.45	7573.02	7647.65	7508.08	7691.28	7625.45	0	14996.8	3322.47	7962.84	7611.82	0	2397.03	301.241	321.837
11	3	10	3	0	neg_138	neg	138	3.922	425.122	[M-H]-	similar chromatogram in higher mz_140; found in higher mz's MsMs_144; found in higher mz's MsMs_140	0.913	1332.74	neg-high-1	425.12219:438204 426.12554:95179 427.1289:190374	101.94058:350 110.90852:593 112.90797:505 112.98704:2478 119.94779:495 120.93432:308 121.02919:1075 123.88519:470 125.87289:8252 126.88185:673 127.03959:332 127.87064:4423 128.89056:671 129.87001:720 130.89034:463 130.92319:545 135.90269:844 136.91425:397 137.89807:376 138.92055:380 140.95041:784 141.87256:719 142.94138:414 143.8692:404 144.87013:1627 145.93651:331 146.86656:1927 146.93692:432 14…	Unknown	0	0	438204	444928	447242	3113312	1425550	125784	102054	87821.8	78719.2	74238.7	144340	136970	133530	133427	136129	174610	172990	175848	174404	172182	174610	0	1.17385e+06	93723.5	136879	174107	0	1.16462e+06	20838.1	4454.67
11	3	10	3	0.00633433	neg_144	neg	144	3.922	435.151	[M+FA-H]-	adduct linked to 140_[M+K-2H]-	0.913	1141.09	neg-high-1	435.15155:269350 436.1549:61589 437.15826:12888	101.94058:350 110.90852:593 112.90797:505 112.98704:2478 119.94779:495 120.93432:308 121.02919:1075 123.88519:470 125.87289:8252 126.88185:673 127.03959:332 127.87064:4423 128.89056:671 129.87001:720 130.89034:463 130.92319:545 135.90269:844 136.91425:397 137.89807:376 138.92055:380 140.95041:784 141.87256:719 142.94138:414 143.8692:404 144.87013:1627 145.93651:331 146.86656:1927 146.93692:432 14…	Unknown	0	0	97650.1	110981	128192	147599	167156	21940.1	25058.1	27711	29159.1	30902.9	68098.3	68022.4	72202	71893.1	73657.9	99238.2	98626.9	100125	99010.7	97331.7	99238.2	0	130316	26954.3	70774.8	98928.4	0	27844.7	3527.14	2566.06
11	3	10	3	0.00633433	neg_140	neg	140	3.922	427.12	[M+K-2H]-	adduct linked to 144_[M+FA-H]-; found in higher mz's MsMs_144	0.913	820.47	neg-high-1	427.12027:152495 428.12362:31750 429.12698:5990	101.94058:350 110.90852:593 112.90797:505 112.98704:2478 119.94779:495 120.93432:308 121.02919:1075 123.88519:470 125.87289:8252 126.88185:673 127.03959:332 127.87064:4423 128.89056:671 129.87001:720 130.89034:463 130.92319:545 135.90269:844 136.91425:397 137.89807:376 138.92055:380 140.95041:784 141.87256:719 142.94138:414 143.8692:404 144.87013:1627 145.93651:331 146.86656:1927 146.93692:432 14…	Unknown	0	0	152495	153704	152865	155789	157263	19783.2	20607.5	20370.5	252571	53012.5	70026.7	55835.3	50567.1	46504.9	46984.1	59880	60290.3	59067.8	60491.1	59147.1	59880	0	154423	73268.9	53983.6	59792.7	0	2036.52	101232	9713.45
61	1	64	3	0	neg_32	neg	32	4.14	179.036	[M-H]-	NA	0.217	77.97	neg-high-1	179.03569:26913 180.03904:3183 181.0424:761	119.94868:984 120.02197:14368 121.02966:57648 121.12009:1077 122.03319:4400 123.03489:474 126.87714:262 128.88885:512 134.03233:4287 134.90691:289 135.04591:5166 136.04543:601 137.90425:14 146.96466:740 157.93896:5 158.84592:2153 160.84239:38942 161.84724:489 162.83955:37787 163.84279:604 164.83609:11738 164.92886:595 166.84633:1423 170.84842:200 172.84642:219	Unknown	105.482	76.5904	26913.4	27867	27140.8	27425.7	27250.4	4031.52	99852.4	10997.6	6786.14	5300.96	8670.16	7821.77	7832.35	7795.33	7595.8	11292.9	11488.5	10977.3	11192.7	11745.1	11292.9	91.0362	27319.5	25393.7	7943.08	11331.6	20.4294	358.033	41706.3	417.746
80	1	64	3	0	neg_7	neg	7	4.144	121.12	[M-H]-	NA	0.696	1294.2	neg-high-1	121.12006:112748 122.12341:0 123.12677:0	119.94749:984 120.02227:14368 120.10644:603 121.02963:57648 121.12006:1077	Unknown	0	0	112748	114652	113416	113549	112554	1137.04	918.159	6032.27	1874.32	963.139	34176.3	31722.2	28967.7	28793	30230.3	50451	49750.3	50795.8	50832.4	49146	50451	0	113384	2184.99	30777.9	50237.7	0	826.234	2184.84	2233.7
43	1	40	1	0	neg_213	neg	213	4.188	593.151	[M-H]-	NA	0.609	315	neg-high-1	593.15039:56662 594.15374:20361 595.1571:5607	112.98471:471 119.94849:1208 120.02504:43 121.12025:685 125.87397:253 126.88345:220 127.87129:305 135.0452:41 146.97093:512 164.92592:233 312.0441:1421 593.15039:42447	Unknown	0	0	7680.39	9451.08	11232.9	13792.7	16745.9	2712.28	3272.44	4086.85	4723.73	6069.87	13073.4	14523.4	15652.6	16040.7	15873.9	18627.4	18799.2	18624.7	18479.5	18324.6	18627.4	0	11780.6	4173.03	15032.8	18580.5	0	3579.15	1308.96	1245.61
21	1	19	1	0	neg_158	neg	158	4.255	459.14	[M-H]-	NA	0.391	138.94	neg-high-1	459.14053:16541 460.14388:4575 461.14724:1010	101.93939:342 108.02046:401 109.03212:546 110.90997:578 112.91216:415 112.98567:2545 119.03798:372 119.9451:664 121.0295:36202 121.94517:363 122.03316:2742 123.90263:450 125.87322:4203 126.8789:456 127.87017:2442 128.88908:597 129.86948:462 129.90479:335 130.88812:329 130.92358:767 130.95941:366 131.06873:350 132.92032:382 135.90309:921 136.90619:381 137.02458:5298 138.02528:421 138.91711:529 140…	Unknown	0	0	16541.3	16413.8	16403.8	16079	15869.9	7583.62	7475.42	7644.05	31814.2	14876.2	26728.9	22045.2	19324.2	17391.6	15844.6	6710.24	6714.86	6634.27	6697.67	6816.9	6710.24	0	16261.6	13878.7	20266.9	6714.03	0	277.697	10514	4290.46
14	2	13	2	0	neg_129	neg	129	4.409	405.119	[M-H]-	ion correlated with 148; similar chromatogram in higher mz_148	0.217	155	neg-high-1	405.11896:17364 406.12231:4670 407.12567:892	119.94424:103 137.02437:780 144.87065:316 145.92957:0 146.86584:229 146.9697:214 154.90053:135 155.91444:121 158.91951:38 160.98073:0 161.02562:3220 161.11722:0 162.99773:0 163.09764:0 166.93149:50 171.88823:128 173.88446:325 175.91185:2 180.89793:4 184.89796:142 185.935:0 187.94028:0 188.91304:0 191.94916:2 193.81606:537 193.94745:8 194.03902:0 195.81149:9564 196.70032:0 196.81075:260 197.8084:1…	Unknown	0	0	17364.3	16998.9	17966.9	17622.2	17332	3294.23	3209.19	3037.91	3522.92	15894.6	11637.9	7955.25	6861.44	6664.08	6633.63	5977.46	6094.28	5756.65	6020.18	5976.25	5977.46	0	17456.8	5791.78	7950.45	5967.05	0	361.04	5650.37	2131.41
14	2	13	2	0	neg_148	neg	148	4.409	441.094	[M-H]-	ion correlated with 129	0.043	148.85	neg-high-5	441.09442:15045 442.09777:4618 443.10113:6467	101.94048:0 112.9864:860 119.94749:235 121.94365:77 137.02393:1061 142.94441:0 144.86771:538 145.93007:0 146.86879:357 146.96425:610 155.91075:223 158.8483:107 162.98314:0 163.09854:0 163.12979:0 164.92787:308 166.85309:381 166.92784:163 171.8873:516 173.88495:445 179.11407:0 185.94095:0 193.81593:509 194.92793:10 195.81134:10390 196.81018:383 197.8083:11660 198.50635:0 198.80788:350 198.92038:44…	Unknown	0	0	14459.9	14616.2	14940	14869.6	15045.3	2770.36	2849.49	2755.86	2857.55	3104.8	37625.3	9902.67	7152.84	5912.22	6064.97	4868.29	4774.06	4846.86	5024.44	4672.12	4868.29	0	14786.2	2867.61	13331.6	4842.34	0	241.419	140.212	13674.5
32	3	29	3	0.00633433	neg_188	neg	188	4.525	517.13	[M+K-2H]-	ion correlated with 191; adduct linked to 191_[M+FA-H]-; found in higher mz's MsMs_191	0.217	61.26	neg-high-1	517.13123:19069 518.13458:6365 519.13794:1512	101.94054:441 102.95302:439 108.89853:324 110.90504:774 112.98432:2329 119.94718:880 120.93431:370 121.02907:4806 122.03406:490 123.88893:491 125.87324:4887 125.93577:447 126.88385:493 127.87012:3699 128.88571:641 129.87004:566 130.88689:349 130.92749:597 130.96178:473 132.92009:488 135.90367:793 136.91029:398 138.92595:335 140.94954:481 141.86821:790 143.87144:397 144.04884:312 144.87064:1537 14…	Unknown	0	0	19069.2	19450	131854	65696.6	46160	3964.13	3524.17	3402.78	3066.36	2595.39	5560.96	5331.63	5207.67	5033.04	5231.68	6639.37	6793.19	6493.04	6636.59	6609.38	6639.37	0	56446	3310.56	5272.99	6635.16	0	46485.2	512.931	193.594
32	3	29	3	0.00633433	neg_191	neg	191	4.525	525.161	[M+FA-H]-	ion correlated with 188; adduct linked to 188_[M+K-2H]-	0.217	244.49	neg-high-1	525.16113:21269 526.16448:6271 527.16784:1653	101.94054:441 102.95302:439 108.89853:324 110.90504:774 112.98432:2329 119.94718:880 120.93431:370 121.02907:4806 122.03406:490 123.88893:491 125.87324:4887 125.93577:447 126.88385:493 127.87012:3699 128.88571:641 129.87004:566 130.88689:349 130.92749:597 130.96178:473 132.92009:488 135.90367:793 136.91029:398 138.92595:335 140.94954:481 141.86821:790 143.87144:397 144.04884:312 144.87064:1537 14…	Unknown	0	0	21268.5	20746.9	21130.7	21210.9	22018.7	2373.16	2551.96	2613.29	2797.81	2638.12	5035.45	29322.2	8263.38	6126.44	5614.71	7281.36	7159.14	7144.84	7789.1	6719.71	7281.36	0	21275.1	2594.87	10872.4	7229.25	0	462.867	153.617	10385.6
32	3	29	3	0	neg_187	neg	187	4.528	515.132	[M-H]-	similar chromatogram in higher mz_188; found in higher mz's MsMs_191; found in higher mz's MsMs_188	0.478	220.25	neg-high-1	515.1319:52039 516.13525:15979 517.13861:23495	101.94054:441 102.95302:439 108.89853:324 110.90504:774 112.98432:2329 119.94718:880 120.93431:370 121.02907:4806 122.03406:490 123.88893:491 125.87324:4887 125.93577:447 126.88385:493 127.87012:3699 128.88571:641 129.87004:566 130.88689:349 130.92749:597 130.96178:473 132.92009:488 135.90367:793 136.91029:398 138.92595:335 140.94954:481 141.86821:790 143.87144:397 144.04884:312 144.87064:1537 14…	Unknown	0	0	22777.5	25503	29160	33129.3	36094.5	4451.47	4659.83	5147.56	5354.59	5831.59	12518.5	12808.2	13797.7	12615.7	13226.7	17701	17518.7	17840.9	17456.7	17584.4	17701	0	29332.8	5089.01	12993.4	17633.8	0	5426.86	551.37	525.308
38	2	35	2	0	neg_205	neg	205	4.593	567.324	[M-H]-	NA	0.217	1046.87	neg-high-1	567.32355:69165 568.3269:0 569.33026:4056	112.98708:2003 123.87817:367 125.87357:6452 126.88143:1362 127.86932:4464 128.87619:741 129.86794:755 134.98988:8 136.01358:505 141.86862:1943 143.86922:1208 152.04503:34 158.84735:706 160.84233:18745 161.84921:473 162.83963:19245 163.84631:429 164.83672:5235 164.92012:446 166.85042:1780 178.97696:381 199.06458:8 203.83963:874 297.04071:150989 299.03662:5914 315.05029:80610 345.05893:158302 417.0…	Unknown	0	0	69165.2	67694.2	69028.4	69189.9	70383.4	206.636	314.863	482.537	1148.44	193.775	531.764	220.932	140.479	0	0	0	0	21.4519	159.041	0	60.1641	0	69092.2	469.251	178.635	40.1094	0	954.001	396.915	218.955
38	2	35	2	0	neg_204	neg	204	4.603	567.135	[M-H]-	similar chromatogram in higher mz_205; found in higher mz's MsMs_205	0.913	6796.66	neg-high-1	567.13513:1041903 568.13848:335689 569.14184:78811	112.98713:2003 123.87923:367 125.87353:6452 126.88245:1362 127.87022:4464 128.87958:717 129.8688:755 134.98573:19 136.01527:544 141.87035:1943 143.86728:1208 152.04361:34 158.84634:706 160.84242:18745 161.84897:473 162.83914:19245 163.8459:429 164.83632:5235 164.92542:382 166.85287:733 178.03444:9 178.97739:381 203.83809:874 256.95016:4 272.03461:3606 297.04214:150989 315.05307:80610 345.06866:15…	Unknown	0	0	149102	179721	220826	266206	332637	59622.5	74848.8	90115.8	111439	133642	301722	330283	347850	359093	360593	422807	425678	422995	417978	418022	422807	0	229699	93933.6	339908	421715	0	72459.3	29322.6	24544.9
16	1	15	2	0	neg_15	neg	15	4.672	151.04	[M-H]-	NA	0.696	969.66	neg-high-1	151.0403:101237 152.04365:9414 153.04701:1255	101.93884:582 102.95472:456 108.02136:2806 110.90678:407 112.9066:326 112.98619:1755 119.95003:827 120.93686:356 121.02948:2348 122.03316:515 123.88564:647 124.88419:347 125.87331:11157 126.88037:763 127.86956:7409 128.88417:745 129.86974:1019 130.91727:615 130.95746:345 132.91837:543 134.98689:333 135.90149:962 136.01697:32087 136.14468:970 136.20593:535 136.86864:321 136.90683:488 137.02029:268…	Unknown	414.125	326.622	101237	100070	100443	100302	102554	10589	11151.5	265452	28625.5	17002.8	28549.5	25361.4	24216.9	23316.6	23441	36516.5	36406.3	36258.9	36525.8	36656.9	36516.5	370.373	100921	66564.2	24977.1	36480.2	61.8739	1012.58	111418	2156.67
45	1	42	1	0	neg_216	neg	216	4.798	609.146	[M-H]-	NA	0.913	1370.97	neg-high-1	609.1463:221773 610.14965:79046 611.15301:19114	112.9865:1293 119.94725:832 146.96721:132 158.91762:126 178.98053:2202 180.97881:6 193.81573:101 194.92679:3 195.81165:1469 197.80869:1907 198.80882:91 198.94389:21 199.80528:812 201.80235:264 203.90379:3 207.92685:2 283.26547:2 300.02328:51455 346.86417:3 567.13654:276 609.1463:120782	Unknown	0	0	23802	28609	35166.2	43675.9	54724.9	7627.27	9910.62	11984.9	15423.5	18840.4	46885.3	53509.2	59086.4	59575	60929.1	74804.6	74889.3	75365.2	73686.1	74134.8	74804.6	0	37195.6	12757.3	55997	74614.1	0	12313.7	4447.76	5828.46
74	1	71	1	0	neg_60	neg	60	4.912	263.094	[M-H]-	NA	0.217	742.29	neg-high-1	263.09372:33842 264.09707:7574 265.10043:681	102.95556:483 112.90839:360 112.98663:2199 119.94529:1119 121.03139:1628 121.08025:309 121.94328:357 122.03392:382 123.89234:449 125.87354:5007 126.87933:668 127.87059:2984 128.88692:473 129.86966:531 130.88611:350 130.92349:479 132.89174:410 132.91902:474 132.9631:382 134.90227:382 135.90323:967 136.01503:605 136.90437:373 137.89326:342 140.95305:489 141.04701:931 141.86761:612 143.86061:361 144…	Unknown	0	0	33842.2	33123.1	32522.8	33378.4	33560.9	4057.52	3806.26	3913.21	3573.6	3774.42	52193.7	12762.7	9550.14	8164.87	8208.36	7038.92	7198.74	6685.98	7197.1	7080.37	7038.92	0	33285.5	3825	18175.9	7040	0	500.623	178.857	19108.2
24	1	21	1	0	neg_162	neg	162	4.942	463.089	[M-H]-	NA	0.913	1502.96	neg-high-1	463.08871:297203 464.09206:79949 465.09542:16393	112.9856:204 119.94924:926 121.03101:882 121.94699:312 127.87028:383 141.04501:6229 141.86794:256 145.93008:0 146.96498:621 149.88457:340 157.93642:0 160.97929:0 161.02838:0 161.06081:0 163.03894:0 163.12743:0 169.06113:25 176.01747:329 178.97809:730 185.93495:0 187.93486:0 194.06056:0 196.53212:0 196.66452:0 201.97697:0 202.04895:24 202.11758:0 202.80098:0 203.90442:0 205.90417:0 206.85657:0 206…	Unknown	0	0	27537.7	33956.2	41540.1	51747.9	63996.7	9730.16	12468.1	15950.5	20201	25613.9	66551.1	75849.9	82115.3	85612.2	86390	104503	105098	104870	102553	105055	104503	0	43755.7	16792.7	79303.7	104430	0	14470.1	6299.24	8253.41
63	1	59	5	0	neg_39	neg	39	5.021	191.036	[M-H]-	ion correlated with 130	0.913	736.8	neg-high-1	191.03543:118325 192.03878:15050 193.04214:2376	101.94145:47 104.02641:31967 110.90737:346 112.91151:1390 112.98543:1885 119.04991:1257 120.02158:10532 121.02959:639 122.03248:216 125.8726:2504 126.88686:234 127.86962:1953 128.88957:1238 129.8685:475 132.8943:396 134.87737:345 137.02475:2818 141.8676:673 143.87335:221 147.88327:917 148.01736:9485 149.01781:1985 149.88068:779 151.87453:220 153.02338:1637 163.02203:0 166.85545:993 175.90744:2 17…	Unknown	0	0	118325	120537	118524	122088	1275566	52337.1	33797.7	25386.5	22185.2	19139.5	37230.5	35846.1	34422.2	35197.9	34639.4	50003.6	50221.6	49737.1	50220.9	49304.6	50003.6	0	351008	30569.2	35467.2	49915.2	0	516846	13342.2	1129.46
17	3	16	3	0.0076012	neg_150	neg	150	5.028	443.094	[M+K-2H]-	ion correlated with 156; adduct linked to 130_[M-H]-	0.217	118.8	neg-high-1	443.09341:28449 444.09676:6884 445.10012:1526	104.02669:24629 112.90787:530 112.98518:1379 119.04949:34959 120.02843:7940 121.02983:402 125.87331:3196 126.87706:825 127.87154:1864 128.88336:467 129.86858:361 132.90674:270 134.041:1542 135.00783:109980 137.02315:5353 141.86487:667 143.86958:525 147.89195:469 148.01765:7691 148.89163:427 149.87906:313 153.02161:8120 158.84775:386 160.84219:7052 160.94835:14 162.83965:6406 164.83665:1815 176.01…	Unknown	0	0	28449.3	28557	28716.5	28937.8	29471.8	2534.29	3025.45	2752.37	3118.26	10612	11122	7831.3	6649.6	6624.31	6892.14	10549.1	10639.9	10203.3	10441.4	10824.7	10549.1	0	28826.5	4408.47	7823.86	10534.6	0	404.92	3475.5	1908.11
15	1	14	1	0	neg_149	neg	149	5.032	441.096	[M-H]-	ion correlated with 155	0.696	502.69	neg-high-1	441.09546:81291 442.09881:20952 443.10217:35176	104.02669:24631 112.90787:529 112.98518:1378 119.04949:34959 120.02843:7940 121.02983:402 125.87331:3194 126.87706:825 127.87154:1863 128.88336:467 129.86858:361 132.90674:269 134.041:1542 135.00783:109962 137.02315:5353 141.86487:666 143.86958:525 147.89195:468 148.01765:7691 148.89163:427 149.87906:312 153.02161:8120 158.84775:386 160.84219:7057 160.94835:14 162.83965:6412 164.83665:1817 176.01…	Unknown	0	0	24229.1	27963.8	32004.4	37555.2	43512.9	4789.16	5529.2	6387.7	6897.18	7588.74	17396	17600.9	18559.8	18739.6	18790.4	29440.2	29338.8	29508.8	29035.8	29610.3	29440.2	0	33053.1	6238.4	18217.3	29395.7	0	7657.36	1104.87	665.793
17	3	16	3	0.0076012	neg_130	neg	130	5.032	405.119	[M-H]-	adduct linked to 150_[M+K-2H]-; similar chromatogram in higher mz_155	0.913	616.26	neg-high-1	405.11963:165916 406.12298:43830 407.12634:8055	104.02641:25413 110.90737:603 112.91151:735 112.98543:1531 119.04991:34415 120.02158:8410 121.02959:593 122.03248:359 125.8726:3352 126.88686:815 127.86962:2042 128.88957:931 129.8685:375 132.8943:322 135.00934:108273 137.02475:5402 141.8676:789 143.87335:562 147.88327:574 148.01736:7913 148.89456:470 149.01781:3344 149.88068:402 153.02338:8120 158.8485:434 160.84232:8007 162.83899:7407 163.02203…	Unknown	0	0	34897.4	41804.4	48774.8	59101.9	69423.8	7677.71	8596.48	10085.5	11484.8	12863.2	32285.5	34390.8	36226.9	36678.9	36864.9	59701.8	60015.3	59650.5	59220.5	58999	59701.8	0	50800.5	10141.5	35289.4	59548.2	0	13726.6	2101.95	1944.41
19	3	59	5	0.0076012	neg_156	neg	156	5.042	455.095	[M+K-2H]-	ion correlated with 150; adduct linked to 134_[M-H]-	0.217	334.42	neg-high-1	455.09418:33290 456.09753:8401 457.10089:1972	104.0274:25374 110.90542:592 112.98534:1367 119.05045:34638 120.02254:8252 120.05689:2465 121.03084:571 125.87373:3330 126.87957:841 127.87122:2002 128.88271:511 129.86761:375 132.90962:320 134.03799:1512 135.00861:108837 136.01457:8513 141.87195:777 143.86687:566 147.88646:533 148.01825:7912 149.0233:3332 149.05992:5 153.0193:8120 158.84894:474 160.84203:8724 162.83942:8102 164.83665:2489 176.01…	Unknown	0	0	33289.9	33242.7	33683.1	34236.7	33294.8	4674.81	4490.88	4434.26	26531.8	10330.9	15406.5	12415.7	11154.8	10871.2	10602.1	12996.8	12912.4	12995.7	13090.2	12719.7	12996.8	0	33549.4	10092.5	12090	12951.9	0	423.223	9526.95	1979.84
19	3	59	5	0	neg_172	neg	172	5.044	480.114	[M-H]-	ion correlated with 29; ion correlated with 150	0.217	87.24	neg-high-1	480.11371:18797 481.11706:5407 482.12042:1020	104.0274:25538 110.90542:567 112.98534:1313 119.05045:33951 120.02254:8547 120.05689:2316 121.03084:1004 125.87373:3473 126.87957:856 127.87122:2295 128.88271:528 129.86761:403 132.90962:367 134.03799:1179 135.00861:106054 136.01457:8361 141.87195:960 143.86687:537 145.93037:0 147.88646:662 148.01825:8067 149.0233:3413 149.05992:5 153.0193:8299 165.00899:267 166.85381:144 176.01169:5302 177.01266…	Unknown	0	0	1204.75	1465.01	1915.29	2367.2	2888.9	663.829	861.009	1096.29	1446.66	1720.63	4231.26	5210.79	5957.57	6663.85	7010.98	8714.39	8559.02	8917.14	8284.38	8745.23	8714.39	0	1968.23	1157.68	5814.89	8655.76	0	679.292	428.979	1123
17	3	16	3	0	neg_155	neg	155	5.045	453.096	[M-H]-	ion correlated with 39; ion correlated with 149	0.696	645.35	neg-high-1	453.09564:93638 454.09899:26129 455.10235:40672	104.0274:25375 110.90542:592 112.98534:1367 119.05045:34638 120.02254:8252 120.05689:2465 121.03084:571 125.87373:3329 126.87957:841 127.87122:2002 128.88271:511 129.86761:375 132.90962:320 134.03799:1513 135.00861:108826 136.01457:8512 141.87195:777 143.86687:566 147.88646:532 148.01825:7912 149.0233:3332 149.05992:5 153.0193:8120 158.84894:475 160.84203:8733 162.83942:8110 164.83665:2491 176.01…	Unknown	0	0	93637.6	93191.3	94658	95452.8	95647.6	82177.6	33912.4	23366.4	19295.8	17421.6	30858.1	29376.5	28483.6	29081.5	27870.8	36140.9	35731.4	36463.9	36260.4	35528.6	36140.9	0	94517.4	35234.7	29134.1	36044.3	0	1084.52	27007.4	1123.91
19	3	59	5	0.0076012	neg_134	neg	134	5.046	417.12	[M-H]-	adduct linked to 156_[M+K-2H]-; similar chromatogram in higher mz_172	0.913	1544.33	neg-high-1	417.11981:292069 418.12316:81329 419.12652:16728	104.0274:25413 110.90542:603 112.98534:1515 119.05045:34420 120.02254:8410 120.05689:2415 121.03084:595 125.87373:3342 126.87957:836 127.87122:2037 128.88271:521 129.86761:375 132.90962:330 134.03799:1318 135.00861:108077 136.01457:8456 141.87195:794 143.86687:566 147.88646:559 148.01825:7913 149.0233:3341 153.0193:8120 158.84894:459 160.84203:8468 162.83942:7872 164.83665:2504 176.01169:5143 177…	Unknown	7.99072	0	51420.7	61502.1	73518	89275.7	105505	15743.1	18706.2	21546.9	25612.4	29560.8	69927.7	74054	77177.6	80345.1	81155.1	107117	106756	107673	105304	106982	107117	3.99536	76244.3	22233.9	76531.9	106825	5.65029	21604.3	5480.55	4639.13
65	1	61	1	0	neg_42	neg	42	5.088	193.051	[M-H]-	NA	0.478	405.92	neg-high-1	193.05116:46357 194.05451:7496 195.05787:879	102.95464:438 104.02428:344 110.90557:425 112.98456:2502 119.04479:451 119.94512:457 121.02938:2700 122.03299:341 123.88155:426 125.87364:8199 126.01767:394 127.87055:4797 127.96181:366 128.87892:320 129.86954:985 130.92128:507 130.96275:338 133.02565:444 134.03745:3650 134.88635:301 135.007:721 135.041:572 135.90442:706 136.0136:369 137.89508:300 138.92226:383 140.95399:349 141.879:324 143.86986…	Unknown	2.18512	0	2666.67	3303.56	4169.11	5174.55	6519.74	1100.14	1338.95	1878.13	2522.12	3198.09	8542.07	10151.2	11679.5	12955.6	13596.6	19868.3	19840.8	20227.2	19407.3	19991.4	19868.3	1.09256	4366.73	2007.48	11385	19867.2	1.54511	1528.69	861.588	2064.54
23	3	20	3	0	neg_174	neg	174	5.106	483.069	[M-H]-	NA	0.217	204.61	neg-high-1	483.0687:24431 484.07205:7592 485.07541:11240	125.87373:1856 126.88029:518 127.87018:914 133.04005:3801 134.03804:4037 135.00127:29547 141.86624:377 143.86722:461 149.05827:307 153.01796:3382 158.84744:1009 160.84241:16228 161.84848:460 162.83908:16304 163.1635:27 163.847:337 164.83612:3555 164.9212:598 166.85181:453 168.98213:3 179.84161:53 179.89253:18 181.83839:19 183.91507:67 186.91443:133 191.94664:2 193.05046:411 194.92857:66 199.00867…	Unknown	0	0	24430.8	25841.1	26890.4	25954.2	26755.1	160101	16847.3	9791.25	7272.02	6309.52	11003.1	10508.1	9819.51	8941.86	8846.04	9648.64	10001.4	9315.48	9711.28	9778.83	9648.64	0	25974.3	40064.3	9823.71	9684.04	0	980.984	67229.2	947.723
23	3	20	3	0.000904905	neg_160	neg	160	5.11	461.104	[M+Hac-H]-	adduct linked to 153_[M+FA-H]-	0.913	1450.76	neg-high-1	461.10397:243655 462.10732:65384 463.11068:14727	125.87373:1856 126.88029:518 127.87018:914 133.04005:3801 134.03804:4037 135.00127:29547 141.86624:377 143.86722:461 145.93077:0 149.05827:307 150.0585:0 153.01796:3382 158.84744:1009 160.84241:16228 161.84848:460 162.83908:16304 163.11102:0 163.1635:27 163.847:337 164.83612:3555 164.9212:598 166.85181:453 168.98213:3 179.84161:53 179.89253:18 181.83839:19 183.91507:67 185.9346:0 186.91443:133 18…	Unknown	0	0	243655	244908	244918	247795	249670	41725.1	42629.1	170029	92663.1	69007.8	111386	101680	98117.4	92267.4	89014.1	107452	107336	107344	107916	105492	112140	0	246189	83210.8	98493	107947	0	2468.23	52906.5	8734.08
23	3	20	3	0.000904905	neg_153	neg	153	5.111	447.094	[M+FA-H]-	adduct linked to 160_[M+Hac-H]-; found in higher mz's MsMs_160; similar chromatogram in higher mz_174; found in higher mz's MsMs_174	0.696	263.85	neg-high-1	447.09323:75500 448.09658:21547 449.09994:4376	125.87373:1856 126.88029:518 127.87018:914 133.04005:3801 134.03804:4037 135.00127:29547 141.86624:377 143.86722:461 149.05827:307 153.01796:3382 158.84744:1009 160.84241:16228 161.84848:460 162.83908:16304 163.1635:27 163.847:337 164.83612:3555 164.9212:598 166.85181:453 168.98213:3 179.84161:53 179.89253:18 181.83839:19 183.91507:67 186.91443:133 191.94664:2 193.05046:411 194.92857:66 199.00867…	Unknown	0	0	75500.3	76626.7	78066.8	77366.2	77955.7	10264.9	10361.3	10535.8	10915	10608.1	71313.2	35294.4	26816.1	24120.8	23303	27951.3	27899.8	27443.5	28447.3	27326.7	27951.3	0	77103.1	10537	36169.5	27836.6	0	1063.11	251.409	20211.7
68	1	65	2	0	neg_52	neg	52	5.231	221.046	[M-H]-	NA	0.87	730.51	neg-high-1	221.04593:140438 222.04928:21006 223.05264:3429	107.01485:16498 112.90765:2797 112.98517:1741 125.87382:1213 127.86971:713 128.88925:965 130.89:641 132.90555:850 134.89598:795 135.00792:23855 141.86603:456 147.88562:1938 148.8875:183 149.88313:1734 151.88123:708 154.8978:218 163.00346:30548 164.00586:2480 166.85645:899 168.85463:763 170.85175:455 174.95763:14 174.99458:332 176.88637:475 178.88295:429 184.91873:163 191.00009:25328 191.10535:112…	Unknown	51.1025	0	140438	139611	1036510	423636	288939	24273.2	20069.6	18537.4	17542	16401.4	34066.8	31961.7	33257.5	32905.2	32269.6	49023.3	49466.4	48479.3	48926.4	49276	49023.3	25.5513	405827	19364.7	32892.2	49032.4	36.135	371834	3056.88	831.682
66	1	62	1	0	neg_43	neg	43	5.335	193.051	[M-H]-	ion correlated with 112; ion correlated with 115	0.087	250.23	neg-high-2	193.05035:22652 194.0537:3387 195.05706:0	102.95582:349 105.03397:365 110.91079:374 112.98537:1973 119.94524:821 121.02966:1193 121.94286:530 123.88004:432 125.87348:6842 125.95904:364 126.88287:886 127.86952:3778 128.89014:607 129.86914:658 130.92249:604 132.8933:519 132.92027:369 132.97844:366 133.02705:757 134.03847:2460 135.03825:314 135.90135:705 140.9184:392 140.95108:319 141.87221:939 143.8705:707 144.87132:1239 145.92728:606 146.…	Unknown	0.891945	0	538.949	659.393	832.429	1051.51	1405.5	176.96	219.06	319.019	462.531	668.413	2131.12	3173.14	4403.2	5339.74	6202.03	7699.03	7709.47	7999.78	7203.67	7936.24	7699.03	0.445973	897.557	369.197	4249.85	7707.87	0.6307	343.247	200.16	1633.3
18	1	17	1	0	neg_152	neg	152	5.536	447.093	[M-H]-	NA	0.696	312.51	neg-high-1	447.09351:96211 448.09686:26802 449.10022:5834	101.9407:5 112.98611:195 119.94724:1252 125.8731:428 146.9644:456 164.92802:130 177.84454:2 179.05672:6 179.84395:8 180.88179:6 187.92726:1 203.90329:0 206.97159:250 207.91582:2 246.91797:0 284.03555:49595 285.04095:17488 327.02927:401 413.75513:1 447.09351:9016	Unknown	0	0	28228.7	32429.5	38521.5	46182.5	53342.7	7303.77	7917.32	8674.4	10300	10921.2	24623.1	24888.6	25173.6	25843.7	24960.8	32755.3	33641.9	32063.2	32697.8	32863.7	32755.3	0	39741	9023.36	25098	32796.2	0	10173.2	1543.86	460.973
10	2	9	2	0	neg_14	neg	14	5.766	144.144	[M-H]-	NA	0.217	1029.76	neg-high-1	144.14418:51865 145.14753:0 146.15089:316	112.91204:2218 114.03461:4253 114.92756:1435 115.04176:59173 115.131:387 116.04913:16367 119.94631:78 125.87286:2475 126.03587:16486 126.88731:475 127.86987:1517 128.89157:425 129.86765:315 130.89238:311 132.8922:976 132.91328:1050 134.89432:1035 136.90663:320 142.03223:5119 143.03761:1753 144.04584:47285 144.14418:1864	Unknown	0	0	51864.9	51326.2	51990.9	50581.7	51677.3	711.672	405.075	733.228	221.893	92.5772	450.114	427.054	664.913	955.498	407.672	6286.08	17428	116.273	17774.2	319.209	6286.08	0	51488.2	432.889	581.05	8034.97	0	565.348	286.805	233.54
10	2	9	2	0	neg_13	neg	13	5.767	144.046	[M-H]-	similar chromatogram in higher mz_14; found in higher mz's MsMs_14	0.913	3988.91	neg-high-1	144.04584:694212 145.04919:80074 146.05255:4850	112.91204:2218 114.03461:4253 114.92756:1435 115.04176:59173 115.131:387 116.04913:16367 119.94631:78 125.87286:2475 126.03587:16486 126.88731:475 127.86987:1517 128.89157:425 129.86765:315 130.89238:311 132.8922:976 132.91328:1050 134.89432:1035 136.90663:320 142.03223:5119 143.03761:1753 144.04584:47285 144.14418:1864	Unknown	50.7738	56.5548	694212	685863	691557	693635	3106268	273086	191324	157645	141688	127724	237911	229812	226589	225222	228475	329101	326778	330376	329109	326376	329101	53.6643	1.17431e+06	178293	229602	328474	4.08777	1.08e+06	58049.3	4965.55
31	1	28	1	0	neg_186	neg	186	5.857	515.119	[M-H]-	NA	0.217	324.38	neg-high-1	515.11975:41288 516.1231:15176 517.12646:3128	112.98583:2946 115.03934:32 119.94362:568 125.87334:299 127.87039:315 135.04442:1971 144.04572:641 145.05052:130 146.96387:545 161.02106:0 161.30705:6 164.92278:100 173.04568:18526 178.97745:3 179.0558:1391 181.84184:0 187.93655:0 191.03618:3293 202.07652:0 202.10649:0 202.22711:0 203.90161:11 205.95653:0 206.85754:0 206.9738:2 207.83737:0 207.92865:1 208.83328:0 209.83292:0 213.93979:0 215.86899…	Unknown	0	0	6172.74	7315.82	9057.31	10895.8	13281.9	2122.41	2583.87	3124.81	3507.15	4321.83	10515.9	11243.4	11850.2	11562.5	11811.5	10764.2	10663.7	10927	10681.3	10675.5	10764.2	0	9344.71	3132.01	11396.7	10746	0	2835.82	847.971	548.746
46	1	43	1	0	neg_220	neg	220	5.891	645.158	[M-H]-	NA	0.217	138.08	neg-high-1	645.15875:17755 646.1621:6793 647.16546:9012	119.94907:1176 125.87309:186 127.86964:292 136.90627:13 140.95766:3 144.04602:63 146.96536:916 162.94067:448 164.9234:75 178.97762:5 179.04915:6898 180.89551:20 193.97395:2 203.90433:11 206.97523:4 207.9276:2 219.85442:5 246.91457:15 301.07294:33180 353.08749:2250 354.09903:337 609.18188:3613 610.18542:1031 611.19104:324	Unknown	0	0	17754.7	18339.1	17610.8	18031.6	18062.1	2050.5	2057.47	2110.91	2213.56	2139.02	10584.3	5780.33	5322.61	4611.92	4418.34	6210.37	6030.86	6224.3	6208.2	6090.74	6210.37	0	17959.7	2114.29	6143.49	6162.47	0	284.306	66.6608	2542.05
73	1	70	1	0	neg_6	neg	6	6.032	121.03	[M-H]-	ion correlated with 71; ion correlated with 76; similar chromatogram in higher mz_71; found in higher mz's MsMs_71; similar chromatogram in higher mz_76; found in higher mz's MsMs_76; found in higher mz's MsMs_78	0.217	256.37	neg-high-1	121.02996:28716 122.03331:3031 123.03667:367	112.98639:2341 119.94604:327 121.02996:15095 121.12147:475	Unknown	16.1519	22.4854	2255.42	2846.07	3518.65	4356.27	5359.58	751.578	980.562	1175.93	1393.53	1926.03	4378.41	5631.19	5627.53	7012.51	6548.17	9919.89	10136.3	9808.06	9652.71	9970.01	9919.89	19.3186	3667.2	1245.53	5839.56	9901.15	4.47846	1227.64	448.336	1012.58
64	3	60	4	0.00108589	neg_10	neg	10	6.375	133.03	[M-H]-	ion correlated with 91; adduct linked to 41_[M+Hac-H]-; found in higher mz's MsMs_41; found in higher mz's MsMs_44; found in higher mz's MsMs_88; similar chromatogram in higher mz_91; found in higher mz's MsMs_91; similar chromatogram in higher mz_18; similar chromatogram in higher mz_44; similar chromatogram in higher mz_111; found in higher mz's MsMs_114; found in higher mz's MsMs_111; found in…	0.696	631.32	neg-high-1	133.02959:51642 134.03294:40107 135.0363:3180	104.02665:5655 105.03702:10821 106.04447:11419 108.02129:7514 109.03188:772 115.01977:5712 121.03076:649 126.87839:923 128.88184:571 132.02127:48380 132.9084:763 133.02959:600886	Unknown	3.89711	0	4623.31	5973.2	7030.29	8770.82	10926.7	2529.18	3185.74	4264.48	5247.19	6527.16	14240.1	17055.8	18596.4	19361.2	20499.3	25390.7	25306.4	25704.6	24894.6	25315.2	25390.7	1.94856	7464.87	4350.75	17950.6	25333.7	2.75568	2458.57	1598.68	2422.37
64	3	60	4	0.00108589	neg_41	neg	41	6.375	193.051	[M+Hac-H]-	adduct linked to 10_[M-H]-	0.913	17234.2	neg-high-1	193.05095:2229852 194.0543:289574 195.05766:32768	104.02665:5655 105.03702:10851 106.04447:11437 108.02129:7532 109.03188:787 115.01977:5651 121.03076:625 125.87385:43 126.87839:984 127.87176:163 128.88184:602 132.02127:48392 132.9084:835 133.02959:600908 134.03712:144824 134.1593:23 134.89586:787 135.04221:12914 136.03011:2240 137.02477:1038 147.88554:777 149.05795:690 149.88249:792 155.91222:563 156.89359:4557 157.90302:459 158.84737:3841 160.…	Unknown	37.6985	0	932891	1057591	1170899	1295682	1428296	310238	334608	357033	384576	405505	780590	799837	822933	835704	837435	1131570	1128256	1135429	1125050	1123927	1131570	18.8492	1.17707e+06	358392	815300	1.1293e+06	26.6568	194371	38051.1	24537.8
64	3	60	4	0	neg_44	neg	44	6.376	193.163	[M-H]-	NA	0.696	1762.96	neg-high-1	193.16287:188651 194.16622:0 195.16958:0	104.02665:5655 105.03702:10851 106.04447:11437 108.02129:7532 109.03188:787 115.01977:5651 121.03076:625 125.87385:43 126.87839:984 127.87176:163 128.88184:602 132.02127:48392 132.9084:835 133.02959:600907 134.03712:144824 134.1593:23 134.89586:787 135.04221:12914 136.03011:2240 137.02477:1038 147.88554:777 149.05795:690 149.88249:792 155.91222:563 156.89359:4557 157.90302:459 158.84737:3841 160.…	Unknown	0	0	188651	189954	189548	188541	190444	1193474	29529.9	1545.82	13182.1	18272.7	62739.3	61021.6	58038.6	58400.3	60576.9	88935.1	88116.1	89252.7	88833.6	87991.5	88935.1	0	189428	251201	60155.3	88677.4	0	823.503	526843	1947.15
69	2	66	2	0	neg_53	neg	53	6.499	231.078	[M-H]-	similar chromatogram in higher mz_137	0.217	1001.54	neg-high-1	231.07767:43525 232.08102:7326 233.08438:971	112.98486:991 119.94472:515 123.8805:288 125.87311:1952 126.88572:325 127.87017:1201 128.89088:274 130.92705:2 132.9111:270 134.0379:1663 146.93063:1 147.89163:340 149.88562:466 158.84763:315 160.84195:6613 161.02563:1265 161.84808:227 162.83929:5759 162.94655:5 164.8364:1860 164.92699:369 166.85524:1466 168.85439:674 169.00755:3 170.85081:411 171.88956:279 173.8839:427 179.0549:2094 187.93535:2 …	Unknown	0	0	43524.7	43256	43621.1	42129.1	44328.3	3995.75	4097.29	17041.2	8854.94	6593.52	11820.5	10887.3	10057.4	9465.44	9419.3	13232.4	13493.5	12983.6	13423.9	13276	13232.4	0	43371.8	8116.55	10330	13273.6	0	799.73	5377.04	1022.65
69	2	66	2	0	neg_137	neg	137	6.506	423.086	[M-H]-	NA	0.217	192.68	neg-high-1	423.08453:25496 424.08788:7302 425.09124:12088	112.98486:991 119.94472:515 123.8805:288 125.87311:1952 126.88572:325 127.87017:1201 128.89088:274 130.92705:2 132.9111:270 134.0379:1663 146.93063:1 147.89163:340 149.88562:466 158.84763:315 160.84195:6613 161.02563:1265 161.84808:227 162.83929:5759 162.94655:5 164.8364:1860 164.92699:369 166.85524:1466 168.85439:674 169.00755:3 170.85081:411 171.88956:279 173.8839:427 179.0549:2094 187.93535:2 …	Unknown	0	0	951.719	1172.51	1401.5	1884.17	2367.75	395.841	485.386	647.795	896.001	1239	3530.92	5048.21	6263.26	7033.49	6815.11	8928.69	9061.56	8997.75	8552.89	9442.56	8928.69	0	1555.53	732.805	5738.2	8985.35	0	570.683	340.902	1454.42
56	3	53	3	0	neg_151	neg	151	6.63	445.077	[M-H]-	ion correlated with 251; found in higher mz's MsMs_251; similar chromatogram in higher mz_250; found in higher mz's MsMs_250	0.913	544.68	neg-high-1	445.07767:97159 446.08102:25409 447.08438:5459	108.89992:645 112.98602:1232 113.02232:8833 119.94671:1415 125.87327:177 127.86994:48 140.95602:14 141.87083:255 144.86696:233 175.02144:1988 177.84496:6 177.95474:2 179.05614:274 193.86697:6 197.06543:367 198.94133:4 221.83858:7 267.0332:2690 268.03604:1239 269.04578:72765 269.22235:31 270.05069:11355 271.05127:1692 443.06024:280 445.07767:17750	Unknown	31.7176	47.4524	10672.5	12775.4	15581.2	18730.1	23697.7	4804.62	6110.4	7254.52	8945.38	11043.1	27571.9	30032.8	32586.3	34828.8	34462	35678.6	35376.3	36204.6	35132.5	35906.6	35678.6	39.585	16291.4	7631.61	31896.3	35662.9	11.1261	5129.31	2439.91	3075.37
56	3	53	3	0	neg_250	neg	250	6.644	919.49	[M-H]-	similar chromatogram in higher mz_251	0.478	742.94	neg-high-1	919.48901:58068 920.49236:33443 921.49572:10665	113.02409:8833 119.94885:922 125.87314:629 127.87066:466 135.90488:17 141.86729:459 144.04854:40 145.93005:0 160.97852:0 161.14673:0 162.97542:0 175.02229:2060 176.961:94 177.84468:13 178.83301:38 178.97774:2 179.05762:400 179.08739:0 180.88513:5 181.84094:0 191.94261:0 196.98462:0 197.04648:401 198.70052:0 199.15579:0 202.11981:0 202.17438:0 202.22261:0 203.80154:27 203.90202:0 204.87137:0 205.8…	Unknown	0	0	27067	30025.2	33972	37786.4	42145.2	5353.83	5442.89	5959.65	6658.51	6971.42	13950.1	14621.7	14854.8	14806	14844.2	19537.1	19772.2	19348.4	19413.3	19208.2	19537.1	0	34199.2	6077.26	14615.4	19469.4	0	6007.25	720.589	383.608
56	3	53	3	0	neg_251	neg	251	6.645	955.467	[M-H]-	ion correlated with 151	0.696	1174.9	neg-high-1	955.46674:101012 956.47009:59889 957.47345:59835	113.02409:8833 119.94885:922 125.87314:629 127.87066:466 135.90488:17 141.86729:459 144.04854:40 145.93005:0 160.97852:0 161.14673:0 162.97542:0 175.02229:2060 176.961:94 177.84468:13 178.83301:38 178.97774:2 179.05762:400 179.08739:0 180.88513:5 181.84094:0 191.94261:0 196.98462:0 197.04648:401 198.70052:0 199.15579:0 202.11981:0 202.17438:0 202.22261:0 203.80154:27 203.90202:0 204.87137:0 205.8…	Unknown	0	0	14848	18105.9	21877.2	27068	33063.7	4489.8	5398.86	6508.09	8063.42	9729.46	21797.1	24187.7	26450.2	26476.6	27927	35233.2	35163.3	35508.5	34745.8	34525.7	35233.2	0	22992.5	6837.93	25367.7	35068.3	0	7236.96	2095	2402.8
9	3	8	3	0.0076012	neg_141	neg	141	6.836	428.12	[M+K-2H]-	ion correlated with 96; adduct linked to 121_[M-H]-	0.217	301.82	neg-high-1	428.12048:35509 429.12383:10205 430.12719:1844	112.91177:1000 123.88548:215 125.87349:94 126.88504:123 127.86982:486 128.87959:161 130.91373:329 132.89403:425 134.89386:321 141.87099:74 143.86681:110 145.93042:0 146.96219:647 147.88969:521 155.91289:299 162.97794:0 163.00916:0 163.08614:0 163.12901:0 164.92598:233 166.85535:488 171.88904:766 173.8869:446 175.90842:4 179.98042:0 181.84175:0 182.93355:442 184.92799:241 187.86887:511 187.92953:0…	Unknown	0	0	3930.51	4750.53	5935.55	6987.93	8517.78	1442.57	1828.7	2193.84	2864.18	3074.02	7968.77	8746.34	10325.1	10296.9	10445.8	13360.2	12980	13772.2	13016.4	13276.2	13360.2	0	6024.46	2280.66	9556.58	13294.2	0	1813.86	686.316	1129.94
9	3	8	3	0.0076012	neg_121	neg	121	6.846	390.147	[M-H]-	similar chromatogram in higher mz_139; found in higher mz's MsMs_139; adduct linked to 141_[M+K-2H]-; found in higher mz's MsMs_141	0.696	485.42	neg-high-1	390.14621:73554 391.14956:21641 392.15292:3576	112.91177:1096 123.88548:301 125.87349:1997 126.88504:269 127.86982:1740 128.87959:263 130.91373:258 132.89403:432 134.89386:469 140.95076:0 141.87099:331 143.86681:393 145.93042:0 146.96219:331 147.88969:640 162.97794:0 163.00916:0 163.08614:0 163.12901:0 166.85535:731 171.88904:185 175.90842:5 179.98042:0 181.84175:0 182.93355:298 185.88661:0 187.92953:0 187.97523:0 191.95332:0 193.9921:0 198.9…	Unknown	0	0	13054.5	15596	18776.2	22046.4	26823.3	3799.67	4165	5350.09	6445.71	7179.06	16647.4	17716.3	18715.8	19381	20017.9	26642.6	26663.6	26574.9	26040.8	27421.4	26642.6	0	19259.3	5387.9	18495.7	26664.3	0	5411.45	1444.52	1339.11
9	3	8	3	0	neg_139	neg	139	6.847	426.123	[M-H]-	NA	0.696	860.17	neg-high-1	426.12265:104066 427.126:31641 428.12936:43226	112.91177:1000 123.88548:215 125.87349:94 126.88504:123 127.86982:486 128.87959:161 130.91373:329 132.89403:425 134.89386:321 141.87099:74 143.86681:110 145.93042:0 146.96219:647 147.88969:521 155.91289:299 162.97794:0 163.00916:0 163.08614:0 163.12901:0 164.92598:233 166.85535:488 171.88904:766 173.8869:446 175.90842:4 179.98042:0 181.84175:0 182.93355:442 184.92799:241 187.86887:511 187.92953:0…	Unknown	0	0	21068.4	25112.2	30409.3	36502.4	43467.2	6492.63	7426.29	9256.77	10586.4	11514.7	26527.3	28149.1	29650.4	29317	31113	38449.8	37716.9	39293.8	38128.6	37834.7	38449.8	0	31311.9	9055.36	28951.3	38312.3	0	8928.53	2100.86	1718.62
95	1	89	1	0	neg_96	neg	96	6.884	329.067	[M-H]-	ion correlated with 141	0.478	270.17	neg-high-1	329.06754:43125 330.07089:8558 331.07425:2066	145.92984:0 146.96495:1009 152.96362:0 155.90891:390 162.83899:226 162.99055:0 164.83644:9 170.84921:365 171.88892:990 172.83951:331 173.88696:555 177.95201:0 181.83968:0 182.93364:441 184.92348:328 185.93527:3 187.86493:395 187.93726:0 191.94826:0 195.81143:3715 196.99934:0 197.80856:4218 198.90733:1487 199.04822:690 199.117:0 199.80553:2115 200.91257:527 201.80228:429 201.95081:0 201.98372:4 20…	Unknown	0	0	43125.4	44107	43360.3	43600.1	44011.3	38544.6	11950.7	8665.97	6513.94	5821.55	10276.9	10097.2	9439.06	9489.23	9977.93	19028.2	18911.4	19007.6	18903.4	19195.4	19028.2	0	43640.8	14299.4	9856.08	19012.4	0	418.512	13762	373.699
42	1	39	1	0	neg_211	neg	211	6.982	579.207	[M-H]-	ion correlated with 106	0.217	110.12	neg-high-1	579.20789:21854 580.21124:9007 581.2146:2099	101.93876:454 110.90649:356 112.90716:353 112.98544:2739 119.94954:538 121.02922:825 121.94617:316 123.88116:677 125.87318:9610 126.88067:924 126.96037:324 127.87059:4973 128.88632:638 129.86613:757 130.92265:572 134.99123:320 135.905:670 136.90887:469 140.9545:384 141.8678:747 142.94141:345 143.86601:675 144.04567:493 144.87125:1257 145.93233:732 146.86656:1193 146.96571:763 148.87404:400 148.95…	Unknown	0	0	21854.3	22031	22250.5	22586.1	112761	6232.5	4814.14	3642.97	3253.29	2701.17	5420.32	5570.42	5204.65	5741.32	5968.56	8119.67	8331.9	7853.2	7993.44	8224.97	8119.67	0	40296.5	4128.81	5581.05	8107.14	0	40509.6	1408.54	293.034
7	1	49	4	0	neg_122	neg	122	7.01	391.13	[M-H]-	ion correlated with 224	0.696	493.68	neg-high-1	391.13034:62293 392.13369:18417 393.13705:3447	119.95153:2101 121.94384:421 125.87379:1096 126.88234:245 127.86991:902 135.90306:281 143.8633:226 158.84731:158 163.84665:83 164.83635:168 164.92549:137 185.9422:5 188.90916:0 198.98451:3 210.94472:15 211.94646:2 226.83041:1 238.89442:14 347.14017:49050 348.14349:11610 349.14417:1778 367.12805:82128 391.13034:1073	Unknown	0	0	4891.45	5913.13	7288.65	9101.93	11360.7	1778.86	2176.17	2965.68	3670.83	4602.91	11772.6	13763	15584.7	16445.4	17257.8	23201.9	23193.8	23389.3	22519.2	23426.9	23201.9	0	7711.18	3038.89	14964.7	23155.5	0	2579.53	1138.29	2206.18
52	2	49	4	0	neg_224	neg	224	7.028	675.229	[M-H]-	ion correlated with 122; similar chromatogram in higher mz_244; found in higher mz's MsMs_244	0.478	350.07	neg-high-1	675.22882:60069 676.23217:26064 677.23553:7324	101.9417:7 108.90479:585 119.94762:2281 121.94099:547 125.87379:2963 126.88264:457 127.87072:1983 129.86813:324 135.90248:357 141.86806:464 143.86853:419 145.93073:0 160.94359:17966 162.97876:0 164.92433:485 174.95644:1594 175.91057:0 177.84532:1340 177.94464:0 179.05591:651 181.84059:0 185.93425:103 187.94418:0 191.95111:0 194.05881:0 196.94684:36 202.05806:43 202.14258:0 202.20628:0 203.90453:0…	Unknown	0	0	60069.4	57776.1	58154.1	59832.6	59855.6	6804.64	6832.96	7032.42	82820.3	16868.4	22264.8	17280.9	16109.5	15422.4	14874.5	20370.9	20591.3	20052.5	20704.5	19856.1	20370.9	0	59137.5	24071.7	17190.4	20324.4	0	1082.56	33124.6	2975.52
52	2	49	4	0	neg_244	neg	244	7.03	873.258	[M-H]-	NA	0.696	560.69	neg-high-1	873.25916:128304 874.26251:66960 875.26587:67658	101.9417:7 108.90479:585 119.94762:2281 121.94099:547 125.87379:2963 126.88264:457 127.87072:1983 129.86813:324 135.90248:357 141.86806:464 143.86853:419 145.93073:0 160.94359:17966 162.97876:0 164.92433:485 174.95644:1594 175.91057:0 177.84532:1340 177.94464:0 179.05591:651 181.84059:0 185.93425:103 187.94418:0 191.95111:0 194.05881:0 196.94684:36 202.05806:43 202.14258:0 202.20628:0 203.90453:0…	Unknown	0	0	178350	163636	153682	148564	146777	15385	14968.4	14727.6	14582.9	14355.6	30875.1	30219.1	30590.1	31223.1	31039.6	42743.7	42570.2	42723.3	42318.6	42719.2	42727.3	0	158202	14803.9	30789.4	42633.7	0	13032.1	393.817	394.641
40	6	37	6	0	neg_126	neg	126	7.082	395.077	[M-H]-	ion correlated with 209; ion correlated with 207; similar chromatogram in higher mz_197; similar chromatogram in higher mz_209	0.217	180.94	neg-high-1	395.07681:19328 396.08016:5469 397.08352:1144	101.94395:345 102.95368:428 104.9557:366 108.90482:403 110.90551:417 112.98676:2284 119.94537:1078 121.02887:387 123.87722:1432 124.95609:339 125.87342:18431 125.97108:708 126.87827:1110 126.94965:402 127.87056:11198 128.032:393 128.88293:492 129.86679:1795 130.92284:337 132.9131:345 134.99448:440 135.90193:690 137.89799:842 140.95146:410 141.86877:1446 141.9104:341 143.86572:720 144.04115:485 14…	Unknown	0	0	19328.5	19632.8	19728.3	18977.6	19833.1	3699.1	3817.68	4196.02	3977.96	36733.4	14069.7	9769.73	7878.47	7332.28	7685.66	8934.43	9112.02	8627.43	9081.54	8765.29	8934.43	0	19500.1	10484.8	9347.17	8909.19	0	347.509	14674.6	2804.39
40	6	37	6	0	neg_209	neg	209	7.082	578.143	[M-H]-	ion correlated with 126; ion correlated with 207	0.217	88.09	neg-high-1	578.14282:20058 579.14617:0 580.14953:0	101.94395:345 102.95368:428 104.9557:366 108.90482:403 110.90551:417 112.98676:2284 119.94537:1078 121.02887:387 123.87722:1432 124.95609:339 125.87342:18431 125.97108:708 126.87827:1110 126.94965:402 127.87056:11198 128.032:393 128.88293:492 129.86679:1795 130.92284:337 132.9131:345 134.99448:440 135.90193:690 137.89799:842 140.95146:410 141.86877:1446 141.9104:341 143.86572:720 144.04115:485 14…	Unknown	0	0	2014.56	2403.28	2935.24	3637.05	4513.56	1103.54	1458.94	1926.39	2296.68	2785.81	6143.07	7202.99	7667.94	7772.44	8439.65	9648.97	9309.56	10032.6	9441.85	9545.27	9648.97	0	3100.74	1914.27	7445.22	9604.53	0	997.159	665.315	851.445
40	6	37	6	0.00633433	neg_210	neg	210	7.093	579.207	[M+FA-H]-	adduct linked to 207_[M+K-2H]-	0.217	123.7	neg-high-1	579.20679:36755 580.21014:15026 581.2135:3932	101.94108:533 102.955:397 108.89827:324 110.90768:492 112.90761:326 112.98564:2644 119.94759:482 121.03112:504 123.88023:822 125.87317:17953 125.98935:434 126.87721:960 127.87016:10196 128.8831:645 129.86746:1819 129.91299:367 130.88739:326 130.92413:402 132.91208:324 134.98492:383 135.9035:1005 136.90813:445 137.89824:405 140.95361:613 141.8676:1128 142.93275:304 143.86859:1277 144.05084:308 144…	Unknown	0	0	116028	82982.4	67059.3	55993.4	51193.4	5653.88	5516.84	5334.67	5142.69	4908.42	9664.92	9961.28	9639.11	9666.14	10103.8	13512.1	13382.1	13595.6	13435.9	13532.3	13512.1	0	74651.4	5311.3	9807.06	13495	0	26160.5	296.181	212.211
40	6	37	6	0	neg_197	neg	197	7.094	542.167	[M-H]-	ion correlated with 206; found in higher mz's MsMs_206; found in higher mz's MsMs_210; found in higher mz's MsMs_209; found in higher mz's MsMs_207	0.696	533.49	neg-high-1	542.16632:60348 543.16967:21412 544.17303:4112	101.94395:345 102.95368:428 104.9557:366 108.90482:403 110.90551:417 112.98676:2284 119.94537:1078 121.02887:387 123.87722:1432 124.95609:339 125.87342:18431 125.97108:708 126.87827:1110 126.94965:402 127.87056:11198 128.032:393 128.88293:492 129.86679:1795 130.92284:337 132.9131:345 134.99448:440 135.90193:690 137.89799:842 140.95146:410 141.86877:1446 141.9104:341 143.86572:720 144.04115:485 14…	Unknown	0	0	3592.24	4399.65	5461.89	6722.41	8629.68	2125.3	2615.55	3538.05	4826.24	6381.03	15022.3	18341	21149.8	23116.8	24119.5	28068.6	27910	28619	27275.2	28268.6	28068.6	0	5761.17	3897.23	20349.9	28035	0	1987.45	1727.99	3705.55
40	6	37	6	0.00633433	neg_207	neg	207	7.096	571.176	[M+K-2H]-	ion correlated with 126; ion correlated with 209; adduct linked to 210_[M+FA-H]-; found in higher mz's MsMs_210; found in higher mz's MsMs_209	0.217	171.28	neg-high-1	571.17786:25747 572.18121:9406 573.18457:1676	101.94108:533 102.955:397 108.89827:324 110.90768:492 112.90761:326 112.98564:2644 119.94759:482 121.03112:504 123.88023:822 125.87317:17953 125.98935:434 126.87721:960 127.87016:10196 128.8831:645 129.86746:1819 129.91299:367 130.88739:326 130.92413:402 132.91208:324 134.98492:383 135.9035:1005 136.90813:445 137.89824:405 140.95361:613 141.8676:1128 142.93275:304 143.86859:1277 144.05084:308 144…	Unknown	0	0	3448.8	4116.12	5109.36	6281.08	7449.08	1008.1	1365.36	1492.53	1809.91	2383.16	5476.17	5886.31	6515.98	6580.73	6750.27	8885.97	8694.51	9051.34	8622.92	9124.9	8885.97	0	5280.89	1611.81	6241.89	8877.6	0	1615.87	518.086	538.784
40	6	37	6	0	neg_206	neg	206	7.097	569.18	[M-H]-	ion correlated with 197; found in higher mz's MsMs_210; found in higher mz's MsMs_209; found in higher mz's MsMs_207	0.478	402.88	neg-high-1	569.17902:70684 570.18237:24668 571.18573:31642	101.94108:533 102.955:397 108.89827:324 110.90768:492 112.90761:326 112.98564:2644 119.94759:482 121.03112:504 123.88023:822 125.87317:17953 125.98935:434 126.87721:960 127.87016:10196 128.8831:645 129.86746:1819 129.91299:367 130.88739:326 130.92413:402 132.91208:324 134.98492:383 135.9035:1005 136.90813:445 137.89824:405 140.95361:613 141.8676:1128 142.93275:304 143.86859:1277 144.05084:308 144…	Unknown	0	0	16867.9	19436.8	22134	26827.2	31320.9	3929.38	4505.68	4998.75	5956.27	6668.72	15040.7	15770.1	17149.5	16654.6	17836.2	23339.7	23131	23470.6	22818.5	23603.9	23339.7	0	23317.4	5211.76	16490.2	23283.9	0	5797.2	1102.89	1105.99
53	3	50	3	0	neg_248	neg	248	7.198	900.276	[M-H]-	NA	0.217	421.22	neg-high-1	900.27692:25307 901.28027:14063 902.28363:5011	112.98569:2392 119.94905:1030 158.84836:428 160.84254:5831 162.83919:6421 164.83655:2668 179.84242:4 198.8074:0 649.17804:6962 650.1814:2289 651.18768:739 675.22961:453771 676.2323:164129 677.23431:40909 677.52704:481 677.57867:491 678.23602:7502 679.24005:1322 837.27661:507 838.28247:324 859.23755:656 861.23755:8129 862.24615:3604 865.21686:5 873.25928:5756 874.26288:2612 875.25903:2761 876.2599…	Unknown	0	0	25306.9	24631.8	25363.2	25219.5	26413.3	3350.5	3155.66	3346.49	3431.36	44080.2	15316.6	9910.09	7749.69	7782.47	7600.32	9355.31	9620.09	8957.22	9442.72	9243.19	9355.31	0	25386.9	11472.9	9671.83	9328.97	0	643.938	18228.4	3296.78
53	3	50	3	0	neg_245	neg	245	7.201	873.259	[M-H]-	NA	0.913	997.89	neg-high-1	873.25928:257898 874.26263:133251 875.26599:139323	112.98569:2392 119.94905:1030 158.84836:428 160.84254:5831 162.83919:6421 164.83655:2668 179.84242:4 198.8074:0 649.17804:6962 650.1814:2289 651.18768:739 675.22961:453771 676.2323:164129 677.23431:40909 677.52704:481 677.57867:491 678.23602:7502 679.24005:1322 837.27661:507 838.28247:324 859.23755:656 861.23755:8129 862.24615:3604 865.21686:5 873.25928:5756	Unknown	0	0	257898	255504	259616	258199	261009	29269.4	128593	64612.2	45383.8	38957.7	75006.4	70033.9	67731.6	65820.5	66640	89834.3	89805.8	89278.3	89222.7	89478.5	89834.3	0	258445	61363.3	69046.5	89575.6	0	2058.75	39742.3	3688.6
53	3	50	3	0	neg_225	neg	225	7.201	675.229	[M-H]-	found in higher mz's MsMs_245; found in higher mz's MsMs_248	0.913	652.1	neg-high-1	675.22961:146291 676.23296:63161 677.23632:16182	112.98569:2392 119.94905:1030 158.84836:428 160.84254:5832 162.83919:6422 164.83655:2669 179.84242:4 198.8074:0 649.17804:6963 650.1814:2289 651.18768:739 675.22961:453818	Unknown	0	0	11565.7	13883.6	17208.8	21083.3	27036.6	3669.4	4704.53	6250.23	7953.5	10080.4	25880.9	30580.8	35098.4	36459.9	38579.6	50304.8	49977.9	51039.1	48901.7	50499	50304.8	0	18155.6	6531.61	33319.9	50171.2	0	6124.07	2560.54	5087.47
57	4	54	4	0	neg_252	neg	252	7.271	957.505	[M-H]-	ion correlated with 181; found in higher mz's MsMs_253	0.217	259.03	neg-high-1	957.50507:16142 958.50842:10861 959.51178:3558	102.95344:938 110.90249:149 112.98566:1478 119.94799:2267 126.87745:140 135.90259:317 141.86896:128 143.86722:227 144.87109:881 145.93085:0 146.86671:1090 146.96208:515 163.84637:109 169.95279:0 171.04347:297 171.88864:1086 173.88452:931 175.91188:0 177.94275:0 181.84261:0 184.96744:0 185.9384:0 188.91193:0 193.05203:371 194.92918:0 196.66806:0 196.9427:0 197.01743:0 198.90422:9 198.98424:0 199.1…	Unknown	60.7708	0	16141.8	17742.4	16576.5	16864.8	17218.2	1973.61	1937.74	2179.44	1962.37	2201.13	4383.51	11415.6	5248.06	4389.14	4348.21	6285.89	6058.76	6116.07	6496.91	6213.2	6285.89	30.3854	16908.7	2050.86	5956.91	6242.79	42.9715	610.595	128.168	3074.97
57	4	54	4	0	neg_253	neg	253	7.272	993.482	[M-H]-	NA	0.696	1355.46	neg-high-1	993.48364:132919 994.48699:84410 995.49035:81447	102.95344:947 110.90249:176 112.98566:1383 119.94799:2059 125.87334:272 126.87745:192 127.8699:440 128.87474:186 129.86702:152 135.90259:325 141.86896:216 143.86722:256 144.87109:881 146.86671:1068 146.96208:329 163.84637:175 171.04347:297 171.88864:1043 173.88452:899 175.91188:1 184.96744:3 193.05203:383 194.92918:0 198.98424:4 199.15773:2 200.80554:2 201.97377:2 203.83759:8 206.04399:372 210.94…	Unknown	0	0	132918	135130	136642	137286	134934	14670.2	14548.5	14739.1	14426.5	49870.3	52955.6	39549.3	35686.9	33843.7	33407.6	45237.5	44861.8	44945.2	45344.8	44413.4	45237.5	0	135382	21650.9	39088.6	45006.7	0	1699.08	15775.6	8121.88
57	4	54	4	0	neg_181	neg	181	7.28	488.146	[M-H]-	found in higher mz's MsMs_252	0.217	250.87	neg-high-1	488.14603:20464 489.14938:6452 490.15274:1945	112.98495:1957 119.94899:876 123.87817:47 125.87328:413 126.88007:226 127.87113:443 128.88132:187 129.86754:118 141.86957:161 143.8671:213 144.87303:1077 146.86632:1206 146.96771:719 150.89546:295 156.89589:302 160.94545:14 164.92325:185 171.05431:228 171.8876:1358 173.88353:1054 174.95509:13 180.83859:9 180.93166:2 189.85963:42 193.04959:309 194.92615:7 197.08011:3 198.91779:352 199.03606:8 200.…	Unknown	0	0	20464.1	20455.6	20635.7	20841.3	20908	2827.32	2980.96	2974.85	2987.46	7403.57	8812.46	6784.6	6292.2	5756.51	5968.98	8784.67	8683.13	8677.85	8677.15	8878.05	8784.67	0	20660.9	3834.83	6722.95	8747.59	0	209.24	1996.1	1230.64
57	4	54	4	0	neg_178	neg	178	7.289	486.148	[M-H]-	similar chromatogram in higher mz_253; found in higher mz's MsMs_253; found in higher mz's MsMs_252; found in higher mz's MsMs_181; similar chromatogram in higher mz_252	0.696	337.8	neg-high-1	486.14859:53298 487.15194:16785 488.1553:26601	112.98495:1957 119.94899:876 123.87817:47 125.87328:413 126.88007:226 127.87113:443 128.88132:187 129.86754:118 141.86957:161 143.8671:213 144.87303:1077 146.86632:1206 146.96771:719 150.89546:295 156.89589:302 160.94545:14 164.92325:185 171.05431:228 171.8876:1358 173.88353:1054 174.95509:13 180.83859:9 180.93166:2 189.85963:42 193.04959:309 194.92615:7 197.08011:3 198.91779:352 199.03606:8 200.…	Unknown	0	0	53298.1	53680.4	53379.2	53578.2	54488	7580.58	7379.95	8023.3	7514.53	22419.1	25455	19944.9	17854	17042.4	17076.2	22150.6	22517.9	21573.7	22330.9	22156.7	22150.6	0	53684.8	10583.5	19474.5	22146.7	0	474.201	6620.72	3545.45
28	4	25	4	0.0130306	neg_145	neg	145	7.35	437.145	[M-H]-	adduct linked to 175_[M+FA-H]-; adduct linked to 170_[M+K-2H]-	0.435	352.3	neg-high-1	437.14499:38716 438.14834:11716 439.1517:2334	101.02448:309 102.9486:305 107.03606:352 108.90122:303 112.98518:2019 113.02118:1162 119.03571:1477 119.94582:950 121.03162:526 121.96066:310 123.88173:952 125.87286:17949 126.88036:1015 126.96043:322 127.86998:10669 127.95231:656 128.87534:536 129.8681:1636 130.92627:443 131.0327:407 132.91548:374 134.89703:503 134.9868:352 135.90953:427 136.90346:366 140.94501:330 141.86775:968 143.03343:709 14…	Unknown	0	0	38716.2	38202.1	38737.1	38277.4	39456.6	5517.2	5401.64	5039.14	5744.31	17527.2	17145.8	13621.1	11903.8	11213.6	11628.7	15938.5	16159	15604.2	16267.9	15093.1	15938.5	0	38677.9	7845.89	13102.6	15833.5	0	499.514	5418	2438.94
28	4	25	4	0.0076012	neg_170	neg	170	7.351	475.121	[M+K-2H]-	ion correlated with 128; found in higher mz's MsMs_175; adduct linked to 145_[M-H]-	0.913	640.2	neg-high-1	475.12094:140605 476.12429:36661 477.12765:7186	101.02448:309 102.9486:305 107.03606:352 108.90122:303 112.98518:2019 113.02118:1162 119.03571:1477 119.94582:950 121.03162:526 121.96066:310 123.88173:952 125.87286:17949 126.88036:1015 126.96043:322 127.86998:10669 127.95231:656 128.87534:536 129.8681:1636 130.92627:443 131.0327:407 132.91548:374 134.89703:503 134.9868:352 135.90953:427 136.90346:366 140.94501:330 141.86775:968 143.03343:709 14…	Unknown	0	0	60996.4	66624	75502.3	83698.7	93043.4	14620.7	16137.5	17170.7	18769.2	20004.8	39567.5	41743	41706.9	42441.1	44471.7	56783.6	57132.7	56382.1	56136.8	56958.9	56783.6	0	75973	17340.6	41986	56696.3	0	12874.5	2122.1	1758.69
28	4	25	4	0.00542943	neg_175	neg	175	7.351	483.151	[M+FA-H]-	ion correlated with 131; adduct linked to 145_[M-H]-	0.913	1114.99	neg-high-1	483.15125:268568 484.1546:78309 485.15796:16782	101.02448:309 102.9486:305 107.03606:352 108.90122:303 112.98518:2019 113.02118:1162 119.03571:1477 119.94582:950 121.03162:526 121.96066:310 123.88173:952 125.87286:17949 126.88036:1015 126.96043:322 127.86998:10669 127.95231:656 128.87534:536 129.8681:1636 130.92627:443 131.0327:407 132.91548:374 134.89703:503 134.9868:352 135.90953:427 136.90346:366 140.94501:330 141.86775:968 143.03343:709 14…	Unknown	0	0	73184.6	84608.8	99604.4	115601	133394	20268.1	23120.2	26403.7	29691.8	32037.9	69960.1	73726	76639.9	77925.6	80845.1	106861	107350	106745	106161	105211	106861	0	101279	26304.4	75819.3	106532	0	24013	4767.92	4155.75
28	4	25	4	0	neg_168	neg	168	7.351	473.122	[M-H]-	ion correlated with 127; similar chromatogram in higher mz_170; found in higher mz's MsMs_175; found in higher mz's MsMs_170	0.913	1630.15	neg-high-1	473.12244:389542 474.12579:109983 475.12915:181501	101.02448:309 102.9486:305 107.03606:352 108.90122:303 112.98518:2019 113.02118:1162 119.03571:1477 119.94582:950 121.03162:526 121.96066:310 123.88173:952 125.87286:17949 126.88036:1015 126.96043:322 127.86998:10669 127.95231:656 128.87534:536 129.8681:1636 130.92627:443 131.0327:407 132.91548:374 134.89703:503 134.9868:352 135.90953:427 136.90346:366 140.94501:330 141.86775:968 143.03343:709 14…	Unknown	0	0	389542	386552	392090	391190	395428	571136	160746	102977	80189.6	71345.2	130398	123230	121821	120493	124272	162903	161785	162890	161480	161488	162903	0	390960	197279	124043	162242	0	3268.54	211876	3828.72
96	12	90	12	0	neg_97	neg	97	7.405	329.176	[M-H]-	ion correlated with 243; ion correlated with 246; found in higher mz's MsMs_127; found in higher mz's MsMs_131; found in higher mz's MsMs_128; similar chromatogram in higher mz_136; found in higher mz's MsMs_136; similar chromatogram in higher mz_127; found in higher mz's MsMs_246	0.217	170.36	neg-high-1	329.17664:22988 330.17999:6592 331.18335:1001	108.90632:645 110.90857:312 112.91501:698 113.03967:4793 125.06371:12442 125.87346:4376 127.87085:2506 129.86607:577 132.9017:365 134.89478:373 135.90207:233 145.92688:0 147.89876:377 149.87878:365 158.84689:315 160.84261:10304 162.83971:10868 163.84601:379 164.83722:3074 164.97499:305 166.85597:522 177.84633:0 179.84306:8 180.99078:0 181.84268:0 185.93729:0 187.07246:23075 187.96057:0 188.91232:…	Unknown	0	0	22988	23001.5	24186.4	23881.2	23280	3340.78	3328.33	3279.26	3224.99	3514.56	31803.7	9919.21	7869.05	6942.85	6871.75	9285.77	9103.72	9167.59	9433.94	8977.84	9285.77	0	23467.4	3337.58	12681.3	9209.11	0	540.86	108.968	10760.3
96	12	90	12	0	neg_136	neg	136	7.408	422.182	[M-H]-	ion correlated with 219	0.696	436.81	neg-high-1	422.18237:51717 423.18572:16502 424.18908:2728	108.90632:645 110.90857:312 112.91501:698 113.03967:4793 125.06371:12442 125.87346:4376 127.87085:2506 129.86607:577 132.9017:365 134.89478:373 135.90207:233 145.92688:0 147.89876:377 149.87878:365 158.84689:315 160.84261:10304 162.83971:10868 163.84601:379 164.83722:3074 164.97499:305 166.85597:522 177.84633:0 179.84306:8 180.99078:0 181.84268:0 185.93729:0 187.07246:23075 187.96057:0 188.91232:…	Unknown	0	0	51717.2	52328.6	52317.3	53921.4	53755.7	9569.6	9575.16	9778.3	9434.48	75543.6	34078.6	22647.5	19824.2	18567.5	18833	23623	23233.8	23434	23544.9	23268.9	23623	0	52808	22780.2	22790.1	23454.6	0	974.454	29495.9	6514.14
96	12	90	12	0.00633433	neg_128	neg	128	7.408	397.161	[M+K-2H]-	ion correlated with 170; ion correlated with 242; adduct linked to 131_[M+FA-H]-	0.913	943.5	neg-high-1	397.16171:158293 398.16506:38114 399.16842:6699	108.90632:645 110.90857:312 112.91501:698 113.03967:4793 125.06371:12442 125.87346:4376 127.87085:2506 129.86607:577 132.9017:365 134.89478:373 135.90207:233 145.92688:0 147.89876:377 149.87878:365 158.84689:315 160.84261:10304 162.83971:10868 163.84601:379 164.83722:3074 164.97499:305 166.85597:522 177.84633:0 179.84306:8 180.99078:0 181.84268:0 185.93729:0 187.07246:23075 187.96057:0 188.91232:…	Unknown	0	0	158293	158147	160839	160942	160180	24243.1	5917679	77128	44712.9	34349.3	57076.2	52273.8	51340.2	52588.1	52030.9	68859.4	67749	69110.4	68062.3	69384.1	68859.4	0	159680	1.21962e+06	53061.8	68670.7	0	1365.6	2.62637e+06	2290.59
96	12	90	12	0.00633433	neg_131	neg	131	7.409	405.193	[M+FA-H]-	ion correlated with 168; ion correlated with 175; adduct linked to 128_[M+K-2H]-	0.913	989.27	neg-high-1	405.19269:312186 406.19604:92392 407.1994:15430	108.90632:645 110.90857:312 112.91501:698 113.03967:4793 125.06371:12442 125.87346:4376 127.87085:2506 129.86607:577 132.9017:365 134.89478:373 135.90207:233 145.92688:0 147.89876:377 149.87878:365 158.84689:315 160.84261:10304 162.83971:10868 163.84601:379 164.83722:3074 164.97499:305 166.85597:522 177.84633:0 179.84306:8 180.99078:0 181.84268:0 185.93729:0 187.07246:23075 187.96057:0 188.91232:…	Unknown	0	0	119134	135503	152953	171782	192047	28383.5	31642.6	34127.7	37523.6	39757.3	84904.4	88120.2	92367.2	91016.7	94334.1	127924	127265	128708	127040	125972	127924	0	154284	34286.9	90148.5	127472	0	28819.4	4535.13	3701.7
96	12	90	12	0	neg_127	neg	127	7.409	395.164	[M-H]-	ion correlated with 168	0.913	2910.04	neg-high-1	395.16354:458432 396.16689:123048 397.17025:191301	108.90632:645 110.90857:312 112.91501:698 113.03967:4793 125.06371:12442 125.87346:4376 127.87085:2506 129.86607:577 132.9017:365 134.89478:373 135.90207:233 145.92688:0 147.89876:377 149.87878:365 158.84689:315 160.84261:10304 162.83971:10868 163.84601:379 164.83722:3074 164.97499:305 166.85597:522 177.84633:0 179.84306:8 180.99078:0 181.84268:0 185.93729:0 187.07246:23075 187.96057:0 188.91232:…	Unknown	0	0	147473	169392	197166	222956	258246	46068.9	51101.5	57343.9	61949.9	67485.8	142391	148444	151187	155491	158807	202960	203289	202740	200747	201868	202960	0	199046	56790	151264	202427	0	43643.3	8494.57	6353.27
96	12	90	12	0	neg_243	neg	243	7.424	867.291	[M-H]-	ion correlated with 97; ion correlated with 246	0.217	81.39	neg-high-1	867.2912:19071 868.29455:10127 869.29791:3472	123.88013:340 125.87326:6128 126.88018:398 127.8705:3404 128.88135:116 129.86699:711 132.90138:384 134.89513:407 135.90381:351 140.96068:0 141.86597:291 143.86465:200 145.93085:0 147.88669:379 148.89497:229 149.89076:333 157.94159:0 158.84879:27 160.84267:3243 162.83916:7097 163.84673:172 164.83649:1232 164.99063:289 166.85327:300 177.84514:0 177.90773:4 177.95709:0 179.12398:0 180.9707:22 181.83…	Unknown	0	0	1399.74	1699.99	2168.87	2578.87	3351.72	548.703	663.798	906.278	1172.76	1431.37	3690.93	4317.23	5051.64	5390.45	5404.11	7310.41	7034.83	7657.44	7139.37	7136.94	7310.41	0	2239.84	944.582	4770.87	7264.9	0	767.05	362.648	747.625
96	12	90	12	0	neg_221	neg	221	7.425	659.235	[M-H]-	found in higher mz's MsMs_243	0.696	369.66	neg-high-1	659.23425:106870 660.2376:45878 661.24096:11129	123.88013:340 125.87326:6128 126.88018:398 127.8705:3404 128.88135:116 129.86699:711 132.90138:384 134.89513:407 135.90381:351 140.96068:0 141.86597:291 143.86465:200 145.93085:0 147.88669:379 148.89497:229 149.89076:333 157.94159:0 158.84879:27 160.84267:3243 162.83916:7097 163.84673:172 164.83649:1232 164.99063:289 166.85327:300 177.84514:0 177.90773:4 177.95709:0 179.12398:0 180.9707:22 181.83…	Unknown	0	0	10463.2	12799.6	15573.4	19572.3	24708.1	3465.82	4333.39	5666.24	6849.2	8636.65	20901.2	25376.3	27551.5	29428.5	29939.4	39096.3	39141.4	39332	38228.5	39033	39096.3	0	16623.3	5790.26	26639.4	38987.9	0	5650.9	2047.2	3675.03
96	12	90	12	0	neg_246	neg	246	7.426	884.28	[M-H]-	ion correlated with 97; ion correlated with 243	0.217	95.05	neg-high-1	884.28284:18364 885.28619:10260 886.28955:3749	123.88013:340 125.87326:6128 126.88018:398 127.8705:3404 128.88135:116 129.86699:711 132.90138:384 134.89513:407 135.90381:351 140.96068:0 141.86597:291 143.86465:200 145.93085:0 147.88669:379 148.89497:229 149.89076:333 157.94159:0 158.84879:27 160.84267:3243 162.83916:7097 163.84673:172 164.83649:1232 164.99063:289 166.85327:300 177.84514:0 177.90773:4 177.95709:0 179.12398:0 180.9707:22 181.83…	Unknown	0	0	1118.26	1379.15	1721.42	2164.97	2655.16	559.677	730.96	944.242	1238.42	1581.12	4061.54	5032.05	5918.4	6457.06	6807.95	7989.21	7822.66	8233.73	7691.69	8036.15	7989.21	0	1807.79	1010.88	5655.4	7960.44	0	614.869	407.227	1114.58
96	12	90	12	0	neg_242	neg	242	7.426	857.265	[M-H]-	ion correlated with 128	0.913	1845.51	neg-high-1	857.26453:214569 858.26788:107589 859.27124:110822	123.88013:340 125.87326:6128 126.88018:398 127.8705:3404 128.88135:116 129.86699:711 132.90138:384 134.89513:407 135.90381:351 140.96068:0 141.86597:291 143.86465:200 145.93085:0 147.88669:379 148.89497:229 149.89076:333 157.94159:0 158.84879:27 160.84267:3243 162.83916:7097 163.84673:172 164.83649:1232 164.99063:289 166.85327:300 177.84514:0 177.90773:4 177.95709:0 179.12398:0 180.9707:22 181.83…	Unknown	0	0	588554	441800	359671	317848	292424	29506.6	27947.9	27616.1	26116.7	25929.7	54557.5	55641.6	55529.3	56452.2	56004.7	76368.4	76035.4	76312.6	75297	76289.9	76368.4	0	400060	27423.4	55637.1	76112	0	119632	1465.5	702.986
96	12	90	12	0.00633433	neg_218	neg	218	7.43	625.153	[M+K-2H]-	adduct linked to 219_[M+FA-H]-	0.217	373.4	neg-high-1	625.15137:26020 626.15472:8810 627.15808:2678	123.88013:378 125.87326:6669 125.96532:281 126.88018:431 127.8705:3970 128.88135:168 129.86699:784 132.90138:415 134.89513:447 135.90381:229 140.96068:0 141.86597:363 143.86465:194 147.88669:303 148.89497:287 149.89076:384 160.84267:3446 162.83916:5827 163.84673:328 164.83649:1173 164.99063:18 177.90773:1 178.97704:1 179.84285:3 187.0777:23085 193.8698:0 194.05316:7 196.8877:12 198.98624:2 200.80…	Unknown	0	0	26020	26493.3	26626.1	27033	26644.6	32605.2	13414.6	9558.37	7553.03	6427.87	11618.8	10933.7	10467.6	10643.6	10741.1	13498.1	13566.7	13395.3	13494.9	13356	13498.1	0	26563.4	13911.8	10881	13468.2	0	364.425	10782.9	445.504
96	12	90	12	0.00633433	neg_219	neg	219	7.431	633.181	[M+FA-H]-	ion correlated with 136; adduct linked to 218_[M+K-2H]-	0.696	371.03	neg-high-1	633.18201:56259 634.18536:20309 635.18872:5622	123.88013:378 125.87326:6669 125.96532:281 126.88018:431 127.8705:3970 128.88135:168 129.86699:784 132.90138:415 134.89513:447 135.90381:229 140.96068:0 141.86597:363 143.86465:194 147.88669:303 148.89497:287 149.89076:384 160.84267:3446 162.83916:5827 163.84673:328 164.83649:1173 164.99063:18 177.90773:1 178.97704:1 179.84285:3 187.0777:23085 193.8698:0 194.05316:7 196.8877:12 198.98624:2 200.80…	Unknown	0	0	14112.2	16422.7	19864.6	22701.2	26903.6	4786.79	5490.51	6164.24	7372.46	7688.24	15726.9	17139.4	17282.8	18183.2	18962.1	24996.6	25332.8	24794.2	24913.7	24785.1	24996.6	0	20000.9	6300.45	17458.9	24969.8	0	5060.57	1228.91	1216.26
96	12	90	12	0	neg_217	neg	217	7.432	623.154	[M-H]-	similar chromatogram in higher mz_242; similar chromatogram in higher mz_221; similar chromatogram in higher mz_243; similar chromatogram in higher mz_246; similar chromatogram in higher mz_218	0.696	396.1	neg-high-1	623.15356:67601 624.15691:24915 625.16027:30952	123.88013:378 125.87326:6669 125.96532:281 126.88018:431 127.8705:3970 128.88135:168 129.86699:784 132.90138:415 134.89513:447 135.90381:229 140.96068:0 141.86597:363 143.86465:194 147.88669:303 148.89497:287 149.89076:384 160.84267:3446 162.83916:5827 163.84673:328 164.83649:1173 164.99063:18 177.90773:1 178.97704:1 179.84285:3 187.0777:23085 193.8698:0 194.05316:7 196.8877:12 198.98624:2 200.80…	Unknown	0	0	67600.6	69045.5	69532.4	69679.4	71060.9	12849.9	12407.3	116938	32377.9	20837.4	31257.6	27311.8	26066.2	24805	26262.1	34050.8	33844.6	34031	34059.4	33387.4	35642.8	0	69383.8	39082.2	27140.5	34169.3	0	1246.62	44269.3	2467.78
12	3	11	3	0.0076012	neg_143	neg	143	7.66	430.137	[M+K-2H]-	adduct linked to 123_[M-H]-	0.217	95.44	neg-high-1	430.13559:16435 431.13894:5062 432.1423:1035	125.87318:2240 127.86896:1377 137.89738:0 147.89281:291 152.95813:0 162.99258:0 163.04761:0 163.07884:0 163.12955:0 164.92706:126 169.94569:0 175.84499:0 177.84294:0 179.05133:0 179.84528:0 181.83928:0 185.93625:0 187.96887:0 197.02431:0 198.59229:0 200.54291:0 202.12959:0 202.81302:0 203.90367:0 203.94145:0 205.895:0 205.95906:0 206.84474:0 206.96945:0 207.83635:0 207.92737:0 208.83965:0 209.050…	Unknown	0	0	4333.99	5145.58	5886.26	6891.35	7946.35	1152.16	1213.63	1451.44	1714.12	1661.29	3873.24	4032.03	4307.7	4657.21	4757.6	6011.18	6070.58	5947.22	5891.93	6013.16	6011.18	0	6040.71	1438.53	4325.56	5990.88	0	1422.41	254.131	383.314
12	3	11	3	0.0076012	neg_123	neg	123	7.66	392.162	[M-H]-	ion correlated with 142; adduct linked to 143_[M+K-2H]-; found in higher mz's MsMs_143; found in higher mz's MsMs_142; similar chromatogram in higher mz_142	0.217	163.19	neg-high-1	392.1608:37656 393.16415:10678 394.16751:2263	112.98524:424 125.87318:78 127.86896:257 144.86877:485 146.86586:303 146.96242:301 147.89281:23 164.92706:373 171.88844:429 173.88327:584 174.94731:10 198.5239:7 198.91222:702 200.91241:352 202.81302:17 225.92659:641 274.06049:20503 333.11249:11555 335.11084:395 392.1608:2700	Unknown	0	0	1357.57	1667.26	2100.52	2635.62	3338.26	525.381	732.711	918.009	1180.42	1846.37	4916.48	6797.19	8836.9	9686.06	10256.6	13307	13301.8	13644.5	12703.6	13508.7	13307	0	2219.85	1040.58	8098.65	13295.5	0	788.483	510.902	2210.3
12	3	11	3	0	neg_142	neg	142	7.668	428.138	[M-H]-	ion correlated with 123	0.478	365.85	neg-high-1	428.13748:48075 429.14083:13364 430.14419:19224	112.98524:424 125.87318:78 127.86896:257 144.86877:485 146.86586:303 146.96242:301 147.89281:23 164.92706:373 171.88844:429 173.88327:584 174.94731:10 198.5239:7 198.91222:702 200.91241:352 202.81302:17 225.92659:641 274.06049:20503 333.11249:11555 335.11084:395 392.1608:2700 393.16312:667	Unknown	0	0	48075	2124841	217754	126459	93298	8796.68	7422.21	7128.08	6367.78	6064.4	12812.2	12117.7	12577.3	12608.7	12908.9	16947.8	16986.3	16865.3	16853.5	16850.4	16947.8	0	522085	7155.83	12605	16908.5	0	898124	1069.62	305.568
78	1	75	1	0	neg_66	neg	66	8.118	271.062	[M-H]-	NA	0.913	2179.71	neg-high-1	271.06091:380526 272.06426:71374 273.06762:10680	107.01279:32850 112.98588:841 117.02811:619 119.05006:96370 119.94676:951 120.05294:8224 121.02596:1271 121.94209:378 125.87228:325 128.88774:335 144.869:801 146.86542:872 148.86543:296 151.00285:28557 152.00702:2306 155.90982:280 158.84569:1065 160.84164:21016 161.84755:453 162.83856:20822 163.84471:545 164.83582:6521 164.92369:253 165.01506:2332 166.84001:1179 168.84781:373 170.84009:353 171.88…	Unknown	0	0	9583603	1798543	1066398	784167	640916	71529.7	64113.1	60365.6	56268.5	56438.6	110485	109595	110065	108905	109767	148470	150172	146744	148184	147144	148470	0	2.77473e+06	61743.1	109763	148197	0	3.83235e+06	6352.16	586.814
36	4	79	6	0	neg_212	neg	212	8.241	580.312	[M-H]-	NA	0.217	255.63	neg-high-1	580.3111:25675 581.31445:9331 582.31781:2392	117.03378:916 119.94808:527 125.87321:586 126.87847:351 127.8698:356 136.98761:36929 164.98233:1133 199.05223:1664 199.14012:15 284.03094:66996 285.03455:10527 286.03836:1750 299.05597:1352 301.198:3106 499.30258:57852 517.31641:273350 518.31879:87451 519.32153:16992 519.54565:17 520.32581:2520 521.32532:437 575.27441:8002 576.27588:2864 577.27179:6210 578.27277:2103 579.271:1149	Unknown	0	0	25674.8	26427.4	26818.1	26149	26599.5	4028.14	4256.35	4144.8	4245.36	4410.93	85209.6	15486.8	10976.4	9560.54	9141.32	11385.7	11328.1	11123	11663.4	11174.8	11385.7	0	26333.7	4217.12	26074.9	11343.4	0	442.242	142.164	33152.9
36	4	79	6	0.0076012	neg_200	neg	200	8.243	555.291	[M+K-2H]-	adduct linked to 189_[M-H]-	0.696	186.19	neg-high-1	555.29144:58811 556.29479:18182 557.29815:3854	117.03378:917 119.94808:528 125.87321:586 126.87847:352 127.8698:356 136.98761:36920 164.98233:1131 199.05223:1664 199.14012:15 284.03094:66962 285.03455:10527 286.03836:1750 299.05597:1352 301.198:3106 499.30258:57852 517.31641:273343 518.31879:87450 519.32153:16992 519.54565:17 520.32581:2520 521.32532:437	Unknown	0	0	35109.7	37217.7	42108.8	44850.5	47196.7	7044.24	7549.77	7894.66	7866.84	8744.89	17069	17494.7	17746.7	18017.5	18019	23456.8	23747	23069.3	23024.8	23835.6	23456.8	0	41296.7	7820.08	17669.4	23431.7	0	5074.84	620.085	400.105
36	4	79	6	0.0076012	neg_189	neg	189	8.243	517.317	[M-H]-	ion correlated with 199; found in higher mz's MsMs_199; adduct linked to 200_[M+K-2H]-; found in higher mz's MsMs_212; found in higher mz's MsMs_200	0.913	678.83	neg-high-1	517.31641:160430 518.31976:62486 519.32312:12396	117.03378:916 119.94808:527 125.87321:586 126.87847:351 127.8698:356 136.98761:36929 164.98233:1133 199.05223:1664 199.14012:15 284.03094:66996 285.03455:10527 286.03836:1750 299.05597:1352 301.198:3106 499.30258:57852 517.31641:273350	Unknown	0	0	114673	124318	131092	137779	145211	19473.9	19079.5	19753.7	20207.4	20900.6	42497.7	44858.9	45274.8	44922	45002	60098.1	60612.9	59628.7	59826.1	59645.3	60098.1	0	130615	19883	44511.1	59984.9	0	11815.1	701.846	1136.64
36	4	79	6	0	neg_199	neg	199	8.243	553.293	[M-H]-	ion correlated with 189	0.913	1079.78	neg-high-1	553.29333:160622 554.29668:59974 555.30004:67887	117.03378:916 119.94808:527 125.87321:586 126.87847:351 127.8698:356 136.98761:36929 164.98233:1133 199.05223:1664 199.14012:15 284.03094:66996 285.03455:10527 286.03836:1750 299.05597:1352 301.198:3106 499.30258:57852 517.31641:273350 518.31879:87451 519.32153:16992 519.54565:17 520.32581:2520 521.32532:437	Unknown	0	0	160622	161939	163461	162918	163463	22114.1	21944.4	108866	46710.6	34757.9	57661.4	52044	49310.5	48372.3	49411.3	63472.9	63697.7	62791.6	63351	63209	63472.9	0	162481	46878.5	51359.9	63332.5	0	1210.88	36139.7	3778.21
87	1	79	6	0	neg_82	neg	82	8.245	299.056	[M-H]-	NA	0.913	1105.66	neg-high-1	299.05597:276747 300.05932:51464 301.06268:6559	117.03378:770 119.94808:431 125.87321:484 126.87847:297 127.8698:392 136.98761:37021 140.9534:6 164.83594:1540 164.98233:1214 199.05223:1647 199.14012:17 284.03094:67074 285.03455:10619 286.03836:1750 299.05597:1332	Unknown	0	0	32946.3	39214.3	47928.1	58966.7	73728.5	13504.9	17100.1	20911.8	24881	31142	71244.4	80346.1	87247	90137.8	92204.4	115547	117088	115116	114559	115568	115547	0	50556.8	21507.9	84235.9	115571	0	16227.6	6856.11	8533.88
51	3	48	3	0	neg_240	neg	240	8.571	840.427	[M-H]-	NA	0.217	505.68	neg-high-1	840.42389:23312 841.42724:12245 842.4306:3454	110.90534:481 119.94526:655 123.87724:281 125.87326:4011 126.87944:469 127.87001:2813 128.87898:645 129.86642:509 132.89502:382 141.86626:340 143.86726:229 144.87401:1975 146.86641:1783 154.89658:644 156.89554:389 162.94087:652 164.92448:152 171.88631:2650 173.88554:1691 175.86395:344 179.05179:14 193.94289:10 198.90363:617 777.42932:265744 778.43274:120691 778.8623:78 779.43762:30886 779.64673:1…	Unknown	0	0	23312.3	23420.1	23143.2	23648.8	23451.3	2769.76	13235.6	6641.57	4904.18	4136.19	7556.51	6833.56	6388.73	6293.53	6810.18	8323.54	8499.13	8155.25	8362.07	8105.41	8323.54	0	23395.1	6337.47	6776.5	8294.82	0	186.065	4102.01	499.107
51	3	48	3	0	neg_233	neg	233	8.575	777.429	[M-H]-	similar chromatogram in higher mz_237; found in higher mz's MsMs_237; similar chromatogram in higher mz_240; found in higher mz's MsMs_240	0.696	932.41	neg-high-1	777.42932:81555 778.43267:39231 779.43603:9995	110.90534:481 119.94526:655 123.87724:281 125.87326:4011 126.87944:469 127.87001:2813 128.87898:645 129.86642:509 132.89502:382 141.86626:340 143.86726:229 144.87401:1975 146.86641:1783 154.89658:644 156.89554:389 162.94087:652 164.92448:152 171.88631:2650 173.88554:1691 175.86395:344 179.05179:14 193.94289:10 198.90363:617 777.42932:265744	Unknown	0	0	16305.8	18956.4	22979.3	27129.1	33115.6	4240.37	5118.85	6187.02	6636.5	7806.95	17702.5	19157.5	20024.7	20274.1	20835.3	28067.3	27651	28538.1	27750.7	27835.4	28067.3	0	23697.2	5997.94	19598.8	27985	0	6672.85	1376.4	1220.37
51	3	48	3	0	neg_237	neg	237	8.575	813.407	[M-H]-	NA	0.913	1577.77	neg-high-1	813.40704:154971 814.41039:76148 815.41375:69423	110.90534:481 119.94526:655 123.87724:281 125.87326:4011 126.87944:469 127.87001:2813 128.87898:645 129.86642:509 132.89502:382 141.86626:340 143.86726:229 144.87401:1975 146.86641:1783 154.89658:644 156.89554:389 162.94087:652 164.92448:152 171.88631:2650 173.88554:1691 175.86395:344 179.05179:14 193.94289:10 198.90363:617 777.42932:265744 778.43274:120691 778.8623:78 779.43762:30886 779.64673:1…	Unknown	0	0	25572	30506.8	35794.8	43000.1	53066.5	6802.28	7994.98	9400.59	10998	12952.2	29994	33186.2	36186.7	37215.8	37461.1	52161.5	51573.5	52666.9	50817.2	52557.5	52161.5	0	37588	9629.6	34808.8	51989.7	0	10800.7	2430.53	3183.65
13	3	12	3	0.00633433	neg_147	neg	147	8.652	439.208	[M+K-2H]-	adduct linked to 154_[M+FA-H]-; found in higher mz's MsMs_154	0.478	277.58	neg-high-1	439.20709:41450 440.21044:12954 441.2138:2133	102.95384:367 112.90588:403 112.98483:2858 116.9267:769 119.94633:1401 121.02906:378 121.94651:467 123.88081:656 124.96065:313 125.87243:11095 125.96755:432 126.88262:628 127.86874:6810 127.95625:323 128.88777:597 129.86415:940 130.88176:317 132.90228:317 134.88651:548 134.98351:369 135.90213:1058 136.90395:454 137.8963:410 138.91695:432 140.94827:482 141.86621:1087 142.94107:386 143.86722:555 14…	Unknown	0	0	41449.8	41315.4	41734.3	42372.9	42207.8	5514.14	5100.38	5244.94	29548.6	10281	14541.3	12185.1	11307.5	11037.4	11110.9	15724.5	15788.3	15495.4	15816.3	15589.2	15724.5	0	41816.1	11137.8	12036.4	15689.7	0	462.343	10517.7	1473.32
13	3	12	3	0.00633433	neg_154	neg	154	8.652	447.238	[M+FA-H]-	adduct linked to 147_[M+K-2H]-	0.696	463.29	neg-high-1	447.23773:75266 448.24108:22659 449.24444:4658	102.95384:367 112.90588:403 112.98483:2858 116.9267:769 119.94633:1401 121.02906:378 121.94651:467 123.88081:656 124.96065:313 125.87243:11095 125.96755:432 126.88262:628 127.86874:6810 127.95625:323 128.88777:597 129.86415:940 130.88176:317 132.90228:317 134.88651:548 134.98351:369 135.90213:1058 136.90395:454 137.8963:410 138.91695:432 140.94827:482 141.86621:1087 142.94107:386 143.86722:555 14…	Unknown	0	0	75265.8	76648.2	77736.3	77001.6	77847.1	8874.67	8781.52	64027.7	19915.1	13316.8	22248.8	19760.7	19144.5	18290.8	18545.1	26956.5	26891.6	26829.7	26965.2	26412.7	28081.5	0	76899.8	22983.1	19598	27022.9	0	1041.74	23389.3	1587.16
13	3	12	3	0	neg_146	neg	146	8.652	437.21	[M-H]-	found in higher mz's MsMs_154; found in higher mz's MsMs_147; similar chromatogram in higher mz_147	0.739	666.91	neg-high-1	437.20959:121343 438.21294:36695 439.2163:51437	102.95384:367 112.90588:403 112.98483:2858 116.9267:769 119.94633:1401 121.02906:378 121.94651:467 123.88081:656 124.96065:313 125.87243:11095 125.96755:432 126.88262:628 127.86874:6810 127.95625:323 128.88777:597 129.86415:940 130.88176:317 132.90228:317 134.88651:548 134.98351:369 135.90213:1058 136.90395:454 137.8963:410 138.91695:432 140.94827:482 141.86621:1087 142.94107:386 143.86722:555 14…	Unknown	0	0	121343	122689	693507	345747	243597	22435.9	18911.6	17700	16957.8	15839.4	31410.5	31389.4	31627.4	31063.6	32355.9	43429.6	43580.4	43111.6	43001.5	43200.5	43429.6	0	305377	18369	31569.4	43292.2	0	236292	2533.39	483.598
79	2	76	2	0	neg_56	neg	56	8.769	242.177	[M-H]-	similar chromatogram in higher mz_69; found in higher mz's MsMs_69	0.913	471.11	neg-high-1	242.17581:52134 243.17916:9828 244.18252:1102	101.9389:521 108.90339:341 110.9034:408 112.98614:2488 116.92703:636 119.94556:866 121.02933:496 121.94542:381 123.88921:465 124.95784:534 125.87328:8284 126.88049:508 127.86938:4922 128.87939:507 129.86546:833 130.88184:303 130.9211:332 132.96768:335 135.90599:866 136.90544:424 138.91835:471 140.91879:338 140.9534:334 141.8692:1023 143.86531:599 144.0466:319 144.86934:1065 145.93092:595 146.8662…	Unknown	3013.19	2797.09	52134.2	52845	52674.3	53470.6	54274.2	125048	125566	124229	125023	339398	78624.1	60898.7	55377.8	51849.9	52466.3	23325.1	23297.5	23132.5	23751.2	22864.3	23325.1	2905.14	53079.7	167853	59843.4	23282.6	152.801	820.512	95897.9	11091.5
79	2	76	2	0	neg_69	neg	69	8.769	278.153	[M-H]-	NA	0.217	99.66	neg-low-1	278.15335:15894 279.1567:2746 280.16006:6803	101.93946:654 112.90516:318 112.98495:5647 116.92884:378 118.9347:316 119.94728:1146 121.94395:394 123.88438:453 125.87349:8930 126.88395:652 127.86985:5763 127.96478:356 128.88206:633 129.86705:1263 130.92921:355 132.88197:346 132.91708:308 135.90506:1159 136.90614:417 137.90494:558 140.94705:338 141.86725:1110 143.86531:972 144.8696:873 145.92928:538 146.86684:765 146.96307:1256 148.86552:415 1…	Unknown	25.2813	26.6809	507.171	621.48	697.808	953.962	1119.27	3360.49	4111.73	5281.45	6796.69	8039.23	4351.88	5181.32	5687	6089.67	6441.4	3137.37	3009.71	3270	2990.21	3133.61	3137.37	25.9811	779.938	5517.92	5550.25	3113.04	0.989706	250.842	1915.73	817.929
76	5	73	5	0	neg_1	neg	1	9.71	106.066	[M-H]-	similar chromatogram in higher mz_63; found in higher mz's MsMs_63; similar chromatogram in higher mz_64; found in higher mz's MsMs_64; similar chromatogram in higher mz_26; found in higher mz's MsMs_26; found in higher mz's MsMs_46; similar chromatogram in higher mz_27; found in higher mz's MsMs_27	0.217	226.36	neg-high-1	106.06579:17027 107.06914:2477 108.0725:0	104.04944:20354 106.06579:1445260	Unknown	0	0	17026.8	17592.7	16542.6	17501.6	17507.1	3881.13	3859.31	3922.56	4179.43	4291.49	17083.6	10837.8	8443.85	7554.52	7417.48	8935.95	8760.56	8882.7	8983.02	9045.27	8935.95	0	17234.2	4026.78	10267.5	8923.91	0	446.045	195.893	4049.49
76	5	73	5	0	neg_64	neg	64	9.711	269.226	[M-H]-	ion correlated with 26	0.913	3829.12	neg-high-1	269.22601:408307 270.22936:60857 271.23272:0	104.04944:20336 106.06579:1443422 107.06018:127636 116.92789:263 119.94431:755 121.95495:2203 123.88362:472 125.87266:4808 126.87907:1551 127.86945:2823 129.86693:556 132.90044:760 134.89146:726 135.90221:305 136.89392:347 141.86832:1448 143.8649:910 144.86815:1156 146.86888:1099 146.96725:510 155.90797:667 157.86401:0 157.91197:503 158.84665:3047 158.96355:259 159.85637:344 160.8421:62204 161.84…	Unknown	0	0	206680	230306	252977	275567	299706	71774.1	73845.3	81007.2	81265	88696.3	162705	166893	168912	171292	173607	217558	216642	218778	217270	215171	217558	0	253047	79317.6	168682	217163	0	36575.9	6735.31	4184.49
76	5	73	5	0	neg_26	neg	26	9.711	170.028	[M-H]-	ion correlated with 64; found in higher mz's MsMs_63; found in higher mz's MsMs_64; found in higher mz's MsMs_46; found in higher mz's MsMs_27	0.913	3251.5	neg-high-1	170.02805:394324 171.0314:81889 172.03476:24819	104.04944:20326 106.06579:1443262 107.06018:127894 116.92789:336 119.94431:946 121.95495:2246 123.88362:503 125.87266:5376 126.87907:1568 127.86945:3165 129.86693:628 132.90044:797 134.89146:732 135.90221:327 136.89392:342 141.86832:1527 143.8649:982 144.86815:835 146.86888:732 146.96725:356 155.90797:647 157.91197:455 158.84665:3330 158.96355:280 159.85637:349 160.8421:64434 161.84778:1362 162.8…	Unknown	0	0	738698	658805	601613	550791	521034	110028	102800	102597	100110	101776	170841	170537	170151	170733	169899	199958	200491	199181	199003	199095	199958	0	614188	103462	170432	199614	0	87104	3820.31	397.329
76	5	73	5	0	neg_63	neg	63	9.711	269.096	[M-H]-	NA	0.913	28002.9	neg-high-1	269.0965:4659560 270.09985:800536 271.10321:317406	104.04944:20326 106.06579:1443262 107.06018:127894 116.92789:336 119.94431:946 121.95495:2246 123.88362:503 125.87266:5376 126.87907:1568 127.86945:3165 129.86693:628 132.90044:797 134.89146:732 135.90221:327 136.89392:342 141.86832:1527 143.8649:982 144.86815:835 146.86888:732 146.96725:356 155.90797:647 157.91197:455 158.84665:3330 158.96355:280 159.85637:349 160.8421:64434 161.84778:1362 162.8…	Unknown	0	0	1213318	1423531	1664774	1936564	2257351	653673	737094	850212	941999	1049576	1891697	1990342	2042559	2080579	2095976	2540969	2541393	2550371	2532697	2517377	2540969	0	1.69911e+06	846511	2.02023e+06	2.5373e+06	0	412654	157738	82601.4
76	5	73	5	0	neg_27	neg	27	9.714	171.019	[M-H]-	NA	0.826	279.73	neg-high-1	171.01942:72537 172.02277:24819 173.02613:4235	104.04944:20326 106.06579:1443235 107.06018:127892 116.92789:336 119.94431:946 121.95495:2246 123.88362:500 125.87266:5376 126.87907:1568 127.86945:3165 129.86693:628 132.90044:797 134.89146:732 135.90221:328 136.89392:342 141.86832:1524 143.8649:981 144.86815:835 146.86888:732 146.96725:356 155.90797:647 157.86401:0 157.91197:455 158.84665:3330 158.96355:280 159.85637:349 160.8421:64435 161.8477…	Unknown	20.9604	10.6903	17326.2	20099	23131.3	27004.2	31709.3	7925.16	8671.61	9936.65	11334.7	12444.1	24697.4	25887.4	26763.6	27584.1	27649	36084.9	36098.1	35966.6	35376.1	37134.9	36209.2	15.8254	23854	10062.4	26516.3	36145	7.26207	5675.92	1858.02	1243.81
90	4	85	7	0.000904905	neg_222	neg	222	9.826	663.201	[M+FA-H]-	ion correlated with 67; adduct linked to 226_[M+Hac-H]-; found in higher mz's MsMs_226	0.217	149.67	neg-high-1	663.203:22248 664.20635:11517 665.20971:3728	112.98505:1147 116.92841:323 119.9446:1064 125.87277:376 127.87028:58 129.05028:465 131.0481:960 141.86803:395 148.0576:28559 158.84634:3188 160.84184:55319 161.84732:1285 162.839:52252 163.84355:1254 164.06557:1765 164.83597:16725 164.94011:929 165.84244:224 166.83656:1595 170.02669:1 171.06493:2336 172.02402:91 173.06081:17050 175.04187:1301 177.01433:6708 178.02834:8447 178.88318:395 179.04623…	Unknown	0	0	22247.7	282136	70170.8	46581.1	35387.9	2129.59	1942.76	1769.69	1550.9	1767.39	3636.93	3661.35	3878.13	3858.34	4082.7	5897.18	5826.74	5905.71	5758.28	5975.72	5897.18	0	91304.7	1832.07	3823.49	5876.8	0	108119	216.739	181.989
90	4	85	7	0.000723924	neg_104	neg	104	9.828	341.101	[M+Na-2H]-	ion correlated with 173; ion correlated with 171; ion correlated with 113; adduct linked to 89_[M-H]-	0.348	303.92	neg-high-1	341.10025:27844 342.1036:7113 343.10696:1022	112.98505:1052 116.92841:323 119.9446:1064 125.87277:449 127.87028:128 129.05028:464 131.0481:960 141.86803:354 148.0576:28559 158.84634:3167 160.84184:55050 161.84732:1284 162.839:52059 163.84355:1239 164.06557:1762 164.83597:16606 164.94011:890 165.84244:210 166.83656:1593 170.02669:2 171.06493:2334 172.02402:103 173.06081:17054 175.04187:1301 177.01433:6708 178.02834:8447 178.88318:392 179.046…	Unknown	0	0	22486.3	22914.7	23603.7	24403.2	25188.7	6950.54	7175.84	7320.75	7417.77	7423.94	12180.8	12279.4	13069.7	12431	12448.1	15048	14851.7	15183	14842.9	14923.5	15048	0	23719.3	7257.77	12481.8	14982.8	0	1096.34	198.922	346.717
90	4	85	7	0.000904905	neg_226	neg	226	9.828	677.191	[M+Hac-H]-	ion correlated with 113; adduct linked to 222_[M+FA-H]-	0.217	148.89	neg-high-1	677.18982:24559 678.19317:10549 679.19653:3172	112.98505:1147 116.92841:323 119.9446:1064 125.87277:376 127.87028:58 129.05028:465 131.0481:960 141.86803:395 148.0576:28559 158.84634:3188 160.84184:55319 161.84732:1285 162.839:52252 163.84355:1254 164.06557:1765 164.83597:16725 164.94011:929 165.84244:224 166.83656:1595 170.02669:1 171.06493:2336 172.02402:91 173.06081:17050 175.04187:1301 177.01433:6708 178.02834:8447 178.88318:395 179.04623…	Unknown	0	0	4379.97	5157.33	6226.25	7571.69	8936.3	1447.83	1758.36	2154.07	2458.29	2753.85	7299.16	7594.9	8044.79	8161.69	8794.03	11473.4	11800.2	11306.2	11568.1	10953	11473.4	0	6454.31	2114.48	7978.92	11429.1	0	1833.43	524.358	572.646
92	1	85	7	0	neg_90	neg	90	9.829	319.26	[M-H]-	NA	0.696	2036.2	neg-high-1	319.25995:174188 320.2633:0 321.26666:3165	112.98505:1309 116.92841:319 119.9446:1064 125.87277:259 127.87028:17 129.05028:465 131.0481:960 141.86803:397 148.0576:28559 158.84634:3213 160.84184:55529 161.84732:1283 162.839:52478 163.84355:1278 164.06557:1766 164.83597:16826 164.94011:940 165.84244:248 166.83656:1608 170.02669:1 171.06493:2337 172.02402:81 173.06081:17039 175.04187:1301 177.01433:6708 178.02834:8447 178.88318:395 179.04623…	Unknown	0	0	19196.2	22567	27437	34187.5	42246.8	73.1978	41.5937	103.833	278.634	534.59	37008.5	41255.8	45298.6	48530.8	54976.8	76516.7	75869.4	77408.4	74430.3	76458.3	76516.7	0	29126.9	206.37	45414.1	76200	0	9250.01	205.152	6875.99
90	4	85	7	0.000723924	neg_89	neg	89	9.83	319.118	[M-H]-	adduct linked to 104_[M+Na-2H]-	0.913	21150	neg-high-1	319.11847:2079276 320.12182:461425 321.12518:67550	112.98505:1052 116.92841:323 119.9446:1064 125.87277:449 127.87028:128 129.05028:464 131.0481:960 141.86803:354 148.0576:28559 158.84634:3167 160.84184:55050 161.84732:1284 162.839:52059 163.84355:1239 164.06557:1762 164.83597:16606 164.94011:890 165.84244:210 166.83656:1593 170.02669:2 171.06493:2334 172.02402:103 173.06081:17054 175.04187:1301 177.01433:6708 178.02834:8447 178.88318:392 179.046…	Unknown	0	0	298203	350260	421802	519831	628237	154376	185019	221818	259469	306110	643000	697859	750997	778535	803589	1011325	1011119	1015694	994474	1006565	1011325	0	443666	225358	734796	1.00842e+06	0	132504	59922.2	64612.3
75	1	72	1	0	neg_62	neg	62	9.9	269.048	[M-H]-	NA	0.304	696.1	neg-high-1	269.04788:90703 270.05123:18260 271.05459:2968	101.94289:442 112.98724:2167 116.92892:1233 119.94707:1396 121.94185:447 123.87892:963 125.87303:11696 125.96096:683 126.8788:764 127.87001:7664 128.87938:549 129.86856:1416 129.92177:356 130.96634:333 134.89481:515 134.98573:311 135.90433:1014 137.90686:448 141.86632:1320 143.86623:712 144.87003:642 145.92876:504 146.86351:429 146.96449:1286 153.86627:825 154.89963:959 155.86528:382 155.90785:41…	Unknown	0	0	90702.8	91152.2	91893.5	93836.1	93416.2	10115.7	9536.96	41151.9	19562.4	14809.3	26645.1	24524.3	23197.6	22759.6	23082	32827.2	32718.8	32688.4	32721.1	32375.7	32827.2	0	92200.2	19035.3	24041.7	32693.1	0	1377.46	13010.2	1603.71
35	2	32	2	0	neg_196	neg	196	10.388	539.313	[M-H]-	NA	0.217	273.48	neg-high-1	539.31317:31450 540.31652:12391 541.31988:14173	119.94715:77 125.87225:1347 126.87943:339 127.8696:923 128.87743:282 129.86845:276 146.9635:278 150.97887:4 158.92088:363 162.94142:42 173.88271:280 198.5121:2 203.92339:3 219.86084:8 221.84653:9 253.14514:6 268.03638:5901 269.03967:1287 306.82556:1 414.62793:0 422.60229:2 503.33569:27037 503.76172:6 504.33893:9058 505.34412:1773 506.34213:326	Unknown	0	0	952.745	1186.67	1509.95	1875.51	2466.13	372.414	498.905	730.953	972.221	1395.12	4021.74	5720.08	7831.92	9237.27	9655.23	11748.4	11802.6	12040.9	11141.3	12225.1	11748.4	0	1598.2	793.922	7293.25	11784.5	0	596.647	406.784	2388.83
35	2	32	2	0	neg_183	neg	183	10.388	503.337	[M-H]-	similar chromatogram in higher mz_196; found in higher mz's MsMs_196	0.217	238.95	neg-high-1	503.33569:22338 504.33904:8446 505.3424:1468	119.94715:190 125.87225:2294 126.87943:475 127.8696:1338 128.87743:349 129.86845:393 146.9635:282 150.97887:7 158.92088:351 162.94142:92 173.88271:270 178.97705:2 179.84077:1 203.92339:3 206.97243:8 219.86084:11 221.84653:13 253.14514:7 268.03638:6594 269.03967:1313 503.33569:27037 503.76172:6	Unknown	0	0	708.282	886.362	1085.46	1384.96	1751.6	273.385	395.476	554.83	698.766	1135.27	3169.4	4323.25	5745.87	6593.05	6735.08	8475.38	8684.03	8534.31	8063.93	8649.1	8475.38	0	1163.33	611.545	5313.33	8480.35	0	413.831	333.972	1534.83
82	1	78	1	0	neg_73	neg	73	10.409	283.061	[M-H]-	NA	0.217	413.09	neg-high-1	283.06091:50953 284.06426:10793 285.06762:1740	100.93212:496 101.94199:392 110.90614:460 112.98566:2839 116.92834:1655 119.94669:1128 121.03294:353 123.87897:834 125.87221:12052 125.955:633 125.99181:389 126.88157:1009 127.86935:8944 127.95678:461 128.87706:510 129.86832:1437 130.88525:541 130.91798:359 134.89998:405 134.98607:311 135.90073:1164 136.90616:522 137.88554:330 138.92058:403 139.86885:377 140.95433:364 141.86902:1115 142.94571:398…	Unknown	0	0	4521.41	5617.56	6601.92	8287.66	10239	1422.49	1847.68	2234.82	2781.59	3628.83	8825.14	10602.5	11075.8	11948.4	12416.6	17549.8	17590.2	17655.5	17187.4	17736.4	17549.8	0	7053.52	2383.08	10973.7	17544.8	0	2255.45	857.621	1396.13
72	5	69	5	0.00542943	neg_239	neg	239	10.529	825.463	[M+FA-H]-	ion correlated with 241; ion correlated with 61; adduct linked to 234_[M-H]-	0.217	511.7	neg-high-1	825.46289:23417 826.46624:13329 827.4696:4553	102.95292:972 110.90773:462 112.98598:20 116.92696:831 119.94853:827 123.8802:179 125.87254:3694 126.87917:805 127.87008:2380 128.88998:582 129.8674:287 135.90388:436 141.86858:821 143.04768:12598 143.86481:389 144.04782:1466 144.86929:740 145.03107:4916 145.92918:7 146.86484:749 150.98363:4069 152.95253:8 157.86159:0 164.92409:217 170.8606:149 176.96118:17 178.97792:2 179.05669:354 179.84198:2 1…	Unknown	0	0	23417	23585.4	24244.5	24334.1	24140	112526	14514.8	8786.7	6753.57	5514.41	9556.34	8594.88	8304.01	9040.74	8443.82	10367.1	10446.1	10280.6	10431	10328.7	10367.1	0	23944.2	29619.1	8787.96	10370.1	0	414.477	46474.6	510.937
72	5	69	5	0	neg_241	neg	241	10.529	842.454	[M-H]-	ion correlated with 239; ion correlated with 61	0.217	425.26	neg-high-1	842.45251:20255 843.45586:10608 844.45922:3525	102.95292:972 110.90773:462 112.98598:20 116.92696:831 119.94853:827 123.8802:179 125.87254:3694 126.87917:805 127.87008:2380 128.88998:582 129.8674:287 135.90388:436 141.86858:821 143.04768:12598 143.86481:389 144.04782:1466 144.86929:740 145.03107:4916 145.92918:7 146.86484:749 150.98363:4069 152.95253:8 157.86159:0 164.92409:217 170.8606:149 176.96118:17 178.97792:2 179.05669:354 179.84198:2 1…	Unknown	0	0	20254.8	20466.5	21373.4	20574	20670	3683.36	3724.2	31955.6	9495.37	6472.88	9733.44	8178.72	7772.16	8199.26	7685.31	9372.56	9295.73	9368.81	9348.75	9274.15	9372.56	0	20667.7	11066.3	8313.78	9338.76	0	423.604	11920	826.91
72	5	69	5	0	neg_57	neg	57	10.535	253.051	[M-H]-	ion correlated with 238; found in higher mz's MsMs_241; found in higher mz's MsMs_239; found in higher mz's MsMs_238; found in higher mz's MsMs_234; similar chromatogram in higher mz_238; similar chromatogram in higher mz_241	0.913	1145.26	neg-high-1	253.05055:172654 254.0539:30712 255.05726:3223	102.95292:962 110.90773:457 112.98598:645 116.92696:771 119.94853:685 123.8802:91 125.87254:2232 126.87917:580 127.87008:1519 128.88998:452 129.8674:109 135.90388:416 140.94888:4 141.86858:635 143.04768:12537 143.86481:261 144.04782:1449 144.86929:834 145.03107:4909 145.92918:10 146.86484:798 150.98363:3953 152.95253:7 164.92409:334 170.8606:171 179.05669:355 179.84198:1 198.99078:7 203.79939:16 …	Unknown	0	0	172654	176623	174916	792126	418868	48428.5	40001	34795.7	32195.2	30559.1	57981.2	54730.2	55063	55451.9	57247.7	77939.1	78999.6	76818.7	77899.4	77149.3	77939.1	0	347037	37195.9	56094.8	77790.9	0	270343	7225.91	1434.19
72	5	69	5	0.00542943	neg_234	neg	234	10.537	779.457	[M-H]-	found in higher mz's MsMs_238; adduct linked to 239_[M+FA-H]-; found in higher mz's MsMs_241; found in higher mz's MsMs_239	0.696	613.82	neg-high-1	779.4574:58654 780.46075:31578 781.46411:8210	102.95292:963 110.90773:454 116.92696:827 119.94853:852 123.8802:200 125.87254:3967 126.87917:858 127.87008:2596 128.88998:623 129.8674:328 135.90388:425 141.86858:857 143.04768:12565 143.86481:410 144.04782:1462 144.86929:730 145.03107:4909 145.92918:5 146.86484:738 150.98363:4079 152.95253:6 164.92409:175 170.8606:146 176.96118:17 178.97792:3 179.05669:353 179.84198:3 180.88829:4 203.8407:539 2…	Unknown	0	55.7505	933432	252853	159581	120832	101436	12901.2	10720.4	10325	9672.22	9639.11	19093.5	18472.3	18232.8	18248.3	18967.5	24176	24319.6	24009	24046.6	23789.9	24176	27.8752	313627	10651.6	18602.9	24086.2	39.4216	351346	1337.57	404.163
72	5	69	5	0	neg_238	neg	238	10.538	815.436	[M-H]-	ion correlated with 57; found in higher mz's MsMs_241; found in higher mz's MsMs_239	0.913	1590.3	neg-high-1	815.43488:168451 816.43823:87760 817.44159:85539	102.95292:972 110.90773:462 112.98598:20 116.92696:831 119.94853:827 123.8802:179 125.87254:3694 126.87917:805 127.87008:2380 128.88998:582 129.8674:287 135.90388:436 141.86858:821 143.04768:12598 143.86481:389 144.04782:1466 144.86929:740 145.03107:4916 145.92918:7 146.86484:749 150.98363:4069 152.95253:8 157.86159:0 164.92409:217 170.8606:149 176.96118:17 178.97792:2 179.05669:354 179.84198:2 1…	Unknown	53.1022	0	168451	165280	165502	168944	171239	23271.8	22930.7	6023411	64419.1	37857.2	59080.1	51950.2	48540.1	47717.2	48965.5	65151.6	65448.9	64040.2	64563.9	65449.3	65151.6	26.5511	167883	1.23438e+06	51250.6	64967.6	37.549	2507.65	2.6772e+06	4659.5
83	1	77	3	0	neg_74	neg	74	10.579	283.197	[M-H]-	NA	0.217	452.56	neg-high-1	283.1976:39277 284.20095:0 285.20431:0	102.95469:106 116.92858:126 117.02932:1587 119.94609:1161 121.94108:337 123.87941:407 125.87283:7502 125.95628:454 126.87777:1607 127.87016:4134 128.87692:810 129.86774:820 141.86826:983 143.86543:851 144.86931:591 146.86713:282 150.99327:16304 155.86607:0 157.86037:0 158.8477:64 160.84181:2112 161.84819:138 162.8387:2251 163.84538:104 164.83661:1124 164.91963:82 175.84673:0 177.95247:0 178.97719…	Unknown	0	0	39277.2	44332.2	44649.2	45018.9	43895.1	1000.39	684.315	745.365	286.925	143.029	208.678	94.2252	706.006	236.33	367.496	539.824	492.07	441.971	568.464	601.138	539.824	0	43434.5	572.005	322.547	530.548	0	2360.45	350.525	235.368
81	1	77	3	0	neg_72	neg	72	10.581	283.061	[M-H]-	NA	0.913	3636.96	neg-high-1	283.06128:662160 284.06463:130887 285.06799:18398	102.95469:130 116.92858:81 117.02932:1602 119.94609:1070 121.94108:288 123.87941:338 125.87283:6575 125.95628:430 126.87777:1460 127.87016:3730 128.87692:728 129.86774:750 141.86826:865 143.86543:739 144.86931:685 146.86713:357 150.99327:16434 157.86037:0 158.8477:177 160.84181:4473 161.84819:234 162.8387:4155 163.84538:186 164.83661:1706 171.88719:203 175.84673:0 177.95247:1 179.95779:0 183.8333…	Unknown	0	0	662160	659680	660788	667964	671110	125272	123470	123348	520380	241810	328364	275872	254029	245355	249504	316003	317630	311846	317747	311255	316003	0	664341	226856	270625	315081	0	4951.03	171830	34356.3
94	1	88	1	0	neg_93	neg	93	10.893	322.123	[M-H]-	NA	0.913	1159.69	neg-high-1	322.12289:282466 323.12624:59058 324.1296:19680	106.06478:28580 112.98457:821 117.93298:3 119.94614:611 121.94319:190 123.87949:448 125.87293:7245 126.87671:1073 127.86963:5234 128.88214:718 129.86778:1059 134.89929:26 141.86906:1021 143.86638:438 146.96301:105 153.90297:1 154.90068:237 155.90265:38 162.94373:1080 164.92361:7 166.9321:148 170.02805:217033 170.13078:167 171.01247:18564 171.88858:546 172.01797:10277 172.86427:153 173.01068:764 1…	Unknown	0	0	63064	74898.2	89070.3	106899	127462	16706.8	18951.1	22725	25796	29121.7	67923.4	71548	73299.1	74193.6	74439.8	97930.8	99216.8	97475.3	98117.2	95834.4	97930.8	0	92278.8	22660.1	72280.8	97750.9	0	25580.8	5019.68	2687.04
30	2	27	2	0	neg_184	neg	184	10.971	513.176	[M-H]-	found in higher mz's MsMs_185	0.913	2460.25	neg-high-1	513.17572:593236 514.17907:209900 515.18243:41889	113.05656:1233 119.94635:1057 121.94167:398 123.87767:398 125.87298:7339 126.88074:1112 127.86916:4940 128.87668:484 129.86717:792 141.86725:1114 143.86526:707 145.85974:224 164.92152:195 170.02568:4 171.01265:155 179.84157:3 184.89268:172 196.94037:284 203.84116:659 206.97223:323 213.87471:304 283.06305:1218 284.06631:724 351.08435:67146 366.10928:276901 367.11572:98578 368.10931:18286 487.12384…	Unknown	0	0	184482	210557	241505	279387	319047	49217.6	54694.7	59352.6	65279.8	71662	154975	163634	169577	173366	180112	236857	235854	237356	232728	236898	236857	0	246996	60041.3	168333	236092	0	53634	8784.9	9567.35
30	2	27	2	0	neg_179	neg	179	10.973	487.125	[M-H]-	similar chromatogram in higher mz_184	0.217	167.93	neg-high-1	487.12332:21221 488.12667:7260 489.13003:1526	113.0578:1233 119.94389:1057 121.94053:398 123.87934:387 125.87321:7339 126.88022:1112 127.86922:4940 127.9681:279 128.87851:484 129.86774:792 141.86769:1114 143.86552:707 145.87227:224 170.02304:4 171.01176:41 179.84122:3 196.98419:2 203.83853:628 206.97453:323 213.87636:303 231.92856:14 283.06201:1218 284.06485:724 351.08588:67146 366.10834:276901 367.11404:98578 487.12332:3419	Unknown	0	0	21220.8	21308.3	21743	22006.1	21711.3	6457.53	6337.73	6477.94	6399.43	6530.63	31983.6	16571.6	12661.5	11140.3	11509.6	12414.4	12353.3	12163.5	12448.8	12197.7	12414.4	0	21597.9	6440.65	16773.3	12332	0	326.566	74.2699	8771.24
37	1	34	1	0	neg_201	neg	201	11.243	556.214	[M-H]-	NA	0.087	30.4	neg-high-1	556.21423:15478 557.21758:6105 558.22094:7968	100.93227:608 101.93803:729 102.95356:393 108.90121:392 110.90501:328 112.98448:2897 116.92739:2803 117.92803:403 119.94833:1093 121.0266:331 121.94424:536 123.878:983 125.87293:10887 126.87924:716 127.86955:6621 128.88808:537 129.8671:902 130.88397:454 130.9603:363 135.90366:802 136.90506:635 137.90263:463 140.95074:356 141.86697:1537 143.86273:809 143.91096:475 144.87221:1039 145.92958:755 146.…	Unknown	0	0	15478.2	15349.6	14863.7	14856.6	14976.1	1879.87	1964.79	1756.87	1749.27	5231.28	5826.59	4699.87	4135.79	4128.91	4129.94	5513.91	5525.82	5415.6	5518.56	5457.08	5513.91	0	15104.8	2516.42	4584.22	5490.81	0	289.668	1520.31	736.823
34	3	31	3	0.0076012	neg_194	neg	194	11.527	525.317	[M+K-2H]-	adduct linked to 180_[M-H]-	0.217	152.07	neg-high-1	525.31628:21251 526.31963:7124 527.32299:1395	112.98545:2162 117.02066:0 123.87825:383 125.87317:3249 126.87906:340 127.86991:2345 128.88411:330 129.86786:613 141.86769:516 143.86794:249 157.86687:0 160.94447:422 160.97577:0 162.94072:0 162.97826:0 163.02325:0 163.09497:0 163.14235:0 175.83987:0 177.95422:0 178.97707:0 179.05934:0 187.98001:0 200.58998:0 202.09534:0 202.15356:0 203.84132:416 205.94679:0 205.99237:0 206.83931:0 206.88683:0 20…	Unknown	0	0	21251.5	20464.7	21203.6	20813.6	21557.4	7190.84	7176.52	7524.59	7490.13	27438.4	19173.1	13603.6	11993.3	11512.1	11490.7	11803.8	11917.6	11555.7	11909.7	11622.5	11803.8	0	21058.1	11364.1	13554.6	11768.9	0	424.196	8987.26	3257.28
34	3	31	3	0.0076012	neg_180	neg	180	11.529	487.342	[M-H]-	ion correlated with 190; adduct linked to 194_[M+K-2H]-; similar chromatogram in higher mz_190; found in higher mz's MsMs_194; found in higher mz's MsMs_190	0.913	545.05	neg-high-1	487.34204:50038 488.34539:16011 489.34875:3744	112.98545:2162 117.02066:0 123.87825:383 125.87317:3249 126.87906:340 127.86991:2345 128.88411:330 129.86786:613 141.86769:516 143.86794:249 157.86687:0 160.94447:422 160.97577:0 162.94072:0 162.97826:0 163.02325:0 163.09497:0 163.14235:0 175.83987:0 177.95422:0 178.97707:0 179.05934:0 187.98001:0 200.58998:0 202.09534:0 202.15356:0 203.84132:416 205.94679:0 205.99237:0 206.83931:0 206.88683:0 20…	Unknown	0	0	10249.4	11982.7	14401	17171.8	20598.4	10292.4	12243.5	14476.9	16212.6	18512.5	28987.4	31608.6	33046.7	33610.2	34969.9	34289.7	34930.7	33753.9	33767.8	34353.8	34289.7	0	14880.7	14347.6	32444.6	34230.9	0	4123.69	3229.3	2277.6
34	3	31	3	0	neg_190	neg	190	11.53	523.318	[M-H]-	ion correlated with 180	0.913	466.17	neg-high-1	523.31873:55800 524.32208:21569 525.32544:23689	112.98545:2162 117.02066:0 123.87825:383 125.87317:3249 126.87906:340 127.86991:2345 128.88411:330 129.86786:613 141.86769:516 143.86794:249 157.86687:0 160.94447:422 160.97577:0 162.94072:0 162.97826:0 163.02325:0 163.09497:0 163.14235:0 175.83987:0 177.95422:0 178.97707:0 179.05934:0 187.98001:0 200.58998:0 202.09534:0 202.15356:0 203.84132:416 205.94679:0 205.99237:0 206.83931:0 206.88683:0 20…	Unknown	0	0	8010.8	9699.41	11564.1	14285.1	17362.9	7135.51	8836.86	10478.5	12402.1	14723.9	23489.2	26236.9	28224.9	29396.6	30362.2	30603.1	30689.8	30623	30031.6	30656.5	30603.1	0	12184.5	10715.4	27541.9	30534.5	0	3715.12	2971.26	2738.05
91	4	86	4	0	neg_9	neg	9	11.948	127.076	[M-H]-	similar chromatogram in higher mz_193; found in higher mz's MsMs_193; found in higher mz's MsMs_182; found in higher mz's MsMs_195	0.217	526.2	neg-high-1	127.07621:22127 128.07956:1835 129.08292:221	108.90051:3 117.92695:4 119.94487:266 123.87849:375 125.87269:4819 126.87848:654 127.07621:238769 127.16736:91	Unknown	0	0	6985.51	8377.8	9888.33	11552.7	13692.7	2333.51	2555.27	2775.76	3113.58	3483.13	7200.93	7136.05	7347.91	6782.96	7244.19	8754.14	9150.97	8474.38	8884.71	8650.1	8754.14	0	10099.4	2852.25	7142.41	8778.07	0	2632.9	455.365	215.207
91	4	86	4	0.0076012	neg_195	neg	195	11.951	527.26	[M+K-2H]-	adduct linked to 182_[M-H]-	0.696	808.7	neg-high-1	527.26062:116221 528.26397:38608 529.26733:7935	117.92695:6 119.94487:199 123.87849:380 125.87269:4819 126.87848:654 127.07621:238771 127.16736:105 127.87019:3093 128.07899:17029 128.88272:623 129.86769:446 130.88766:356 130.92276:2 140.95151:1 141.86746:880 143.86411:580 144.87042:1019 146.86604:1082 148.86719:366 170.98558:4 171.88934:513 173.88457:366 187.93175:2 201.11234:3 202.9346:191 203.84036:349 206.8456:0 208.0648:0 208.83604:2 210.8…	Unknown	0	0	116221	117197	117966	120348	1446592	44976.8	27197.3	20781	17418.9	15644.4	31604.7	30684.5	30358.1	31089.1	31683.2	41987.4	41933.9	41715.8	41376.2	41985.4	41987.4	0	383665	25203.7	31083.9	41831	0	594196	11900.6	573.75
91	4	86	4	0.0076012	neg_182	neg	182	11.952	489.286	[M-H]-	ion correlated with 193; adduct linked to 195_[M+K-2H]-	0.913	815.17	neg-high-1	489.28546:230044 490.28881:80980 491.29217:15029	117.92695:5 119.94487:211 123.87849:381 125.87269:4819 126.87848:654 127.07621:238771 127.16736:100 127.87019:3183 128.07899:17029 128.88272:623 129.86769:454 130.88766:352 130.92276:3 140.95151:3 141.86746:880 143.86411:586 144.87042:1043 146.86604:1094 148.86719:363 157.86635:0 166.01285:0 170.98558:5 171.88934:518 173.88457:368 177.94797:0 187.93175:3 187.97484:0 198.56589:0 199.26544:0 201.11…	Unknown	0	0	455112	383032	339995	311509	293759	33486.4	32141.2	31687.4	30678.2	30626.5	62089.1	61793.3	62219.5	63748	63722.5	86615.4	86404.8	86723.7	86361.7	85965.2	86615.4	0	356681	31723.9	62714.5	86447.7	0	64539.1	1181.08	944.589
91	4	86	4	0	neg_193	neg	193	11.952	525.263	[M-H]-	NA	0.913	1525.64	neg-high-1	525.26263:321676 526.26598:118026 527.26934:141303	117.92695:6 119.94487:199 123.87849:380 125.87269:4819 126.87848:654 127.07621:238771 127.16736:105 127.87019:3093 128.07899:17029 128.88272:623 129.86769:446 130.88766:356 130.92276:2 140.95151:1 141.86746:880 143.86411:580 144.87042:1019 146.86604:1082 148.86719:366 170.98558:4 171.88934:513 173.88457:366 187.93175:2 201.11234:3 202.9346:191 203.84036:349 206.8456:0 208.0648:0 208.83604:2 210.8…	Unknown	0	0	66696.1	78270.1	92326.5	109678	129658	18168.5	21110.4	23946.9	28132.8	31816	73223.6	78144.9	82763.3	84801.3	88012.1	116314	116530	116262	114396	115598	116314	0	95325.8	24634.9	81389	115902	0	25021.3	5443.18	5800.76
54	3	51	3	0	neg_192	neg	192	12.284	525.212	[M-H]-	similar chromatogram in higher mz_247; found in higher mz's MsMs_247; similar chromatogram in higher mz_249; found in higher mz's MsMs_249	0.696	696.57	neg-high-1	525.21259:103403 526.21594:41312 527.2193:8405	112.98663:705 116.92805:2917 117.92825:422 121.02902:208642 122.03051:14917 125.87251:2437 126.87807:463 127.86979:1826 141.86806:509 143.86763:316 144.87302:594 146.86755:500 203.83348:374 207.07883:582 210.08858:434 238.08276:3638 284.09271:11992 285.09631:2384 319.15448:34313 325.17197:278 326.10077:836 361.16104:5008 373.16324:15409 403.17789:5867 525.21259:83522	Unknown	0	0	103403	106916	106287	106934	106141	12834.2	13003.6	13008.7	13411.1	36683.5	41902.2	31766	29676.9	27984.8	28562.8	38125.4	38343.4	37405.6	38210.7	37448.9	38125.4	0	105936	17788.2	31978.5	37943.2	0	1460.81	10564.9	5732.35
54	3	51	3	0	neg_247	neg	247	12.285	888.301	[M-H]-	NA	0.913	2264.45	neg-high-1	888.30054:284303 889.30389:177603 890.30725:158446	112.98663:705 116.92805:2917 117.92825:422 121.02902:208642 122.03051:14917 125.87251:2437 126.87807:463 127.86979:1826 141.86806:509 143.86763:316 144.87302:594 146.86755:500 203.83348:374 207.07883:582 210.08858:434 238.08276:3638 284.09271:11992 285.09631:2384 319.15448:34313 325.17197:278 326.10077:836 361.16104:5008 373.16324:15409 403.17789:5867 525.21259:83522 526.21558:26211 526.63275:6 5…	Unknown	0	0	284303	291302	290997	2860093	953035	75807.5	57433.3	48349.2	43968.5	42245.6	83236	80192.3	79582.3	80069.1	81867.4	105672	105746	105071	104482	104970	105672	0	935946	53560.8	80989.4	105269	0	1.11342e+06	13757.9	1523.2
54	3	51	3	0	neg_249	neg	249	12.286	915.318	[M-H]-	NA	0.696	523.12	neg-high-1	915.31824:45207 916.32159:26751 917.32495:8544	112.98663:705 116.92805:2917 117.92825:422 121.02902:208642 122.03051:14917 125.87251:2437 126.87807:463 127.86979:1826 141.86806:509 143.86763:316 144.87302:594 146.86755:500 203.83348:374 207.07883:582 210.08858:434 238.08276:3638 284.09271:11992 285.09631:2384 319.15448:34313 325.17197:278 326.10077:836 361.16104:5008 373.16324:15409 403.17789:5867 525.21259:83522 526.21558:26211 526.63275:6 5…	Unknown	0	0	45206.7	45744.6	45756.8	46292.4	46575.8	72506.5	23093.6	15176.9	11967.1	10774.5	17652.9	16793.4	16827.1	16901.2	17113	19958.4	20009	19752.8	19634.7	19758.6	19958.4	0	45915.3	26703.7	17057.5	19845.3	0	532.666	26051.4	355.263
48	3	45	3	0	neg_215	neg	215	12.796	604.295	[M-H]-	ion correlated with 230; ion correlated with 235; similar chromatogram in higher mz_228; similar chromatogram in higher mz_235	0.478	368.69	neg-high-1	604.29547:48892 605.29882:23982 606.30218:7073	112.98477:1608 116.92762:1674 123.87821:436 125.87291:7247 125.96329:288 126.87814:1062 127.8698:4295 128.87833:876 129.86743:810 130.88629:589 132.90007:346 141.87041:1180 143.86636:878 144.87198:3902 146.87004:3689 148.88203:1421 152.9557:10 157.86235:0 159.98337:0 161.28122:0 177.94891:0 178.97725:0 179.09007:0 179.98224:0 180.97357:0 185.93788:0 186.10524:0 187.92967:0 187.97647:0 188.91312:0…	Unknown	0	0	3904.7	4773.56	5967.05	7467.82	9322.48	1313.34	1570.18	2105.5	2799.62	3551.28	9280.77	10608.2	12468.8	13095.8	13454.1	16813.2	16726.5	17096.3	16480.3	16575.5	16813.2	0	6287.12	2267.98	11781.6	16750.9	0	2160.83	915.719	1776.77
48	3	45	3	0	neg_235	neg	235	12.796	782.3	[M-H]-	NA	0.696	584.47	neg-high-1	782.29999:59263 783.30334:30352 784.3067:13151	112.98477:1763 116.92762:1741 123.87821:440 125.87291:7726 125.96329:292 126.87814:1118 127.8698:4426 128.87833:884 129.86743:799 130.88629:592 132.90007:345 141.87041:1180 143.86636:909 144.87198:3929 146.87004:3689 148.88203:1432 152.9557:11 175.8477:1 179.05324:15 180.97357:2 187.92967:2 188.91312:1 199.04898:1 202.81245:419 203.83704:569 206.83867:557 211.94269:1 215.86778:4 248.97081:195 311…	Unknown	0	0	16158.2	19106.6	22031.7	25481.5	30012	4988.99	5564.19	6303.85	6766.74	7680.95	16737.4	17229.9	18061.6	18169.8	18820	22968.9	22386	23423	22364.1	22886.7	22968.9	0	22558	6260.94	17803.8	22832.9	0	5414.24	1046.12	821.519
49	2	46	2	0.00633433	neg_230	neg	230	12.796	765.309	[M+FA-H]-	ion correlated with 215; ion correlated with 235; adduct linked to 229_[M+K-2H]-	0.478	660.14	neg-high-1	765.30988:50108 766.31323:27637 767.31659:11857	112.98477:1763 116.92762:1741 123.87821:440 125.87291:7726 125.96329:292 126.87814:1118 127.8698:4426 128.87833:884 129.86743:799 130.88629:592 132.90007:345 141.87041:1180 143.86636:909 144.87198:3929 146.87004:3689 148.88203:1432 152.9557:11 175.8477:1 179.05324:15 180.97357:2 187.92967:2 188.91312:1 199.04898:1 202.81245:419 203.83704:569 206.83867:557 211.94269:1 215.86778:4 248.97081:195 311…	Unknown	0	0	7205.76	8664.27	10464	12571.3	15180.5	2135.93	2525.65	3196.05	3673.94	4292.59	9755.38	11195.7	12375.4	12665.1	13533.4	16855.8	16759	17076	16675.6	16293.5	16855.8	0	10817.2	3164.83	11905	16752.6	0	3159.01	865.909	1464.11
48	3	45	3	0	neg_228	neg	228	12.797	755.282	[M-H]-	NA	0.913	2090.36	neg-high-1	755.28217:339795 756.28552:180837 757.28888:207308	112.98477:1763 116.92762:1741 123.87821:440 125.87291:7726 125.96329:292 126.87814:1118 127.8698:4426 128.87833:884 129.86743:799 130.88629:592 132.90007:345 141.87041:1180 143.86636:909 144.87198:3929 146.87004:3689 148.88203:1432 152.9557:11 175.8477:1 179.05324:15 180.97357:2 187.92967:2 188.91312:1 199.04898:1 202.81245:419 203.83704:569 206.83867:557 211.94269:1 215.86778:4 248.97081:195 311…	Unknown	0	0	24165.8	29930.3	36311.2	45667.1	57734.1	8273.49	10410.8	13689.8	17276.6	22549.4	61933.3	73460.4	86321.4	92933.9	95066.2	121574	119779	124464	117669	120917	121574	0	38761.7	14440	81943	120996	0	13272.9	5670.82	14004.8
49	2	46	2	0.00633433	neg_229	neg	229	12.797	757.28	[M+K-2H]-	adduct linked to 230_[M+FA-H]-	0.913	1403.32	neg-high-1	757.2807:172271 758.28405:77143 759.28741:28013	112.98477:1763 116.92762:1741 123.87821:440 125.87291:7726 125.96329:292 126.87814:1118 127.8698:4426 128.87833:884 129.86743:799 130.88629:592 132.90007:345 141.87041:1180 143.86636:909 144.87198:3929 146.87004:3689 148.88203:1432 152.9557:11 175.8477:1 179.05324:15 180.97357:2 187.92967:2 188.91312:1 199.04898:1 202.81245:419 203.83704:569 206.83867:557 211.94269:1 215.86778:4 248.97081:195 311…	Unknown	0	0	25518.3	31060	37286.3	45536.6	55956.1	7581.23	9258.63	10812.8	12708.7	15637.7	37769.7	41345.6	44487.8	45861.4	46883.6	60008.6	59167.9	60886.3	58587.7	59842.8	60008.6	0	39071.5	11199.8	43269.6	59750.3	0	12020.2	3121.83	3715.27
50	4	47	4	0	neg_236	neg	236	13.075	802.421	[M-H]-	NA	0.217	664.26	neg-high-1	802.42267:26923 803.42602:12179 804.42938:3223	112.98502:198 116.92831:106 123.8788:305 125.87281:4641 126.88138:631 127.87055:3609 127.95834:188 128.87912:330 129.86629:513 141.86647:920 143.86409:823 144.8661:624 146.86823:399 179.04884:722 181.83835:6 203.8447:355 248.97063:112 265.14743:807 266.15518:3 267.13742:6 297.15347:1090 381.0741:520 485.3175:634 631.38068:577 739.42719:178292 740.42957:74876 741.43188:19492 741.65143:338 742.4342…	Unknown	0	0	26922.7	27051.2	27603.2	27584.4	26712.2	4191.19	3964.43	3996.57	4015	4322.68	18737.2	10545.1	8919.26	8481.09	8439	10900.5	10354.2	11103.2	10858.8	10614.1	10900.5	0	27174.7	4097.97	11024.3	10788.5	0	401.274	153.448	4396.05
50	4	47	4	0.0076012	neg_232	neg	232	13.08	777.404	[M+K-2H]-	ion correlated with 227; adduct linked to 227_[M-H]-	0.522	1051	neg-high-1	777.40228:75215 778.40563:31215 779.40899:8885	112.98502:198 116.92831:106 123.8788:305 125.87281:4641 126.88138:631 127.87055:3609 127.95834:188 128.87912:330 129.86629:513 141.86647:920 143.86409:823 144.8661:624 146.86823:399 179.04884:722 181.83835:6 203.8447:355 248.97063:112 265.14743:807 266.15518:3 267.13742:6 297.15347:1090 381.0741:520 485.3175:634 631.38068:577 739.42719:178292 740.42957:74876 741.43188:19492 741.65143:338 742.4342…	Unknown	0	58.0661	75214.9	75875	76602.2	78062.9	77647.3	9714.02	10159.8	9919.31	40761.1	18862.8	26981.1	22375.4	20638.3	21364.2	21657.5	27544.9	27338.9	27259.5	27100.6	27693.1	27544.9	29.0331	76680.5	17883.4	22603.3	27413.7	41.0589	1188.34	13361.9	2525.26
50	4	47	4	0	neg_231	neg	231	13.081	775.404	[M-H]-	found in higher mz's MsMs_236; found in higher mz's MsMs_232	0.913	1833.65	neg-high-1	775.40393:177210 776.40728:85381 777.41064:90049	112.98502:198 116.92831:106 123.8788:305 125.87281:4641 126.88138:631 127.87055:3609 127.95834:188 128.87912:330 129.86629:513 141.86647:920 143.86409:823 144.8661:624 146.86823:399 179.04884:722 181.83835:6 203.8447:355 248.97063:112 265.14743:807 266.15518:3 267.13742:6 297.15347:1090 381.0741:520 485.3175:634 631.38068:577 739.42719:178292 740.42957:74876 741.43188:19492 741.65143:338 742.4342…	Unknown	75.9321	103.936	177210	182081	182732	184869	186474	132123	54553.1	38534.8	31004.3	27665.5	52133.5	49939.6	50599.6	51046.6	50927.1	65837.6	64853.2	66241.5	64885.7	65242.2	65837.6	89.9339	182673	56776.2	50929.3	65483	19.8014	3516.74	43377.7	798.752
50	4	47	4	0.0076012	neg_227	neg	227	13.081	739.427	[M-H]-	ion correlated with 232; similar chromatogram in higher mz_231; found in higher mz's MsMs_231; adduct linked to 232_[M+K-2H]-; similar chromatogram in higher mz_236; found in higher mz's MsMs_236; found in higher mz's MsMs_232	0.696	1111	neg-high-1	739.42719:94941 740.43054:48466 741.4339:14010	112.98502:198 116.92831:106 123.8788:305 125.87281:4641 126.88138:631 127.87055:3609 127.95834:188 128.87912:330 129.86629:513 141.86647:920 143.86409:823 144.8661:624 146.86823:399 179.04884:722 181.83835:6 203.8447:355 248.97063:112 265.14743:807 266.15518:3 267.13742:6 297.15347:1090 381.0741:520 485.3175:634 631.38068:577 739.42719:178292	Unknown	0	0	8221.19	9949.41	12260.5	15209	18882.6	2971.55	3707.49	4749.27	5783.11	7156.93	17288.9	20698.3	23599.4	25557.2	27290.4	36066.6	35243.8	36943.2	34663.1	36518	36066.6	0	12904.5	4873.67	22886.9	35916.9	0	4246.44	1660.86	3973.57
25	1	22	1	0	neg_164	neg	164	13.139	464.267	[M-H]-	NA	0.217	452.79	neg-low-1	464.2684:23167 465.27175:7233 466.27511:2299	125.8731:978 127.87067:386 164.92506:325 164.98376:275 165.0137:112 203.83926:211 221.08748:19270 242.17392:3547	Unknown	0	0	105.921	0	169.656	117.93	168.665	23167.3	23371.3	23614	23935.1	23540	6308.76	6272.93	6589.18	6564.63	6939.64	0	51.532	0	0	0	0	0	112.434	23525.5	6535.03	8.58867	0	69.1923	286.319	268.051
27	1	24	1	0	neg_167	neg	167	14.737	471.348	[M-H]-	NA	0.913	682.14	neg-high-1	471.34839:67895 472.35174:22696 473.3551:3986	100.93341:353 127.86945:323 177.95532:4 179.84309:9 181.84039:15 203.83714:662 205.83995:259 219.84782:404 471.34839:61876	Unknown	0	0	2839.78	3548.21	4369.07	5718.12	7076.65	2861.43	3650.66	5099.19	6795.92	9422.67	20960.2	26497	33317.7	38194.5	38274.5	42110.2	42077.2	43113.1	40479.7	41676.5	42110.2	0	4710.37	5565.97	31448.8	41927.8	0	1701.54	2626.2	7584.8
26	1	23	1	0	neg_166	neg	166	14.917	471.347	[M-H]-	NA	0.217	323.64	neg-high-1	471.34744:22798 472.35079:8413 473.35415:1574	112.98542:969 119.94685:308 125.87318:2645 126.87846:372 127.87031:1327 129.86629:324 141.86786:572 143.86522:447 471.34744:18185 471.58682:422	Unknown	0	0	22797.8	22224.9	22668.8	23399.9	23291.1	4439.64	4463.08	4873.23	12889.5	7719.89	10553.1	9152.09	8612.02	9153.74	9353.48	11346.1	11223.1	11274.5	11180	11466	11346.1	0	22876.5	6877.07	9364.89	11306	0	479.548	3627.79	719.153
88	4	84	4	0	neg_163	neg	163	16.433	464.038	[M-H]-	NA	0.217	112.71	neg-high-1	464.03702:23415 465.04037:6370 466.04373:3791	100.93334:7863 101.93581:1193 102.95334:594 107.98859:432 108.89852:410 110.90292:393 112.98664:2961 114.93488:655 115.91756:700 116.92818:7961 117.01604:419 117.92878:1180 119.90439:946 119.94614:1382 121.02892:305 121.90291:493 121.94737:418 123.87975:616 125.87244:4391 127.86964:2542 128.88176:461 129.87163:441 130.88881:353 132.90363:569 134.89433:7530 134.98363:468 135.89711:981 136.89224:27…	Unknown	0	0	10697	11649.7	12877.9	14395.5	15567.9	1508.92	1512.88	1672.8	1657.28	1773.02	5409.11	5803.66	5502.88	5900.32	6012.5	10906.5	10936.9	10878.8	10877.8	11031.5	10906.5	0	13037.6	1624.98	5725.69	10923	0	1979.69	113.229	259.184
88	4	84	4	0	neg_83	neg	83	16.439	299.202	[M-H]-	similar chromatogram in higher mz_159; found in higher mz's MsMs_159; similar chromatogram in higher mz_161; found in higher mz's MsMs_161; similar chromatogram in higher mz_163; found in higher mz's MsMs_163	0.478	202.01	neg-high-1	299.2016:58005 300.20495:13518 301.20831:1707	100.93334:7863 101.93581:1193 102.95334:594 107.98859:432 108.89852:410 110.90292:393 112.98664:2961 114.93488:655 115.91756:700 116.92818:7961 117.01604:419 117.92878:1180 119.90439:946 119.94614:1382 121.02892:305 121.90291:493 121.94737:418 123.87975:616 125.87244:4391 127.86964:2542 128.88176:461 129.87163:441 130.88881:353 132.90363:569 134.89433:7530 134.98363:468 135.89711:981 136.89224:27…	Unknown	0	0	58005.4	58430.8	57815.9	61278.3	60076.2	4087.48	3956.51	3698.73	21330.9	8844.5	16894.4	14433.1	12318.2	12493.4	12175.4	21312.9	21380.2	21400.9	22226.3	19659.2	21312.9	0	59121.3	8383.63	13662.9	21215.4	0	1499.22	7547.34	2026.33
88	4	84	4	0	neg_161	neg	161	16.44	462.04	[M-H]-	ion correlated with 159; found in higher mz's MsMs_163	0.696	332.71	neg-high-1	462.0401:73363 463.04345:17489 464.04681:24627	100.93334:7863 101.93581:1193 102.95334:594 107.98859:432 108.89852:410 110.90292:393 112.98664:2961 114.93488:655 115.91756:700 116.92818:7961 117.01604:419 117.92878:1180 119.90439:946 119.94614:1382 121.02892:305 121.90291:493 121.94737:418 123.87975:616 125.87244:4391 127.86964:2542 128.88176:461 129.87163:441 130.88881:353 132.90363:569 134.89433:7530 134.98363:468 135.89711:981 136.89224:27…	Unknown	0	66.7394	56165.2	58530.5	61932.2	65736.9	66273.4	5558.74	5695.95	6251.37	5895.21	6059.83	17747	18652.4	18065.5	17894	17926.8	33196.5	32945.3	33666.4	33717.6	31814.9	33196.5	33.3697	61727.6	5892.22	18057.1	33089.5	47.1919	4414.26	276.958	351.502
88	4	84	4	0	neg_159	neg	159	16.44	460.042	[M-H]-	ion correlated with 161; found in higher mz's MsMs_163; found in higher mz's MsMs_161	0.696	187.91	neg-high-1	460.04279:75924 461.04614:19605 462.0495:79002	100.93334:7863 101.93581:1193 102.95334:594 107.98859:432 108.89852:410 110.90292:393 112.98664:2961 114.93488:655 115.91756:700 116.92818:7961 117.01604:419 117.92878:1180 119.90439:946 119.94614:1382 121.02892:305 121.90291:493 121.94737:418 123.87975:616 125.87244:4391 127.86964:2542 128.88176:461 129.87163:441 130.88881:353 132.90363:569 134.89433:7530 134.98363:468 135.89711:981 136.89224:27…	Unknown	5.08612	5.48688	8430.42	10042.8	12152.8	15504.5	18337.8	1929.05	2405.14	2842.41	3527.73	4432.69	14809.9	16635.3	17321.5	18224.3	18314.2	34265	33937.1	34989.7	34242.2	33505.9	34265	5.2865	12893.6	3027.4	17061.1	34200.8	0.283373	4032.71	981.452	1435.3
20	1	18	1	0	neg_157	neg	157	17.888	455.352	[M-H]-	NA	0.217	247.09	neg-high-1	455.35281:15107 456.35616:5388 457.35952:1150	100.93385:1104 101.04169:0 107.98684:0 112.98629:1138 116.9283:431 117.05145:0 118.00794:0 137.02271:0 149.01279:3152 154.88647:222 161.00708:0 162.94408:1445 162.97809:98 163.06691:0 164.91438:13 181.83841:0 186.10045:0 194.06812:0 201.99498:0 202.04393:0 202.11682:0 203.79889:0 207.83908:0 209.83311:0 211.82898:0 215.8661:8 221.90472:0 222.8327:0 223.02846:4060 224.028:778 224.82819:0 225.02686…	Unknown	0	0	15107.5	16019.7	15398.4	15939	15597.3	5571.76	6196.17	6362.1	6204.7	31069.6	14753.5	11053.9	9400.96	8937.69	8838.52	8866.24	8910.39	8738.83	9002.98	8495.01	8866.24	0	15612.4	11080.9	10596.9	8813.28	0	378.655	11178.2	2488.03
[truncated: 10 more columns]
