# Supplementary material for: Computational Workflow to Study the Diversity of Secondary Metabolites in Fourteen Different Isatis Species
Source: Cells. 2022 Mar 6;11(5):907. doi: 10.3390/cells11050907 (PMC8909408; doi:10.3390/cells11050907)
Supplement: Supplementary file 1 [file cells-11-00907-s001.zip › Supplementary Table S8 The feature table processed by MSCleanR (Isatis samples).xlsx]

## Sheet: MS_peaks-clusters_final-0730
cluster	cluster.size	cluster.msdial	cluster.msdial.size	strength	id	source	Alignment.ID	Average.Rt.min.	Average.Mz	Adduct.type	Post.curation.result	Fill..	S.N.average	Spectrum.reference.file.name	MS1.isotopic.spectrum	MS.MS.spectrum	Metabolite.name	Blank.1	isa1.1	isa1.2	isa1.3	isa2.1	isa2.2	isa2.3	isa2.4	isa2.5	isa3.1	isa3.2	isa3.3	isa3.4	isa3.5	isa4.1	isa4.2	isa4.3	isa4.4	isa4.5	isa5.1	isa5.2	isa5.3	isa5.4	isa5.5	isa6.1	isa6.2	isa6.3	isa6.4	isa6.5	isa7.1	isa7.2	isa7.3
1	1	1	1	0	pos_0	pos	0	2.086	100.039	[M+H]+	NA	0.463	91.69	isa2-pos-1	100.03984:6190 101.04319:0 102.04655:341	100.03811:1244 100.96082:824 103.05333:1151 104.05972:500	Unknown	0.0611175	0.000892	0.00162268	0.00110837	0.00361499	0.00370878	0.00728995	0.00223179	0.0045532	0.00134029	0.00291769	0.00264504	0.00184388	0.00125568	0.00147694	0.00272415	0.00239261	0.00335473	0.00374039	0.00366091	0.00264224	0.00444866	0.0109983	0.00293558	0.00537824	0.00198041	0.00256748	0.0021105	0.000789	0.0100882	0.00162905	0.0156941
2	1	2	1	0	pos_1000	pos	1000	1.729	266.091	[M+H]+	NA	0.025	73.64	isa11-pos-5	266.08969:5680 267.09304:638 268.0964:1407	121.05048:1107 122.09:905 135.03162:625 139.91422:1793 150.05737:6207 150.15341:204 151.06006:1079 152.06947:537 160.03889:3741 161.04695:233 165.08774:334 166.07193:349 168.06772:51 175.14581:1024 180.08775:13379 181.08963:1051	Unknown	0	0.0029015	0	0.000418	0.000981	0.00193627	0.0011154	0.00108426	0.00171086	0	5.55e-05	0	3.78e-05	4.87e-05	0.00025	0.00046	0.000528	0.000497	0.000601	0.00148938	0.000272	0.00256948	0.000172	0.000216	0.00143604	0.00112922	0.00013	0.00176756	0.00035	0.00236071	0	0.000642
3	1	3	1	0	pos_1003	pos	1003	2.264	266.103	[M+H]+	NA	0.013	86.35	isa4-pos-2	266.10266:6595 267.10601:1230 268.10937:72912	109.05614:280 112.07546:4245 113.07912:216 116.06144:1169 119.03702:594 133.08519:734 136.06209:449 144.04442:4746 158.08127:2644 159.07434:742 167.10384:322 168.10262:395 180.06317:6034 181.0668:582 188.07071:1696 195.1221:587	Unknown	0	8.44e-05	0.000212	0.000103	0.00102335	0.0012228	0.00191883	0.000948	0.000817	0.000291	0.000198	0.000194	0.000242	0.000312	0.00025	0.00382936	0.00295486	0.000953	0.000647	0.00147813	0.00120786	0.00126703	0.00152089	0.00101158	0.000921	0.000647	0.00135432	0.000726	0.00103788	0.000244	0.000205	0.000523
4	2	4	2	0	pos_1009	pos	1009	2.193	268.104	[M+H]+	NA	0.988	2623.82	isa1-pos-1	268.10507:581774 269.10842:74822 270.11178:9026	112.07559:351 115.04047:1041 119.03503:6369 129.05745:212 131.06808:280 136.06223:437767 137.06378:27491 137.16013:377 138.06171:212 159.06425:86 178.07164:581 180.06514:139 186.05527:253 268.10696:696	Unknown	0.624707	0.336909	0.353505	0.449997	0.112903	0.135353	0.0630184	0.193272	0.140896	0.159076	0.108116	0.101527	0.0553558	0.305781	0.161016	0.191232	0.262746	0.136556	0.090721	0.161995	0.165203	0.12348	0.0886773	0.16603	0.151831	0.291675	0.204225	0.127735	0.16293	0.27407	0.355813	0.128358
4	2	4	2	0	pos_1013	pos	1013	2.193	268.236	[M+H]+	NA	0.225	253.27	isa1-pos-1	268.23599:26858 269.23934:0 270.2427:240	115.04047:1032 119.03503:6357 129.05745:210 131.06808:263 136.06223:434243 137.06378:27256 137.16013:376 138.06171:222 159.06425:73 178.07164:585 180.06514:184 186.05527:243 268.10696:696	Unknown	0	0.0155533	0.0137393	0.0285688	0.000161	0.000259	0.000199	0.000213	0	0.000194	0.000156221	0.000213	0.000283	0.00458897	0	0.000294	0	0.000137	0.000338	0.000337	0.000163	0.000102	0.000103	9.16e-05	0.000109	0.000246	0.000119	6.9e-05	0.000163	0.000226	0.0188301	3.14e-05
5	1	5	1	0	pos_1014	pos	1014	6.892	269.026	[M+H]+	NA	0.062	45.5	isa3-pos-1	269.02615:5374 270.0295:927 271.03286:2553	101.9538:506 103.05607:597 105.06847:1067 106.06557:690 107.04932:1513 107.07993:1315 107.96685:1595 109.06662:911 109.10084:1476 111.08007:512 112.07587:2385 114.10071:544 119.04758:1258 119.08184:966 121.05143:9473 122.05715:968 122.09421:679 123.07799:666 123.9414:2348 126.01046:6646 127.02541:619 128.00806:1870 131.08308:587 133.09021:1468 135.0757:624 135.10912:552 136.06339:1247 137.06181:1…	Unknown	0	0	0	0	0.000602	0.000527	0.0025395	0.000109	0.00144602	0.00315378	0.00342746	0.00242973	0.00213299	0.000332	0.00276082	0.00106389	0.000381	0.00332131	0.000778	0.000153	0.000549	0.0010905	0.0019396	0.000562	0.0020179	0.00185795	0.00034	0	3.26e-05	0	0.00224391	0.00126378
6	1	6	1	0	pos_1017	pos	1017	1.123	270.203	[M+H]+	NA	0.7	121.64	isa1-pos-1	270.20197:7490 271.20532:1043 272.20868:0	100.95583:665 101.02157:990 104.10701:22707 104.19095:526 105.10925:1396 112.89543:1840 114.89246:596 115.03681:701 121.05138:6273 129.01732:723 136.94048:548 138.05544:500 139.91443:5096 141.91209:733 147.06543:935 149.0247:1114 150.92068:555 157.01176:562 160.89995:521 176.8756:6515 178.87292:1239 180.92842:681 195.97739:534 208.97221:916 221.08327:1446 222.98888:2968	Unknown	0	0.00433723	0.00589926	0.00795539	0.00209144	0.00312728	0.00101183	0.00668153	0.00428461	0.0059735	0.00472495	0.00124256	0.00431194	0.00647449	0.00483351	0.00343828	0.00353876	0.00221746	0.0024843	0.00485759	0.00688606	0.0035106	0.00176257	0.00549629	0.00395341	0.00477216	0.0055256	0.00916584	0.00770738	0.00393329	0.00333896	0.00116829
7	1	7	1	0	pos_1019	pos	1019	1.582	271.109	[M+H]+	NA	0.013	35.66	isa11-pos-3	271.10873:5521 272.11208:1766 273.11544:751	100.07505:1676 100.96212:930 104.07027:539 104.10667:1157 105.06839:532 106.0661:1574 107.07067:764 108.04205:591 108.08075:19561 108.1652:670 109.05082:2074 109.0818:2555 110.07005:2275 112.04794:807 112.07828:1015 112.89561:810 112.91898:938 114.05631:1020 116.07097:2251 116.9474:867 119.03531:12080 120.04124:1227 120.07746:586 121.05106:8078 122.0627:1104 122.09088:838 123.06735:1939 124.03986…	Unknown	0	0	0	0.000242	6.5e-05	0.000474	7.95e-05	0.00212383	0.000654	3.33e-05	3.09e-05	4.24e-05	0	3.41e-05	5.91e-05	0	0	0	0	0.000834	0.00206333	0.000492	8.1e-05	0.0022681	0.000232	8.06e-05	8.5e-05	0.000674	0.000846	0.000385	0.000193	0.000143
8	1	8	1	0	pos_1020	pos	1020	11.468	271.144	[M+H]+	NA	0.475	50.9	isa1-pos-1	271.14365:8786 272.147:1846 273.15036:0	121.09534:14 132.04684:322 146.06129:191 149.024:2334 158.05994:536 184.0733:2368 211.09972:619 213.1012:620 227.12517:575 228.12881:517 242.25:820 247.08807:562 261.10254:728 275.08179:5391 276.08441:982	Unknown	0	0.00508818	0.00334749	0.00536892	0.00255148	0.00395054	0.00325585	0.00330786	0.00426679	0.000879	0.00100442	0.00105614	0.00113564	0.00123393	0.00225726	0.00178625	0.00213122	0.0026116	0.0028191	0.00372655	0.00245642	0.00235873	0.00216883	0.00353448	0.00344009	0.00367586	0.00424677	0.00498664	0.00559051	0.00718117	0.0039383	0.00390256
9	1	9	1	0	pos_1024	pos	1024	3.213	272.113	[M+H]+	NA	0.038	51.45	isa2-pos-3	272.11328:6191 273.11663:1211 274.11999:424	100.95832:521 101.04188:780 102.04817:1295 103.05412:6606 104.05106:2926 105.03187:989 105.06551:1162 106.06571:1878 107.07158:863 107.96612:558 109.04045:1206 109.09812:840 110.06058:3424 112.07614:2403 115.05206:858 115.07593:538 116.06805:972 117.05957:1068 118.06347:994 119.04256:1109 119.07898:511 120.04398:2110 120.0784:817 121.05109:8098 122.05866:1623 122.09251:705 123.06621:562 126.01058…	Unknown	0	0.000291	0.000456	0.000436	0.00167513	0.0028758	0.00361774	0.000994	0.00209379	0.00019	9.22e-05	0.000139	0.000317	0.000162	0.000142	0.000763	0.000206	0.000758	0.00029	0.0029709	0.00218252	0.00193359	0.00461034	0.00180161	0.00345937	0.00181298	0.00242213	0.000813	0.000619	0.000465	0.00166457	0.00128718
10	1	10	1	0	pos_1025	pos	1025	1.995	272.113	[M+H]+	NA	0.512	170.62	isa2-pos-1	272.1138:6386 273.11715:1230 274.12051:315	100.96014:1097 101.02132:600 102.96738:665 103.05449:10852 104.05794:1136 106.0638:713 107.0676:634 107.9667:987 108.07448:697 109.03378:1643 110.06171:1970 112.07549:7003 112.92156:735 113.07674:517 115.0447:543 116.06907:1238 116.94916:706 119.03756:1747 120.04485:974 120.08138:9044 121.05179:8070 122.05846:1278 122.09402:853 123.06572:2436 123.94201:716 127.06654:884 129.01823:533 130.0851:334…	Unknown	0	0.000806	0.000998	0.000982	0.00372917	0.00218513	0.00989291	0.00172297	0.00855788	0.00232637	0.00742379	0.00225958	0.00908367	0.00174214	0.0021646	0.00144349	0.00217342	0.00246585	0.0014366	0.00469919	0.00177519	0.001381	0.00120526	0.0046037	0.00359411	0.00277772	0.011266	0.00622175	0.00796511	0.0012197	0.00188888	0.00163689
11	1	11	1	0	pos_1034	pos	1034	6.269	274.071	[M+H]+	NA	0.013	49.29	isa9-pos-2	274.07086:7725 275.07421:1258 276.07757:0	104.05032:235 112.07615:572 122.09445:424 123.07616:592 126.0091:1761 128.03056:2933 130.02858:1953 132.04723:478 138.08896:161 141.02242:535 144.04929:821 146.02402:3698 147.06262:1564 148.04153:51 148.0752:1881 149.02885:883 149.09241:682 151.09126:454 158.11653:1614 159.07954:597 163.05446:454 165.12691:1734 172.03859:728 172.06998:670 173.07925:1122 174.0894:3868 175.0975:26887 176.09811:3297…	Unknown	0	0.000737	0.000528	0.00138582	0.000267	0.000504	0.000328	0.000416	0.000749	0.000139	0	0	0.000108	0.000327	0	0	0	0	0	0.000362	0.000358	0.000146	4.22e-05	0.000196	0.000575	0.00132101	0.000329	0.000256	0.000671	0.00144882	0.00139943	0.000404
12	1	12	1	0	pos_1036	pos	1036	6.825	274.071	[M+H]+	NA	0.013	56.16	isa9-pos-4	274.0712:6810 275.07455:1608 276.07791:0	109.10138:661 114.10145:513 119.04853:261 120.04477:2558 121.05128:256 123.94114:191 128.05411:930 131.12856:550 132.04419:402 135.0999:265 139.07469:832 139.91365:303 140.07169:231 144.07811:1022 146.02432:990 146.0601:7258 147.05998:5 148.04391:805 149.02557:848 149.06699:303 149.12996:495 151.03938:169 151.14584:782 156.06442:101 160.03975:4008 160.0697:2353 166.08141:417 167.1394:798 171.0646…	Unknown	0	0.000296	0.000312	0.00128845	0.000176	0.000338	0.000155	0.00019	0.000445	0	0	0	0	0	0	0	0	0	0	0.000271	0.000142	7.77e-05	3.39e-05	5.7e-05	0.000473	0.000498	0.000174	0.000276	0.000505	0.00107195	0.00114068	0.000126
13	1	13	1	0	pos_1038	pos	1038	5.84	274.072	[M+H]+	NA	0.087	80.99	isa1-pos-3	274.07141:10430 275.07476:2244 276.07812:0	103.05367:326 105.06904:1298 106.06678:1169 107.08125:681 109.09884:49 113.02435:822 115.05428:1107 116.06003:698 120.07811:1557 121.09666:574 122.09109:984 127.0453:346 128.06131:220 129.06929:1778 130.06532:245 131.07077:827 133.07808:120 134.06181:1073 135.0791:757 137.05972:11626 137.1553:359 138.0619:592 141.07011:1178 144.06161:469 147.06221:786 147.11418:165 148.04559:518 149.05586:948 151…	Unknown	0	0.00225859	0.00133722	0.0060902	0.000534	0.00133297	0.000776	0.0013785	0.00153226	0	0	0	0	0	3.25e-05	0.000298	5.98e-05	0.000204	0	0.00218338	0.000995	0.000694	0.000168	0.00088	0.00177168	0.00193602	0.000672	0.00163524	0.00313847	0.00492197	0.00425501	0.00187912
14	1	14	1	0	pos_1039	pos	1039	3.7	274.092	[M+H]+	NA	0.013	26.77	isa13-pos-2	274.09232:6284 275.09567:1042 276.09903:1815	100.95866:610 102.04864:749 103.05453:15584 104.05529:1954 104.10403:506 105.03577:554 105.06789:701 106.06721:1377 107.07556:884 107.96786:1344 108.0432:568 109.02955:784 109.06301:631 109.09816:695 110.06407:646 112.06985:534 116.05503:1035 116.94656:793 117.05691:630 119.04211:936 120.04494:9676 121.05038:9634 122.05746:1056 122.09142:1108 123.06453:508 123.93945:1154 124.04057:799 125.02863:6…	Unknown	0	9.43e-05	0.000419	0.000647	6.34e-05	0.000163	4.04e-05	0.00033	0.000145	0.000286	0.000119	0.000101	7.15e-05	0.000572	0.000175	0.000657	0.00147054	0.000376	0.000327	0.000165	0.00052	0.000195	0	0.000307	0.000274	0.000109	0.000185	0.000369	0.000563	0.000346	0.000213	0.000426
15	1	15	1	0	pos_1046	pos	1046	9.159	275.082	[M+H]+	NA	0.025	23.63	isa11-pos-3	275.08261:6466 276.08596:1764 277.08932:1414	101.05982:588 103.05325:622 105.06937:1674 106.0662:717 107.08237:1988 107.96691:1535 108.08167:687 109.06356:953 109.10029:1574 111.08112:600 114.10114:789 117.06305:832 118.06624:579 119.0462:692 119.08389:1310 120.04351:1393 120.08033:777 121.05133:9263 121.09647:1919 122.061:987 122.09297:906 123.07903:710 123.11552:593 123.93951:1756 125.09238:545 128.05028:1066 130.02841:538 130.06522:6204 …	Unknown	0	0.000327	0.00026	0.00115603	0.000147	0.000184	8.99e-05	0.000865	0.000306	0	0	3.45e-05	0	0	0	0	0	0	0	0.000135	0.000694	0.000227	0.000272	0.000588	0.000578	0.000637	0.00047	0.000428	0.000461	0.00120083	0.00146701	0.000281
16	1	16	1	0	pos_1047	pos	1047	10.78	275.082	[M+H]+	NA	0.075	79.08	isa5-pos-7	275.08145:9089 276.0848:1644 277.08816:799	105.07079:1905 106.0666:592 107.0835:2065 107.96731:2285 109.06603:898 109.10026:2956 111.07872:635 117.06889:650 119.08506:1663 120.08379:556 121.05127:10924 121.09737:2399 122.08372:841 123.08073:792 123.11457:772 123.94001:1817 128.95274:577 130.02864:639 130.06505:824 131.08392:501 132.04691:682 133.09793:1664 135.10991:1213 136.06522:1025 137.09531:545 139.91399:2265 143.08879:536 145.10117:…	Unknown	0	2.96e-05	0	0.000115	0.000373	0.000379	0.000106	0.00144523	0.000278	0	3.49e-05	0	0	0	0	0.000358	0	5.8e-05	5.64e-05	0.000431	0.00150043	0.000316	0.000546	0.000899	0.00103924	0.00179261	0.00107105	0.00112273	0.000886	4.51e-05	5.49e-05	4.48e-05
17	1	17	1	0	pos_1053	pos	1053	6.963	275.151	[M+H]+	NA	0.025	94.5	isa8-pos-5	275.15012:5975 276.15347:1240 277.15683:0	101.05936:882 102.03684:768 105.06711:1523 106.06492:1055 107.07914:1641 107.96658:1411 109.06252:1057 109.10036:1589 111.04434:797 116.05312:1017 117.0618:704 119.04601:683 119.08419:1119 120.04616:3806 121.05157:9314 122.06367:1105 122.09542:1361 123.07723:630 123.94127:1380 126.0079:519 127.03809:629 128.05272:1073 129.05859:940 130.06038:891 131.07182:605 132.04633:2480 133.08324:1190 134.060…	Unknown	0	0	0.0013787	0.00132423	0	0	3.39e-05	6.78e-05	0	3.37e-05	0	0	3.84e-05	3.52e-05	0	4.05e-05	0	6.06e-05	0	0	0.000104	0	0	5.31e-05	0.000345	0	0.000329	0	0.00124617	0.000381	0.00104564	0.000821
18	1	18	1	0	pos_1054	pos	1054	15.138	275.2	[M+H]+	NA	0.025	22.33	isa7-pos-5	275.19977:5817 276.20312:1542 277.20648:2227	101.06974:760 104.10722:90024 105.06891:2666 105.10913:5237 106.07076:780 107.08509:3698 107.96682:1251 109.06543:1775 109.10107:4657 111.04765:557 111.0793:1183 111.11356:836 117.06898:645 119.08537:3180 120.07543:980 120.96705:940 121.05193:9210 121.09847:4191 122.05756:882 122.09617:1582 123.08022:1470 123.11413:1846 125.00062:756 125.09386:663 129.06949:648 130.06754:576 131.08315:1615 133.09…	Unknown	0.0547796	0.00144291	0.0017243	0.00249231	0.000976	0.00100564	0.000862	0.00150155	0.00133275	0.000931	0.0012573	0.00105508	0.0012983	0.00117129	0.00125063	0.00132641	0.00111392	0.00140391	0.00128449	0.00119586	0.0013303	0.000864	0.000709	0.00128894	0.00198595	0.00106252	0.00131949	0.00216095	0.00358675	0.00388832	0.00170139	0.00124303
19	1	273	19	0	pos_1058	pos	1058	11.307	275.201	[M+H]+	NA	0.775	58.96	isa1-pos-1	275.20059:9824 276.20394:2116 277.2073:796	104.10613:1408 105.06964:3159 106.06746:822 107.08411:2456 107.96729:2271 109.06602:1223 109.10084:2616 111.07806:899 116.06194:503 117.06577:716 118.06734:543 119.08488:3738 120.04492:1270 120.07965:847 121.05113:9428 121.09684:3011 122.06205:611 122.09785:996 123.07952:925 123.11431:1132 123.94094:1879 128.95563:552 129.06937:634 130.06862:630 131.08562:1319 132.04494:919 133.09602:2129 135.109…	Unknown	0.385881	0.00568934	0.0068576	0.00983416	0.00321157	0.00404164	0.00242697	0.0051869	0.00399308	0.00427421	0.00408517	0.0059617	0.00381689	0.00491301	0.00391432	0.0040021	0.00395958	0.00356534	0.00382382	0.00373833	0.00373895	0.00323481	0.00183471	0.00460584	0.00399765	0.042113	0.00537779	0.00645924	0.00891669	0.0135689	0.00739393	0.0067674
20	1	19	1	0	pos_1059	pos	1059	7.49	275.201	[M+H]+	NA	0.025	26.71	isa7-pos-1	275.1994:5557 276.20275:1622 277.20611:0	102.03464:762 103.05379:1248 104.05095:2124 104.10496:599 105.03373:1735 105.06902:3523 106.06461:1230 107.08288:2302 107.96763:781 109.02642:820 109.06538:1189 109.09975:2087 111.04274:966 111.07872:907 112.0788:1316 114.10263:9384 115.05397:7229 115.0845:3034 116.05383:2345 117.05728:15152 118.06224:2655 119.05048:3775 119.08298:2639 120.04557:2701 120.07837:955 121.05126:7923 121.09686:2860 12…	Unknown	0	0.000454	0.00043	0.000311	0.000941	0.000802	0.00109194	0.00123992	0.0013194	0.00142817	0.000113	0.000417	0.00097	0.000118	0.000203	0.000258	0.000112	0.000193	0.000402	0.00064	0.000373	0.00112614	0.00103322	0.00117403	0.00344578	0.00146492	0.00101299	0.00165917	0.00114517	0.000311	0.000107	0.000251
21	1	20	1	0	pos_1060	pos	1060	8.769	275.202	[M+H]+	NA	0.013	32.14	isa14-pos-3	275.20163:6065 276.20498:1611 277.20834:440	104.0495:914 105.06883:793 119.08485:532 130.06439:7023 131.07411:632 132.04521:2883 144.04831:455 155.06505:333 160.07634:385 191.00403:1616 193.05002:1486 206.02788:1127 237.07564:863 277.09866:1197	Unknown	0	0.0011536	0.00116603	0.00119059	0.0012186	0.000796	0.000585	0.00101419	0.000881	0.00045	0.000567	0.000983	0.000968	0.000414	0.000788	0.000674	0.00122763	0.000404	0.000575	0.0013365	0.000744	0.00127537	0.000961	0.00119777	0.00169548	0.00132829	0.00111631	0.00230202	0.00195179	0.000701	0.000457	0.000342
22	1	21	1	0	pos_1069	pos	1069	4.678	276.133	[M+H]+	NA	0.075	45.88	isa8-pos-1	276.13303:12097 277.13638:3494 278.13974:879	101.04202:1502 103.05388:2480 105.0335:966 105.06636:236 107.05161:972 108.05738:368 109.09925:644 111.04477:602 118.0452:2972 119.0491:10033 120.04552:2054 121.05155:263 123.11465:1298 125.06071:472 128.05385:1060 129.04179:1690 130.0627:953 131.05284:1721 132.04462:2447 134.05988:551 135.04863:1167 137.09229:2366 138.08934:425 139.04361:310 139.08208:329 143.03473:536 146.058:1511 147.049:5102 …	Unknown	0	0.00111809	0.000741	0.00225027	0	0.000873	0	0.000231	0.00172676	5.57e-05	8.88e-05	7e-05	9.87e-05	0	0	8.19e-05	7.01e-05	0.000106	0	0.000211	0	0	0	0.000429	0.00135488	0.00131952	0.000238	0.000701	0.00218024	0.00703791	0.000325	0.000155
23	1	22	1	0	pos_1079	pos	1079	8.875	277.098	[M+H]+	NA	0.325	62.23	isa2-pos-2	277.09732:6458 278.10067:1591 279.10403:1513	102.03259:772 105.06978:1355 106.06404:775 107.08169:1519 107.96629:1734 109.06434:715 109.09991:1656 111.08026:684 114.10344:688 119.04651:599 119.08509:1275 120.04417:2495 120.07819:997 121.05152:9598 122.05962:967 122.09425:670 123.07996:810 123.11483:830 123.94098:1802 124.07986:558 128.05003:1551 129.05995:501 130.02858:2146 130.06403:2715 131.07823:798 132.04373:4009 132.08716:888 133.04724…	Unknown	0	0.000377	7.82e-05	0.000328	0.00235442	0.00372786	0.00154332	0.00388445	0.00211118	0	0	3.68e-05	4.04e-05	5.25e-05	8.68e-05	0.000612	0	0.000176	0.000111	0.00341275	0.0043432	0.00394394	0.0032294	0.00395107	0.00668799	0.00732957	0.00418963	0.00828013	0.00386466	0.000155	0.000196	6.12e-05
24	1	23	1	0	pos_1085	pos	1085	4.835	277.166	[M+H]+	NA	0.013	256.46	isa10-pos-6	277.16583:63995 278.16918:10435 279.17254:2175	104.05009:48 105.03241:939 107.08401:865 108.07019:163 109.06435:520 109.09907:491 113.05559:275 114.10207:315 115.08389:353 116.05994:141 119.0821:522 121.09689:1537 122.02536:640 122.09303:191 123.0772:1031 125.02311:302 125.05301:550 125.09605:2054 127.03957:742 128.05742:94 131.12851:323 135.07336:348 137.09271:309 139.04131:172 139.07756:432 140.05779:153 142.08432:254 147.04532:7668 149.096…	Unknown	0	6.14e-05	4.98e-05	3.31e-05	6.07e-05	0.000137	0.000106	0.000121	8.58e-05	0.000782	0.0002	0.00104896	0.000512	4.06e-05	0.000646	4.13e-05	0.000985	0.000162	0.00126172	8.27e-05	7.02e-05	7.89e-05	5.55e-05	0.000168	0.00081	0.000373	0.00017	0.0020813	0.00145242	0	6.89e-05	3.19e-05
25	1	24	1	0	pos_1086	pos	1086	4.425	277.166	[M+H]+	NA	0.013	884.56	isa10-pos-6	277.16605:110477 278.1694:17041 279.17276:2860	104.04981:3793 105.03514:2539 106.0359:541 109.02907:343 109.06378:12 111.04407:1017 111.07715:23 114.10246:4438 119.0477:3711 124.07559:296 126.05397:404 127.04044:1030 128.0081:158 128.04883:2166 128.10699:1321 131.12849:530 132.04536:353 136.0744:7800 138.08759:744 145.05435:332 146.05969:4458 147.04472:49592 148.0451:3098 159.02806:469 159.08641:302 160.06963:382 164.07063:58 167.07455:221 16…	Unknown	0	0	0	0	0.00012	4.39e-05	9.97e-05	0.000195	0.000195	0.000765	9.97e-05	0.000186	0.00057	0	0.000822	0	0.00160967	0.00028	0.00149795	0	7.23e-05	0.000111	5.65e-05	0.000203	0.000619	0.000631	0.000227	0.00118849	0.000907	0	0	3.93e-05
26	1	25	1	0	pos_1088	pos	1088	10.208	277.213	[M+H]+	NA	0.1	62.62	isa3-pos-3	277.21396:8958 278.21731:1765 279.22067:670	104.10715:795 105.06983:1473 106.0667:694 107.08419:2281 107.96622:2448 109.06559:972 109.1003:1659 110.06096:562 111.04475:684 111.07927:629 119.08588:1065 120.07892:530 121.05074:9940 121.0956:2183 122.05949:890 122.09452:840 123.0966:552 123.94066:1864 125.09644:536 128.95352:544 131.08278:531 133.09555:1125 135.07927:624 135.11075:770 136.06505:911 139.91432:2901 147.07133:905 147.1111:601 14…	Unknown	0.0638136	0.00340533	0.00417508	0.00370407	0.00485924	0.00288362	0.00221578	0.00370438	0.0031006	0.00381893	0.00337121	0.00517487	0.00448706	0.00190776	0.00336484	0.00303858	0.00319105	0.00262372	0.00221964	0.00278036	0.00327082	0.00502164	0.0037533	0.00393535	0.00630931	0.00246685	0.00371961	0.00476579	0.00704147	0.00299438	0.00172111	0.000739
27	1	26	1	0	pos_1094	pos	1094	11.725	277.216	[M+H]+	similar chromatogram in higher mz_1419	0.863	151.07	isa1-pos-1	277.21616:25485 278.21951:5406 279.22287:885	105.06937:931 107.08469:1836 107.96776:200 109.10079:179 117.06739:426 119.03676:174 119.08518:8987 120.08619:745 121.09904:888 130.02908:1464 131.08359:424 132.0444:448 133.09705:277 135.1114:587 146.02414:1450 159.03279:147 160.07756:421 171.13766:1 190.06462:15 193.07867:1361 205.07936:569 206.08278:143 207.08449:57 218.07829:23 220.08978:28 221.07645:3061 222.07747:554 234.07967:273 236.09018…	Unknown	0.0696707	0.0147586	0.011218	0.0267949	0.0305977	0.0176945	0.0095756	0.013445	0.0209163	0.00460667	0.00605853	0.00809559	0.00793808	0.00598179	0.0115451	0.00920367	0.00615165	0.00542175	0.00838825	0.0136297	0.0154476	0.0188154	0.0109473	0.013657	0.0322116	0.0224491	0.0213892	0.0245439	0.0380864	0.00725684	0.00587578	0.00184852
28	1	27	1	0	pos_1102	pos	1102	7.23	278.139	[M+H]+	NA	0.025	483.87	isa3-pos-1	278.13904:43761 279.14239:7850 280.14575:1342	103.05467:624 105.03242:491 105.0693:601 112.07563:703 119.04918:1109 119.08366:440 120.05994:576 129.06845:354 131.06969:502 132.05823:1180 133.02823:789 137.06104:176 139.91432:305 140.07141:959 147.1124:251 148.05225:2593 149.05389:508 158.07483:366 160.05299:971 163.07512:7642 164.07948:860 174.06744:479 176.04796:890 191.07028:9001 192.07268:1147	Unknown	0.0571758	4.6e-05	5.14e-05	0	3.47e-05	0	5.3e-05	4.17e-05	3.99e-05	0.0256832	0.000353	0.00103354	0.000586	0.0344711	3.01e-05	3.07e-05	3.11e-05	3.97e-05	3.56e-05	5.38e-05	3.31e-05	7.06e-05	4.32e-05	3.47e-05	5.67e-05	0	5.78e-05	7.68e-05	0.000151	0	0	4.44e-05
29	1	1800	3	0	pos_1113	pos	1113	8.649	279.114	[M+H]+	NA	0.025	9.83	isa7-pos-2	279.11365:6214 280.117:1481 281.12036:0	107.08333:516 116.05067:471 117.05741:3996 120.04362:1072 121.09592:215 130.06491:4231 131.0771:258 158.06076:957 176.06419:323 206.09709:1533 216.08121:4525 217.08688:1646 218.09201:540 219.09258:257 232.09848:1981 233.10526:2753 234.09425:2463 242.08665:715 243.09103:4016 244.09236:926 247.08595:180 249.06885:1356 260.09299:975 261.1019:7931 262.10446:1595	Unknown	0	0	0	0	0.000212	0.00185465	0.000435	0.00251432	0.00143585	0	0	0	0	0	0	3.54e-05	0	0	0	0.00058	0.000795	0.000334	0.000134	0.00156796	0.00128531	0.00366532	0.000892	0.00116573	0.00102849	0	0	0
30	1	28	1	0	pos_1120	pos	1120	16.061	279.228	[M+H]+	NA	0.125	73.3	isa3-pos-1	279.22687:7274 280.23022:1355 281.23358:731	101.06876:749 104.10725:838 105.0694:2966 106.07097:991 107.08391:3323 107.96722:2360 109.06651:977 109.10092:3140 110.10303:510 111.07974:585 111.11447:553 115.08623:557 117.07279:765 119.04151:588 119.08533:2459 120.08344:1083 121.05094:10426 121.098:3734 122.05609:882 122.09631:1384 123.08389:1359 123.11454:1565 123.94145:1205 124.07384:525 125.06065:648 125.09367:823 129.01764:892 131.08595:1…	Unknown	0	0	0	0	0	0	0	0	0	0.00426932	0.0024576	0.00428425	0.00235103	0.00177797	0	0	0	0	0	0	0	0	0	0	0	0	0	0	0	0	0	0
31	2	1695	3	0	pos_1012	pos	1012	11.513	268.155	[M+H]+	ion correlated with 703	0.05	146.06	isa14-pos-6	268.15521:8850 269.15856:1871 270.16192:349	108.04605:900 121.05088:543 124.03945:6844 149.02431:2005 152.0699:3377 180.10226:625 210.09344:826 211.09854:537 243.21039:444 247.08859:841 261.21985:1294	Unknown	0.0777985	0	4.43e-05	0	0	0	0	0	0	0	0	4.12e-05	0	4.01e-05	0	3.77e-05	0	3.49e-05	0	0	4.72e-05	0	0	0	0	0	0.000293	0	4.18e-05	0	0	0
31	2	1695	3	0	pos_1121	pos	1121	11.536	279.232	[M+H]+	NA	0.013	15.13	isa14-pos-3	279.23233:7518 280.23568:1944 281.23904:621	101.06222:657 105.06929:1625 106.07066:737 107.0843:2253 107.96633:2105 108.04313:611 108.08035:571 109.06574:1366 109.10114:3082 111.04569:635 111.07687:904 112.02335:3286 116.06721:789 117.063:767 119.04179:653 119.08538:1924 120.04433:783 120.07927:677 121.05119:9091 121.097:2693 122.05554:557 122.09578:783 123.07816:922 123.1142:1226 123.94147:1341 124.03931:3068 129.06735:663 130.06549:1623 …	Unknown	0.80573	0.00074	0.000793	0.000959	0.00114647	0.000784	0.00067	0.0014872	0.00100955	0.00170849	0.00140025	0.00218565	0.00208562	0.0011554	0.00078	0.000947	0.000982	0.000802	0.000864	0.000852	0.00104731	0.00131105	0.00143287	0.00127937	0.00182879	0.00265879	0.000952	0.00148093	0.00192779	0.000979	0.000734	0.000946
32	1	29	1	0	pos_1131	pos	1131	2.835	282.12	[M+H]+	NA	0.125	106.52	isa3-pos-1	282.11978:6489 283.12313:977 284.12649:786	115.0536:950 117.06258:744 118.06509:6233 130.06467:658 132.08098:956 136.06204:2956 137.06642:406 142.06436:800 143.07321:1441 144.07784:1175 146.06064:2231 182.04959:2239 272.11465:554	Unknown	0	0.000877	0.00153758	0.00246008	0.000624	0.000471	0.000603	0.0018633	0.000841	0.00380851	0.000349	0.00062	0.000393	0.00242947	0.000365	0.000447	0.000806	0.000334	0.000327	0.000504	0.00137805	0.000758	0.000609	0.000986	0.00146976	0.00409784	0.000975	0.00101464	0.00146281	0.00140615	0.00124443	0.000454
33	1	30	1	0	pos_1135	pos	1135	13.667	282.669	[M+H]+	NA	0.013	181.06	isa9-pos-4	282.66916:9053 283.67251:451 284.67587:0	102.09073:2051 103.05116:616 104.10667:2354 105.06936:2448 106.08409:2015 107.08508:3578 107.96752:634 108.08363:620 109.06476:2154 109.10065:3713 110.061:646 111.04601:562 111.07985:1087 111.11377:581 112.07935:539 114.1021:1021 117.07016:866 119.08531:7528 120.0453:1606 120.0852:1506 121.05223:8482 121.09801:4237 122.06066:1034 122.09785:1313 123.07967:1349 123.11327:1306 125.06059:556 125.0944…	Unknown	0	0.000255	0.0012833	0.000964	5.31e-05	0	3.23e-05	3.93e-05	6.65e-05	0.000192	6.01e-05	0	0.000233	0.000117	3.01e-05	0.000205	0.000312	0	3.53e-05	0.000201	0.000705	9.4e-05	4.63e-05	0.00027	0.000122	0.000129	0.000354	0.000753	0.000696	3.82e-05	0.000409	3.62e-05
34	1	31	1	0	pos_1136	pos	1136	13.075	282.67	[M+H]+	NA	0.013	141.19	isa9-pos-4	282.66962:7291 283.67297:357 284.67633:0	101.06313:639 104.10733:138527 105.03263:501 105.06962:2607 105.11055:7401 106.06815:791 106.10831:512 107.08426:3094 107.96754:975 108.08639:643 109.06426:1699 109.1007:3239 110.06523:606 111.04308:784 111.07986:1111 111.11466:604 114.10238:1148 116.06935:673 117.0688:908 119.08476:9180 120.04489:1128 120.08615:1490 121.05188:9248 121.0966:3526 122.05511:866 122.09698:950 123.08093:1024 123.1154…	Unknown	0	0.000104	0.000723	0.000611	0	0	0	0	3.25e-05	0.000271	0	0	0.000146	0.000216	0	0.000133	0.000236	0	0	9.64e-05	0.000377	0	0	6.52e-05	3.37e-05	3.83e-05	0.000221	0.000336	0.000354	0	0.000242	0
35	1	32	1	0	pos_1137	pos	1137	13.383	282.67	[M+H]+	NA	0.013	109.44	isa9-pos-4	282.66968:5749 283.67303:491 284.67639:0	101.06177:727 104.10768:2085 105.07056:2293 106.07831:772 107.08412:3182 107.96722:1480 109.0658:1113 109.10125:3131 110.06281:602 110.10289:528 111.0816:608 113.05936:721 114.1025:1015 117.06817:662 119.08529:5938 120.04433:1007 120.0854:1165 121.05119:10214 121.09689:3574 122.05568:915 122.09513:1503 123.08064:912 123.11488:1325 123.94091:1138 125.0575:599 125.09498:596 129.06674:626 131.08507:…	Unknown	0	7.26e-05	0.000983	0.000565	4.3e-05	0	0	3.4e-05	0	6.86e-05	0.000142	2.93e-05	0.000362	0.000329	0	0.000356	0.000509	5e-05	6.59e-05	8.4e-05	0.000622	0	3.02e-05	0.000143	0.000125	0	0.000634	0.000437	0.000379	3.77e-05	0.000316	8.88e-05
36	1	33	1	0	pos_1138	pos	1138	9.548	283.107	[M+H]+	NA	0.013	37.66	isa9-pos-2	283.10742:7001 284.11077:2069 285.11413:571	105.03473:519 105.06987:1618 106.06647:887 107.08276:1718 107.96703:1792 108.04626:516 109.0644:674 109.10058:1678 111.07699:577 115.05752:764 116.05376:553 117.06458:653 119.04219:669 119.08343:768 120.04567:3374 121.05186:9299 122.05809:1055 122.09518:1090 123.07761:623 123.11648:647 123.93964:2250 129.06827:593 130.02771:685 130.06425:1077 131.04161:764 131.08192:939 132.04539:2919 133.09367:1…	Unknown	0	0.00125375	0.000154	0.000337	8.69e-05	0.000253	0.000302	8.82e-05	0.000373	0	0	0	0	0	3.08e-05	0	0	0	0	9.44e-05	0.000552	0.000557	0.00026	0.000122	0.00239046	0.000822	0.000365	9.15e-05	0.000159	0.000123	0.000928	0.000554
37	1	34	1	0	pos_114	pos	114	3.975	134.06	[M+H]+	NA	0.1	136.97	isa2-pos-5	134.06012:44699 135.06347:3556 136.06683:1089	114.05531:194 119.07825:598 120.04469:5462 121.05165:313 122.09542:115 129.07268:72 134.05989:7265 134.15146:469 138.05563:681	Unknown	0.0602033	0	0.00566127	0	0.0136747	0.0105378	0.0139802	0	0.0263471	7.35e-05	6.88e-05	3.21e-05	7.72e-05	3.29e-05	5.95e-05	4.91e-05	0.000227	4.66e-05	5.23e-05	0.01241	0.00596324	0.00669529	0	0.00629787	0.030551	0.00731872	0.0298144	0.0226515	0	0.0351863	0.0132877	0.028488
38	1	35	1	0	pos_1143	pos	1143	2.004	284.103	[M+H]+	NA	0.013	124.8	isa7-pos-3	284.10291:9092 285.10626:1282 286.10962:732	100.04116:798 100.96064:745 101.01996:719 103.05414:14370 104.05886:1771 104.10564:687 106.06347:785 107.06473:715 107.96635:659 108.07704:1127 109.03253:2838 110.06055:6399 111.05952:711 112.07535:16765 112.92114:652 113.07882:1299 114.10395:615 116.0702:1832 116.9492:603 118.07175:628 119.03629:1588 119.07095:589 120.0443:1339 120.08009:12797 121.05363:7794 122.06019:1340 122.09584:645 123.0663…	Unknown	0	0.000119	0.000293	0.000275	0.00128513	0.00121422	0.00169442	0.00256124	0.00179138	0.000185	0.000144	0	0	0.000145	0	0.0020289	0.000516	0.000109	0.000452	0.000435	0.00266068	0.00123315	0.000958	0.00247056	0.00130563	0.000739	0.00552279	0.00290152	0.00187396	0	0.000374	0
39	1	36	1	0	pos_1147	pos	1147	2.955	284.113	[M+H]+	NA	0.013	74.42	isa7-pos-5	284.11282:13065 285.11617:3479 286.11953:930	100.95663:556 101.03182:924 101.05783:823 102.049:1403 103.05401:7790 104.05229:1541 104.10597:500 105.03854:853 105.06454:630 106.0638:1400 107.0611:522 107.96672:704 108.06294:666 109.04462:576 110.06506:1099 112.07558:2549 112.92022:572 114.09951:950 115.05669:634 116.06705:1646 116.94743:767 117.05853:1366 118.06585:1583 119.04977:1011 120.04479:3563 120.07688:1356 121.05342:8929 122.06248:11…	Unknown	0	7.36e-05	4.99e-05	7.24e-05	0.000881	0.00159753	0.000679	0.00102764	0.00122074	0.000603	0.000272	0.000164	0.000329	0.000562	6.21e-05	0.00100486	0.000357	0.000307	0.000395	0.00129752	0.00134731	0.00104447	0.00104029	0.00127253	0.00407571	0.000801	0.00118851	0.00237651	0.00805568	8.78e-05	0.000128	8.93e-05
40	1	37	1	0	pos_1152	pos	1152	6.632	284.114	[M+H]+	NA	0.013	35.81	isa3-pos-2	284.11404:7648 285.11739:1228 286.12075:408	103.05347:475 105.06966:3781 107.04917:2366 107.0842:2694 109.0297:756 109.1011:452 112.07558:9893 113.07806:663 115.05433:797 116.06821:533 117.06879:963 119.08531:775 121.09852:2852 122.07513:1368 127.04105:758 131.08232:597 133.09897:6145 134.1032:693 137.09543:2788 140.07056:11907 141.0737:1100 149.13174:294 158.08138:3324 191.14209:719 219.10268:340 266.10254:850 284.11261:1980 286.14157:151…	Unknown	0	5.03e-05	0.000259	0.000116	0.0019139	0.00178982	0.00205978	0.000948	0.00171772	0.00265284	0.00452208	0.00188613	0.00323531	0.00262783	0.000132	0.000926	0.000437	0.000156	0.000576	0.00120666	0.00144462	0.00122055	0.00203866	0.00145488	0.00167134	0.00123248	0.00134749	0.00115417	0.000788	8.22e-05	0.000407	0.000259
41	1	38	1	0	pos_1157	pos	1157	21.325	284.295	[M+H]+	NA	0.1	117.78	qc-pos-1	284.29507:26139 285.29842:5551 286.30178:2003	100.07574:720 101.07055:7661 102.0907:3133 104.10735:1668 105.06891:3965 106.0846:3535 107.08476:8035 107.966:508 108.08454:832 109.06443:1176 109.10082:11035 110.10362:1028 111.04549:1006 111.07913:1222 111.11497:1721 113.09422:595 116.1045:797 117.07076:1341 119.08477:6120 120.0864:1276 121.05157:10038 121.09954:12168 122.05537:947 122.10021:2697 123.08054:1447 123.11712:6652 124.11932:577 125.…	Unknown	0.242758	0.000251	0.000194	0.000236	0.00025	0.000162	0.000237	0.000209	0.000239	0.000262	0.000355	0.000319	0.000233	0.00033	0.000607	0.000322	0.000362	0.000281	0.000282	0.000267	0.000289	0.000386	0.000324	0.000396	0.000293	0.000251	0.000298	0.000349	0.000217	0.00115745	0.000521	0.000608
42	1	39	1	0	pos_1160	pos	1160	2.538	285.087	[M+H]+	NA	0.025	64.46	isa7-pos-5	285.08679:5484 286.09014:1677 287.0935:774	100.96053:513 101.02998:517 103.04955:695 104.10566:608 106.06775:730 107.061:868 107.96591:1201 108.0557:2459 109.05669:823 110.06236:905 112.07589:792 112.92216:818 114.10063:992 116.06335:615 117.06014:839 118.05883:649 119.04802:1351 120.04533:1417 120.07664:686 121.05043:8336 122.06786:1472 123.07287:522 123.9407:752 124.0368:796 125.07861:1286 128.05635:789 130.06319:2624 131.06627:505 131.…	Unknown	0	9.35e-05	0.00023	0.000251	4.52e-05	0.000288	0.000158	0.000821	0.000677	0	3.98e-05	0	0	0	0	3.41e-05	3.02e-05	3.3e-05	0	0.000894	0.00067	0.000175	6.14e-05	0.0013796	0.00173664	0.000759	0.000695	0.00113611	0.00338101	0.000465	0.000337	0.000169
43	1	40	1	0	pos_1161	pos	1161	3.181	285.088	[M+H]+	NA	0.025	100.68	isa7-pos-5	285.08829:7200 286.09164:1427 287.095:473	100.07228:628 100.95783:519 101.03861:2000 102.0528:8340 103.05415:22810 103.13818:584 104.05282:6728 104.10292:908 105.03323:3681 105.06367:1568 106.06494:4870 107.06623:857 108.04727:1076 109.03214:2646 109.09717:864 110.06065:1854 111.04181:775 112.03944:553 112.07615:2597 113.02538:1094 114.05528:1820 114.09799:939 115.05238:2496 116.06464:2547 116.94738:731 117.05737:9230 118.06422:5105 119.…	Unknown	0	3.66e-05	0.000262	0.000386	0	0	0	0.00127285	0.000931	0	3.06e-05	0	0	5.19e-05	3.09e-05	0	0	0	0	0.000679	0.00125519	0	0	0.00180969	0.00227712	0.00109166	0.00127028	0.00160596	0.00443925	0.000683	0.000827	0.000197
44	1	41	1	0	pos_1162	pos	1162	3.788	285.094	[M+H]+	NA	0.013	139.56	isa10-pos-6	285.09448:9315 286.09783:1453 287.10119:0	100.95959:720 101.0222:923 101.05818:1426 103.052:1200 104.05082:3961 105.03382:6365 105.06741:3437 106.06528:8075 107.07649:1703 107.9651:633 108.06918:559 109.02956:1065 109.06271:1209 109.09962:967 110.06267:877 111.04516:759 111.08041:729 113.02395:687 114.1021:1975 115.04339:1059 115.0829:771 116.05328:2068 117.06328:1170 118.06946:718 119.04332:1556 119.08064:942 120.04448:12951 121.05111:8…	Unknown	0	0.000651	0.000338	0.000339	0	0.000318	0.000196	0.000153	0	4.56e-05	0.000582	0.00066	0.000107	0.000498	0.00054	0.000564	0.000591	0.000635	0.00118486	6.78e-05	0.000217	0	0.000259	0.000106	5.88e-05	0	0	9.65e-05	0.000118	0.000188	3.91e-05	4.36e-05
45	1	42	1	0	pos_1163	pos	1163	3.011	285.109	[M+H]+	NA	0.025	136.54	isa4-pos-3	285.1091:7958 286.11245:1307 287.11581:326	100.9587:600 101.03313:582 101.95155:521 102.0465:619 103.05363:3329 105.03034:696 105.0706:543 106.06457:1228 107.06712:618 107.967:839 108.05412:1006 108.07909:692 109.06078:735 110.06239:730 112.07483:1170 112.91917:625 114.09969:624 116.06915:666 116.94714:571 117.06839:767 118.06494:867 119.04546:1151 119.08123:510 121.05077:8697 122.05979:1876 122.09248:1068 123.06752:597 123.94027:562 124.…	Unknown	0	0.000477	0.00133246	0.00137952	0.000456	0.000522	0.000237	0.000993	0.000564	0.00063	0.000957	0.000437	0.000739	0.00104518	0.00116935	0.00186044	0.0047161	0.00133538	0.00095	0.000865	0.00138412	0.000522	0.000266	0.00166575	0.00129932	0.000671	0.000992	0.00176173	0.00205105	0.000723	0.000659	0.000882
46	1	43	1	0	pos_1167	pos	1167	2.183	286.092	[M+H]+	NA	0.013	411.25	isa10-pos-2	286.09229:24502 287.09564:5473 288.099:1100	101.01767:364 106.03277:496 107.07084:53 112.07545:1018 114.0551:793 119.03686:2404 120.07852:619 124.039:24420 125.04393:1855 130.06541:1334 132.07796:21 135.08:1026 136.06206:170969 137.0639:10629 138.0574:1034 139.04192:651 140.06967:194 144.04564:128 145.07495:1735 149.05064:1046 158.08127:1431 159.08238:61 163.08347:997 164.06961:1159 167.07376:426 180.06398:1360 188.04848:336 239.08824:497 …	Unknown	0	7.4e-05	3.02e-05	4.19e-05	0.000141	3.94e-05	0.000278	0.00025	0.000281	0.000178	0.000162	3.11e-05	8.04e-05	4.13e-05	0.000374	0.0004	8.95e-05	0.000236	7.48e-05	0.000344	0.000175	5.97e-05	0.000475	0.000508	0.000163	6.25e-05	0.000596	0.000532	0.000469	9.9e-05	7.14e-05	0.000499
47	1	44	1	0	pos_1168	pos	1168	1.613	286.093	[M+H]+	NA	0.062	281.69	isa10-pos-2	286.09256:28075 287.09591:0 288.09927:3703	107.07802:275 108.08047:98 109.08077:430 124.03973:20553 124.13001:713 125.04382:1313 127.04076:83 135.07288:622 137.09071:58 139.91432:231 149.02361:128 151.05688:386 152.07027:1625 153.07329:300 154.08472:135 164.0354:1715 164.06583:830 170.08046:513 181.08928:56 287.10876:1418	Unknown	0	5.91e-05	7.89e-05	4.98e-05	0.000177	6.77e-05	0.00019	0.000118	8.93e-05	3.51e-05	0	5.82e-05	3.41e-05	3.56e-05	0.000236	0.000186	0.00012	0.000109	7.6e-05	0.000296	3.63e-05	9.63e-05	8.8e-05	9.07e-05	0.000189	5.38e-05	0.000208	0.000285	0.000335	8.13e-05	0.000147	5.13e-05
48	1	45	1	0	pos_1170	pos	1170	2.57	286.094	[M+H]+	NA	0.013	134.96	isa10-pos-2	286.09402:7627 287.09737:2132 288.10073:522	100.95879:838 101.06091:590 103.04887:849 104.05173:1180 105.03302:1803 105.06405:1371 106.03011:1098 106.06518:2870 107.05146:5019 107.96526:799 108.05593:2784 109.03058:1391 109.05901:973 109.09444:571 110.06074:2329 111.04668:597 111.07929:557 112.07519:1683 113.06187:851 115.04409:515 116.05193:3052 116.94739:778 117.05943:1162 118.06776:767 119.04393:659 119.08102:562 120.04443:589 120.07742…	Unknown	0	0	0	0	0	0	0	0.000299	0.000239	0	0	4.44e-05	0	3.33e-05	7.19e-05	0.000288	0	0	0	0.000137	0.000259	0	0	0.000814	8.33e-05	7.54e-05	0.000682	0.000729	0.00120369	0	0	0
49	1	46	1	0	pos_1177	pos	1177	1.859	287.109	[M+H]+	NA	0.087	72.55	isa2-pos-1	287.11047:9133 288.11382:1197 289.11718:2554	122.05954:523 130.08592:4276 130.12024:260 139.91446:747 144.04404:1401 146.05843:658 150.05617:21783 150.1521:764 151.05873:1905 160.14191:576 161.04359:185 162.05203:1188 166.07379:2676 168.06706:1295 176.14624:760 180.0876:174 181.08504:544	Unknown	0	0.00140184	0.00207889	0.00210856	0.00533349	0.00529738	0.0030021	0.00289595	0.00513981	0.00322213	0.0034278	0.00217351	0.00204144	0.0019926	0.00444167	0.00465274	0.00332502	0.00533036	0.00383769	0.00313818	0.00256657	0.00225023	0.00293652	0.00264706	0.00270575	0.00142197	0.00323843	0.00263766	0.00237323	0.00242477	0.0046843	0.00610277
50	1	47	1	0	pos_1179	pos	1179	9.094	287.175	[M+H]+	NA	0.013	41.43	isa8-pos-1	287.17499:5720 288.17834:1360 289.1817:507	101.06171:655 105.06874:1750 106.06754:818 107.08387:2171 107.9655:1340 109.06535:1222 109.10006:2206 111.07862:516 114.05788:752 115.05321:582 117.06413:698 119.04114:634 119.08392:1840 120.04456:2232 120.07922:1078 121.0512:10348 121.09708:2255 122.06382:1320 122.09299:1251 123.0813:1026 123.11633:810 123.94029:1315 129.06976:852 130.06523:1254 131.08295:978 132.04475:2793 132.07787:1119 133.09…	Unknown	0	0.00022	0.000187	0.000196	0.000126	0.000362	0.000283	0.00052	0.000414	6.43e-05	3.85e-05	6.5e-05	4.81e-05	3.5e-05	6.59e-05	7.15e-05	3.83e-05	3.46e-05	3.42e-05	0.000311	0.000194	0.000261	0.0001	0.000964	0.000178	0.000155	0.000166	0.000117	0.00025	0.00332779	0.00132583	0.000772
51	1	1061	7	0	pos_118	pos	118	18.101	134.06	[M+H]+	ion correlated with 3718; ion correlated with 4049; ion correlated with 3928; similar chromatogram in higher mz_3769	0.112	57.24	isa1-pos-1	134.06017:19484 135.06352:1875 136.06688:1317	101.07064:1164 105.0353:1781 105.06927:1001 106.06698:1882 107.08485:1827 109.10124:1682 111.0789:543 119.08541:818 120.04459:1861 121.09944:1548 123.116:653 125.02395:769 125.09384:512 132.0451:642 133.08875:8081 134.06306:7745 135.11369:1539 138.05553:1584	Unknown	0.057432	0.0112833	0.00523235	0.00893076	0.000535	0.000704	0.00023	0.0030048	0.0013099	0	0	0	3.7e-05	0	0	5e-05	0	0	3.91e-05	0.000544	0.00115384	0.000435	0.000274	0.000938	0.00101488	0.000582	0.00215537	0.000392	0.000781	0.000119	0.00242157	0.000315
52	1	48	1	0	pos_1181	pos	1181	3.23	288.044	[M+H]+	NA	0.05	64.78	isa5-pos-6	288.04324:5400 289.04659:864 290.04995:0	101.03815:2854 102.04623:5488 103.05396:38189 104.05336:7396 105.05226:643 106.0647:949 109.03114:2864 109.09959:886 112.07545:728 113.01998:525 115.05319:2869 116.05864:2155 117.05704:15555 118.06422:7820 119.06322:892 120.04429:3286 125.02197:594 126.05461:506 127.03954:4500 128.04936:15652 129.05644:6641 130.06523:208707 131.06752:21558 131.16132:550 132.04483:17933 133.05281:7054 134.0589:194…	Unknown	0	0	0	9.39e-05	0.000315	0.00265839	0.00167761	0.000953	0.00118577	0.00097	0.00032	0.000403	0.00113016	0.000941	0.000405	0.00147096	0.00105483	0.00176009	0.000526	0.00120811	0.00194105	0.00257438	0.000713	0.00312253	0.00154669	0.00111456	0.00259199	0.00180213	0.00112186	0.000223	0.000611	0.000561
53	1	49	1	0	pos_1189	pos	1189	8.678	288.215	[M+H]+	NA	0.35	57.64	isa1-pos-3	288.21606:5830 289.21941:1669 290.22277:298	102.03949:1573 103.05517:848 104.0492:542 105.07017:1555 106.06751:869 107.08405:1788 107.96795:1898 109.06434:784 109.10091:2118 111.07602:588 116.05239:1166 117.06095:1079 118.0657:1053 119.04182:598 119.08321:1503 120.04382:10848 121.05193:9936 122.07791:1402 123.08009:989 123.1114:500 123.94086:1767 128.05252:627 128.95085:602 129.06007:1952 130.02895:1886 130.06357:2427 131.076:675 132.04497…	Unknown	2.16321	0.0021107	0.00158142	0.00340414	0.00280842	0.00333954	0.00243385	0.00190457	0.00297408	0.00281335	0.00325734	0.00207979	0.00292477	0.00393633	0.00361588	0.00157557	0.00203571	0.00210809	0.00238956	0.00337315	0.00218343	0.00302751	0.00374272	0.00219061	0.0021544	0.00371709	0.00199547	0.00320837	0.00252193	0.00351644	0.00176594	0.00162159
54	1	50	1	0	pos_1193	pos	1193	14.761	289.097	[M+H]+	NA	0.025	33.98	isa1-pos-1	289.0972:5372 290.10055:998 291.10391:0	104.10712:95324 105.06957:2605 105.10983:4623 106.07374:861 107.08459:3033 107.96668:1200 109.06557:1841 109.10152:3338 110.06676:512 110.10291:675 111.04688:541 111.07941:911 111.11396:699 117.06919:900 119.03786:521 119.08591:2709 120.96577:769 121.05243:9491 121.09679:3671 122.08844:1250 123.07948:1080 123.11366:1780 123.94016:621 124.99891:1134 125.05779:654 125.09503:593 129.07008:547 130.06…	Unknown	0	0.00311106	0.00201601	0.00152984	0.00015	0.000578	0.000407	0.000595	0.00061	0	0	0	0	0	0	0	0	0	0	0.000391	0.000415	0.000288	3.93e-05	0.000481	0.00126849	0.00107376	0.000242	0.000547	0.000963	0.000438	0.000369	0.000103
55	1	51	1	0	pos_1194	pos	1194	9.442	289.097	[M+H]+	NA	0.013	16.57	isa12-pos-3	289.09708:9380 290.10043:2018 291.10379:0	104.04689:555 104.10921:535 105.06975:1685 106.06645:991 107.08054:1461 107.96608:1557 109.06478:1021 109.10008:1535 110.06771:611 111.0769:631 114.10177:1908 115.05658:542 115.08733:642 116.06271:594 117.063:708 118.06445:716 119.04234:948 119.0844:1317 120.04535:3759 121.0513:8296 122.07979:1056 123.04665:2414 123.11614:842 123.93961:1765 128.05658:700 129.06761:605 130.02695:599 130.06598:2766…	Unknown	0	0.00130219	0.00126068	0.00107505	3.31e-05	0.000155	8.24e-05	0.000249	0.000247	0	0	0	0	0	0	3.25e-05	0	0	0	0.000149	6.96e-05	3.75e-05	0	0.000139	0.000552	0.000648	0.000147	0.000323	0.00059	0.000537	0.000277	6.24e-05
56	1	52	1	0	pos_1195	pos	1195	8.672	289.098	[M+H]+	NA	0.188	42.44	isa2-pos-2	289.09653:5540 290.09988:1273 291.10324:449	101.94833:585 105.07086:1379 106.06603:696 107.08318:1674 107.96675:1465 109.06775:1116 109.09994:1752 111.08002:537 114.10115:613 116.05489:654 117.05824:2723 119.0406:656 119.08545:1485 120.0446:3034 120.07693:955 121.05147:9610 121.09572:2316 122.06057:1106 122.09467:960 123.07902:1096 123.11306:913 123.93987:1973 130.06529:7213 131.07684:1024 131.12485:550 132.04605:1808 133.09622:1273 135.10…	Unknown	0	0.000512	0.000702	0.00250644	0.000363	0.0031978	0.000893	0.00390071	0.00193281	3.01e-05	0	0	0	0	0	0	3.82e-05	0	0	0.0023688	0.00107018	0.0010148	0.000126	0.00185645	0.00463446	0.00082	0.001084	0.00630332	0.00584327	0.00749737	0.00259502	0.00399592
57	1	53	1	0	pos_1196	pos	1196	10.432	289.098	[M+H]+	NA	0.013	31.35	isa13-pos-5	289.0979:5984 290.10125:1231 291.10461:0	103.05347:1748 104.05574:520 104.1045:515 105.06845:1807 106.06992:694 107.08308:1601 107.9665:1993 108.08495:506 109.06583:656 109.10033:2258 111.08187:724 117.06585:817 119.08447:1347 120.04312:1444 120.08368:598 121.0517:10153 121.09635:2359 122.05648:719 122.09648:793 123.10589:913 123.9408:2254 128.0591:789 130.06503:11793 131.07576:1400 132.05379:909 133.09738:1689 134.10136:517 135.10425:1…	Unknown	0	0.000784	0.0019383	0.00108253	0.000384	0.00132702	0.000633	0.000866	0.00124698	0	0	0	0	0	0	0	0	0	0	0.000926	0.00034	0.000393	0.000101	0.000484	0.00155105	0.000722	0.00129914	0.00205451	0.00250721	0.00280572	0.000911	0.00148837
58	1	54	1	0	pos_1197	pos	1197	7.441	289.107	[M+H]+	NA	0.025	31.17	isa2-pos-5	289.10696:6809 290.11031:1399 291.11367:1104	103.05439:1373 105.0341:662 105.06982:604 107.04902:859 116.06936:745 117.06708:85 121.03002:42798 122.0359:3215 128.06223:1067 129.0696:23782 129.16312:584 130.06982:2124 131.04947:18845 136.06541:345 147.08031:59269 148.08328:6437 155.08533:19239 156.08978:2451 157.02821:4951 158.05104:18 161.02216:581 163.03961:434109 163.14464:13699 164.04276:38732 164.14813:1214 165.06413:4964 167.08524:4809…	Unknown	0	0.00131076	0.000375	0.000592	0.00239348	0.00132155	0.00137311	0.00234531	0.00401348	0.000108	0.000262	0.00021	0.000376	0	0.00125505	0.00244544	0.0014326	0.002383	0.00192153	0.000792	0.00146389	0.00111307	0.0019134	0.00168509	0.00341308	0.00210877	0.00178667	0.00331488	0.00339687	0.000347	0.000371	0.000164
59	1	55	1	0	pos_1199	pos	1199	2.086	289.119	[M+H]+	NA	0.013	47.61	isa12-pos-4	289.11893:7363 290.12228:1583 291.12564:0	100.03949:2136 100.9571:529 101.02128:557 102.05355:657 103.05366:4167 104.05626:711 107.96541:540 108.07893:664 109.05182:1354 110.06428:1545 112.07595:4573 112.92076:857 115.04545:510 116.07004:3380 116.94598:823 117.06316:740 118.06585:669 119.03713:3509 120.04442:3197 120.0797:5121 121.05161:7701 122.06128:915 122.09557:1061 123.94221:680 128.05974:760 130.06479:14514 131.06743:1562 132.04611…	Unknown	0	0.000788	0.000782	0.000881	0.00134976	0.00216828	0.00176904	0.00186867	0.00318566	0.000369	0.000494	0.000468	0.000287	0.000121	0.000487	0.000389	0.000469	0.000511	0.000492	0.0012303	0.00129377	0.00102905	0.000936	0.00143054	0.00132773	0.0023942	0.00126769	0.00144173	0.00168	0.00167475	0	0.00108254
60	1	56	1	0	pos_1200	pos	1200	2.689	289.126	[M+H]+	NA	0.025	52.42	isa10-pos-2	289.12582:6346 290.12917:1531 291.13253:586	100.95892:590 101.05222:730 101.94886:629 103.04657:831 104.05466:886 105.02988:2246 105.06641:1204 106.06559:1730 107.05165:4038 107.96819:940 108.0557:1227 109.02987:1968 109.05963:1291 109.09946:623 110.05667:932 111.0434:730 111.07291:702 112.07529:631 112.91789:656 116.05228:2264 116.94762:909 117.05997:1425 118.06525:1070 119.0584:844 120.04419:876 120.07371:537 121.0513:8011 122.05959:1192…	Unknown	0	0.0011517	0.000972	0.00103986	0.00126024	0.00165105	0.0020712	0.00103216	0.00149841	0.000375	0.000672	0.000567	0.000624	0.000483	0.000841	0.000945	0.000919	0.0010708	0.00103625	0.00143091	0.00113886	0.000936	0.00181644	0.00138951	0.00125231	0.000891	0.00133666	0.00123585	0.000906	0.00142028	0.0017467	0.00338773
61	1	58	1	0	pos_1212	pos	1212	2.019	291.085	[M+H]+	NA	0.275	124.42	isa2-pos-2	291.08417:9032 292.08752:1312 293.09088:782	100.03815:969 100.95877:1109 103.05403:4713 104.05659:944 104.106:765 107.06702:805 107.96806:849 108.0819:724 109.04245:1366 110.06253:1694 112.07532:6822 114.09792:514 116.07037:1210 116.9476:754 119.03651:1803 120.04303:2444 120.08029:4220 121.05094:8421 122.05945:1203 122.09371:842 123.07007:1501 123.94137:853 127.04216:504 128.06628:686 130.06732:1935 132.07918:791 133.04976:888 134.0593:922…	Unknown	0	0.00170046	0.00239924	0.00191183	0.00332033	0.00521374	0.00334969	0.00299441	0.00431218	0.00506312	0.00779091	0.00352283	0.00469991	0.00532868	0.00432241	0.0078649	0.00915853	0.00825877	0.00784225	0.00443773	0.00286345	0.00316899	0.00251991	0.00419319	0.00315457	0.00267113	0.00381479	0.00210568	0.0018336	0.00142567	0.00634211	0.00963809
62	1	59	1	0	pos_1213	pos	1213	1.35	291.085	[M+H]+	NA	0.025	67.55	isa14-pos-6	291.08649:9620 292.08984:0 293.0932:0	100.03813:1119 100.075:1763 100.10652:531 100.95731:847 101.07063:1222 102.05455:1350 102.09023:1319 103.08849:506 104.06596:717 104.10681:3771 106.03282:645 106.06486:865 107.0605:886 108.01234:722 108.04546:740 108.07791:692 109.05545:1426 110.06889:3290 111.05985:1025 112.05001:14463 112.07194:11150 112.90056:851 113.06975:2726 114.05519:4799 114.08939:1502 114.89246:510 115.04784:760 115.0873…	Unknown	0	0.000277	0.000964	0.000775	0	0.000477	0.0001	0	0	9.17e-05	0.00218315	0	0	0.00126714	0.00140847	0.00229842	0.00255931	0.0024946	0.00234338	0	0	7.45e-05	0	0	0.000678	7.44e-05	9.32e-05	0.000123	0.000175	0.00101145	0.00204918	0.00480407
63	1	60	1	0	pos_1217	pos	1217	9.743	291.114	[M+H]+	NA	0.062	66.56	isa10-pos-6	291.11459:7804 292.11794:2012 293.1213:526	104.10719:1058 105.06983:1250 106.06747:794 107.08331:1381 107.96792:2122 108.08064:1252 109.10081:1391 111.07801:574 111.1143:520 117.06415:565 118.06701:531 119.04531:635 119.08453:1380 120.04543:4191 121.05093:9542 121.09743:1882 122.06015:5003 123.07493:1056 123.11429:691 123.9406:1629 128.95341:513 130.06532:1572 131.07333:794 132.04524:502 133.09251:1092 135.0993:550 136.0748:2969 137.07092…	Unknown	0	0	0	0	0.00144553	0.00165569	0.000297	0.00163707	0.00110266	0	0	0	0	0	0	0.000886	0	0	0	0.00167011	0.00261249	0.00188604	0.00206477	0.0021026	0.00304709	0.00248516	0.00254692	0.00365672	0.00183452	0	0.000338	0
64	1	61	1	0	pos_1219	pos	1219	1.361	291.166	[M+H]+	NA	0.013	132.93	isa9-pos-4	291.16592:24659 292.16927:3678 293.17263:5728	100.03868:797 100.07607:6382 100.95673:749 101.0228:598 101.07382:973 102.05434:1227 102.08923:992 103.04913:518 104.10511:1796 106.06277:740 107.05943:635 108.04764:640 108.0806:733 109.052:1622 110.06217:1980 111.05889:598 112.04974:4205 112.08071:7217 113.03067:574 113.07756:1182 113.10268:777 114.0555:2729 114.09953:11107 115.04265:1070 115.09568:1139 116.07108:3635 116.94688:560 117.0995:611…	Unknown	0	0.00014	0.000218	0.00072	0	0	0	0.00012	0	7.81e-05	0	0	0	0.000162	0	0	0	0	0	3.31e-05	6.92e-05	6.21e-05	0	0	0.00117035	0.000204	7.37e-05	0.000245	0.000954	0.00112246	0.000199	0
65	3	62	3	0	pos_1077	pos	1077	8.136	277.097	[M+H]+	NA	0.387	55.37	isa2-pos-1	277.0979:6321 278.10125:1425 279.10461:0	101.05836:507 103.05312:567 105.06987:1789 106.06525:857 107.08333:2390 107.96581:1122 109.06355:1220 109.09998:1940 110.06849:519 111.04466:566 111.07944:537 116.06748:575 117.06762:932 118.06744:555 119.04362:750 119.08289:1816 120.04304:1517 120.07984:971 121.05157:8496 121.09772:2773 122.07864:825 123.07793:1349 123.11478:916 123.94062:1080 127.04673:514 128.05058:1099 129.06827:683 130.06781…	Unknown	0.0644406	0.000117	4.24e-05	0.000271	0.00369147	0.00645853	0.00274586	0.00458353	0.0037077	3.56e-05	7.9e-05	6.98e-05	6.39e-05	4.59e-05	0.000191	0.000621	0.000171	0.000478978	0.000573	0.0052716	0.00486444	0.00669081	0.00433829	0.00489192	0.00942537	0.0076851	0.00515112	0.0122025	0.00477177	0.000165	9.61e-05	5.87e-05
65	3	62	3	0	pos_1220	pos	1220	8.111	291.195	[M+H]+	NA	0.013	41.57	isa7-pos-2	291.19489:8667 292.19824:1890 293.2016:1479	101.06007:759 103.05463:953 104.06091:713 105.07001:3585 106.06804:1309 107.08401:3791 107.96518:697 108.0508:601 108.07969:618 109.06474:2458 109.10123:4292 110.06757:685 111.04591:555 111.07937:1061 113.05875:683 114.10244:2859 115.05209:572 115.08823:1007 116.05952:678 117.0706:1303 118.06663:857 119.04865:1364 119.08402:2814 120.04414:6085 120.07829:1707 121.05127:8370 121.09684:2724 122.0639…	Unknown	0.0517455	0.000493	0.000842	0.00064	0.0010432	0.000519	0.000594	0.000921	0.000913	0.0008	0.000516	0.00382714	0.00096	0.000398	0.000395	0.000557	0.000752	0.000389	0.000243	0.0008	0.000689	0.0011704	0.00106357	0.00094	0.00212148	0.00511233	0.00122915	0.0027116	0.00261717	0.000608	0.000305	0.000226
65	3	62	3	0	pos_165	pos	165	8.136	146.06	[M+H]+	similar chromatogram in higher mz_1077	0.025	48.89	isa10-pos-4	146.06041:5952 147.06376:1109 148.06712:0	104.05013:597 118.06469:637 120.04546:1392 121.05148:288 121.09727:593 128.04945:2712 130.06314:460 132.04417:7611 133.04996:731 146.02245:96 146.06006:10889 147.06447:1028	Unknown	0	7.79e-05	5.83e-05	8.52e-05	0.000836	0.00148005	0.000782	0.00122951	0.00094	5.08e-05	0	0	0	4.56e-05	0	0.000137	3.95e-05	0	0	0.00116291	0.00116724	0.00151022	0.00098	0.00114492	0.00211205	0.00193535	0.00124456	0.00276183	0.00119702	0.000132	0.000102	0.000162
66	2	63	2	0	pos_1090	pos	1090	10.591	277.216	[M+H]+	NA	0.025	172.24	isa7-pos-1	277.21613:16438 278.21948:3939 279.22284:770	105.06947:480 107.08425:818 116.05131:469 117.05951:3512 158.06012:1374 167.10313:806 206.0974:1951 216.07991:1091 217.08629:1145 218.09381:579 221.0806:545 232.10005:2140 233.10793:2583 234.09256:2803 235.09644:580 260.09476:1142 261.1019:7523 262.10565:1324	Unknown	0.160265	0.0042696	0.00644707	0.00703865	0.00677826	0.00276542	0.00180525	0.00501858	0.00377414	0.00473148	0.00367263	0.00864642	0.00707938	0.00294475	0.00372874	0.00338464	0.00370156	0.00182669	0.00198919	0.00273371	0.00354954	0.00554653	0.00495298	0.00486403	0.0101933	0.000522	0.0049059	0.0079178	0.0153956	0.00460476	0.00216452	0.00106908
66	2	63	2	0	pos_1222	pos	1222	10.589	291.195	[M+H]+	NA	0.025	35.91	isa1-pos-1	291.19547:8512 292.19882:1782 293.20218:905	101.94976:510 105.07005:1957 106.06667:571 107.08147:2189 107.96627:2666 108.07612:556 109.09863:2126 111.04303:843 111.0787:961 117.06664:764 119.04051:535 119.08482:1812 120.04523:902 120.07961:800 121.05136:9695 121.09575:2572 122.09017:1062 123.07706:865 123.11064:786 123.94075:1681 129.06543:572 130.0639:834 131.08519:1125 132.04535:961 133.09538:1655 135.11067:1332 136.06554:993 139.91411:2…	Unknown	0.159634	0.00492938	0.00186331	0.00187253	0.000354	0.000458	0.00029	0.000411	0.000255	0.000334	0.000299	0.000227	0.000279	0.000347	0.000337	0.000369	0.00031	0.00028	0.000254	0.000431	0.000409	0.000345	0.000202	0.000446	0.000441	0.00041	0.000447	0.000532	0.000633	0.000712	0.000397	0.000397
67	4	243	5	0	pos_354	pos	354	9.937	181.122	[M+H]+	NA	0.387	35.92	isa1-pos-1	181.12254:7884 182.12589:1129 183.12925:0	102.03595:563 103.04311:805 104.02593:1691 105.0699:563 107.08398:752 109.06467:315 119.04166:880 119.08568:598 120.04461:3252 121.09431:745 123.08249:821 130.0289:975 131.03664:3252 145.10097:577 146.02376:9968 146.09885:245 147.02682:871 148.03818:961 151.07455:1535 159.03246:1682 160.03949:1139	Unknown	0.379677	0.00456542	0.00562264	0.00426931	0.00214048	0.00192723	0.00134139	0.00313284	0.00252318	0.00267695	0.00282034	0.00256428	0.00295294	0.00370161	0.00265425	0.00367636	0.00328695	0.00478095	0.0032559	0.00186261	0.00232029	0.00134917	0.00131626	0.0029568	0.00277423	0.00149339	0.00268375	0.00409423	0.0075219	0.00488233	0.00276109	0.00251649
67	4	243	5	0	pos_1710	pos	1710	9.904	335.257	[M+H]+	NA	0.1	11.28	isa1-pos-1	335.25577:5466 336.25912:1311 337.26248:538	102.03449:1027 103.04086:1739 104.02618:2095 105.06991:1829 106.06702:801 107.08417:2636 107.96636:2348 108.08131:525 109.06541:1319 109.10055:2115 111.07848:966 113.06034:543 117.06194:882 119.04136:1580 119.08521:1585 120.04377:4809 120.08147:1122 121.05145:9761 121.09513:2881 122.05927:1009 122.09535:786 123.08118:1361 123.11223:719 123.9398:1711 129.06433:692 130.0304:2124 130.06261:1011 131.…	Unknown	0.0548826	0.00316516	0.001994	0.00290353	0.000776	0.00100738	0.000357	0.00139971	0.00104427	0	3.74e-05	0	3.93e-05	0	7.06e-05	0.000146	0.000712	0.000106	0.000195	0.00206906	0.00264278	0.0041364	0.000182	0.00300985	0.00191232	0.00151005	0.000785	0.0034171	0.00428035	0.00116548	0.00113466	0.000841
67	4	243	5	0	pos_1223	pos	1223	9.917	291.196	[M+H]+	NA	0.538	56.14	isa1-pos-1	291.19534:12087 292.19869:3206 293.20205:835	102.03587:574 103.04594:762 104.0274:1589 105.06992:532 107.08471:804 109.06455:382 119.03859:828 119.0853:603 120.04475:2389 121.09474:744 123.0816:738 130.0287:1773 130.06438:59 131.03661:3165 132.04608:501 145.10077:600 146.02361:9669 146.09515:311 147.02873:851 148.04146:867 151.07637:1544 159.0316:1644 160.04155:1126 201.10246:1181 205.07634:1504 206.07632:556 207.13638:507 221.08046:857 223…	Unknown	0.139856	0.00699939	0.00413115	0.00777972	0.00180482	0.00334587	0.001919	0.00452979	0.00345307	0.00140181	0.00233223	0.00224288	0.0023771	0.00364952	0.00319583	0.00252976	0.00283907	0.00352344	0.00454752	0.00289813	0.00258958	0.00166004	0.00150422	0.00365486	0.00252313	0.00230447	0.00421264	0.00534403	0.00757241	0.0148154	0.00518882	0.00588867
67	4	243	5	0	pos_1209	pos	1209	9.905	291.076	[M+H]+	similar chromatogram in higher mz_1223	0.013	42.92	isa13-pos-2	291.07635:8897 292.0797:1847 293.08306:2823	103.04568:1075 104.02728:1362 104.10612:724 105.06919:2006 106.06687:841 107.04849:759 107.08386:2692 107.96713:2078 108.08263:669 109.06515:1096 109.09993:1599 110.0616:511 111.0785:975 115.04995:559 116.05486:789 117.06602:943 119.03909:1446 119.0834:1761 120.04446:5751 121.05106:8786 121.09528:2422 122.05764:1089 122.09428:904 123.07892:1654 123.11032:750 123.94067:1988 128.05789:512 129.06071…	Unknown	0	3.46e-05	9.39e-05	0.00028	8.77e-05	0.000237	0.000137	0.000459	0.000325	0	3.73e-05	0	0	3.86e-05	3.36e-05	4.69e-05	5.59e-05	0	0	0.000104	0.00035	8.64e-05	0.000183	0.000267	0.000423	0.000756	0.000158	0.000301	0.000255	0.000144	0.000422	3.36e-05
68	1	64	1	0	pos_1224	pos	1224	10.321	291.196	[M+H]+	NA	0.225	36.72	isa1-pos-3	291.19452:7874 292.19787:1396 293.20123:1268	107.05035:465 109.10052:441 151.07574:708 201.04646:530 262.07642:5967 263.08173:623	Unknown	0.0943748	0.00358224	0.00294705	0.00459808	0.00148123	0.00210993	0.00132794	0.00295914	0.00230887	0.00146412	0.00198539	0.00154222	0.00181267	0.00257632	0.00223962	0.00179106	0.00209736	0.0023155	0.00265845	0.00179472	0.00214348	0.00148357	0.00108208	0.00260748	0.00188317	0.00192078	0.00311219	0.0037405	0.0044913	0.00694639	0.00307552	0.0030238
69	1	1442	12	0	pos_1226	pos	1226	7.146	292.082	[M+H]+	NA	0.15	60.86	isa1-pos-3	292.08221:9976 293.08556:2986 294.08892:2167	101.02991:793 101.06054:605 102.04054:885 103.05335:1020 104.05025:852 105.03412:860 105.06982:2052 106.06662:914 107.08245:2250 107.9671:639 109.02926:946 109.06638:1107 109.10002:2058 110.06543:614 111.04421:1066 111.08074:924 112.08885:504 115.05369:951 116.0526:1119 117.06565:1150 118.06673:815 119.04869:4729 119.08346:2803 120.04535:5918 120.07707:2111 121.05137:7390 121.09456:2300 122.07182…	Unknown	0	0.00150621	0.00170764	0.00582535	0.000922	0.00105118	0.000591	0.0015254	0.00255675	0	0	0	0	0	0	0	0	0	0	0.000818	0.00166132	0.000521	0.000291	0.0007	0.00226818	0.00521014	0.00108431	0.00106843	0.00120607	0.00221317	0.00388983	0.000761
70	1	65	1	0	pos_1228	pos	1228	7.932	292.082	[M+H]+	similar chromatogram in higher mz_1907	0.262	75.72	isa1-pos-1	292.08176:6019 293.08511:1123 294.08847:313	101.02277:521 101.05819:661 104.10836:563 105.06913:1476 106.06702:963 107.08327:1793 107.96655:1637 109.06393:1170 109.09994:1802 111.04713:563 111.08269:554 116.06367:506 117.06866:581 118.0644:668 119.03979:728 119.08482:1752 120.04497:1011 120.08182:634 121.05119:8694 121.09435:2357 122.06325:1149 122.09229:916 123.07808:830 123.11502:774 123.94144:1730 125.09569:642 127.03809:589 130.06306:8…	Unknown	0	0.0034858	0.000847	0.0045208	0.00428814	0.00737785	0.00327507	0.00521169	0.0180759	0	0	0	0	0	0	0	0	0	0	0.0012114	0.0031611	0.0019223	0.000353	0.000739	0.00682888	0.0126803	0.00207145	0.00233229	0.00315942	0.00224687	0.00192183	0.000373
71	1	66	1	0	pos_1230	pos	1230	5.285	292.082	[M+H]+	NA	0.013	72.56	isa12-pos-4	292.08234:14136 293.08569:2883 294.08905:1919	102.03444:4679 103.04576:828 104.04969:4903 105.03547:2225 105.06744:727 106.06467:1637 109.0317:734 116.05524:520 117.06071:1611 118.06489:8441 119.05556:1377 120.04417:5097 120.07909:5127 128.05124:3374 128.10271:1362 130.02994:9607 131.05067:686 132.04555:3237 133.05234:2592 134.06088:1091 146.02338:2511 146.05997:51133 147.05792:17263 156.04912:2253 157.05554:588 160.04335:2083 161.06268:1128…	Unknown	0	0.000665	0.000243	0.00104046	0.000289	0.000824	0.000358	0.000404	0.00152624	0	4.21e-05	0	0	4.28e-05	0	0	0	0	3.89e-05	0.000377	0.000345	0.000148	7.91e-05	0.000156	0.000349	0.00181233	0.00036	0.000167	0.000355	0.00172143	0.00118272	0.000295
72	7	67	8	0	pos_3015	pos	3015	9.104	463.109	[M+H]+	ion correlated with 1232	0.013	62.07	isa9-pos-2	463.10901:5901 464.11236:1633 465.11572:575	101.02353:942 104.05022:945 105.0679:374 114.05447:1664 115.05415:1526 117.05952:991 118.06655:686 120.04426:467 121.09564:420 127.05557:716 128.05905:1913 129.0694:8891 130.0298:112 130.0672:3503 132.04495:7778 133.05362:1573 138.09253:535 139.06339:616 140.05075:679 141.067:489 142.06511:810 144.04362:857 144.08054:2440 146.05978:1780 148.04588:293 149.02565:952 154.06493:2507 155.0351:1932 155…	Unknown	0	0.0010883	0.00044	0.00180008	0.0003	0.000511	0.000282	0.000697	0.00105805	0	0	0	0	0	0	0	0	0	0	0.00032	0.000679	0.000268	4.4e-05	0.00031	0.000813	0.000934	0.000287	0.000121	0.000454	0.000368	0.0015048	0.000185
72	7	67	8	0	pos_602	pos	602	9.103	212.07	[M+H]+	ion correlated with 2523; ion correlated with 4655; ion correlated with 898; ion correlated with 1064	0.025	41.17	isa9-pos-2	212.07016:8134 213.07351:1695 214.07687:276	101.02353:929 104.05022:993 105.03513:586 105.0679:404 114.05447:1528 115.05415:1655 116.05406:618 117.05952:1148 118.06655:757 119.03951:106 120.04426:2902 121.09564:179 127.05557:677 128.05905:1913 129.0694:8835 130.0298:304 130.0672:3171 132.04495:7792 133.05362:1778 138.09253:513 139.06339:603 140.05075:662 141.067:461 142.06511:794 143.07613:432 144.04362:832 144.08054:2487 146.05978:2468 14…	Unknown	0	0.000587	0.000212	0.00127913	0.000173	0.000249	0.000102	0.000333	0.000489	0	0	2.89e-05	0	0	0	0	3.2e-05	3.25e-05	0	9.5e-05	0.000314	3.02e-05	4.95e-05	8.41e-05	0.000341	0.00047	7.57e-05	0	0.00022	0.000293	0.000841	0.000104
72	7	67	8	0	pos_2523	pos	2523	9.103	407.123	[M+H]+	ion correlated with 2903; ion correlated with 2789; ion correlated with 898; ion correlated with 1064	0.025	104.65	isa9-pos-2	407.12305:26281 408.1264:9890 409.12976:3004	101.02353:929 104.05022:929 105.03513:437 105.0679:404 114.05447:1519 115.05415:1561 117.05952:1021 118.06655:696 120.04426:233 121.09564:433 127.05557:718 128.05905:1913 129.0694:8835 130.0298:65 130.0672:3451 132.04495:7792 133.05362:1667 138.09253:525 139.06339:620 140.05075:688 141.067:493 142.06511:824 144.04362:832 144.08054:2436 146.05978:1807 148.04588:331 149.02565:869 154.06493:2510 155…	Unknown	0	0.00229273	0.00079	0.00507067	0.000454	0.000881	0.000335	0.00113428	0.00181318	0	0	0	0	0	0	0	0	0	0	0.00046	0.00120336	0.00026	0	0.000398	0.00113805	0.00203284	0.000322	0.000175	0.00079	0.000781	0.00299949	0.000316
72	7	67	8	0.0066576	pos_2903	pos	2903	9.103	447.101	[M+K]+	ion correlated with 2523; ion correlated with 2789; ion correlated with 898; ion correlated with 1064; adduct linked to 2789_[M+Na]+	0.038	208.11	isa8-pos-2	447.10175:9040 448.1051:2633 449.10846:1645	129.06873:813 132.04407:969 133.05511:581 146.06004:668 155.03452:514 156.08131:1297 158.06296:513 160.07668:290 166.06821:1356 167.0713:627 170.05984:533 182.06082:608 183.06853:654 184.07443:2369 194.06248:38 198.06021:657 201.10234:1439 202.10472:358 210.05887:525 212.07111:704 228.06648:656 236.15088:602 240.06885:503 298.06973:1050 431.12027:3884 432.12564:994 447.09802:2722 448.10242:753	Unknown	0	0.003765	0.00123477	0.00666328	0.00103983	0.00172635	0.000631	0.00210233	0.00341136	0	0	0	0	0	0	0	0	0	0	0.000967	0.00213167	0.000555	3.52e-05	0.000683	0.00236522	0.00314568	0.000669	0.000308	0.00139791	0.00112476	0.00526481	0.000594
72	7	67	8	0.0066576	pos_1232	pos	1232	9.103	292.082	[M+K]+	ion correlated with 3015; adduct linked to 1064_[M+Na]+	0.025	17.18	isa9-pos-2	292.08243:7172 293.08578:1803 294.08914:778	101.02353:928 104.05022:993 105.03513:585 105.0679:404 114.05447:1528 115.05415:1655 116.05406:619 117.05952:1149 118.06655:757 119.03951:104 120.04426:2872 121.09564:180 127.05557:678 128.05905:1913 129.0694:8835 130.0298:301 130.0672:3170 132.04495:7792 133.05362:1778 138.09253:513 139.06339:604 140.05075:661 141.067:461 142.06511:794 144.04362:832 144.08054:2486 146.05978:2465 148.04588:384 14…	Unknown	0	0.00143976	0.000614	0.00214813	0.000403	0.000676	0.000268	0.000787	0.00110932	0	0	0	0	0	0	0	0	0	0	0.000417	0.000885	0.000165	5.83e-05	0.000379	0.000823	0.00121312	0.000336	0.000206	0.000518	0.000655	0.00151926	0.000168
72	7	67	8	0.0066576	pos_1064	pos	1064	9.106	276.087	[M+Na]+	ion correlated with 2523; ion correlated with 2903; ion correlated with 2789; ion correlated with 898; adduct linked to 1232_[M+K]+	0.05	107.17	isa1-pos-3	276.08795:8806 277.0913:2442 278.09466:547	101.02551:596 104.05025:577 104.10629:532 105.0329:867 105.0698:2312 106.06556:965 107.08141:1962 107.96639:1626 108.08043:555 109.06447:757 109.10041:2120 114.05505:873 115.0545:1135 116.05321:700 117.0604:1178 118.06734:593 119.03915:641 119.08371:1014 120.04437:2591 120.07807:962 121.05132:9683 121.09786:1990 122.08085:1232 123.08085:880 123.11428:581 123.93989:1485 125.0953:529 127.05512:529 …	Unknown	0	0.00245696	0.000757	0.00514229	0.000129	0.00097	0.000208	0.00111564	0.00186784	0	0	0	0	0	0	0	0	0	0	0.000286	0.00134881	0	0	0.000204	0.00144658	0.00186911	0.000251	0	0.000768	0.00102196	0.00339543	9.8e-05
72	7	67	8	0.0066576	pos_2789	pos	2789	9.104	431.121	[M+Na]+	ion correlated with 2903; ion correlated with 898; adduct linked to 2903_[M+K]+	0.038	218.09	isa2-pos-5	431.12079:6630 432.12414:2037 433.1275:353	101.05875:650 104.04938:639 105.06824:1446 106.06487:733 107.08231:1714 107.96665:1599 108.07556:605 109.06835:667 109.10114:1269 111.07804:606 114.10155:762 117.06217:616 119.04584:661 119.08378:1133 120.04656:1198 121.0518:9481 122.06:777 122.09628:851 123.07935:792 123.1146:559 123.94166:1224 125.06607:543 128.05769:819 129.06865:1249 130.06546:1255 131.08054:766 131.1256:515 132.04578:2938 13…	Unknown	0	0.00485523	0.00129295	0.0100294	0.000927	0.00170564	0.000697	0.00236398	0.00390802	0	0	0	0	0	0	0	0	0	0	0.00102285	0.00234304	0.000503	0.000134	0.000795	0.00255571	0.00386428	0.000716	0.000394	0.00143746	0.00132301	0.00638426	0.000557
73	5	68	5	0.00323056	pos_936	pos	936	9.925	261.066	[M+H]+	adduct linked to 1096_[M+NH4]+	0.1	90.94	isa1-pos-3	261.06604:14444 262.06939:6427 263.07275:12365	102.0338:1441 103.04333:2892 104.02673:5236 105.03225:697 105.06854:581 107.08396:783 111.0799:398 119.03709:2215 119.0831:580 120.04443:8124 121.05112:779 121.09496:300 122.0956:245 123.07916:638 130.02931:5382 131.03622:10747 132.04324:2052 133.04872:380 133.09709:337 145.09846:641 146.02393:21552 146.11993:646 147.04465:2456 148.04062:1144 151.07756:1474 159.0322:5229 159.11601:422 160.03868:2…	Unknown	0	0.00211778	0.00117219	0.00843407	0.000377	0.000582	0.000251	0.00143588	0.000853	0	0	0	0	0	0	0	0	0	0	0.00118691	0.00123725	0.000263	0	0.000628	0.00112776	0.00313437	0.00111085	0.00175307	0.00274628	0.00584194	0.00319047	0.00131544
73	5	68	5	0	pos_1307	pos	1307	9.938	301.058	[M+H]+	ion correlated with 1234	0.062	36.98	isa1-pos-3	301.05853:7953 302.06188:1377 303.06524:0	102.0341:1432 103.04223:2796 104.02746:5058 105.03192:675 105.06796:569 107.08344:756 111.07944:380 119.03732:2150 119.08384:568 120.04453:7884 121.05117:753 121.09721:273 122.09526:236 123.0815:615 130.02948:5230 131.03673:10581 132.04327:1975 133.05042:356 133.09598:328 145.09448:620 146.024:21200 146.12347:629 147.04517:1916 148.04005:1147 151.07544:1428 159.03186:5198 159.11713:410 160.03841:…	Unknown	0	0.00230067	0.0016204	0.00464383	0.000773	0.00115275	0.000652	0.0017907	0.00157274	0.000484	0.000435	7.57e-05	0.000433	0	0.000521	0.000246	3.55e-05	0.000594	0	0.00184633	0.00181146	0.000566	0.000415	0.00109855	0.00201841	0.00316281	0.00157628	0.00222785	0.0028325	0.00314227	0.00290529	0.00180056
73	5	68	5	0.0066576	pos_1234	pos	1234	9.934	293.057	[M+K]+	ion correlated with 1307; adduct linked to 1075_[M+Na]+	0.038	21.04	isa1-pos-3	293.05719:6309 294.06054:4458 295.0639:3555	102.0338:1441 103.04333:2892 104.02673:5236 105.03225:697 105.06854:582 107.08396:783 111.0799:398 119.03709:2215 119.0831:580 120.04443:8124 121.05112:779 121.09496:300 122.0956:245 123.07916:638 130.02931:5393 131.03622:10747 132.04324:2052 133.04872:380 133.09709:337 145.09846:641 146.02393:21552 146.11993:646 147.04465:2456 148.04062:1144 151.07756:1474 159.0322:5229 159.11601:422 160.03868:2…	Unknown	0	0.00222072	0.00153623	0.00368404	0.000688	0.000996	0.000475	0.0015839	0.00122415	4.3e-05	0	0	0	0	0	0	0	0	0	0.00181088	0.00169659	0.000574	7.64e-05	0.000956	0.00159856	0.00271814	0.00158125	0.00211975	0.00255293	0.00278767	0.00266939	0.00151105
73	5	68	5	0.0066576	pos_1075	pos	1075	9.927	277.061	[M+Na]+	adduct linked to 1234_[M+K]+	0.237	80.6	isa1-pos-1	277.06119:8606 278.06454:18966 279.0679:16026	102.03584:631 103.04434:859 104.02878:1801 105.06916:655 107.08527:810 109.06437:356 119.03685:977 119.08588:634 120.04422:2885 121.09789:543 123.07957:782 130.02907:1937 130.06573:153 131.0358:3574 132.04697:572 145.09894:588 146.02354:10390 146.09717:249 147.026:836 148.04243:932 151.0733:1479 159.03307:1735 160.03906:1188 189.12526:535 201.10222:1518 202.10779:210 205.07712:1588 206.08089:626 …	Unknown	0	0.00498358	0.00291154	0.013901	0.00126037	0.00158634	0.000687	0.00334618	0.00234149	4.24e-05	0	0	3.96e-05	0	0	2.97e-05	0	0	0	0.00328115	0.00311513	0.000757	3.04e-05	0.0017782	0.00302561	0.00709607	0.00306393	0.00437819	0.00611714	0.0107646	0.00627203	0.00315421
73	5	68	5	0.00323056	pos_1096	pos	1096	9.925	278.07	[M+NH4]+	adduct linked to 936_[M+H]+	0.538	141.93	isa1-pos-1	278.06961:17440 279.07296:16026 280.07632:2765	102.03584:627 103.04434:856 104.02878:1792 105.06916:651 107.08527:805 109.06437:354 119.03685:973 119.08588:630 120.04422:2883 121.09789:544 123.07957:780 130.02907:1924 130.06573:150 131.0358:3555 132.04697:566 145.09894:585 146.02354:10332 146.09717:247 147.026:833 148.04243:932 151.0733:1473 159.03307:1726 160.03906:1182 189.12526:531 201.10222:1503 202.10779:207 205.07712:1580 206.08089:622 …	Unknown	0	0.0100995	0.00581331	0.0285106	0.00217259	0.00323053	0.00123959	0.00699014	0.00463016	0	0	0	0	0	0	0	0	0	3.89e-05	0.00661955	0.00631485	0.00145966	0.000257	0.00343801	0.00614054	0.0140432	0.00613559	0.0091049	0.012552	0.0221441	0.0131165	0.00649107
74	1	69	1	0	pos_1235	pos	1235	1.234	293.064	[M+H]+	NA	0.025	43.94	isa14-pos-3	293.064:11497 294.06735:1376 295.07071:1162	100.07776:602 100.95801:616 102.05415:762 104.10682:11104 105.11162:555 110.07085:2234 110.97731:512 112.89511:695 114.05454:751 116.07092:1884 116.94619:705 121.05058:6239 122.09605:552 124.03971:1506 126.05207:523 127.03639:901 128.07086:879 136.06575:609 138.05457:1440 139.91425:3341 147.06595:710 149.0219:1215 185.04187:685 203.05215:1752 221.08626:1543 266.16162:562 281.0502:2736 282.05246:7…	Unknown	0	0.00379734	0.00130273	0.0021317	0.00130763	0.00134285	0.000715	0.00177239	0.00106941	0.000882	0.00142063	0.000773	0.000881	0.00116315	0.00400506	0.0018234	0.00225582	0.00141731	0.000911	0.00160742	0.00168655	0.00128251	0.0016928	0.00181287	0.00103628	0.00163813	0.00151758	0.00083	0.000548	0.00124668	0.00147952	0.000945
75	1	70	1	0	pos_1236	pos	1236	7.028	293.091	[M+H]+	NA	0.038	88.87	isa9-pos-1	293.09195:11574 294.0953:8754 295.09866:1112	105.03454:79 106.06496:1172 107.04967:235 107.96744:650 116.04972:459 119.04255:697 120.04437:338 121.05125:548 123.94075:976 126.01094:756 127.03944:857 127.06646:213 134.06067:2315 139.9147:823 144.04512:284 146.05986:1847 148.04034:2062 183.02664:442 237.10217:638 247.0867:41 249.06934:1227 252.19658:620 263.08194:8030 264.08646:1211 275.07547:605	Unknown	0	0.000481	0.00087	0.00308444	0.00023	0.000344	0.000154	0.000618	0.000658	0	0	0	0	0	0	0	0	0	0	0.000284	0.000593	0.000236	8.57e-05	0.000203	0.00131343	0.00146613	0.000543	0.000623	0.000555	0.00154163	0.00220487	0.000511
76	1	71	1	0	pos_1237	pos	1237	9.321	293.093	[M+H]+	NA	0.038	50.47	isa11-pos-3	293.09247:7157 294.09582:1768 295.09918:0	103.05165:668 105.06934:1548 106.06889:646 107.0844:1845 107.9677:1604 108.07504:647 109.06809:590 109.10033:2047 111.07905:758 114.10336:812 117.06552:526 119.04457:559 119.08484:1254 120.04489:1536 120.07957:671 121.05125:8798 121.09538:2285 122.05592:926 122.09229:829 123.08092:786 123.11396:783 123.94209:1570 125.09512:531 128.05083:617 128.95282:793 130.06523:3328 131.08214:653 131.12488:616…	Unknown	0	0	3.23e-05	0.00014	0.000272	0.000182	7.4e-05	0.00177983	0.000257	0	0	0	2.99e-05	3.45e-05	0	7.95e-05	0	0	3.17e-05	0.000283	0.000893	0.00026	0.000324	0.000987	0.000882	0.00123314	0.000711	0.000922	0.00104938	0.00013	0.000114	3.14e-05
77	1	72	1	0	pos_1238	pos	1238	8.106	293.093	[M+H]+	NA	0.025	54.79	isa11-pos-3	293.09299:14162 294.09634:3339 295.0997:776	104.05278:524 120.04529:2190 128.04955:1299 132.04424:11496 133.05374:2741 134.05989:1809 146.05917:5352 147.05922:559 160.04007:2644 161.0475:1164 174.05624:487 201.10353:2532 201.1609:1074 205.0793:484 223.08882:814 231.08508:989 247.08716:1685 273.07001:1324	Unknown	0	5.78e-05	5.83e-05	0.000283	0.000191	0.000364	0	0.00144852	0.000552	0	0	0	0	0	0	0	0	0	3.2e-05	0.000222	0.000828	0.000382	0.000101	0.000927	0.00103471	0.00197601	0.000666	0.00108338	0.000707	0	0	6.07e-05
78	13	331	15	0.00936986	pos_2276	pos	2276	3.547	382.113	[M+H]+	adduct linked to 2482_[M+Na]+; adduct linked to 2668_[M+K]+	0.675	404.11	isa2-pos-1	382.11246:35858 383.11581:7470 384.11917:2929	104.05135:4847 105.03328:14269 106.03411:703 106.06508:15029 107.07141:1590 109.02977:3281 109.09709:425 115.04663:582 116.05125:3737 117.05727:1948 119.04403:880 120.04513:2109 121.05412:1136 124.03948:994 124.07477:424 127.00057:523 127.03892:4321 128.05313:1238 129.02039:782 131.06285:495 132.04477:3563 133.05252:17706 134.05992:31968 135.06474:2949 137.05444:1231 137.09355:1281 141.08389:432 …	Unknown	0	0.00170795	0.00327054	0.00434703	0.0209403	0.0209236	0.024379	0.0124116	0.0210559	0	0	0	0.000152	0	3.06e-05	0.00018	0.000111	8.13e-05	0.000116	0.016743	0.0155409	0.0323264	0.0248048	0.0171006	0.0528911	0.0226757	0.0313408	0.0180933	0.0191897	0.00607704	0.0254109	0.0324508
78	13	331	15	0	pos_102	pos	102	3.545	133.052	[M+H]+	ion correlated with 2271	0.625	108.26	isa2-pos-1	133.05164:14183 134.05499:196227 135.05835:16703	104.04962:4924 105.03361:14363 106.03542:724 106.06477:15104 107.07445:1592 109.02906:3300 109.09859:459 115.04954:582 116.05228:3787 117.0591:1964 119.04238:880 120.04492:2196 121.05247:973 124.04046:995 124.07506:440 126.99999:537 127.03923:4255 128.05197:1265 129.01764:828 132.0451:3649 133.05222:17770 134.05994:32267 134.15401:963 135.06445:2977 137.05449:1099 137.09158:1332	Unknown	0	0.00227822	0.00394654	0.003398	0.00828274	0.00859526	0.00927523	0.00710606	0.00856389	3.29e-05	0	0	3.31e-05	4.12e-05	3.05e-05	0.000501	8.58e-05	0.00025	0.000284	0.00790465	0.00801116	0.0102907	0.00896779	0.00814386	0.0157196	0.00881793	0.0112178	0.00880907	0.00790176	0.00451738	0.00944967	0.0106407
78	13	331	15	0	pos_733	pos	733	3.536	231.051	[M+H]+	NA	0.162	55.39	isa2-pos-3	231.05099:5817 232.05434:747 233.0577:0	104.05027:3551 105.03381:16091 105.11571:304 106.03631:16 106.06495:17928 106.1469:550 107.07404:2143 109.02949:3613 109.09779:712 114.10116:497 115.04692:418 116.05304:4165 117.05733:2034 118.06454:471 119.04554:399 120.0452:1773 121.05338:1148 124.07392:690 127.00245:447 127.0391:4283 128.04965:1915 129.03038:866 132.07994:2646 133.05261:17972 134.05991:37028 134.15494:929 135.06346:3269 137.05…	Unknown	0	0.000225	0.000482	0.000474	0.00264788	0.00293681	0.00339938	0.00151083	0.00289748	0	3.44e-05	0.000122	0	0	3.75e-05	3.63e-05	2.98e-05	3.3e-05	0	0.00255676	0.00180524	0.0036371	0.00300806	0.00226964	0.00484572	0.00297674	0.00336475	0.00225456	0.00227743	0.000766	0.00318497	0.00374179
78	13	331	15	0	pos_124	pos	124	3.547	134.06	[M+H]+	NA	0.812	1017.53	isa1-pos-1	134.05988:12000 135.06323:1422 136.06659:1886	101.95182:514 102.05163:996 103.05146:588 104.05087:2127 105.03301:1739 105.06733:996 106.06498:1967 107.07462:958 107.96766:1149 109.03524:874 109.1011:526 112.07678:571 112.92085:532 115.05396:572 116.06371:675 117.06145:961 118.0656:767 119.04215:964 120.04488:5218 121.0509:9840 122.06175:1021 122.09129:815 123.94129:778 127.03928:620 128.05275:642 130.05145:3240 131.05998:666 132.04376:3459 1…	Unknown	0.115178	0.00694917	0.016423	0.0209343	0.108176	0.107642	0.125694	0.0615564	0.11955	3.09e-05	4.95e-05	3.65e-05	3.53e-05	4.95e-05	7.75e-05	0.000782	0.000158	0.000305	0.000408	0.0862301	0.0758428	0.162349	0.12278	0.083712	0.268932	0.113287	0.169463	0.102967	0.107441	0.0471555	0.130682	0.172405
78	13	331	15	0	pos_11	pos	11	3.53	109.029	[M+H]+	NA	0.013	47.46	isa7-pos-1	109.02853:6341 110.03188:566 111.03524:274	103.05246:1294 104.05074:9028 105.03413:33175 106.06522:36628 106.14939:1028 107.06756:2711 109.02824:5490 110.03447:270	Unknown	0	0.000171	0.000228	0.000353	0.00178478	0.00214085	0.00228851	0.00111084	0.00184793	0	0	3.69e-05	0	0	0	3.16e-05	0	0	3.67e-05	0.00165276	0.00119756	0.00245073	0.00216852	0.00152431	0.00393196	0.00218232	0.00264083	0.00161351	0.00158224	0.000584	0.00233701	0.00266509
78	13	331	15	0	pos_2826	pos	2826	3.51	436.072	[M+H]+	NA	0.087	232.04	isa8-pos-1	436.06778:21438 437.07113:4616 438.07449:2128	100.03984:98 101.0381:541 101.06966:639 104.05034:1588 105.03411:293 113.02354:340 116.0567:422 119.0508:1145 129.02837:263 132.04433:590 133.05243:605 137.05501:817 146.0247:1059 149.02969:1128 156.04372:452 159.05952:256 167.06738:258 175.03938:1939 176.04884:1118 187.08311:245 191.07126:698 192.0955:266 199.05217:182 206.05963:688 207.06546:11424 208.06976:1349 212.06911:708 213.06606:387 215.…	Unknown	0	0.000797	0.00211444	0.00247607	0.00772025	0.0086475	0.00941147	0.00600019	0.0100358	0	0	0	0	0	8.12e-05	7.04e-05	0.000154	0.000138	3.71e-05	0.00706431	0.00525888	0.00389617	0.0017147	0.00568957	0.0199757	0.00670606	0.00985826	0.00882873	0.00990619	0.0124724	0.00843268	0.0115022
78	13	331	15	0	pos_191	pos	191	3.515	148.04	[M+H]+	NA	0.262	50.09	isa2-pos-2	148.0396:7679 149.04295:1311 150.04631:0	104.05035:2853 105.03342:13351 106.06494:14941 107.06814:1259 109.02969:3126 109.1022:331 116.05379:3525 117.05947:1346 120.04477:1318 121.05672:1471 124.07684:343 127.03915:3658 128.05186:85 129.02496:905 132.07977:2374 133.05261:15897 134.06015:32980 135.06349:2984 137.05501:635 137.09479:1057 145.05341:813 146.02451:78 147.05661:227 148.04181:1785	Unknown	0	0.00112188	0.0015342	0.00195198	0.0039894	0.00443285	0.00529266	0.0030957	0.00528754	3.39e-05	0	0	0	0	0	9.04e-05	0	6.76e-05	0	0.00396202	0.00362151	0.0055321	0.00437948	0.00376706	0.00759692	0.0043678	0.00525893	0.00432813	0.00432086	0.00297103	0.00477748	0.0051171
78	13	331	15	0	pos_2282	pos	2282	3.528	383.117	[M+H]+	NA	0.013	58.43	isa2-pos-5	383.11719:8013 384.12054:3935 385.1239:0	103.0528:552 104.05098:2422 105.03383:1699 105.0678:4315 106.0652:1926 109.02871:731 115.04851:929 116.05534:278 117.05913:62 118.05696:614 119.04431:471 120.04454:433 121.05518:617 125.02341:245 127.00082:285 127.03828:2268 129.01996:104 131.05977:518 132.04512:3037 132.08005:1325 134.06004:30 137.05432:346 144.0477:668 145.05353:1038 146.02467:724 147.05583:1462 149.03725:200 151.07999:639 155.…	Unknown	0	0.000691	0.000882	0.00119802	0.0041343	0.00419136	0.00459571	0.00248856	0.00472296	5.1e-05	0	5.78e-05	0	4.37e-05	0.000214	0.000306	0.000114	0.000389	0.000106	0.00395156	0.00321453	0.0058913	0.00503526	0.00350606	0.00928572	0.0046282	0.00611542	0.0036937	0.003818	0.00134282	0.00479312	0.00581324
78	13	331	15	0	pos_2748	pos	2748	3.547	427.171	[M+H]+	NA	0.325	45.86	isa2-pos-1	427.17087:5851 428.17422:0 429.17758:0	104.04962:4953 105.03361:14259 106.03542:703 106.06477:15018 107.07445:1580 109.02906:3302 109.09859:429 115.04954:582 116.05228:3720 117.0591:1944 119.04238:880 120.04492:2071 121.05247:1144 124.04046:1009 124.07506:410 126.99999:522 127.03923:4437 128.05197:1238 129.01764:781 132.0451:3641 133.05222:17706 134.05994:32001 134.15401:963 135.06445:2956 137.05449:1195 137.09158:1253 144.04752:1215 …	Unknown	0	0.000523	0.0010733	0.00134973	0.00341664	0.00354054	0.00395243	0.00311823	0.0036373	3.34e-05	5.58e-05	0	0	0	7.82e-05	0.000168	4.52e-05	6.08e-05	5.11e-05	0.00311842	0.00337324	0.00425446	0.00383468	0.00354721	0.0061579	0.00344287	0.00512128	0.00348556	0.00408057	0.00160137	0.00471622	0.00541798
78	13	331	15	0	pos_1144	pos	1144	3.561	284.106	[M+H]+	NA	0.262	65.71	isa2-pos-1	284.1041:6027 285.10745:808 286.11081:1441	104.052:4847 105.03376:14216 106.03503:693 106.06507:15023 107.07456:1570 109.03051:3297 109.10028:426 115.04939:582 116.05186:3766 117.05634:1964 119.0423:880 120.04543:2119 121.05309:1199 124.03915:966 124.07352:414 127.00308:532 127.03945:4321 128.05144:1238 129.02184:779 132.04555:3641 133.05257:17717 134.05981:32150 134.15436:963 135.06323:2936 137.05174:1085 137.09229:1286 144.04601:779 146…	Unknown	0	0.000807	0.00100737	0.00117221	0.00351937	0.00310351	0.00345512	0.00224549	0.00297862	0.00217624	0.000832	0.000297	0.00106733	0.00179121	0.000115	0.00120203	0.000144	0.000295	0.000506	0.00412155	0.0028619	0.0034666	0.0043272	0.00347492	0.00516639	0.00352402	0.003306	0.00324781	0.00507747	0.00114629	0.00278546	0.0027511
78	13	331	15	0	pos_2763	pos	2763	3.579	428.127	[M+H]+	NA	0.013	40.8	isa12-pos-1	428.12695:5623 429.1303:5485 430.13366:2134	104.05087:4769 105.03373:21941 106.06503:22480 106.15106:767 107.06811:1898 109.02946:4274 109.10082:683 115.04348:235 116.05483:4541 117.05752:2531 119.04485:644 120.0445:4018 121.05231:1023 125.02581:563 127.00073:737 127.03884:4682 129.01913:1269 132.08011:3188 133.05243:21949 133.14632:605 134.05977:51763 135.06453:4239 137.05127:631 137.09605:989 145.05153:1493 146.02345:1031 148.04236:1297 …	Unknown	0	0.000343	0.000414	0.000751	0.00230826	0.00237179	0.00271277	0.00161953	0.00247686	0	0	0	0	0	0	3.22e-05	3.95e-05	0	0	0.00201168	0.00194791	0.00294141	0.00237459	0.00209982	0.0034918	0.00232609	0.00307642	0.00222136	0.00223496	0.000763	0.00249257	0.00279787
78	13	331	15	0.00367615	pos_2668	pos	2668	3.543	420.072	[M+K]+	ion correlated with 2482; adduct linked to 2276_[M+H]+	0.7	866.5	isa1-pos-2	420.07288:12317 421.07623:2811 422.07959:1254	104.05251:1275 105.03374:2229 106.06467:2337 108.04957:441 109.02892:873 120.04488:573 121.05135:268 127.03802:649 128.05441:498 132.04456:551 132.08122:3156 133.05223:5983 134.05992:6882 135.06461:789 137.05984:489 147.05911:1487 148.04308:393 149.02368:437 151.03893:272 171.06085:422 175.04236:401 185.07132:3651 207.06599:576 213.06577:1187 409.1105:651	Unknown	0	0.0025533	0.00711888	0.00963606	0.0369899	0.0392928	0.0444414	0.0269512	0.0414815	0	0	0	0	0	0	0.000257	3.74e-05	5.22e-05	9.31e-05	0.0326706	0.0291637	0.0518257	0.03636	0.0335843	0.100414	0.0409166	0.0572253	0.0376928	0.0438431	0.0232865	0.0491385	0.0622631
78	13	331	15	0.00569371	pos_2482	pos	2482	3.544	404.096	[M+Na]+	ion correlated with 2668; adduct linked to 2276_[M+H]+	0.712	873.46	isa1-pos-1	404.09555:5271 405.0989:1202 406.10226:0	101.95182:514 102.05163:996 103.05146:588 104.05087:2127 105.03301:1739 105.06733:996 106.06498:1967 107.07462:958 107.96766:1149 109.03524:874 109.1011:526 112.07678:571 112.92085:532 115.05396:572 116.06371:675 117.06145:961 118.0656:767 119.04215:964 120.04488:5218 121.0509:9840 122.06175:1021 122.09129:815 123.94129:778 127.03928:620 128.05275:642 130.05145:3240 131.05998:666 132.04376:3459 1…	Unknown	0	0.00305272	0.0058469	0.00916513	0.0428073	0.0440742	0.0493085	0.0269194	0.0449878	0	0	3.23e-05	0	0	0	8.68e-05	0	0	7.09e-05	0.0344132	0.0328416	0.0609345	0.0472817	0.0358221	0.127843	0.0480655	0.0680814	0.0397107	0.0443366	0.0131085	0.0555573	0.0631836
79	3	73	3	0	pos_2274	pos	2274	3.807	381.171	[M+H]+	NA	0.05	52.7	isa6-pos-5	381.1705:9012 382.17385:2424 383.17721:1392	102.03775:644 103.05389:5055 104.05215:820 106.03013:1728 112.07613:1199 114.05573:1693 120.07703:1703 126.01009:688 130.02878:10123 130.07011:7855 131.04918:9240 132.04646:6807 134.06001:941 144.04472:1684 145.05673:5361 147.05775:752 149.02383:513 154.0659:863 156.06474:1033 159.05795:599 163.07452:804 164.07445:686 171.09116:807 175.04169:1314 177.05511:2501 182.06218:701 184.06764:721 185.066…	Unknown	0	0.000121	0.000239	0	0	0.000853	0	0.00165932	0	0	0.000144	9.25e-05	5.06e-05	0	0.000203	0.000923	0.000494	0.000528	0.000426	0	0.000832	0.00173208	0.00270441	0.00541775	0.00260311	0	0.00102357	0.000506	0.00501733	0	0	0.000123
79	3	73	3	0.00377747	pos_1240	pos	1240	3.81	293.095	[M+K]+	adduct linked to 1026_[M+NH4]+	0.162	20.23	isa7-pos-5	293.09656:5612 294.09991:1163 295.10327:855	102.03663:837 103.05392:2456 104.05122:99 106.02926:4102 106.06347:1380 114.05424:3835 114.10175:993 130.02927:3530 130.06274:14352 131.04996:1692 131.127:339 132.04478:3885 134.06038:612 136.06311:2026 144.04643:1340 145.06711:3732 146.05998:638 146.15378:527 147.05737:2356 154.0659:1905 156.04465:972 156.07462:1408 158.07326:754 159.05891:1475 160.07365:1111 162.00098:714 170.06447:534 171.0891…	Unknown	0	0.000704	0.00108312	0.00224722	0.000306	0.00138092	0.000904	0.000575	0.00142128	0	3.16e-05	0	0	0	4.95e-05	5.55e-05	7.27e-05	5.24e-05	3.31e-05	0.000821	0.000379	0.000596	0.00017	0.000765	0.001301	0.00229851	0.00085	0.000991	0.00346015	0.00739215	0.00134747	0.000817
79	3	73	3	0.00377747	pos_1026	pos	1026	3.824	272.14	[M+NH4]+	adduct linked to 1240_[M+K]+; similar chromatogram in higher mz_2274	0.025	54.66	isa2-pos-4	272.13971:5626 273.14306:1420 274.14642:0	102.03461:1613 104.05054:1482 106.02937:2141 107.96773:235 112.07554:552 114.05492:2769 114.10339:696 115.08377:215 118.06474:288 120.07745:1025 123.94066:175 126.01089:540 127.07349:312 130.02884:14722 130.0811:1085 130.1179:110 132.04454:12270 139.91612:373 145.07089:237 146.06029:11196 154.06671:1220 156.04364:746 156.07732:567 158.11533:145 159.05835:799 164.06952:928 171.09125:807 172.07487:…	Unknown	0	3.52e-05	9.25e-05	7.12e-05	0.000329	0.000634	0.000266	0.00331178	0.000483	5.05e-05	3.27e-05	3.03e-05	3.07e-05	3.93e-05	0.00032	0.000956	0.000495	0.000347	0.000328	0.000436	0.00286237	0.000658	0.000335	0.00103294	0.000675	0.000634	0.000254	0.00103056	0.00426622	0.000114	4.55e-05	3.21e-05
80	1	74	1	0	pos_1241	pos	1241	5.766	293.113	[M+H]+	NA	0.038	68.44	isa12-pos-2	293.11542:6872 294.11877:1864 295.12213:1333	100.07596:538 101.0248:568 101.06261:868 102.0345:6098 103.04768:1619 104.05228:1267 105.03566:886 105.06955:1890 106.06551:1670 107.08257:2380 108.07917:729 109.03035:1090 109.06481:1522 109.10075:4119 110.06916:947 110.09746:523 111.04301:869 111.08134:878 112.07682:1725 114.05482:1442 114.10223:5067 115.04938:1010 115.08791:975 116.06588:1683 117.06046:1520 118.05865:1469 119.04222:5415 119.08…	Unknown	0	0.000544	0.000116	0.000381	0.000245	0.00219039	0.00088	0.000838	0.00240344	0	0	0	0	0	4.29e-05	3.54e-05	4.23e-05	0	0	0.00103919	0.000143	0.000741	8.9e-05	0.000539	0.000547	0.000816	0.000136	0.000533	0.000847	0.00114687	0.000192	0.000145
81	1	75	1	0	pos_1247	pos	1247	7.612	293.21	[M+H]+	NA	0.025	62.52	isa5-pos-7	293.21106:7064 294.21441:1363 295.21777:477	105.06916:846 106.06715:850 107.08423:235 119.03686:8886 119.08485:1533 120.04195:38 121.09788:476 131.08289:102 133.09834:659 142.07759:583 143.08469:868 145.10037:699 147.11484:850 157.10074:1158 159.11452:534 160.07646:505 169.09886:675 171.11499:608 173.13115:277 184.12018:1048 199.14716:1190 201.16205:443 249.06744:510 251.07227:182 259.20575:397	Unknown	0.0771664	0.000586	0.00102571	0.000298	0.000978	0.00149114	0.00198784	0.00249615	0.00275505	0.00145778	0.000231	0.000651	0.000607	0.000166	0.000708	0.00128768	0.000356	0.00139772	0.000785	0.00101746	0.00116048	0.00182508	0.00192801	0.00126586	0.00730988	0.00216039	0.00125826	0.00130336	0.00212583	0.000291	0.000205	0.000333
82	1	76	1	0	pos_1254	pos	1254	10.007	293.211	[M+H]+	NA	0.062	83.43	isa7-pos-3	293.21103:5720 294.21438:1482 295.21774:940	121.05149:182 130.02951:174 130.06464:679 132.04597:181 145.08434:606 146.02335:322 146.05655:1046 172.07774:495 173.07085:1771 173.10617:1884 200.09782:679 201.10252:39427 202.10541:5340 203.10458:414 219.09383:862 263.08124:1001 277.09616:875	Unknown	0.249021	0.000315	8.12e-05	0.000301	0.000183	0.000429	0.000365	0.000297	0.000216	5.43e-05	0.000349	0.000176	4.81e-05	6.64e-05	7.73e-05	0.0002	0.000118	0.000207	0.000309	0.00043	0.000478	0.000447	0.000214	0.00046	0.000623	0.000922	0.00347423	0.00824435	0.000859	0.000849	0.000308	0.00027
83	1	77	1	0	pos_1256	pos	1256	11.208	293.351	[M+H]+	NA	0.013	586.94	isa7-pos-2	293.3515:29347 294.35485:0 295.35821:514	102.03337:841 103.04503:1128 104.02539:498 104.04769:265 105.03234:486 105.06974:17863 106.07285:1709 107.04932:24620 107.08449:25191 107.16884:782 108.05206:2130 108.08794:2045 109.06515:1065 109.10056:5440 110.10369:438 111.08073:1579 115.05791:655 117.06763:6094 118.06934:491 119.08527:10748 120.0442:5403 120.08403:351 121.10003:7111 122.10098:620 123.07915:738 123.11671:1070 125.09622:3646 12…	Unknown	0	3.73e-05	9.98e-05	0.000253	0.000118	3.48e-05	0	0.000115	3.35e-05	0.00021	0.000184	0.00036	0.00017	7.05e-05	0.000131	0.000172	0.000278	0	0	0.000276	0.000257	0.000506	7.99e-05	0.000309	0.000155	0.0173099	0.00037	0.000407	0.000299	0.00013	3.39e-05	0
84	1	78	1	0	pos_1269	pos	1269	7.67	295.073	[M+H]+	NA	0.1	75.87	isa1-pos-3	295.07275:7466 296.0761:1563 297.07946:0	102.03391:1217 104.05024:2020 104.10663:1075 105.03572:2908 105.06522:577 106.06514:8391 111.04359:113 116.04948:3720 117.0609:489 119.03667:102739 120.0426:211 123.04586:553 127.03771:437 130.02852:1123 132.0446:12300 133.05263:4149 135.06694:606 143.0351:40 146.02394:3656 146.05827:3105 147.063:1197 148.04353:66 149.07137:1698 160.03873:567 160.07503:2945 161.07204:3315 162.05824:502 170.06143:…	Unknown	0	0.00122236	0.00079	0.00435943	0.000578	0.00145886	0.00048	0.00354382	0.00199298	3.23e-05	0	0	0	0	0	0	0	0	0	0.00147722	0.00173774	0.000687	0.000102	0.00138979	0.00295654	0.00916232	0.00103467	0.00356947	0.00299425	0.00387307	0.00266108	0.000941
85	1	79	1	0	pos_127	pos	127	3.541	134.156	[M+H]+	NA	0.013	533.97	isa7-pos-1	134.15553:21983 135.15888:1202 136.16224:0	104.05073:8775 105.03365:32395 106.06496:36121 106.14895:1018 107.06991:2698 109.02892:4994 110.03172:525 115.05042:822 116.05164:8377 117.0569:3760 118.05927:475 120.04481:103 121.05578:1657 124.04121:630 125.05387:221 126.99947:1094 127.03842:5818 129.02068:1024 132.04492:3171 133.0524:32706 133.14679:1137 134.05991:55385 135.06491:4570 137.09351:532	Unknown	0	0.000158	0.000474	0.000606	0.000478	0.000505	0.000354	0.000504	0.000528	0	0	0	0	0	0	0	0	0	0	0.000446	0.000292	0.000258	0.00045	0.000391	0.0136314	0.000356	0	0.000525	0.000483	0.00056	0.000435	0
86	1	80	1	0	pos_1271	pos	1271	6.488	295.108	[M+H]+	NA	0.35	244.03	isa2-pos-2	295.1077:6669 296.11105:1561 297.11441:538	103.05353:733 105.06986:4750 107.08501:4093 108.08414:520 109.06382:2173 109.10023:1805 115.05206:12 115.08646:47 119.0515:882 119.08479:1703 120.04377:868 120.08125:421 121.09982:4534 122.09861:346 123.08094:866 123.1151:643 125.09491:841 130.06517:1426 131.07759:508 132.04581:583 133.09639:1666 135.08086:752 135.11534:793 137.0598:4737 143.08601:441 145.09773:204 147.11267:645 149.02443:678 149…	Unknown	0	0.000433	0.000221	0.00036	0.00113728	0.00384981	0.000818	0.0123413	0.00322267	3.27e-05	5.06e-05	0	3.02e-05	5.47e-05	5.15e-05	8.97e-05	3.55e-05	5.13e-05	3.29e-05	0.00204671	0.00426238	0.00150473	0.000799	0.00557104	0.00496814	0.0236218	0.00228777	0.00427253	0.00580293	0.00113387	0.000325	6.01e-05
87	1	81	1	0	pos_1272	pos	1272	10.56	295.108	[M+H]+	NA	0.025	142.39	isa9-pos-2	295.10727:17700 296.11062:3859 297.11398:616	101.05946:548 103.05241:523 105.06923:1509 106.06503:685 107.08254:2023 107.96657:2198 109.06517:1061 109.10083:1859 111.04633:624 113.05841:527 116.06304:600 117.06713:670 119.04134:896 119.08324:1072 120.04441:1969 120.0801:747 121.05157:8512 121.09612:2511 122.06127:885 122.09549:937 123.08347:905 123.11451:900 123.93911:2014 125.09593:501 129.06668:697 130.0285:1335 130.06357:1317 131.07304:5…	Unknown	0	0.000168	0.000327	0.00181056	0.000102	0.000274	9.54e-05	0.000201	0.00031	0	0	0	0	0	0	0	0	3.08e-05	0	0.00029	0.000609	0.000145	3.19e-05	0.000312	0.000531	0.00121669	0.000299	0.000292	0.000988	0.00092	0.00227125	0.000787
88	1	82	1	0	pos_1273	pos	1273	7.769	295.108	[M+H]+	NA	0.062	85.44	isa10-pos-4	295.10672:5511 296.11007:1543 297.11343:517	109.09995:174 119.08393:320 120.04461:5979 121.09813:469 126.01256:91 127.04209:388 139.91431:227 146.02414:750 147.11443:657 162.06105:440 163.0611:839 165.09143:779 182.08318:71 193.15694:205 248.19835:346 266.21011:654	Unknown	0	0.000256	0.000528	0.000861	0.00127401	0.00158518	0.000578	0.00246349	0.00194252	0	0	0	0	3.63e-05	0	0	0	7.35e-05	0	0.00166738	0.00270477	0.00173513	0.00168329	0.00235369	0.00226202	0.00675761	0.00196314	0.00176131	0.00140619	0	0.000734	3.76e-05
89	1	83	1	0	pos_1276	pos	1276	3.335	295.165	[M+H]+	NA	0.025	48.24	isa5-pos-7	295.16537:7405 296.16872:2220 297.17208:396	100.95833:606 101.03825:1765 101.06686:988 102.04662:3402 103.05418:21149 103.13947:538 104.0535:4959 104.103:723 105.05708:1569 106.0655:1234 107.07335:1159 109.02934:1532 109.05601:753 109.09898:680 110.03312:554 110.06754:975 112.07928:698 115.05585:1012 116.06335:2139 116.94712:666 117.05753:5174 118.0658:3431 119.05121:2514 120.0449:3859 120.07445:2112 121.05178:9310 122.05654:854 122.09557:…	Unknown	0	0.000577	0.000278	0.00105877	0.000258	0.000406	0.000205	0.000761	0.000397	0.000361	3.48e-05	0.000115	6.3e-05	0.00051	0.000107	0.000624	0.000341	0.000261	0.000133	0.000628	0.000726	0.000353	0.000153	0.000689	0.000886	0.00159424	0.000769	0.000212	0.000273	0.0020615	0.00179958	0.000277
90	3	520	9	0	pos_1074	pos	1074	11.742	277.061	[M+H]+	NA	0.1	34.63	isa7-pos-2	277.0625:7029 278.06585:2891 279.06921:1940	105.06949:1655 107.08463:3815 109.10071:1572 119.08508:8486 120.0435:1575 120.08598:1469 121.0987:2497 123.08042:408 130.02852:4305 130.06441:11697 130.15604:380 131.07999:1573 132.04463:113 133.09587:747 134.09674:529 135.11497:980 142.15849:476 144.08241:355 145.1012:812 146.0246:5030 147.11397:606 148.03712:195 149.13133:558 159.03134:341 160.0752:684 166.06737:1029 178.06259:866 190.06282:536…	Unknown	0.0712772	0.00128268	0.000656	0.00220397	0.000364	0.000722	0.000281	0.000649374	0.00125631	0	0	0	0	0	3.43e-05	0	0	0	0	0.00129886	7.4e-05	5.29e-05	0	0.000178	0.00131431	0.00414589	0.000391	0.00117799	0.00175862	0.00361496	0.00133498	0.000699
90	3	520	9	0	pos_1279	pos	1279	11.726	295.227	[M+H]+	NA	0.75	144.56	isa1-pos-1	295.22711:16727 296.23046:4082 297.23382:823	105.06937:931 107.08469:1836 107.96776:200 109.10079:179 117.06739:426 119.03676:174 119.08518:8987 120.08619:745 121.09904:888 130.02908:1464 131.08359:424 132.0444:448 133.09705:277 135.1114:587 146.02414:1450 159.03279:147 160.07756:421 171.13766:1 190.06462:15 193.07867:1361 205.07936:569 206.08278:143 207.08449:57 218.07829:23 220.08978:28 221.07645:3061 222.07747:554 234.07967:273 236.09018…	Unknown	0.689205	0.00968698	0.00763954	0.0181602	0.0206116	0.0124942	0.00637409	0.00914371	0.0140708	0.003231	0.00443525	0.00581185	0.00571444	0.0042651	0.00780856	0.00669623	0.00437937	0.00390985	0.00607349	0.00910883	0.0108567	0.0129786	0.00753655	0.00933451	0.0214919	0.0178336	0.0147016	0.0168376	0.0259877	0.0052286	0.00419194	0.00145171
90	3	520	9	0	pos_2285	pos	2285	11.712	383.243	[M+H]+	NA	0.013	42.15	isa10-pos-5	383.24301:6873 384.24636:1773 385.24972:0	105.07037:1100 107.08492:1904 119.0853:45 121.05112:535 121.09956:1165 130.0647:20 131.08186:485 133.0972:1490 135.11328:712 137.06003:291 145.09976:219 171.1371:5106 172.13994:732 209.13225:312 244.13297:649 249.06636:304 270.14816:273 271.15475:354 292.20041:820 293.18701:1230 302.18317:1546 303.19086:240 376.2598:18856 377.2641:4277 378.26901:772	Unknown	0.0558881	5.95e-05	5.12e-05	6.95e-05	0.000178	8.31e-05	3.03e-05	0.000105	0.000209	0.00158088	0.000903	0.000584	0.000844	0.000972	0.000494	0.000458	0.000665	0.000261	0.000189	5.52e-05	0.000202	0.000205	0.000298	7.8e-05	0.00118625	0.000604	0.000243	8.27e-05	0.000159	0.00013	6.08e-05	5.78e-05
91	1	651	20	0	pos_128	pos	128	4.342	134.156	[M+H]+	similar chromatogram in higher mz_1260	0.062	487.82	isa7-pos-2	134.15591:18253 135.15926:876 136.16262:0	104.05029:11892 105.03466:32058 106.03635:573 106.06494:35767 106.15148:855 107.06886:1782 108.04504:1518 108.07952:631 115.0862:171 116.05124:7381 117.0572:3600 120.07782:53 122.06212:2449 124.07734:717 127.03563:557 127.06847:286 132.04527:2619 134.1546:545 135.06595:14 136.07506:14615	Unknown	0	0.000407	0	0.000495	0.000433	0.000363	0	0.000283	0.000403	0	0	0	0	0	0	0	0	0	0	0	0.000501	0.000384	0.000513	0.000298	0.00351724	0.0107661	0.00903217	0.000203	0	0.000423	0.00302105	0.000354
92	1	84	1	0	pos_1281	pos	1281	16.061	295.264	[M+H]+	NA	0.1	55.08	qc-pos-1	295.2626:6761 296.26595:1881 297.26931:0	101.06924:904 102.09103:684 104.10625:825 105.07043:3232 106.08071:1332 107.08437:4217 107.96706:1955 108.08632:657 109.06586:1245 109.10126:6474 110.10273:560 111.04462:838 111.07965:1200 111.11618:1209 115.09323:553 117.07173:841 119.0838:3901 120.0855:904 121.05205:9054 121.09868:5224 122.09535:1393 123.11239:2887 123.94209:1232 125.09492:904 129.01732:1105 131.08522:1884 133.09227:6329 134.09…	Unknown	0.100663	0	7.43e-05	5.88e-05	4.98e-05	4.86e-05	0.000106	9.45e-05	5.67e-05	5.56e-05	9.34e-05	9.5e-05	0.00015	8.85e-05	8.86e-05	3.19e-05	7.83e-05	7.31e-05	6.35e-05	0.000108	6.4e-05	0.000145	9.95e-05	8.74e-05	0.000521	5.46e-05	5.45e-05	5.3e-05	0.000111	0.000165	6.99e-05	8.9e-05
93	1	85	1	0	pos_1283	pos	1283	3.201	296.124	[M+H]+	NA	0.025	64.46	isa9-pos-1	296.12442:7797 297.12777:1445 298.13113:313	100.95998:666 102.01819:712 102.05383:1084 103.049:557 104.04913:1085 105.06122:651 106.06619:953 107.06692:609 107.96629:1406 108.05705:915 109.05962:696 110.06149:1132 112.07657:698 116.01421:731 116.06776:1227 116.94881:696 117.02198:557 117.06026:889 118.06681:997 119.04778:525 120.04482:2824 121.05104:9322 122.0573:932 122.09347:711 123.93961:1280 125.08125:699 126.0104:3206 126.05124:695 12…	Unknown	0	0.000121	0.000115	9.02e-05	8.22e-05	0.000464	0.000872	8.09e-05	0.000313	0.00100134	0.000179	0.000715	0.000488	3.96e-05	0.000413	0.000146	5.8e-05	0.000902	4.89e-05	0.00018	0.000521	0.000326	0.00209372	0.000275	0.000559	0.00145671	8.94e-05	0.000185	9.95e-05	0.00014	0.000357	7.54e-05
94	1	86	1	0	pos_1284	pos	1284	1.461	296.135	[M+H]+	NA	0.013	65.78	isa11-pos-5	296.13507:10003 297.13842:1231 298.14178:0	102.05586:44 108.04401:451 109.05225:2041 117.05927:303 119.035:34468 119.12344:990 120.04163:1954 126.05847:55 127.06841:544 136.06233:6145 137.06276:551 141.019:330 142.08475:183 150.06151:10311 151.06285:840 156.0972:57 167.04585:1542 174.05646:113 175.03917:494 178.07732:129 196.09055:36 207.06351:294 230.13753:123 241.1517:1357 247.97693:421	Unknown	0	0.000692	0.000356	0.000831	0	0	0.000771	0.000821	0.000986	4.21e-05	5.35e-05	5.21e-05	0.000161	0.000274	0.000139	0.000247	0.000217	0.000237	0.000135	0.000414	0.00092	0.000828	0.000486	0.000868	0.000458	0.000385	0	0.000793	0.000929	0.00110081	0.000555	0.000297
95	1	87	1	0	pos_1286	pos	1286	8.188	296.162	[M+H]+	NA	0.025	52.15	isa4-pos-2	296.16312:6255 297.16647:1520 298.16983:0	101.94973:541 105.06963:1087 106.06595:783 107.0827:1134 107.96683:2413 108.05912:623 109.0641:802 109.09993:910 119.08628:707 121.05109:8371 121.09818:1586 122.05933:636 122.09586:854 123.1:545 123.94064:1805 125.08649:626 130.06519:3359 131.07539:578 133.09338:1159 134.09734:507 135.11044:810 136.06853:807 139.91461:2051 145.09283:615 147.06876:1095 147.11127:625 149.02646:1000 164.91858:605 16…	Unknown	0	0	4.05e-05	5.11e-05	0.000255	9.25e-05	3.92e-05	0.000619	0.000274	7.25e-05	3.79e-05	3.36e-05	6.07e-05	3.25e-05	0.000745	0.00363222	0.00412756	0.000508	0.000104	0.000126	0.00119318	0.000245	4.25e-05	0.000441	0.000267	0.0005	0.000332	0.000995	0.000197	4.72e-05	0	0
96	1	88	1	0	pos_1288	pos	1288	15.08	296.258	[M+H]+	NA	0.75	116.1	isa1-pos-1	296.25876:11067 297.26211:2416 298.26547:628	101.06879:1075 104.1073:5751 105.06993:3005 105.10643:608 106.07514:581 107.08508:3684 107.96677:1801 108.08295:578 109.06518:1776 109.10011:3823 111.0435:933 111.07913:1092 111.10996:607 113.05953:551 117.06848:809 119.08473:2560 120.08372:750 121.05315:8348 121.0975:3836 122.06313:745 122.09911:1591 123.08024:1067 123.11389:1774 123.93993:1031 125.05888:813 125.09447:804 127.04259:906 129.07082…	Unknown	0.0572353	0.00640877	0.00682605	0.00789642	0.00529198	0.00342999	0.00213984	0.00569288	0.00371771	0.00331495	0.00385003	0.00253157	0.00333073	0.00283507	0.00400489	0.00314043	0.00461457	0.00214095	0.00190758	0.0056382	0.00594603	0.00684833	0.00244145	0.00528804	0.00671078	0.00509738	0.00509324	0.00821382	0.00812886	0.00328335	0.00310448	0.00174351
97	1	89	1	0	pos_1293	pos	1293	14.237	297.149	[M+H]+	NA	0.013	59.8	isa4-pos-1	297.14893:10302 298.15228:2036 299.15564:0	104.1057:678 105.07008:3389 106.06888:1255 107.08334:2833 107.96667:1733 109.06636:1152 109.10076:2732 111.07819:1043 114.10091:570 116.06991:587 117.07328:737 119.03546:666 119.08525:3175 120.08098:622 121.05106:10396 121.0964:3722 122.05538:856 122.09608:1451 123.07865:1211 123.11547:1259 123.94024:1087 125.06377:636 125.09447:577 129.06549:585 131.08391:1346 133.09398:3813 135.07887:793 135.11…	Unknown	0.101928	0.000377	9.21e-05	0.00265085	0.00018	0.000487	5.51e-05	0.00031	0.000279	0.000183	0.000374	0.000233	0.000681	0.00021	0.00601081	0.000613	0.000269	0.000138	0.000142	0.000201	0.000281	0.000202	0.000115	0.00295153	0.000878	0.000223	0.000363	0.000298	0.000659	0.000259	0.000515	0.00172175
98	1	90	1	0	pos_1295	pos	1295	1.88	298.114	[M+H]+	NA	0.213	48.03	isa1-pos-2	298.11542:5437 299.11877:992 300.12213:487	109.03112:2056 112.07617:1303 117.05746:7242 118.0652:8515 119.06709:1615 120.08059:7583 121.05164:802 127.03998:824 132.04561:1147 133.05133:1193 139.91383:896 144.04599:1453 145.05267:357 146.06018:23690 146.15669:724 147.06367:2720 148.03979:1342 149.04387:1326 160.03957:126 161.06941:1011 162.05524:5590 163.05714:261 168.06538:709 171.05582:454 172.06337:2662 173.06755:104 178.03227:18380 179…	Unknown	0	0.00220704	0.00314239	0.00305073	0.0025967	0.00320913	0.00254308	0.00278517	0.00329012	0.000988	0.000897	0.000716	0.000735	0.00176614	0.00190459	0.0017735	0.00363608	0.000494	0.00243986	0.00350289	0.00223816	0.00357583	0.00273286	0.00280965	0.00400802	0.00241025	0.00340541	0.0034257	0.0032511	0.00442884	0.00480513	0.00687051
99	2	91	2	0.0066576	pos_1301	pos	1301	2.084	300.048	[M+K]+	adduct linked to 1141_[M+Na]+	0.463	82.55	isa2-pos-2	300.04892:5985 301.05227:1002 302.05563:815	100.03984:979 103.05341:921 104.05504:577 112.07504:3691 116.07001:884 120.04334:2766 120.07827:1236 121.05081:1227 128.0517:457 131.06383:21 138.05521:1371 140.06935:562 148.03961:19039 149.04173:861 158.07877:408 160.03954:172 174.05457:587	Unknown	0	0.000946	0.00223985	0.00113894	0.00296231	0.00345487	0.00611435	0.00267386	0.00430996	0.00106412	0.002945	0.00211474	0.00173813	0.00140356	0.000996	0.00308506	0.00308232	0.0032842	0.00398303	0.00413019	0.00241461	0.00358657	0.00721265	0.00356809	0.00413529	0.00165862	0.00252427	0.00256249	0.00100236	0.0100047	0.00148251	0.0147423
99	2	91	2	0.0066576	pos_1141	pos	1141	2.087	284.074	[M+Na]+	adduct linked to 1301_[M+K]+	0.7	114.41	isa2-pos-1	284.07706:8901 285.08041:931 286.08377:441	100.03811:1244 100.96082:824 103.05333:1151 104.05972:500 106.06064:626 107.06728:783 107.96775:745 109.04086:879 110.06119:1179 112.07555:3488 112.92152:648 113.07912:585 116.07057:618 116.94743:908 119.03845:1844 120.04573:1938 120.07782:1550 121.05129:8327 122.05708:1029 122.09258:793 123.06979:1368 123.9403:818 125.0209:502 127.03923:506 130.06613:3507 133.04912:604 134.05905:723 136.06203:56…	Unknown	0	0.00159639	0.00277133	0.00164979	0.00519792	0.00533625	0.00999369	0.00416628	0.00708141	0.00200776	0.00510234	0.00459836	0.00414055	0.00184531	0.00227484	0.00458021	0.00356003	0.00485253	0.0059127	0.00565587	0.00427892	0.00564851	0.0143923	0.00520408	0.00618089	0.00258149	0	0.00395207	0	0.0148104	0.0021989	0.0232568
100	1	92	1	0	pos_1304	pos	1304	4.759	300.144	[M+H]+	NA	0.087	44.02	isa4-pos-1	300.14429:10941 301.14764:2254 302.151:0	101.06109:618 101.9526:659 103.05388:1194 105.02044:2472 105.0689:3438 106.06905:712 107.08089:1184 107.96597:1295 109.03074:1939 109.06451:1188 109.09731:967 110.04261:662 111.0493:554 111.07877:569 114.10204:8144 115.08728:1502 116.06776:759 117.05829:680 119.04932:3094 119.08311:1742 120.07967:4344 121.0521:7428 122.05734:1053 122.09452:985 123.04912:956 123.08148:934 123.11436:859 123.94048:1…	Unknown	0	0.000911	0.00106034	0.000974	0.000831	0.00239696	0.00138033	0.000694	0.00122381	0.00174168	0.00120497	0.000842	0.000719	0.00239138	0.00638365	0.00511556	0.00319794	0.003775	0.00441255	0.000658	0.00132302	0.00107204	0.00176051	0.00113218	0.00142547	0.0011961	0.00289698	0.00051	0.000375	0.00056	0.00227847	0.00224421
101	1	93	1	0	pos_1305	pos	1305	3.881	300.202	[M+H]+	NA	0.287	70.61	isa2-pos-3	300.20114:9617 301.20449:1845 302.20785:363	100.95758:633 101.95203:596 102.0345:1631 103.05276:1785 104.04955:2925 105.03387:2454 105.06442:1010 106.03:2384 106.06428:2901 107.071:859 107.96613:714 108.06326:527 109.02843:1047 109.0621:1021 109.09537:677 110.06181:712 111.04457:522 112.07607:3529 113.02197:700 114.05567:2489 114.12345:2576 115.0482:653 115.08586:601 116.0528:2148 117.06286:964 118.06831:801 119.04195:1454 120.04449:5925 1…	Unknown	0.536409	0.000503	0.000394	0.000669	0.00288443	0.00261293	0.00561989	0.0011827	0.00345259	0.00416424	0.00456248	0.00301012	0.00410689	0.00163174	0.0069284	0.00515315	0.00237874	0.00635692	0.00369505	0.00246917	0.00306225	0.00425027	0.00542595	0.00127264	0.00423011	0.00628485	0.00258596	0.00111339	0.000601	0.000587	0.00529261	0.00302648
102	1	94	1	0	pos_1309	pos	1309	8.727	301.071	[M+H]+	NA	0.038	49.63	isa7-pos-2	301.07147:7430 302.07482:1444 303.07818:2146	104.04987:594 116.04974:1360 119.0843:277 120.0447:10519 122.06307:594 130.06456:11295 130.15758:337 131.06897:1029 144.04433:1821 146.02344:1022 148.04575:388 172.03961:814 193.05139:1145 194.09375:408 201.10152:1552 219.09351:2902 220.08641:738 237.08194:1132 247.08568:4232 248.09056:763 258.05222:862 277.09717:2184 286.0484:4094 287.06726:649 301.07538:1131	Unknown	0	3.39e-05	4.51e-05	0.000257	0.00054	0.000117	0.000359	0.000582	0.000749	0.000382	3.19e-05	0.000366	0.000322	5.67e-05	5.89e-05	0	3.93e-05	3.27e-05	0.000105	0.00118511	0.00216578	0.00147933	0.00144112	0.00264895	0.0019051	0.00438245	0.0027211	0.000563	0.00033	7.93e-05	0.00048	3.76e-05
103	1	95	1	0	pos_1310	pos	1310	6.388	301.118	[M+H]+	NA	0.062	57.97	isa6-pos-4	301.11792:19062 302.12127:5950 303.12463:1881	103.05454:417 104.04339:129 109.02879:372 115.05426:362 115.08329:856 118.04057:10 118.07214:226 119.04845:1374 120.0456:2844 122.06229:5137 133.09767:871 135.07877:669 136.07584:3338 137.06027:1267 137.09221:1610 138.0591:612 138.08978:789 141.07397:52 146.02527:1097 146.06317:1824 147.04672:3014 148.05135:1421 149.02333:567 149.05756:662 153.05392:281 158.0824:1337 159.08128:1010 162.06255:774 …	Unknown	0	0.00044	0.000474	0.000302	0.00176753	0.00118323	0.0015334	0.00164334	0.00146928	0.000137	9.74e-05	4.99e-05	4.38e-05	0.000286	5.55e-05	0.00033	0.000208	0.000139	0.000144	0.000584	0.0015875	0.00260435	0.0110192	0.000716	0.00601477	0.0028967	0.00137059	0.00068	0.000447	0.00033	0.000725	0.000799
104	1	96	1	0	pos_1311	pos	1311	7.228	301.118	[M+H]+	NA	0.062	92.83	isa10-pos-2	301.11816:33491 302.12151:5945 303.12487:1501	105.06963:253 107.08413:746 109.10059:983 111.07842:133 111.11401:382 119.04633:20 121.09892:125 123.0798:533 123.11575:919 124.07521:502 125.09636:168 128.1062:1 129.06564:545 135.08105:454 135.11607:946 137.09279:934 139.06856:211 139.11066:425 143.08765:227 144.06822:89 148.05768:574 149.02481:542 149.05255:657 149.13086:531 151.1086:33 153.12437:153 161.13144:182 163.07272:148 163.10704:161 1…	Unknown	0	0.000684	0.000163	0.000277	0.000916	0.00131495	0.00295351	0.000729	0.000685	0	4.28e-05	0.00013	0	0.000163	7.04e-05	0.000254	0.000431	0.000298	0.000211	0.000244	0.000176	0.00186344	0.000732	0.000277	0.00125794	0.000962	0.000247	0.000245	0.000242	0.000206	0.000883	0.00163056
105	1	97	1	0	pos_1314	pos	1314	3.754	301.119	[M+H]+	NA	0.013	40.38	isa1-pos-1	301.11917:6615 302.12252:1503 303.12588:697	103.05285:1894 104.05114:1190 105.03542:796 105.06992:785 106.02773:660 106.06744:991 107.07257:732 107.96728:2168 109.09954:750 112.91894:552 113.0268:741 114.05317:924 116.06911:605 118.06538:788 119.0451:980 119.08173:581 120.0453:4906 120.07618:1842 121.05137:9555 122.05735:1074 122.09425:788 123.07018:1398 123.94087:1454 124.0761:545 126.01252:544 127.03973:804 130.0293:3066 130.06062:1501 1…	Unknown	0	0.0038307	0.00273053	0.00231609	0.00107936	0.0011568	0.000853	0.00132865	0.00101323	0.000102	0.000243	8.86e-05	0.000101	0.000168	0.000205	0.000385	0.000234	0.000328	0.000301	0.00122141	0.00110509	0.00154595	0.000611	0.00182395	0.00108775	0.000868	0.000994	0.000841	0.00182333	0.000728	0.00120199	0.000497
106	1	98	1	0	pos_1315	pos	1315	3.073	301.126	[M+H]+	NA	0.05	47.37	isa2-pos-3	301.12659:9511 302.12994:2276 303.1333:1653	102.04498:700 103.05354:3583 104.05304:1027 105.03442:667 105.0668:696 106.06577:1325 107.06847:624 107.9678:817 108.05419:964 109.04402:686 109.09915:575 110.0641:593 112.0751:2351 112.92279:696 116.06815:572 116.9466:702 117.0602:711 118.06756:501 119.03796:1034 120.0456:1695 120.07652:735 121.0509:9012 122.05677:1052 122.09538:646 123.94276:684 126.01163:2235 127.04038:794 127.07262:616 128.05…	Unknown	0.054949	0.000771	0.000708	0.000846	0.00233875	0.00192985	0.00555792	0.00110487	0.0042848	0.000798	0.00157961	0.000765	0.00154724	0.000479	0.001152	0.00108495	0.00220208	0.00121059	0.00166049	0.00140692	0.00102321	0.00103239	0.0014923	0.00101893	0.000388	0.000693	0.00132802	0.000426	0.000464	0.0016447	0.0028567	0.00747649
107	1	99	1	0	pos_1318	pos	1318	12.766	301.155	[M+H]+	NA	0.013	24.55	isa14-pos-9	301.1546:5595 302.15795:1229 303.16131:496	104.10685:3720 116.07043:534 121.05097:407 146.98344:1042 165.12727:1056 184.07352:29144 185.07784:1585 240.09309:609 269.13306:616	Unknown	0.0976942	0.000364	0.000239	0.000288	0.000207	0.000411	0.000276	0.00021	0.000243	5.8e-05	4.17e-05	6.6e-05	8.1e-05	7.48e-05	0.00017	0.000102	0.000107	8.09e-05	0.000305	0.000414	0.000163	0.000249	0.000276	0.000332	0.000229	0.00031	0.000155	0.000326	0.000475	0.000297	0.000139	0.00012
108	1	100	1	0	pos_1319	pos	1319	10.945	301.284	[M+H]+	NA	0.125	43.05	isa1-pos-3	301.28503:7513 302.28838:1565 303.29174:434	100.07298:516 101.06474:510 103.05331:638 104.10716:720 105.06963:1764 106.074:741 107.08368:2180 107.96622:2133 108.08334:506 109.06464:1003 109.10088:1965 111.07703:616 117.06332:686 119.08252:1805 120.04472:1435 120.08102:658 121.05125:8909 121.09489:2820 122.0872:1262 123.07999:540 123.11591:857 123.94087:1524 125.06168:559 125.09238:536 130.06084:1075 131.08189:824 132.0461:1980 133.09764:14…	Unknown	1.59672	0.00277123	0.00133109	0.00438693	0.00111451	0.00259142	0.00125839	0.0038861	0.00186228	0.00177758	0.00259154	0.00133868	0.00269261	0.00134428	0.00211027	0.00313141	0.00141516	0.00146388	0.0020696	0.00138728	0.00372607	0.00147338	0.00212483	0.00124132	0.00305107	0.00104945	0.00120014	0.00171269	0.00144433	0.00130705	0.00263016	0.00261456
109	1	101	1	0	pos_1320	pos	1320	10.634	302.092	[M+H]+	NA	0.062	49.99	isa8-pos-1	302.09244:5736 303.09579:2329 304.09915:609	105.06912:1917 106.06928:597 107.0841:2029 107.96552:1687 109.06556:1212 109.10065:2196 110.05908:551 111.04563:727 111.07804:567 117.06708:874 119.03555:577 119.08508:1608 120.04569:1513 120.07999:638 121.05129:9632 121.09573:2543 122.0559:884 122.09742:751 123.08021:940 123.11237:893 123.9407:1365 125.09572:535 130.06396:1298 131.08376:658 132.04445:1586 132.07854:521 133.09636:1643 134.0092:57…	Unknown	0	0.000109	0.000332	0.00145059	0	0	0	3.22e-05	0	0	0	0	0	0	0	0	0	0	0	0	3.88e-05	0	0	0	3.65e-05	0.000169	3.12e-05	3.31e-05	0.00011	0.00333734	0.00140048	0.000545
110	1	102	1	0	pos_1323	pos	1323	1.976	302.123	[M+H]+	NA	0.663	93.52	isa1-pos-1	302.12292:7914 303.12627:0 304.12963:478	102.04685:746 103.05424:49581 104.05889:3608 105.06409:297 107.05529:281 109.036:733 112.07634:3005 116.06967:143 118.06475:133 119.06843:1199 120.08065:39347 120.17028:1205 121.05145:630 121.08183:5482 139.91472:352 140.07072:719 148.04114:1237 158.08105:732 162.0565:501 166.08493:2053 178.03191:192 281.05261:222 293.07983:1412	Unknown	0	0.00458281	0.00439208	0.00388382	0.00730436	0.00635425	0.0111013	0.00696741	0.00836612	0.00189554	0.00183734	0.00121499	0.00105604	0.00108244	0.00322486	0.00966222	0.00975509	0.00427893	0.00363587	0.00341042	0.00769314	0.00649281	0.0105097	0.00749188	0.00781624	0.00341563	0.0165056	0.0078582	0.00645179	0.00295981	0.00842193	0.00494026
111	1	103	1	0	pos_1327	pos	1327	8.611	302.128	[M+H]+	NA	0.038	49.27	isa9-pos-2	302.12912:7889 303.13247:2525 304.13583:324	120.08037:221 121.09544:457 130.06552:673 133.09802:30 175.08429:262 176.07132:972 249.06604:1762 271.0737:671 274.13425:7121 275.13495:1802 286.13095:570 298.06665:744 303.07776:1026	Unknown	0	0.0002	0.00186164	0.00163108	0	0	0	0.000378	3.15e-05	4.03e-05	0	2.91e-05	0	0	0	0	0	0	0	0	0.000454	0	4.72e-05	0.000147	0.000337	0	0.000143	0.000294	0.00166078	7.56e-05	0.00105711	0.000128
112	1	104	1	0	pos_1328	pos	1328	1.586	302.135	[M+H]+	NA	0.087	129.86	isa4-pos-3	302.13461:37799 303.13796:7765 304.14132:1180	106.06493:36 108.08072:150 109.08205:363 121.05062:291 122.07109:3648 124.075:73 127.04214:304 134.0607:1220 140.08162:18437 141.08264:1427 152.07082:1687 152.17328:512 153.0741:441 160.03897:926 167.10405:1152 170.08075:2083 259.1004:74 291.08377:395 293.08188:228 302.13647:625 303.08398:569	Unknown	0	0.000724	0.000515	0.00107222	0.000807	0.00069	0.00113257	0.00057	0.000745	0.00041	0.000998	0.00102352	0.000421	0.00115594	0.00210056	0.00175674	0.0224008	0.00870571	0.00360795	0.000379	0.000614	0.000393	0.00181618	0.000483	0.000795	0.000698	0.000314	0.000624	0.000418	0.00360791	0.00127286	0.00422055
113	1	105	1	0	pos_1330	pos	1330	4.732	302.15	[M+H]+	NA	0.013	89.28	isa9-pos-2	302.14969:17787 303.15304:3950 304.1564:964	103.05409:8912 104.05277:298 105.06828:160 113.03937:463 114.05692:1301 115.05397:561 116.06927:1061 117.06129:793 118.06387:577 119.08276:337 120.04434:2072 121.09665:489 123.04793:881 123.11654:61 128.05238:2605 129.06329:1101 130.06532:18686 130.16023:491 131.06314:1607 132.07904:1886 133.05234:672 133.09135:1038 134.06078:168 138.05832:342 140.05296:105 141.07056:91 142.0715:409 144.07384:719…	Unknown	0	0.000464	0.000412	0.000381	0.0001	0.000146	0.00014	0.000331	0.000125	0.000187	0.00019	0.000113	0	0.000101	0.00025	0.000105	0.000247	0.000253	0.000186	0.000118	0.000141	0.000136	0	8.72e-05	0.000154	0.000119	0	0.000174	0.000136	0.000463	0.000516	9.15e-05
114	1	107	1	0	pos_1337	pos	1337	3.468	302.207	[M+H]+	NA	0.013	41.69	isa9-pos-2	302.20721:6411 303.21056:1321 304.21392:283	100.95887:690 101.03228:571 102.04935:1038 103.05236:1302 104.05054:7435 104.10507:698 105.03358:10725 105.06597:5038 106.0652:11135 107.06633:1776 108.0685:551 109.0297:2992 110.06612:1662 111.04272:514 112.04369:626 112.08161:1012 113.02486:787 114.09259:638 115.04861:1069 115.08147:609 116.066:6370 117.05816:3132 118.0652:1949 119.05289:1556 120.04427:8301 120.07831:3546 121.05142:9571 122.057…	Unknown	0	0.000194	0.000149	0.000578	0.000189	0.00032	0.000173	0.000247	0.000283	5.92e-05	0	3.72e-05	3.36e-05	0.000202	0	0.000156	9.58e-05	0.000107	3.07e-05	0.000373	0.000334	0.000196	0.000217	0.000352	0.000655	0.00104111	0.000475	9.2e-05	0.000102	0.00149817	0.00181589	0.000452
115	2	108	2	0.00377747	pos_1342	pos	1342	1.591	303.084	[M+K]+	adduct linked to 1132_[M+NH4]+	0.913	185.19	isa1-pos-1	303.08353:15476 304.08688:2195 305.09024:1445	100.95944:803 101.02407:875 102.05289:639 103.03994:642 104.10521:683 106.06562:1535 107.06324:782 108.08054:17343 109.06856:1707 110.06836:993 112.04119:543 112.07578:1171 112.92169:696 114.05637:1007 115.03928:705 116.06993:813 116.9475:788 119.03524:6474 120.0427:810 120.07902:672 121.05068:8056 122.05756:1326 122.09242:892 123.06628:1260 123.94164:522 124.07468:1989 127.04081:813 128.06947:68…	Unknown	0	0.00896242	0.00786181	0.00582437	0.00645674	0.0149987	0.0130352	0.00871728	0.0168183	0.00476936	0.00813688	0.00856008	0.00653668	0.0115594	0.0102229	0.0114463	0.00683803	0.0134459	0.0226281	0.00965277	0.00741996	0.00859194	0.00967841	0.00690934	0.0126521	0.00874419	0.0101496	0.00875935	0.00685335	0.00627547	0.009584	0.00938576
115	2	108	2	0.00377747	pos_1132	pos	1132	1.578	282.155	[M+NH4]+	adduct linked to 1342_[M+K]+	0.475	113.59	isa1-pos-1	282.15387:7890 283.15722:1173 284.16058:1802	100.07572:1064 100.95663:917 101.02381:1062 101.06121:518 102.04926:682 103.03851:632 104.06954:679 104.10709:645 106.06548:2361 107.07323:1037 108.08056:24816 108.16599:700 109.04367:1493 109.08418:2188 110.06562:1087 112.07489:1647 112.92101:707 113.02362:659 114.05415:846 114.08929:522 115.03874:659 116.06954:1197 116.94656:857 119.03568:8315 120.04211:927 120.07819:587 121.05128:7787 122.0588…	Unknown	0	0.00456923	0.00284191	0.00278392	0.00444745	0.0077165	0.00739053	0.00443081	0.0098766	0.00357296	0.00357316	0.0062931	0.00434495	0.00498749	0.00735191	0.00501144	0.00239436	0.00784099	0.0105789	0.00481865	0.00404051	0.00485301	0.00672481	0.00296314	0.00696406	0.00452562	0.00578244	0.00425555	0.00234579	0.00299622	0.00494963	0.00370812
116	1	109	1	0	pos_1344	pos	1344	9.623	303.112	[M+H]+	NA	0.05	39.35	isa7-pos-5	303.11331:9585 304.11666:2246 305.12002:718	103.05286:617 104.10889:733 105.06824:1041 106.06602:576 107.08239:1575 107.96754:1764 108.04665:641 109.06651:772 109.1004:1113 111.07777:812 114.10201:2489 115.05235:644 115.08703:624 116.0558:569 117.06136:1600 118.06419:933 119.04388:643 119.08488:1530 120.04502:3184 121.05039:10417 121.09784:1898 122.07723:1089 123.07652:516 123.11417:582 123.94096:1702 130.06461:1794 131.03868:558 131.07874…	Unknown	0	0.00124041	0.00091	0.00283801	0.00024	0.0014461	0.000309	0.00201177	0.000874	0	0	0	0	0	0	0	0	0	0	0.00100493	0.000452	0.000416	3.32e-05	0.000714	0.0021707	0.00206111	0.000593	0.00295965	0.00591001	0.00478938	0.00149622	0.000967
117	2	110	2	0	pos_1345	pos	1345	1.933	303.113	[M+H]+	NA	0.013	50.43	isa10-pos-5	303.11301:10789 304.11636:1786 305.11972:1322	100.0396:554 100.95873:852 101.05918:2629 102.05045:644 103.05386:12048 104.06204:824 106.06493:1127 107.05083:1026 107.07267:785 107.96567:1192 108.07797:1240 109.03493:1326 110.05993:16025 110.14697:511 111.06101:1415 112.07539:11994 113.07531:992 116.06907:1739 116.94702:1045 118.06438:550 119.04391:660 120.04412:1442 120.07986:9980 121.05161:7896 122.06131:1576 122.08995:765 123.93922:1095 12…	Unknown	0	0.00039	0.00100451	0.000962	0.00130123	0.00144336	0.0019353	0.00138025	0.00148168	0.000227	0.000173	0.000285	5.93e-05	0	0.000547	0.00205125	0.00200257	0.000781	0.000651	0.000923	0.00144604	0.00138538	0.00173808	0.00114975	0.00148273	0.000898	0.00251508	0.00139964	0.00130364	0.000656	0.00168207	0.000656
117	2	110	2	0	pos_1169	pos	1169	1.946	286.093	[M+H]+	NA	0.062	226.11	isa10-pos-2	286.09277:29052 287.09612:12044 288.09948:1538	100.03887:329 101.05907:1451 103.05417:17379 104.06153:735 107.04939:324 107.07137:305 108.04523:553 112.07558:1313 120.08035:17332 124.039:22079 125.04684:1262 136.06268:10885 137.06403:527 140.07048:371 144.04544:1923 149.04782:781 158.08101:844 160.04257:621 162.05647:919 166.08479:3821 167.08075:483 182.08023:27 207.06384:960 222.07623:411	Unknown	0	4.28e-05	0.00016	7.71e-05	8.11e-05	0.000112	0.000317	0.000159	0.000404	0.000144	0.000143	0.000159	0.000104	7.4e-05	0.000343	0.00029	9.36e-05	0.000191	0.000211	0.000534	0.000207	5.01e-05	0.000266	0.00015	0.000253	0.000115	0.00029	0.000524	0.000639	0.00019	0.00033	0.000185
118	1	111	1	0	pos_1346	pos	1346	9.219	303.113	[M+H]+	NA	0.038	25.79	isa8-pos-1	303.11411:6871 304.11746:1775 305.12082:625	103.05311:621 105.07008:1887 106.06881:604 107.08408:2054 107.96758:1854 109.06622:1039 109.09917:1988 117.06729:1109 118.0644:789 119.0846:1859 120.04418:2644 120.07845:946 121.05067:9893 121.09536:2694 122.0615:1026 122.09518:888 123.07959:1105 123.1138:1002 123.93941:1410 128.06039:533 129.07155:672 130.06531:1386 131.08049:1089 132.04485:4460 133.05391:727 133.09848:2009 134.05991:816 134.094…	Unknown	0	0.000726	0.000342	0.00219602	4.73e-05	0.000958	0.000218	0.00127285	0.00061	0	0	0	0	0	3.05e-05	0	3.18e-05	0	0	0.000651	0.000244	0.000254	5.63e-05	0.000518	0.00144802	0.00167795	0.000367	0.0019534	0.00368729	0.00399762	0.00115854	0.000681
119	1	112	1	0	pos_1347	pos	1347	11.027	303.114	[M+H]+	NA	0.013	16.89	isa7-pos-5	303.11383:5202 304.11718:1182 305.12054:290	100.08031:551 104.10673:1447 105.07049:3965 106.07275:699 107.08392:3375 107.96691:1821 108.07733:556 109.06721:1757 109.10114:2644 111.07944:958 114.10145:1250 115.08585:518 117.07008:1720 118.06846:605 119.08502:3486 120.04543:1557 120.0803:848 121.05216:10736 121.09917:2831 122.06066:1044 122.09264:931 123.0773:882 123.11227:794 123.9407:1631 128.06474:541 129.06816:988 130.06129:1535 131.0845…	Unknown	0	0.000558	0.000594	0.000894	0.00011	0.000962	0.00023	0.000808	0.00066	0	0	0	0	3.53e-05	0	3.84e-05	0	0	0	0.00057	0.000212	0.000277	8.37e-05	0.000325	0.00118584	0.000728	0.00035	0.00156958	0.00320755	0.00185121	0.000588	0.000442
120	1	113	2	0	pos_1348	pos	1348	6.441	303.123	[M+H]+	ion correlated with 339	0.013	59.39	isa10-pos-2	303.12317:7405 304.12652:1794 305.12988:995	107.08504:1373 109.02867:366 109.10075:1495 119.04815:1405 125.05994:405 135.08116:444 137.06033:11578 138.06163:965 140.07063:587 148.04442:539 151.07335:1364 163.07173:109 172.03984:945 173.05862:710 176.06506:768 177.05943:288 179.06946:21 181.05807:104 188.03658:2037 189.12589:450 190.06506:541 191.07251:20 193.05981:1001 201.05753:244 201.12407:155 204.06816:1799 205.08302:596 207.12952:880 …	Unknown	0	0.00255826	0.00370357	0.00349669	0.00308132	0.00166271	0.00189343	0.00241614	0.00228248	0.000635	0.000439	7.58e-05	0.000253	0.000932	0.00028	0.00241112	0.00135299	0.00083	0.000867	0.0016616	0.00171244	0.00145867	0.00234746	0.00123176	0.00213934	0.00121511	0.00133244	0.00178298	0.00203345	0.00347908	0.00353933	0.0025409
121	1	114	1	0	pos_1352	pos	1352	3.808	303.145	[M+H]+	NA	0.038	50.4	isa7-pos-5	303.14502:6238 304.14837:1939 305.15173:500	102.03663:729 103.05392:2456 104.05122:1306 106.02926:4102 107.9668:656 114.05424:15 114.10175:1500 115.08851:648 130.02927:2283 130.06274:14352 131.04996:1629 132.04478:4651 136.06311:474 146.05998:1801 146.15378:316 147.05737:2355 154.0659:1047 156.04465:136 156.07462:1323 158.07326:622 159.05891:1809 160.07365:1111 162.00098:1012 170.06447:534 171.08911:1711 172.07608:1328 173.07275:521 173.17…	Unknown	0	0.000152	0.000172	0.000122	0.000485	0.00113129	0.000712	0.00233602	0.00068	0.000224	0.000376	0.000233	0.000159	0.000132	0.000457	0.000825	0.000849	0.000801	0.000434	0.00061	0.00243776	0.000693	0.00117871	0.00199937	0.00218885	0.00107704	0.000946	0.00159711	0.00384647	0.000369	0.000491	0.000874
122	1	115	1	0	pos_1353	pos	1353	13.747	303.691	[M+H]+	NA	0.013	155.46	isa9-pos-4	303.69104:7820 304.69439:686 305.69775:0	101.06411:584 102.09091:1100 104.1069:4089 105.06974:2599 105.10697:503 106.08155:1656 107.08447:3036 107.96703:1012 108.08175:508 109.06757:1277 109.10107:2925 110.06325:694 111.04506:757 111.07704:839 112.0846:555 113.06287:533 114.10208:1330 117.07057:560 119.08554:3653 120.04371:983 120.08146:916 121.05149:9572 121.09879:4230 122.05821:713 122.09706:1026 123.08194:1000 123.11635:1662 124.9995…	Unknown	0	0.000243	0.00105071	0.00104453	0	0	0	0	5.28e-05	5.8e-05	0	0	7.5e-05	0	0	6.8e-05	9.07e-05	0	0	9.56e-05	0.000553	5.65e-05	0	0.000126	6.59e-05	8.14e-05	5.31e-05	0.000421	0.00064	3.04e-05	0.000257	0
123	1	116	1	0	pos_1354	pos	1354	13.462	303.692	[M+H]+	NA	0.013	151.7	isa9-pos-4	303.69186:7675 304.69521:603 305.69857:0	101.0607:509 102.09178:3100 104.10651:1194 105.03326:635 105.07029:2106 106.08504:3865 107.08458:3127 107.96628:918 108.08604:726 109.06604:1717 109.10062:3294 111.07918:956 114.10215:1345 117.07536:796 119.0396:634 119.0854:4712 120.04556:997 120.08611:916 121.05167:10239 121.09671:3627 122.05642:607 122.0993:1147 123.07835:978 123.11495:1250 125.00149:1016 125.09698:783 129.0694:559 131.08447:1…	Unknown	0	0.000111	0.00100947	0.000766	3.02e-05	3.37e-05	0	5.15e-05	0	9.9e-05	0	3.43e-05	0.000302	0.000236	0	0.000168	0.000226	3.43e-05	0	7.61e-05	0.000756	9.56e-05	3.46e-05	0.000201	0.000135	8.56e-05	0.000481	0.00054	0.000863	6.71e-05	0.000346	4.34e-05
124	1	117	1	0	pos_1355	pos	1355	12.848	303.692	[M+H]+	NA	0.013	116.39	isa9-pos-4	303.69232:5820 304.69567:470 305.69903:0	105.06931:176 107.08511:1950 109.0666:419 109.10044:2602 120.04367:367 121.09906:2754 123.11625:1455 125.0007:578 127.0383:467 131.08504:1145 133.09836:1024 135.11359:2454 136.12004:351 137.00026:789 137.13205:498 145.05173:998 145.10091:1158 147.11568:938 149.13002:1769 155.01085:902 159.11597:1169 161.12886:1098 163.0612:1134 163.14665:1344 173.13187:1251 175.1302:437 177.16119:644 184.07397:93…	Unknown	0	3.03e-05	0.000552	0.000389	0	0	0	3.2e-05	0	0.000243	0	0	0.000216	0.000309	0	0.000155	7.2e-05	0	0	0	0.000414	0	0	8.65e-05	5.26e-05	0	0.000222	0.000245	0.000418	0	0.000226	0
125	1	118	1	0	pos_1356	pos	1356	13.144	303.693	[M+H]+	NA	0.013	129.83	isa9-pos-4	303.69278:6581 304.69613:897 305.69949:0	104.10686:10745 105.03519:656 105.06937:2455 105.10347:730 106.06616:1276 107.08431:2577 107.9671:1401 109.06505:1753 109.10074:2485 111.08112:651 111.11411:542 114.10357:1385 116.05901:536 117.07059:882 119.0368:601 119.08517:8072 120.04505:1451 120.08469:1304 121.05151:10588 121.09822:2759 122.05998:712 122.09854:1036 123.07903:1200 123.116:816 123.94061:841 125.00037:572 125.09393:923 131.0836…	Unknown	0	9.41e-05	0.000612	0.0006086	0	0	0	0	0	0.000108	0	0	6.69e-05	4.98e-05	0	0	7.65e-05	0	0	0	0.000317	4.61e-05	0	4.45e-05	3.6e-05	0	6.03e-05	0.000274	0.000352	0	0.000148	0
126	1	119	1	0	pos_1359	pos	1359	5.677	304.129	[M+H]+	NA	0.013	29.93	isa9-pos-2	304.12927:9962 305.13262:2446 306.13598:738	101.04735:579 102.03643:2096 103.05247:1883 104.05281:948 104.10871:511 105.0303:1214 105.06889:3211 106.06583:2289 107.08152:2182 107.96625:788 108.07611:710 109.02899:1753 109.06352:1262 109.09956:1761 110.07278:905 110.09436:631 111.04267:853 111.07978:923 112.07761:2223 114.05434:529 115.05256:1481 116.06526:2336 117.06487:1256 118.06558:773 119.04343:1457 119.08307:1531 120.04445:9897 120.07…	Unknown	0	0.000483	0.000194	0.000724	0.000217	0.000155	0.00021	0.000107	0.000528	0.000147	0.000174	6.26e-05	7.79e-05	0.000178	0	0.000262	5.05e-05	0	8.54e-05	0.000454	0.000274	0.00024	0.000233	0.000316	0.000608	0.00105934	0.000596	0.000422	0.000214	0.00105543	0.000687	0.00026
127	2	120	2	0	pos_1067	pos	1067	2.201	276.108	[M+H]+	NA	0.038	50.18	isa10-pos-4	276.10791:7305 277.11126:1955 278.11462:535	103.05413:1431 110.06013:1234 112.07538:7224 113.07609:533 114.05601:292 115.04071:274 116.06937:1500 119.03623:4197 120.04242:534 120.0796:504 124.03954:6897 125.03728:682 130.06474:245 136.06215:285687 137.06345:15578 139.04254:685 140.07085:739 145.07695:903 149.05542:819 158.08009:3448 163.08284:590 180.06404:3338 181.06743:195 242.0999:498	Unknown	0.271374	0.000897	0.000574	0.000836	0.00104879	0	0.00111948	0.000707	0.000861	0	0.000498	0.000409	0.000434	0.000538	0.00039	0	0.000329	8.25e-05	0.00047	0.000777	0.000542	0.000537	0.00078	0.00056	0.000887	0.000659	0.000552	0.000789	0.00106314	0.00111517	0	0.000577
127	2	120	2	0	pos_136	pos	136	2.192	136.062	[M+H]+	NA	0.762	67.67	isa1-pos-1	136.06206:19925 137.06541:2010 138.06877:1058	112.07559:1474 115.04047:930 119.03503:6270 129.05745:151 130.06517:47 131.06808:327 136.06223:437605 137.06378:27553 137.16013:378 138.06171:252	Unknown	1.37832	0.011539	0.0123083	0.0153913	0.00501711	0.00510889	0.00285211	0.00749962	0.0056518	0.00625651	0.00446413	0.00413427	0.00291005	0.0107306	0.00590588	0.00672236	0.00894842	0.00509077	0.00386023	0.00642686	0.00646418	0.00516635	0.00372559	0.0063514	0.00606523	0.0108625	0.00759971	0.00558445	0.00681265	0.00948728	0.0121366	0.00506248
128	1	121	1	0	pos_1360	pos	1360	2.961	304.139	[M+H]+	NA	0.112	40.48	isa2-pos-1	304.13815:6914 305.1415:1587 306.14486:285	100.96226:619 101.03149:527 102.04873:501 103.05369:2808 105.02964:616 106.0666:728 107.05979:834 107.96687:842 108.05327:1154 109.02784:867 109.06258:653 112.07582:3760 112.92125:600 116.94631:520 118.06129:812 119.04821:763 120.0424:817 120.08039:618 121.0508:7885 122.05698:787 122.09504:779 123.94154:881 126.01091:1586 127.03915:830 128.00861:704 128.05244:706 130.06509:18218 130.15906:510 131…	Unknown	0	0.000544	0.000752	0.00098	0.00403771	0.00355227	0.00250124	0.00114348	0.00218002	4.7e-05	8.21e-05	5.34e-05	4.6e-05	7.08e-05	0.000125	0.000188	0.000206	0.000204	8.89e-05	0.00512472	0.00544575	0.00249651	0.00366021	0.00397058	0.00276924	0.00169434	0.00225607	0.00207463	0.00162671	0.000443	0.00106839	0.000491
129	1	122	1	0	pos_1361	pos	1361	3.456	304.141	[M+H]+	NA	0.025	34.79	isa9-pos-4	304.14056:6820 305.14391:1620 306.14727:0	100.07738:700 100.95721:584 101.0414:550 102.04422:777 103.05292:1534 104.05029:9165 105.03421:7932 105.06615:4135 106.0366:674 106.06502:8285 107.06524:1270 108.05953:590 109.02895:2374 109.05673:1284 109.0981:574 110.03205:627 110.06752:1228 110.09406:525 111.047:528 112.08231:2144 113.0226:622 114.10109:6604 115.04887:1248 115.09151:655 116.06255:3008 116.94888:610 117.05956:2634 118.06715:160…	Unknown	0	0.000228	0.00053	0.000638	0.000148	0.000248	0.000179	0.000345	0.000612	3e-05	0.000116	4.96e-05	0	3.5e-05	0.000209	0.000274	0.000336	0.00027	0.000162	0.000227	0.000246	8.28e-05	0.000227	0.000348	0.000566	0.000353	0.000635	0.000172	0.00106341	0.00138026	0.000553	0.000446
130	1	227	3	0	pos_1366	pos	1366	10.008	305.093	[M+H]+	similar chromatogram in higher mz_1674	0.05	43.17	isa1-pos-2	305.09183:5532 306.09518:1430 307.09854:491	120.04456:828 146.02289:0 146.05818:1165 149.02315:517 158.06013:941 173.07118:699 173.10744:1575 186.05823:1242 201.10249:31560 202.10422:4294 277.09692:964	Unknown	0	0.00111007	0.00319749	0.00276165	8.62e-05	0.00017	4.98e-05	0.000333	0.000213	0	0	0	3.02e-05	0	0	0	0	0	0	0.000168	0.000391	5.49e-05	3e-05	0.000251	0.00103093	0.00122397	0.000271	0.000498	0.00102203	0.000575	0.000705	0.000124
131	1	150	3	0	pos_1368	pos	1368	10.79	305.093	[M+H]+	NA	0.025	36.08	isa12-pos-3	305.09348:9983 306.09683:2169 307.10019:884	120.04427:955 121.09891:561 146.02533:5682 166.06418:334 173.10599:919 183.17439:37 186.05473:541 194.05782:2149 210.07271:569 222.07254:533 224.07243:440 236.07317:1465 237.07196:499 238.06303:571 240.23262:14 240.36046:194 241.23427:190 249.06879:2775 250.06902:757 252.06683:638 262.07721:707 264.0715:557 266.04651:318	Unknown	0	0.00110749	0.00131499	0.0017998	0.000288	0.000109	0.000227	0.000623	0.000968	0	3.15e-05	0	0	0	0	0	0	0	0	0.000263	0.000644	0.000217	0.000118	0.000364	0.00137627	0.00255853	0.000565	0.000529	0.00140824	0.00105075	0.00112613	0.000432
132	6	123	8	0	pos_570	pos	570	10.902	209.082	[M+H]+	ion correlated with 1185; ion correlated with 1428; ion correlated with 1529; ion correlated with 1610; ion correlated with 1376; ion correlated with 407	0.013	54.21	isa3-pos-5	209.08168:6853 210.08503:1088 211.08839:347	102.04622:567 103.05414:2776 104.05209:1065 105.03341:1063 105.06859:1313 114.05593:607 118.04192:599 119.04765:2440 120.0581:1504 123.04408:1547 123.9409:718 124.05148:2355 130.04808:519 131.05034:909 132.05621:2414 133.02899:1711 133.07231:2146 135.07826:865 136.05963:615 137.06064:535 138.06519:503 139.07513:10298 140.07977:874 146.03764:461 147.04727:3254 148.05127:6016 149.05844:3239 150.065…	Unknown	0	3.61e-05	3.18e-05	3.53e-05	3.41e-05	3.1e-05	0	0	4.82e-05	0.00226564	3.22e-05	0.000134	0.000135	0.00420754	3.3e-05	0	0	0	6.51e-05	2.92e-05	0	9.14e-05	3.02e-05	3.08e-05	7.57e-05	3.55e-05	5.58e-05	4.87e-05	4.3e-05	2.94e-05	0	3.03e-05
132	6	123	8	0	pos_1683	pos	1683	10.902	333.181	[M+H]+	ion correlated with 1185; ion correlated with 1529; ion correlated with 1610; ion correlated with 407	0.013	46.9	isa3-pos-5	333.18054:7095 334.18389:1750 335.18725:1753	102.04622:514 103.05414:2656 104.05209:1065 105.03341:1032 105.06859:1175 114.05593:107 118.04192:599 119.04765:2497 120.0581:1462 123.04408:1483 123.9409:776 124.05148:2288 130.04808:343 131.05034:813 132.05621:2179 133.02899:1669 133.07231:1797 135.07826:832 136.05963:592 137.06064:350 138.06519:516 139.07513:10029 140.07977:858 146.03764:493 147.04727:2761 148.05127:5886 149.05844:2977 150.065…	Unknown	0	0.000102	3.4e-05	4.66e-05	3.23e-05	4.96e-05	0.000116	0	6.57e-05	0.00252859	4.26e-05	9.71e-05	6.02e-05	0.00435655	5.14e-05	3.02e-05	0.00013	0.000138	0	6.58e-05	4.6e-05	3.91e-05	6.51e-05	3.56e-05	6.93e-05	8.23e-05	0	8.76e-05	8.15e-05	4.37e-05	6.72e-05	0.000101
132	6	123	8	0.0126004	pos_1185	pos	1185	10.901	288.123	[M+H]+	ion correlated with 1428; ion correlated with 1529; ion correlated with 1376; adduct linked to 1376_[M+NH4]+; adduct linked to 1428_[M+Na]+; adduct linked to 1610_[M+K]+	0.025	429	isa3-pos-1	288.12326:31539 289.12661:5877 290.12997:780	103.05436:1427 104.05158:692 105.06902:585 119.04922:1304 120.0565:832 123.04642:1015 123.94028:482 124.05326:1435 131.05074:608 132.05775:1254 133.02769:1043 138.99561:23 139.07568:5902 139.91348:351 140.0787:618 147.04945:1050 148.05161:3580 149.05975:1854 151.07556:2956 160.05408:1646 161.02309:524 161.05759:949 163.07521:13299 164.08176:3456 165.05511:1 166.06009:130 167.07133:2278 175.04436:…	Unknown	0	3.48e-05	0	0.000105	0	0	0	3.55e-05	0	0.0185102	0.000359	0.000516	0.000802	0.0329923	0	0	0	0	0	3.7e-05	0	0	0	7.11e-05	3.41e-05	0	0	0	5.47e-05	3.01e-05	0	0
132	6	123	8	0.00367615	pos_1610	pos	1610	10.901	326.079	[M+K]+	ion correlated with 1185; ion correlated with 1428; ion correlated with 1529; ion correlated with 570; ion correlated with 1683; ion correlated with 1376; ion correlated with 407; adduct linked to 1185_[M+H]+	0.025	70.2	isa3-pos-1	326.07959:6520 327.08294:1250 328.0863:913	103.05436:1436 104.05158:692 105.06902:566 119.04922:1303 120.0565:842 123.04642:1015 123.94028:481 124.05326:1445 131.05074:608 132.05775:1272 133.02769:1049 138.99561:184 139.07568:5902 139.91348:359 140.0787:623 147.04945:1079 148.05161:3584 149.05975:1854 151.07556:2956 160.05408:1654 161.02309:521 161.05759:957 163.07521:13299 164.08176:3456 165.05511:1145 166.06009:232 167.07133:2298 175.04…	Unknown	0	0	0	0	0	0	0	0	0	0.00382661	3.5e-05	0.000101	0.000187	0.00630365	0	0	0	0	0	0	0	0	0	0	0	0	0	0	0	3.07e-05	0	0
132	6	123	8	0.00569371	pos_1428	pos	1428	10.901	310.105	[M+Na]+	ion correlated with 1185; ion correlated with 1529; ion correlated with 1610; ion correlated with 1376; ion correlated with 407; adduct linked to 1185_[M+H]+	0.025	275.39	isa3-pos-1	310.10471:10660 311.10806:2496 312.11142:412	103.05436:1436 104.05158:692 105.06902:566 119.04922:1303 120.0565:842 123.04642:1015 123.94028:481 124.05326:1445 131.05074:608 132.05775:1272 133.02769:1049 138.99561:184 139.07568:5902 139.91348:359 140.0787:623 147.04945:1079 148.05161:3584 149.05975:1854 151.07556:2956 160.05408:1654 161.02309:521 161.05759:957 163.07521:13299 164.08176:3456 165.05511:1145 166.06009:232 167.07133:2298 175.04…	Unknown	0.0652415	0.000111	9.96e-05	0.000169	0.000177	0.000158	7.04e-05	0.000136	0.000188	0.00625603	0.000136	0.000236	0.000301	0.011288	0	0	0	0	0	0.000124	0.000195	8.06e-05	9.8e-05	0.000129	0.000524	0.00011	0.00046	0.000379	0.000346	0.000231	0.000252	0.000306
132	6	123	8	0.00323056	pos_1376	pos	1376	10.905	305.151	[M+NH4]+	adduct linked to 1185_[M+H]+	0.138	484.45	isa3-pos-1	305.15045:186819 306.1538:34529 307.15716:4534	103.05436:1435 104.05158:692 105.06902:566 119.04922:1302 120.0565:842 123.04642:1015 123.94028:480 124.05326:1444 131.05074:608 132.05775:1272 133.02769:1048 138.99561:184 139.07568:5902 139.91348:359 140.0787:623 147.04945:1078 148.05161:3582 149.05975:1854 151.07556:2956 160.05408:1654 161.02309:521 161.05759:957 163.07521:13299 164.08176:3456 165.05511:1144 166.06009:232 167.07133:2296 175.04…	Unknown	0	0	0	0	0	0	0	0	0	0.109643	0.00178117	0.00282542	0.00430288	0.203611	0	0	3.97e-05	3.81e-05	0	0	3.08e-05	3.83e-05	3.14e-05	0	0	0	0	0	0	4.55e-05	0	3.22e-05
133	1	124	1	0	pos_1377	pos	1377	5.096	306.054	[M+H]+	NA	0.013	100.45	isa12-pos-5	306.05386:6952 307.05721:1457 308.06057:0	101.05528:506 102.03383:9249 103.04134:1301 104.05126:1466 105.03358:1336 105.06736:2052 106.06564:1699 107.08281:1429 107.96748:1133 109.0649:761 109.09557:682 110.07304:504 111.04533:501 111.07812:523 112.08484:666 114.101:2759 115.04976:530 115.08487:671 116.05239:1452 117.05889:733 119.04603:1681 119.07905:903 120.04498:5487 121.0514:7008 122.0723:1406 123.08129:539 123.1143:514 123.94021:119…	Unknown	0	0.000836	4.37e-05	0.000276	0.000366	0.000822	0.00146551	0.000636	0.00143635	0	0	0	0	0	0	0	0	0	0	0.000874	0.000165	0.00068	8.04e-05	0.000483	0.000583	5.14e-05	0.000719	0.000926	0.000507	0.0016825	0.00039	0.00145271
134	1	125	1	0	pos_1379	pos	1379	6.942	306.097	[M+H]+	NA	0.025	60.6	isa12-pos-2	306.0968:5834 307.10015:1423 308.10351:257	101.06116:718 102.03454:2917 103.05321:1221 104.05373:883 104.10495:782 104.99269:665 105.03045:609 105.06902:1612 106.06507:932 107.08019:1704 107.96696:1055 109.06422:1209 109.10026:1633 111.04514:1161 111.07906:777 112.07707:538 114.10181:2955 115.05173:734 115.08839:637 116.0515:1203 117.0623:911 118.06554:1540 119.04678:2067 119.08433:1394 120.04441:17189 120.13221:543 121.05174:9764 122.071…	Unknown	0	0.00175965	0.000514	0.00143496	0.000502	0.00144684	0.00112076	0.000535	0.00127556	2.99e-05	0	0	0	5.11e-05	3.89e-05	0.000266	5.8e-05	3.27e-05	3.16e-05	0.0014623	0.000297	0.000552	0.000163	0.000357	0.000763	0.000857	0.000243	0.000637	0.000993	0.00108316	0.000635	0.000284
135	1	126	1	0	pos_1382	pos	1382	7.177	306.145	[M+H]+	NA	0.075	110.03	isa14-pos-3	306.14514:14450 307.14849:3534 308.15185:0	102.04858:728 103.05206:553 105.06919:1910 106.06501:602 107.04774:641 107.08358:1857 107.96716:988 109.06323:885 109.09963:2324 110.06753:648 111.06172:1058 113.06697:697 114.10297:1128 115.0549:878 116.06366:809 117.0611:1212 119.049:1211 119.08332:1540 120.04602:905 120.08158:865 121.05206:7958 121.09705:2138 122.06729:1479 122.09216:1250 123.07962:914 123.11405:595 123.93986:1330 127.04456:86…	Unknown	0	6.83e-05	5.38e-05	9.6e-05	6.73e-05	3.57e-05	4.25e-05	0	0	4.02e-05	0	0	3.64e-05	0	0	0	3.09e-05	3.08e-05	3.74e-05	0.000159	8.81e-05	0.000193	0.000115	6.06e-05	6.78e-05	0.000109	6.81e-05	4.67e-05	0.000109	0.000137	4.97e-05	4.49e-05
136	1	127	1	0	pos_1385	pos	1385	5.497	306.17	[M+H]+	NA	0.013	67.61	isa1-pos-2	306.16998:5359 307.17333:1756 308.17669:437	103.0543:733 105.06924:1304 107.05004:1193 107.08258:120 109.06564:632 109.09892:383 119.08331:746 121.05378:230 123.11089:112 127.04044:478 128.05592:387 129.0672:324 131.05122:3083 131.0822:63 132.04884:1668 133.06773:4713 134.06393:531 135.07855:1936 137.05986:27756 138.06407:2673 141.06725:73 143.08464:493 145.06595:1616 146.02441:395 146.06462:83 147.071:544 149.02402:1659 149.05211:885 149.…	Unknown	0	0.00225905	0.00309753	0.00143634	0.00140922	0.00173235	0.00166205	0.00101124	0.00100473	0.000994	0.00148001	0.000814	0.00124804	0.0014624	0.000808	0.00219337	0.00257135	0.0016186	0.000961	0.0015093	0.00169183	0.00232755	0.00286422	0.00143689	0.00100776	0.00134801	0.00113841	0.00076	0.000923	0.000819	0.002121	0.00235903
137	1	128	1	0	pos_1386	pos	1386	1.92	306.184	[M+H]+	NA	0.237	230.58	isa1-pos-2	306.18411:7749 307.18746:1724 308.19082:0	102.04946:1005 105.05917:680 107.05241:1023 109.03167:2422 112.07553:4488 116.06052:1182 117.05667:5911 118.06483:6593 119.06911:447 122.09217:513 127.0394:797 132.04518:12 132.08473:2860 133.05136:1146 133.08246:579 140.07002:950 141.05734:542 144.04787:1176 145.05273:990 146.05983:20380 146.16019:556 147.06281:797 148.0396:2724 149.04102:1164 150.05672:7104 151.06688:631 158.07948:2036 161.0696…	Unknown	0	0.00169251	0.00447864	0.00330854	0.000963	0.00138407	0.00206645	0.00130043	0.0020084	0.00166348	0.00217767	0	0.00101362	0.000884	0.00285189	0.000117	0.00151604	0.000513	8.32e-05	0.000882	9.77e-05	0.000152	4.13e-05	0.000383	0.000153	0.00018	0.000123	0.000166	6.68e-05	0.000287	0.00147477	0.00385569
138	1	129	1	0	pos_1387	pos	1387	5.81	306.238	[M+H]+	NA	0.013	235.73	isa11-pos-5	306.23795:33431 307.2413:0 308.24466:0	101.03644:776 101.05528:701 102.04317:1870 103.05435:11657 104.05764:1102 106.06627:219 109.09853:1258 114.10191:195 116.07042:3292 118.07381:621 119.04502:1059 119.0813:798 120.0452:575 120.07616:1009 121.09579:667 128.05051:2732 129.06157:679 130.06526:1064106 130.15836:66708 131.06865:98823 132.07062:5363 133.08076:314 135.1145:1596 137.05989:3632 145.0573:250 146.02446:504 146.05975:9689 161.…	Unknown	0	0	3.32e-05	0	0.000135	0.000232	0.000189	0.000194	0.000313	9.97e-05	0	0	0	3.35e-05	4.49e-05	0.000153	0.000171	0.000149	0.00015	0.000229	0.000214	0.00028	0.000117	0.000176	0.000532	0.000117	0.00042	0.000337	0.000261	0	4.16e-05	5.54e-05
139	1	130	1	0	pos_139	pos	139	1.471	136.157	[M+H]+	NA	0.013	282.4	isa5-pos-7	136.15729:31329 137.16064:1182 138.164:0	100.07632:662 104.07126:657 106.06441:631 108.0424:329 108.07793:609 109.05112:7735 112.07638:819 116.07005:829 119.03542:136307 120.03771:8371 123.06082:576 124.0677:258 128.0721:801 128.10284:560 132.04773:25 133.05208:507 134.0602:1632 135.06084:127 136.0618:28158 136.15826:459 137.06361:2636 139.91499:865	Unknown	0	0.000248	0.000244	0.000129	0.000214	0.000363	0.000304	0.00019	0.00018	6.14e-05	0.000384	0.000221	0.000218	0.000237	0.000271	0.000309	0.000401	0.000379	0.000666	0.00029	0.000129	0.000186	0.00035	0.000281	0.000114	0.000163	0.000195	0.000227	0.000141	0.000333	0.000226	0.000405
140	1	131	1	0	pos_1390	pos	1390	4.762	307.08	[M+H]+	NA	0.038	86.61	isa4-pos-1	307.07974:17211 308.08309:3058 309.08645:0	101.06109:618 101.9526:659 103.05388:1194 105.02044:2472 105.0689:3438 106.06905:712 107.08089:1184 107.96597:1295 109.03074:1939 109.06451:1188 109.09731:967 110.04261:662 111.0493:554 111.07877:569 114.10204:8144 115.08728:1502 116.06776:759 117.05829:680 119.04932:3094 119.08311:1742 120.07967:4344 121.0521:7428 122.05734:1053 122.09452:985 123.04912:956 123.08148:934 123.11436:859 123.94048:1…	Unknown	0	0.000236	6.48e-05	0.000165	3.19e-05	0	5.21e-05	0.000105	3.91e-05	4.63e-05	0	2.99e-05	3.29e-05	0.000315	0.0100419	0.00343272	0.00162806	0.00779631	0.00264694	6.8e-05	4.4e-05	0	4.44e-05	0	8.75e-05	6.43e-05	3.4e-05	6.21e-05	0	0.000538	9.61e-05	0.00122415
141	1	132	1	0	pos_1394	pos	1394	11.553	307.108	[M+H]+	NA	0.275	69.44	isa2-pos-4	307.10886:15890 308.11221:3023 309.11557:595	104.10728:556 105.06884:1285 106.06839:596 107.08327:1955 107.96742:2225 109.06501:732 109.10064:2033 114.10208:601 117.06316:775 119.08406:1426 120.0461:1160 120.07726:820 121.05121:9141 121.09517:2128 122.05457:789 122.09406:971 123.07837:605 123.11578:819 123.94083:1470 129.06364:558 130.0649:2494 131.08252:679 132.04695:1231 133.09709:1824 134.06624:1170 135.11183:1158 136.06287:802 137.08684…	Unknown	0	6.24e-05	0.000112	0.000172	0.0011001	0.00257472	0.000664	0.00935412	0.00189066	0	0	0	0	0	0	0.000126	0	0.000105	0.000123	0.00271265	0.00374983	0.00187461	0.000942	0.00428608	0.00693342	0.0222174	0.0026733	0.00636572	0.00436797	0.000277	0.000272	5.07e-05
142	1	133	1	0	pos_1395	pos	1395	5.58	307.116	[M+H]+	NA	0.05	34.02	isa1-pos-2	307.11575:5584 308.1191:1160 309.12246:707	102.03696:2166 103.05276:4382 104.05506:1266 104.1057:520 105.03279:825 105.06948:4399 106.06409:1132 107.05036:1441 107.08369:2572 108.04816:730 108.08235:566 109.02918:2415 109.064:1781 109.09836:1327 111.0437:1066 111.0766:736 115.05369:1947 116.0629:1443 117.06499:1520 118.0646:745 119.0439:1597 119.0833:1774 120.045:2794 120.07975:1135 121.05264:8771 122.06235:1272 122.09567:889 123.04677:81…	Unknown	0	0.0011899	0.00322721	0.00143614	0.00133661	0.000805	0.00149649	0.00279197	0.0014934	4.8e-05	7.23e-05	0	3.38e-05	4.06e-05	0.00208607	0.000467	0.000298	0.00103883	0.000611	0.00143464	0.0025064	0.00231006	0.00146788	0.00171579	0.00166084	0.00426912	0.00177491	0.00144764	0.00204937	0.000636	0.000959	5.62e-05
143	1	134	1	0	pos_1396	pos	1396	2.96	307.169	[M+H]+	NA	0.863	48.43	isa1-pos-1	307.16925:17371 308.1726:3204 309.17596:1352	100.95872:529 102.04633:617 103.05319:500 106.0648:697 107.06483:664 107.96641:1447 109.06395:532 109.10049:786 110.0659:561 112.07483:768 112.92137:505 115.05077:510 116.95118:729 117.06045:956 118.0648:1584 119.04797:761 120.04278:936 120.08009:938 121.05101:8288 122.05875:747 122.09391:871 123.04977:641 123.94144:1227 130.05563:539 132.04854:1116 133.05479:696 133.08786:547 134.06053:668 136.0…	Unknown	0	0.0100597	0.00943001	0.00995076	0.00360784	0.00620053	0.00483996	0.00319486	0.00419727	0.00316395	0.00381755	0.00240808	0.00212985	0.00273787	0.00461067	0.00576247	0.00574324	0.0073333	0.00269072	0.00658923	0.00614294	0.00464421	0.00454139	0.00736653	0.00670504	0.00408989	0.00706903	0.00411463	0.00455481	0.00769437	0.0164661	0.0131572
144	1	135	1	0	pos_1398	pos	1398	5.189	307.177	[M+H]+	NA	0.062	102.73	isa4-pos-5	307.17642:22760 308.17977:4613 309.18313:693	100.08456:692 101.05927:508 102.05194:520 103.05372:1111 105.07021:3474 106.06602:826 107.08524:3841 107.96712:1064 108.05661:710 108.07993:698 109.06228:1280 109.09848:1497 111.08035:662 112.07616:1250 114.10255:14017 115.05301:839 115.09264:2411 116.06916:1061 117.06383:987 118.06596:506 119.04861:6312 119.08113:2042 120.04989:1056 120.07923:1145 121.05151:9026 121.09521:2606 122.06062:963 122.…	Unknown	0	9.6e-05	0.0001	0.000119	0.00112064	0.0011389	0.00119984	0.00385463	0.00311921	0.00167231	0.000283	0.000421	0.000819	0.000295	0.00440026	6.77e-05	0.00592077	0.000422	0.0137199	0.000638	0.00349747	0.00285572	0.00243325	0.00257307	0.00792857	0.00720537	0.00325084	0.0299936	0.0172133	0.000121	3.6e-05	4.3e-05
145	1	136	1	0	pos_1410	pos	1410	8.886	309.088	[M+H]+	NA	0.013	36.52	isa9-pos-4	309.08768:5914 310.09103:1813 311.09439:662	120.04494:3896 121.05122:203 122.06007:5707 130.02902:249 139.91376:144 144.08264:135 146.02443:807 146.06018:1894 155.07193:421 162.05571:1195 166.0862:591 221.0804:415 249.06729:3807 250.07571:1216 263.08163:2614 264.08359:553 279.08011:459	Unknown	0	0.000737	0.00100875	0.00223695	0	0	0	0	0.000695	0	0	0	0	0	0	0	0	0	0	0	0	0	0	0	0	0	0	0	0.00149283	0.00269411	0.00147205	0.000976
146	2	138	2	0.00323056	pos_1227	pos	1227	4.916	292.082	[M+H]+	adduct linked to 1413_[M+NH4]+	0.038	26.99	isa9-pos-2	292.08163:13139 293.08498:2888 294.08834:2488	101.02356:577 101.06688:511 102.03514:4194 103.05305:2278 104.05109:3079 104.10258:525 105.03316:3156 105.06871:5576 106.03544:563 106.06677:3695 107.08449:5280 107.96717:948 108.07117:924 109.0639:2633 109.09841:2106 110.07003:1141 111.04729:1021 111.07839:970 112.08124:1194 113.02366:715 113.06493:839 114.05684:995 114.09235:547 115.05267:1568 116.06666:3550 117.06284:1595 118.06637:956 119.045…	Unknown	0	0.00107207	0.00134224	0.00238184	0.000392	0.000876	0.000499	0.000488	0.00126562	0	0	0	0	0	0	2.96e-05	0.00013	0	0	0.000509	0.000531	0.000245	0.00015	0.000248	0.000668	0.00181021	0.000684	0.000385	0.000722	0.00206471	0.0017128	0.00054
146	2	138	2	0.00323056	pos_1413	pos	1413	4.936	309.088	[M+NH4]+	adduct linked to 1227_[M+H]+	0.025	38.74	isa9-pos-2	309.08771:6943 310.09106:1905 311.09442:0	100.07388:626 101.02485:564 101.06255:523 102.03448:4693 103.05247:2349 104.05167:3457 104.10463:514 105.03393:2726 105.06828:3842 106.0658:3930 107.08472:3696 107.96522:1276 108.04749:683 108.08235:1078 109.02927:1254 109.06558:2098 109.09911:1801 110.07242:1036 111.04766:664 111.07889:956 112.08198:1170 113.06094:653 114.053:728 114.09507:535 115.05133:1506 116.06647:3298 117.06429:1710 118.069…	Unknown	0	0.000138	0.000273	0.000569	9.45e-05	0.000161	0.000193	0	0.000204	0	0	0	0	0	0	0	0	0	0	0.000152	0.000179	0.00011	0.000154	0.00016	8.89e-05	0.000558	0.000254	0	7.26e-05	0.000135	0.00100668	0.000336
147	1	139	1	0	pos_1416	pos	1416	7.716	309.096	[M+H]+	NA	0.013	47.26	isa10-pos-7	309.09641:5068 310.09976:1251 311.10312:472	102.03535:563 104.10541:1564 105.02971:653 105.06841:1529 106.06502:1422 107.08262:1799 107.96542:1702 108.08018:548 109.0637:901 109.10139:1367 111.08113:652 116.05437:712 117.05961:1329 118.06715:506 119.03738:6973 119.07938:1742 120.04433:7090 121.05192:9498 122.06087:863 122.09404:879 123.07617:815 123.11583:712 123.94168:1271 124.07481:529 125.08521:562 127.03858:1091 128.05087:687 129.06116…	Unknown	0	0	0.00121922	0	0.000486	0	0	0.00116311	0.000269	0	0	0	0	0	0	0	0	0	0	0	0.00101788	0.000751	0	0	0.000723	0.000528	0	0	0.0005	0.00198016	0	0.000369
148	1	140	1	0	pos_1417	pos	1417	11.746	309.101	[M+H]+	NA	0.1	66.18	isa2-pos-1	309.10687:8465 310.11022:1972 311.11358:398	105.07029:2251 107.08464:4560 109.1:1170 117.0705:763 119.08439:10908 120.04517:884 120.08799:1145 121.09882:3067 123.11485:450 130.0652:4875 131.0829:1390 133.0979:1310 135.11443:1766 145.10126:614 146.02379:492 147.11551:549 149.13051:672 172.13783:121 221.0809:853 235.08502:27 249.06569:5217 250.07013:921 263.08289:39 277.05954:559	Unknown	0	7.67e-05	0.00021	0.000161	0.00494304	0.0109102	0.00434363	0.00992215	0.0131805	3.54e-05	4.77e-05	5.01e-05	3.31e-05	7.3e-05	3.16e-05	0	3.43e-05	3e-05	0	0.0154588	0.00213092	0.00022	0	0.00756553	0.0159107	0.0055888	0.00755602	0.0163509	0.00986843	0.000165	8.95e-05	7.75e-05
149	2	141	2	0	pos_1424	pos	1424	17.561	309.241	[M+H]+	NA	0.013	43.42	isa9-pos-4	309.24133:6754 310.24468:1919 311.24804:402	101.07074:1898 104.10494:618 105.06888:3812 106.07018:1243 107.0849:5217 107.96694:1889 108.07985:680 109.06627:1723 109.10061:5794 110.06305:556 110.09875:525 111.04728:570 111.07868:1356 111.11244:611 112.08422:546 113.09441:748 114.09947:738 115.08969:604 117.07122:1351 119.03951:647 119.08537:4886 120.08379:841 121.05193:9454 121.09874:7433 122.09207:1918 123.11247:2504 123.94012:1206 125.057…	Unknown	0.120883	0.00118094	0.00115046	0.00152635	0.00189616	0.00171168	0.00109607	0.000482	0.00110886	0.000765	0.00107609	0.00141809	0.00162104	0.000748	0.000694	0.000533	0.000431	0.000136	0.000719	0.000909	0.000722	0.000824	0.00115539	0.000937	0.00149751	0.00220987	0.00128099	0.00118884	0.00200216	0.000146	0.00048	8.58e-05
149	2	141	2	0	pos_1127	pos	1127	17.572	280.264	[M+H]+	NA	0.013	29.35	isa15-pos-4	280.26407:7250 281.26742:1633 282.27078:324	101.06946:2083 105.07026:3817 106.06838:1162 107.08444:3134 107.96593:2090 109.06483:1113 109.10055:3692 110.10363:589 111.04646:778 111.07941:1017 111.11494:501 113.0588:629 115.09119:669 117.07996:744 119.08479:3229 120.08583:817 121.05167:9805 121.09814:4599 122.05808:810 122.09575:1307 123.08061:1129 123.11382:1682 123.94064:1148 125.09327:1246 129.01981:826 129.06404:734 131.08466:1958 133.0…	Unknown	0.41667	0.000766	0.00057	0.000917	0.000638	0.000714	0.000706	0.00087	0.000841	0.000673	0.000652	0.00069	0.000723	0.00075	0.000999	0.00102947	0.000852	0.000774	0.000636	0.000729	0.000657	0.000946	0.000787	0.000879	0.000768	0.000499	0.000859	0.000501	0.000626	0.00245468	0.00150971	0.0019102
150	1	1741	53	0	pos_1429	pos	1429	4.083	310.148	[M+H]+	NA	0.213	86.48	isa2-pos-1	310.14713:14637 311.15048:3432 312.15384:1210	100.02167:2856 102.0463:1972 103.05436:42011 104.05954:2750 105.00127:685 105.03226:1741 105.06968:93037 106.04038:1975 106.07212:2943 107.05061:6665 108.05662:727 109.02818:204 109.06432:2333 114.05421:1220 114.09994:140 115.05403:52268 116.05995:3639 118.04135:40170 118.12794:1146 119.04762:10898 122.09249:356 123.04472:2116 123.07845:874 125.0234:333 125.05889:405 127.04037:1772 128.05019:2314…	Unknown	0	0	0.000124	0.000122	0.00854761	0.0103283	0.00916675	0.00941919	0.00946728	0.00345584	0.00289484	0.00354653	0.00377258	0.00472041	4.02e-05	4.02e-05	0.000257	4.06e-05	4.44e-05	0.0030901	0.000243	0.00276253	0.00633843	0.0198224	0.00508398	0.00310425	9.97e-05	0.00371612	0.0033097	5.25e-05	5.63e-05	0.000165
151	1	142	1	0	pos_1432	pos	1432	21.67	310.216	[M+H]+	ion correlated with 2502	0.013	84.01	isa7-pos-2	310.21649:9022 311.21984:3111 312.2232:497	101.07092:1049 107.08468:588 109.06416:504 109.10102:1313 111.11604:617 121.09975:839 135.11526:632 139.07993:599 143.1035:287 145.05371:705 146.05939:532 147.11609:68 149.13171:520 163.06075:3063 163.10847:557 163.14653:351 165.09157:2753 166.09302:391 167.07802:61 177.15836:545 182.09869:430 184.10747:6267 186.11401:327 195.0029:723 210.97774:122 228.2039:126 231.17155:314 233.1839:628 237.2204…	Unknown	0.171772	6.7e-05	5.47e-05	5.22e-05	0.000168	0.000286	0.00032	0.000206	0.000169	6.64e-05	4.27e-05	7.2e-05	6.96e-05	5.38e-05	8.53e-05	3.41e-05	8.55e-05	6.27e-05	9.77e-05	0.000337	0.00298272	0.00116575	0.00011	9.42e-05	0.00270807	0.00532154	0.00082	0.000218	0.000182	0.000137	0.000383	0.000591
152	3	1677	3	0	pos_655	pos	655	6.256	220.061	[M+H]+	similar chromatogram in higher mz_1268	0.05	123.4	isa9-pos-1	220.06093:14736 221.06428:2181 222.06764:308	104.04895:361 106.06588:688 107.07542:562 112.07627:321 113.0023:604 114.02012:473 119.05458:686 119.08324:412 120.04652:264 122.0791:452 123.94039:364 128.02325:8898 129.04707:778 130.02814:4033 131.06264:585 133.07155:1285 134.07109:890 135.08096:540 137.0605:797 139.91425:176 140.01715:440 141.02232:1039 143.0202:545 146.02403:1094 146.06703:1162 147.0659:5983 148.07849:2792 149.02834:264 151.…	Unknown	0	0.00175694	0.00139078	0.00148305	0.00137996	0.00193684	0.00129252	0.000649	0.00222872	0	0	0	0	0	0	0	0	0	0	0.00114342	0.000545	0.000694	0.000602	0.000383	0.00149103	0.00115814	0.00123905	0.00114845	0.00156794	0.0026763	0.00105543	0.000985
152	3	1677	3	0.0066576	pos_1434	pos	1434	6.267	311.067	[M+K]+	adduct linked to 1268_[M+Na]+	0.013	52.51	isa9-pos-4	311.06714:8209 312.07049:1966 313.07385:0	107.04942:697 109.06483:622 112.08372:683 122.09506:200 123.07985:1427 133.07809:1646 137.09383:1959 144.04564:1058 145.09969:102 146.02399:469 147.05881:510 147.11215:595 148.04446:746 149.02626:1162 149.09291:750 149.12741:309 151.11119:1000 158.1115:594 165.12689:4486 166.12688:724 167.07254:94 172.03966:244 172.07491:1025 173.07387:308 175.09616:2627 176.08128:425 177.10013:509 178.05121:1382…	Unknown	0	0.000456	0.00049	0.00158355	9.38e-05	5.07e-05	0	0.000339	4.7e-05	0	0	0	0	0	0.000144	3.48e-05	0	0	0	0.000304	0.000292	6.81e-05	4.72e-05	0.000194	0.000301	0.000512	0.000111	0.000252	0.000541	0.00066	0.00143578	0.00031
152	3	1677	3	0.0066576	pos_1268	pos	1268	6.262	295.071	[M+Na]+	adduct linked to 1434_[M+K]+	0.138	73.85	isa1-pos-3	295.07361:7151 296.07696:1666 297.08032:787	121.09723:897 123.08157:153 130.02864:1022 137.0921:314 144.08002:379 147.06247:775 149.09027:369 149.13023:346 151.09503:312 163.0564:51 165.12552:1519 172.07204:1647 175.08643:1097 178.05162:466 198.05742:3298 209.06544:520 209.15352:970 215.11499:477 222.05855:5786 239.08179:517 240.07262:1479 249.06766:3185 250.07471:4 265.07184:535 297.08942:683	Unknown	0	0.0019202	0.00111854	0.00417587	0.00101265	0.00183652	0.000917	0.00128754	0.00229749	0	3.17e-05	0	3.05e-05	0	0	0	0	0	0	0.00319862	0.000698	0.00113234	7.84e-05	0.00103687	0.0019878	0.00553364	0.00135266	0.00243574	0.00272853	0.00633588	0.0019058	0.000772
153	1	143	1	0	pos_1436	pos	1436	5.407	311.102	[M+H]+	NA	0.062	29.27	isa8-pos-1	311.10184:7447 312.10519:2158 313.10855:549	102.03745:1623 103.05182:1036 104.05049:1269 105.03512:1244 105.06962:2774 106.06679:1543 107.04962:1729 107.08268:2573 107.96645:623 108.07211:703 109.03035:506 109.06619:2087 109.09964:1271 111.04903:751 111.07944:713 112.08431:885 114.09647:592 115.05157:837 115.07743:525 116.05698:1160 117.06276:796 118.06875:994 119.04671:1618 119.0833:1378 120.04466:4696 120.07796:1850 121.05186:8402 122.05…	Unknown	0	0.000903	0.00073	0.00228346	0.000187	0.000863	0.000407	0.000361	0.000702	0	0	3.18e-05	0	0	0	0	3.81e-05	0	0	0.000452	0.000173	0.000165	0	0.000249	0.000577	0.00144929	0.0002	0.000565	0.000692	0.00433274	0.000687	0.000131
154	1	144	1	0	pos_1437	pos	1437	4.654	311.103	[M+H]+	similar chromatogram in higher mz_3020	0.138	69.19	isa2-pos-4	311.10321:6946 312.10656:1722 313.10992:406	101.04935:941 103.05402:2311 105.06889:692 108.0648:342 109.09814:153 115.08861:452 116.06476:336 117.03559:2017 118.04958:1585 119.04864:3898 120.04767:577 123.11132:677 128.05594:712 129.06001:548 130.06485:877 131.06625:636 132.04651:1072 135.05295:615 139.03743:497 145.03059:1873 146.05963:3570 147.05009:1852 148.04414:231 149.02466:2061 149.05847:908 151.04013:4405 157.06172:418 160.05083:84…	Unknown	0	7.83e-05	0	9.54e-05	0.000955	0.00187197	0.000842	0.00408869	0.001642	0	8.78e-05	0	0	0	0	0	0	0	0	0.00162947	0.00227208	0.00118633	0.00158522	0.00235397	0.00297013	0.00716714	0.00209549	0.00233303	0.0019809	0.000162	0.000111	0
155	1	145	1	0	pos_1438	pos	1438	3.624	311.103	[M+H]+	NA	0.025	28.37	isa8-pos-2	311.103:8255 312.10635:2011 313.10971:462	100.96056:598 102.03768:1355 103.05381:2941 104.05139:4548 105.0343:6966 106.0654:8303 107.07294:1361 108.06564:885 109.03007:2176 109.06164:954 109.09933:959 110.07213:524 111.04491:694 112.07787:1368 113.02182:521 115.04845:610 116.05732:2966 116.949:518 117.05915:1292 118.06544:1226 119.04594:1597 119.08212:893 120.0446:11848 121.05099:8697 122.06027:1180 122.09507:730 124.03979:1027 124.07471…	Unknown	0	0.000429	0.000864	0.000701	7.47e-05	8.71e-05	0.000181	4.83e-05	7.55e-05	0	0	2.9e-05	0	0	4.84e-05	3.22e-05	0	3.61e-05	3.58e-05	0.000108	0.000198	0.000379	0.000215	5.8e-05	0.000289	0.000221	0.000171	6.29e-05	9.12e-05	0.000509	0.00480733	0.00191649
156	1	146	1	0	pos_1439	pos	1439	6.118	311.103	[M+H]+	NA	0.05	36.6	isa9-pos-1	311.10306:11975 312.10641:1920 313.10977:595	100.99731:2662 102.03656:1484 103.0525:723 104.05053:2657 105.06355:2268 106.06745:1135 107.07597:1664 107.96651:1405 109.02697:650 109.06477:695 109.09924:776 111.05699:574 112.07616:1147 115.05432:539 116.05386:2295 117.05739:4829 118.06514:1430 119.04702:1485 119.08396:1091 120.04417:5281 120.0786:2154 121.05185:9016 122.05894:934 122.09399:1142 123.07668:829 123.94102:1497 126.01067:93003 127…	Unknown	0	7.38e-05	0.000128	0.0031668	6.13e-05	5.38e-05	3.31e-05	5.44e-05	8.31e-05	3.23e-05	0	0	5.7e-05	0	0	0	0	0	5.25e-05	0	0	7.99e-05	0	7.23e-05	0.000138	0.000865	7.35e-05	7.63e-05	0.000102	0.00193267	0.00215101	0.000692
157	1	147	1	0	pos_1440	pos	1440	5.777	311.103	[M+H]+	NA	0.162	54.32	isa2-pos-4	311.10501:9415 312.10836:2137 313.11172:388	102.0379:503 104.05793:171 105.06893:466 107.08315:319 109.10056:6748 110.10403:527 113.09276:160 116.07002:31 117.05637:159 118.05525:885 119.04062:2964 119.08275:4130 120.0446:706 121.09825:3388 123.07642:715 123.11134:644 128.05162:362 130.0657:5186 132.04486:805 132.06987:636 133.09081:456 135.11636:9441 136.11728:1379 139.10825:214 146.0594:1526 151.14552:1553 153.12521:450 172.07834:414 175…	Unknown	0	0.00289014	0.000421	0.0037514	0.000228	0.00278003	0.000533	0.00554257	0.00226755	0	2.99e-05	0	0	0	2.97e-05	7.16e-05	0	0	0	0.00279518	0.00282829	0.00159059	0.000264	0.00324448	0.00361286	0.00562895	0.00134088	0.00374719	0.00446719	0.00358748	0.00138726	0.000843
158	1	148	1	0	pos_1442	pos	1442	21.837	311.239	[M+H]+	NA	0.025	31.26	isa9-pos-2	311.23929:5352 312.24264:1149 313.246:0	101.07083:10906 102.08279:787 103.04588:557 105.06992:4390 106.07607:1326 107.08504:7861 108.08751:1044 109.06567:1488 109.1011:12411 110.10479:1084 111.04578:1924 111.07793:1912 111.11704:3829 113.06384:662 113.09429:980 115.08168:521 116.07364:588 117.07677:1054 119.08557:6484 120.04347:585 120.08723:1590 121.05118:10879 121.10041:13785 122.09797:2566 123.08115:2307 123.116:6358 124.11806:760 1…	Unknown	0.0682212	0.00229088	0.00286522	0.00284538	0.00189347	0.00219324	0.00183231	0.00187076	0.00195593	0.00201577	0.00184338	0.00161501	0.00192424	0.0029116	0.00200586	0.00182781	0.00178517	0.00221398	0.00226422	0.00186694	0.00185092	0.00172097	0.00160305	0.00190408	0.00168519	0.00214657	0.00235572	0.00246048	0.00243881	0.00220521	0.0022321	0.0019978
159	1	149	1	0	pos_1444	pos	1444	14.821	311.258	[M+H]+	NA	0.1	44.31	qc-pos-1	311.25873:8379 312.26208:1746 313.26544:384	104.10751:277293 105.10992:14656 106.11161:973 124.99984:3241 133.0896:67 146.98109:4642 163.01678:885 166.06357:2192 177.11324:106 181.02486:796 184.07428:307213 185.07713:15873 186.07913:2678 199.03668:649 239.23775:109 258.11111:4921 259.11169:630 262.05316:1291 304.26361:441 308.18002:395 309.18674:262 313.27341:1 314.27609:66	Unknown	0.0807323	0.000187	0.000193	0.000173	5.15e-05	8.36e-05	0.000186	7.9e-05	0.000115	8.34e-05	0.000177	0.000117	4.47e-05	0.000149	0.000145	5.6e-05	0.000114	0.000123	7.45e-05	9.76e-05	0.000145	9.98e-05	0.00011	0.000232	0.000359	0.000124	0.000108	6.6e-05	0.000128	7.89e-05	0.000165	0.000111
160	1	150	3	0	pos_1449	pos	1449	10.797	312.086	[M+H]+	ion correlated with 1282	0.025	105.8	isa7-pos-2	312.08743:6504 313.09078:8415 314.09414:1993	103.05233:624 105.06998:2008 106.06736:660 107.08514:2257 107.966:1791 109.06565:1007 109.10066:1898 111.07341:670 114.05455:1402 114.1012:700 117.0642:1327 119.03903:886 119.08471:1857 120.04457:3702 120.07819:1094 121.05106:9467 121.09601:2597 122.08353:838 123.04829:537 123.08385:648 123.11346:968 123.94119:1928 130.02798:799 130.065:2638 131.08153:804 132.0448:1564 133.09389:1716 134.09908:64…	Unknown	0	0.000196	0.000193	0.00148902	3.06e-05	0.000283	6.91e-05	0.000326	0.00029	0	0	0	0	0	0	0	0	0	0	0.00038	0.000199	0.00012	6.07e-05	0.000329	0.000802	0.00383645	0.000682	0.000348	0.00101624	0.00173235	0.00123424	0.000575
161	1	1047	4	0	pos_145	pos	145	3.67	138.055	[M+H]+	NA	0.062	76.53	isa1-pos-3	138.05482:13825 139.05817:1639 140.06153:0	108.04553:601 120.04437:25152 120.13508:732 121.05042:2069 132.07843:2011 133.05215:512	Unknown	0.382487	0.00335057	0.00313335	0.0080725	0.00111647	0.00164885	0.00134764	0.00364051	0.00255465	0.000358	0.000292	0.000408	0.000416	0.000628	0.00063	0.00196513	0.000826	0.00104542	0.000509	0.0026317	0.00267131	0.00161164	0.000834	0.00373988	0.00460072	0.00320908	0.00408766	0.00525214	0.00773642	0.00382031	0.00245496	0.00152124
162	1	151	1	0	pos_1452	pos	1452	1.972	312.129	[M+H]+	NA	0.013	66.24	isa2-pos-3	312.12946:7553 313.13281:1543 314.13617:0	100.03911:347 103.05394:11311 104.05935:773 109.03355:1361 110.06036:2791 112.07579:8037 113.07664:528 116.06813:613 120.04317:284 120.08089:9877 121.0527:759 122.05673:189 123.06651:3601 127.03915:183 127.07108:578 130.11627:320 136.06235:4904 139.91412:42 140.07208:696 144.04533:2150 158.08107:870 160.03932:529 161.04575:366 162.05626:845 163.05566:263 175.14388:323 182.08229:522 282.08997:643	Unknown	0	0.000907	0.000563	0.000448	0.000998	0.000968	0.00441407	0.0010337	0.0039021	0.000572	7.48e-05	0.000195	0.000235	0.000432	8.5e-05	5.85e-05	0.000319	0	4.5e-05	0.0014601	0.000897	0.00084	0.00149767	0.0010857	0.00108443	0.00115813	0.000754	0.000657	0.00101402	0.00099614	0.000909	0.000947
163	1	152	1	0	pos_1453	pos	1453	8.813	312.159	[M+H]+	NA	0.025	78.45	isa9-pos-2	312.15921:8786 313.16256:2337 314.16592:664	102.0355:418 118.0647:536 120.04471:559 121.05082:210 121.09703:537 122.061:636 130.02922:360 134.05971:676 144.04446:178 146.02296:1214 146.05925:1687 147.0627:526 148.04449:150 157.0527:8 162.05777:566 174.05608:6708 175.06905:1069 193.05138:1106 203.05971:380 237.07991:625 263.08081:311 275.08231:2214 276.08667:286	Unknown	0	0.0013927	0.000419	0.00176997	0.000138	0.000298	9.78e-05	0.000328	0.000366	0	0	0	0	4.53e-05	0	0	0	0	0	0.00011	0.000233	6.31e-05	6.81e-05	0.000308	0.000269	0.00102678	8.68e-05	0.000103	0.000233	0.00138414	0.000915	8.42e-05
164	1	153	1	0	pos_1454	pos	1454	1.217	312.167	[M+H]+	NA	0.062	94.74	isa5-pos-6	312.16693:7241 313.17028:1208 314.17364:274	112.89558:1077 130.08899:552 136.0426:566 138.05502:22519 138.15317:627 139.0576:1727 139.91434:5832 141.91328:955 149.02333:746 175.11769:368 213.07423:717 222.98656:486 240.86937:669	Unknown	0	0	0.000459	0.000284	0.000707	5.56e-05	3.41e-05	0.000476	0.000563	0	0	0.00167761	0.000426	0.000177	0.00253002	0.000489	3.51e-05	3.92e-05	3.29e-05	3.59e-05	0.000362	0	0	0.000963	0.00110084	0.000121	0.00297377	0.000242	0.00514349	0.000363	0.000333	0.000131
165	1	154	1	0	pos_1455	pos	1455	2.353	312.192	[M+H]+	NA	0.013	239.55	isa9-pos-2	312.19196:23984 313.19531:4384 314.19867:853	108.05551:373 109.05775:359 110.04843:557 120.07988:1460 125.08192:3240 127.07288:2299 137.06381:991 139.91473:570 167.10388:29104 168.10675:1581 180.06337:766 181.06418:142 213.12329:1413	Unknown	0	0.000731	0.000986	0.00104491	6.64e-05	6.17e-05	4.26e-05	0.000236	6.42e-05	9.9e-05	4.04e-05	3.94e-05	7.68e-05	0.000109	3.49e-05	3.4e-05	0.000102	0	0	0.000189	8.53e-05	0.000114	3.62e-05	0.000236	0.00021	0.000235	3.89e-05	0.000111	0.000263	0.000366	0.00023	3.15e-05
166	1	155	1	0	pos_1456	pos	1456	11.777	312.253	[M+H]+	NA	0.013	56.16	isa7-pos-2	312.25342:7318 313.25677:2025 314.26013:556	105.07047:1655 107.08558:3757 109.10052:1401 119.08516:7324 120.0449:1678 120.08195:1399 121.0984:2130 130.02895:4343 130.06491:11739 131.07968:1609 132.04472:199 133.09697:999 135.1145:1105 145.09866:781 146.02472:5016 147.11534:608 148.04056:183 149.1311:548 159.03264:359 160.07375:605 166.06821:1014 172.13823:11 178.06479:875 190.06403:360 193.07642:4908 194.07909:730 205.07523:1035 206.08165:…	Unknown	0.0641731	0.000616	0.000633	0.00083	0.000523	0.000453	0.000164	0.000678	0.00041	0.000109	0.00045	0.000256	0.000225	0.000255	0.000336	0.000215	0.000457	0.000137	0.000239	0.000529	0.000648	0.000578	0.000218	0.000692	0.000633	0.00431667	0.000562	0.00119526	0.00132386	0.000493	0.000404	0.000167
167	1	156	1	0	pos_1457	pos	1457	24.605	312.325	[M+H]+	NA	0.162	68.99	isa5-pos-7	312.32571:5665 313.32906:1349 314.33242:303	100.07515:2374 101.07086:29173 101.15285:903 102.07602:1531 102.12657:1243 105.06933:2429 106.06551:6909 107.07852:8213 107.96683:576 108.08139:1303 109.06732:954 109.10052:8685 110.09879:856 111.0433:1452 111.07944:2502 111.11507:3096 113.09528:668 114.09087:1674 115.08525:672 117.07726:953 119.08559:3730 120.08143:3328 121.05135:13770 121.09277:14665 122.05656:1099 122.09561:16039 123.1138:5106…	Unknown	0.532886	0.00309328	0.000988	0.00207389	0.00120451	0.000776	0.0015934	0.00278189	0.00116368	0.000751	0.00120523	0.00137007	0.000825	0.00160875	0.000573	0.0020888	0.00164894	0.00132286	0.0014388	0.00248115	0.00148276	0.00173453	0.00325302	0.000614	0.00155324	0.000512	0.00125181	0.00255073	0.00126443	0.00201898	0.000452	0.000714
168	1	157	1	0	pos_1461	pos	1461	1.303	313.141	[M+H]+	NA	0.013	37.42	isa12-pos-2	313.14078:8755 314.14413:2317 315.14749:1176	100.04153:1389 100.07526:5732 101.06824:929 102.05622:1489 102.08924:1206 103.04426:530 103.08281:506 104.07108:1219 106.05904:241 107.05809:687 108.04902:576 109.04922:2732 110.06255:2202 111.05685:1513 112.07295:6268 113.03511:588 113.07217:1469 114.05502:7384 114.0909:4219 115.04322:897 115.08541:652 116.07066:4289 117.06477:513 118.0803:592 119.04903:2071 120.06331:260 122.07111:3334 123.0568…	Unknown	0	0.00279137	0.0012145	0.001279	0.000605	0.00095	0.000108	0.000879	0.000681	0.000151	0.000317	0.000331	0.000146	0.000181	5.32e-05	0.00042	0.000484	0.000379	0.00027	0.00163074	0.000897	0.0014855	0.000189	0.000692	0.00137907	0.00177987	0.000513	0.00181466	0.00118412	0.000514	0.000729	0.000212
169	1	158	1	0	pos_1462	pos	1462	9.717	313.155	[M+H]+	NA	0.013	28.44	isa15-pos-4	313.15451:5681 314.15786:1407 315.16122:385	105.06837:929 106.06739:730 107.08229:1505 107.96621:2579 108.08154:1848 109.06657:766 109.1002:1014 111.08017:746 117.06654:590 119.08419:1254 121.05135:9897 122.06061:832 122.09351:784 123.07265:715 123.9399:2255 125.09515:612 128.95531:661 131.08467:666 133.09357:1201 134.06541:553 134.09398:670 135.09273:719 136.06581:1226 139.91431:3074 141.91412:712 144.04811:1252 145.10144:667 147.06909:11…	Unknown	0.0540948	0.000416	8.24e-05	0.000172	0.000372	0.000163	0.000293	0.000124	0.000218	0.000413	0.000182	0.000329	0.000147	0.000227	0.000136	0.000189	0.000771	0.000259	0.000125	6.16e-05	0.000263	0.00041	0.000585	0.000301	0.000378	0.000398	0.000207	6.91e-05	0.000267	5e-05	0.00057	0.00110924
170	1	159	1	0	pos_1465	pos	1465	12.844	313.274	[M+H]+	NA	0.237	38.99	isa1-pos-2	313.2742:10692 314.27755:2441 315.28091:0	101.06522:529 104.10704:1969 105.07021:2126 106.0666:1183 107.08493:4935 108.08693:556 109.06514:2064 109.10114:5447 110.06446:858 110.10229:740 111.04415:755 111.07975:914 111.11275:791 115.07944:532 117.06868:921 119.08525:16195 120.04637:760 120.08546:2195 121.05138:8798 121.09948:5878 122.05956:800 122.09731:1149 123.07983:993 123.11648:2687 124.11785:538 125.09452:1357 127.03809:537 129.0656…	Unknown	0	0.00186812	0.00617985	0.00244451	0.00317581	0.00222312	0.00073	0.00318127	0.00202321	0.00366979	0.00274195	0.000746	0.00158477	0.00198972	0.00181701	0.00225995	0.00295388	0.0010355	0.000515	0.00298042	0.00361501	0.00265699	0.000877	0.00246072	0.00502456	0.00178209	0.00436268	0.00483959	0.00850842	0.00147477	0.00286619	0.00175393
171	1	160	1	0	pos_1466	pos	1466	12.799	314.082	[M+H]+	NA	0.45	94.39	isa2-pos-1	314.08191:9096 315.08526:1703 316.08862:7050	101.05954:650 104.10654:3385 105.06934:2355 106.06512:1017 107.08391:2772 107.96544:1255 109.06471:1235 109.10088:2819 111.04449:807 111.07796:509 119.08504:9183 120.08585:1085 121.05099:8869 121.09661:3042 122.05536:768 122.09887:734 123.07718:541 123.11594:1094 123.94223:715 125.06037:527 125.09388:625 131.08336:803 133.09445:2224 135.10645:1859 136.06621:1072 139.91545:949 145.10156:1026 146.9…	Unknown	0	0.000277	0.000306	0.00033	0.00531193	0.00605264	0.00435736	0.00217164	0.00498653	0.00181842	0.0017734	0.00609183	0.00414515	0.000633	0.00639637	0.00290499	0.00242531	0.00246841	0.0028247	0.00370801	0.00396651	0.00360468	0.00371414	0.00276462	0.00763859	0.00687464	0.00832385	0.00327423	0.000878	0.000412	0.00360582	0.0022205
172	1	161	1	0	pos_1467	pos	1467	1.928	314.092	[M+H]+	NA	0.2	122.97	isa5-pos-3	314.09265:5231 315.096:2124 316.09936:681	100.96213:577 101.04369:608 102.04749:747 103.0543:66062 104.05868:5416 104.10535:1380 105.05877:844 106.06613:897 107.04794:1027 107.07185:875 107.96602:762 108.07101:802 109.04013:1406 109.0998:777 110.06077:5072 111.05739:552 112.07594:4572 114.05309:558 116.07115:1622 116.94772:868 118.06627:2157 119.03539:1142 119.07138:1613 120.04491:738 120.08083:54145 120.17158:1822 121.05262:7784 121.081…	Unknown	0	0.00133734	0.0007	0.00206315	0.000359	0.00145093	0.00093	0.0028811	0.00144819	0.000632	0.000907	0.000886	0.000789	0.0014564	0.00146332	0.00197949	0.0026782	0.00157299	0.00192399	0.00170316	0.00170495	0.000677	0.000839	0.00257233	0.000951	0.000619	0.00118268	0.00111666	0.00137596	0.010584	0.00443242	0.00879402
173	1	162	1	0	pos_1469	pos	1469	1.395	314.183	[M+H]+	NA	0.013	125.75	isa9-pos-4	314.18265:14833 315.186:3250 316.18936:1240	100.07639:2019 108.04596:265 109.0536:374 112.0797:5743 113.078:422 113.10209:411 114.05447:131 114.10057:3848 115.09473:395 126.06121:562 126.08862:558 127.08582:156 128.10184:2003 130.09441:626 131.12657:39 135.03395:80 135.10306:401 139.91362:931 143.0858:125 144.06526:797 144.09825:890 144.13277:153 150.07976:4727 151.08624:426 157.10265:129 158.09505:376 159.12361:470 166.0771:788 168.10168:…	Unknown	0	0.0005	0.00265425	0.00155119	0.000109	0.000157	0.000208	7.21e-05	0.000124	0.00018	0.000168	0.000169	0.00015	0.000122	0.000107	0.000184	0.000238	8.04e-05	0.000267	6.26e-05	0.000136	0.000102	0.000283	0.000175	0.00014	0.000205	0.000168	7.18e-05	0.000254	0.00124941	0.000731	0.000163
174	1	163	1	0	pos_1471	pos	1471	7.624	315.077	[M+H]+	NA	0.013	34.09	isa9-pos-2	315.077:5894 316.08035:1913 317.08371:1664	104.10687:963 118.06508:328 126.01112:2582 128.00696:960 130.02898:857 146.06027:7190 147.06227:511 148.04198:1051 149.06036:107 159.02856:607 161.07225:1209 162.05739:1988 163.04109:509 163.10609:85 173.02626:302 174.05774:308 184.0755:2835 187.08759:48 196.07626:548 201.10138:466 202.05626:254 207.06575:6571 208.07147:800 212.07306:1754 214.0842:656 215.08395:1250 221.08504:147 222.05859:2401 2…	Unknown	0	0.000415	0.000295	0.00142207	8.6e-05	0.000295	0.000215	0.000559	0.000108	0	0	0	0	0	0	0	0	0	0	0.00130699	0.00078	0.000162	0	0.000164	0.000612	0.000828	6.33e-05	0.00031	0.0007	0.00102075	0.00202755	0.000646
175	1	164	1	0	pos_1473	pos	1473	6.034	315.133	[M+H]+	NA	0.112	52.94	isa4-pos-3	315.13315:11983 316.1365:2145 317.13986:5788	101.06223:627 103.05381:1297 105.06934:2389 106.06699:1157 107.08401:2550 107.96634:1061 108.08148:1055 109.02817:524 109.0668:1014 109.09839:1474 110.09554:1013 111.04443:838 111.08341:869 112.07621:568 114.10243:4500 115.05499:507 115.0906:1002 117.06725:931 119.04839:2208 119.08327:1671 120.08042:1481 121.05201:8211 121.09398:2513 122.08332:1404 123.08111:1250 123.11433:776 123.94169:1487 124.…	Unknown	0	0.00098	0.000372	0.000647	0.000865	0.000821	0.00102593	0.00077	0.000943	0.000958	0.00131279	0.00229225	0.000956	0.000314	0.00153016	0.00189153	0.00710123	0.00175611	0.000851	0.000536	0.00193199	0.00112103	0.00246287	0.00110874	0.00178371	0.00157319	0.00128559	0.000563	0.000951	0.000378	0.00205407	0.00451677
176	1	165	1	0	pos_1475	pos	1475	5.481	315.134	[M+H]+	NA	0.013	56.42	isa6-pos-4	315.13403:10676 316.13738:2384 317.14074:686	107.0517:56 114.10204:268 115.08617:340 119.08391:641 120.07752:609 121.0523:961 122.09378:526 123.07618:365 126.01056:553 128.01936:721 129.03171:64 130.02904:1275 131.05177:812 132.04848:190 134.06212:1173 134.09758:202 136.07405:267 137.06024:3899 138.09219:665 139.06921:261 146.06119:1438 149.02425:798 149.0567:980 151.06718:297 151.11057:1076 153.06421:319 154.08604:1494 155.11247:475 157.10…	Unknown	0	0.000842	0.000502	0.000465	0.00143374	0.0021252	0.00323466	0.00110126	0.00316369	0.00032	0.000449	0.00045	0.000245	0.000288	0.00116744	0.0010054	0.00112873	0.00045	0.000311	0.000728	0.000953	0.00167908	0.00617157	0.00107321	0.00223745	0.00160383	0.00100241	0.00043	0.000322	0.00035	0.00184489	0.00318973
177	9	167	10	0.00367615	pos_1040	pos	1040	1.396	274.092	[M+H]+	adduct linked to 1446_[M+K]+; similar chromatogram in higher mz_1480	0.013	128.5	isa3-pos-5	274.09235:12194 275.0957:2170 276.09906:1728	100.07408:887 100.95817:812 104.0708:895 104.10691:4485 106.02951:828 106.06252:513 107.06314:556 109.05023:1025 110.06636:1384 111.00813:961 112.04934:509 112.07421:854 112.89799:906 112.91956:665 114.89202:551 116.07011:3318 116.94733:809 119.03599:8120 120.03767:518 121.05106:6870 122.05744:879 122.09512:1124 123.05555:5306 124.04233:998 125.00201:765 126.05711:566 128.06932:939 128.10417:577 …	Unknown	0	0.000636	0.000198	0.000524	5.8e-05	0.000161	0.000173	0.000945	0.000294	0.00186994	0.000461	0.000952	0.000407	0.00748714	6.15e-05	0.00016	0.000219	0.0008	0.000255	0.000472	0.00094	0.000416	0.000514	0.000547	0.000265	0.000361	0.000377	0.000395	0.000174	0.000709	0.000662	0.000859
177	9	167	10	0.00936986	pos_1263	pos	1263	1.485	294.102	[M+H]+	adduct linked to 1480_[M+Na]+; adduct linked to 1666_[M+K]+	0.112	122.27	isa5-pos-1	294.103:9640 295.10635:0 296.10971:0	100.03533:333 101.02145:559 101.06025:502 102.05434:791 104.07052:519 105.06466:316 106.06443:688 107.06574:196 108.04617:389 108.08058:547 109.04935:1792 109.08:1252 112.0401:927 112.07481:1737 114.049:693 114.09016:328 115.03903:201 116.07071:3456 117.06915:193 119.0359:2142 119.12384:229 120.04069:636 122.06:577 124.04082:794 125.01234:533 125.07183:228 126.05594:700 127.0383:1512 128.10416:65…	Unknown	0	0	0	0	0.000136	0	6.25e-05	0	0	0	6.45e-05	9.76e-05	0.00015	0.000741	5.7e-05	0.000463	0.000165	0.00067	7.78e-05	0	0	0	6.05e-05	0	0	0	5.44e-05	0	0	0	0	5.75e-05
177	9	167	10	0	pos_3178	pos	3178	1.481	488.126	[M+H]+	ion correlated with 2187	0.013	73.57	isa13-pos-3	488.1257:5533 489.12905:1074 490.13241:1162	100.03166:165 101.02161:279 102.0538:164 103.0489:161 108.04443:10 111.05105:8 112.03959:174 115.0385:541 116.06982:810 118.07652:526 120.04055:259 125.01631:232 127.03993:1681 129.05667:443 130.05878:1579 132.04807:17940 133.05342:402 134.05879:4765 136.06221:7300 136.15599:264 140.07008:189 141.01837:626 143.03174:351 145.04465:1657 146.05238:64 148.0464:317 152.0614:8998 153.06322:1005 155.040…	Unknown	0	0	0	0	0	3.14e-05	3.83e-05	0	0	0	0	0	0	0	0	0	0	0	0	0	0	0	3.01e-05	0	0	0	0	0	0	0	0	0
177	9	167	10	0	pos_2187	pos	2187	1.481	374.057	[M+H]+	ion correlated with 3178; ion correlated with 1263	0.013	54.08	isa13-pos-3	374.05737:6343 375.06072:1075 376.06408:788	100.03166:165 101.02161:279 102.0538:165 103.0489:162 108.04443:10 111.05105:8 112.03959:175 115.0385:542 116.06982:811 118.07652:526 120.04055:260 125.01631:232 127.03993:1681 129.05667:443 130.05878:1579 132.04807:17940 133.05342:404 134.05879:4766 136.06221:7300 136.15599:264 140.07008:189 141.01837:626 143.03174:351 145.04465:1657 146.05238:64 148.0464:317 152.0614:8998 153.06322:1005 155.040…	Unknown	0	0	0	3.16e-05	0	0	0	0	0	0	0	0	0	0.00012	3.44e-05	0	0	3.13e-05	0	0	0	3.67e-05	0	0	0	0	0	0	0	3.2e-05	0	0
177	9	167	10	0	pos_2972	pos	2972	1.481	456.151	[M+H]+	NA	0.013	122.25	isa13-pos-3	456.15125:7554 457.1546:2316 458.15796:1367	100.03166:165 101.02161:279 102.0538:164 103.0489:161 108.04443:10 111.05105:8 112.03959:174 115.0385:541 116.06982:810 118.07652:526 120.04055:259 125.01631:232 127.03993:1681 129.05667:443 130.05878:1579 132.04807:17940 133.05342:402 134.05879:4765 136.06221:7300 136.15599:264 140.07008:189 141.01837:626 143.03174:351 145.04465:1657 146.05238:64 148.0464:317 152.0614:8998 153.06322:1005 155.040…	Unknown	0	3.89e-05	3.17e-05	3.75e-05	0	0	0	3.33e-05	3.6e-05	3.39e-05	0	0	0	4.57e-05	0	0	0	3.34e-05	0	3.48e-05	0.000107	0	6.29e-05	6.37e-05	9.43e-05	5.56e-05	0	0.000103	0	0.000137	7.26e-05	0
177	9	167	10	0.00367615	pos_1446	pos	1446	1.385	312.048	[M+K]+	adduct linked to 1040_[M+H]+	0.013	39.7	isa3-pos-5	312.04785:5915 313.0512:927 314.05456:870	100.07699:717 100.95893:1159 104.07158:629 104.10709:4312 106.03197:881 106.06326:739 107.06104:574 108.04762:739 108.07647:686 109.04919:1317 110.06515:1207 111.00868:903 111.05116:541 112.0485:631 112.07658:995 112.89659:1103 112.91835:725 114.89216:660 116.07112:3543 116.94656:974 119.03704:4338 120.04552:604 120.07868:649 121.05141:6733 122.05878:1011 122.09455:701 123.05476:5334 124.05947:96…	Unknown	0	3.05e-05	3.42e-05	4.24e-05	0	0	3.01e-05	4.87e-05	0	0.00051	3.37e-05	0	3.24e-05	0.00363157	3.09e-05	0	0	0	0	0	0	3.64e-05	0	5.73e-05	0	0	3.41e-05	0	0	0	0.000113	0
177	9	167	10	0.00367615	pos_1666	pos	1666	1.479	332.058	[M+K]+	adduct linked to 1263_[M+H]+	0.062	45.68	isa13-pos-1	332.05774:11411 333.06109:1674 334.06445:1786	100.03047:387 100.07488:1041 101.01731:218 102.05432:782 103.05342:369 104.06199:758 106.06522:616 108.04656:297 109.05032:4135 110.05627:633 111.04974:267 112.03989:514 112.07706:855 114.05007:2142 115.03951:337 116.07063:3020 117.05127:248 119.03523:60223 119.12486:626 120.03989:3790 123.06055:1007 124.05508:363 125.0084:588 125.06432:193 126.0563:579 127.0416:239 128.06573:1268 130.06232:1104 …	Unknown	0	0	0	0	0	2.93e-05	0	0	0	0.000104	7.8e-05	0	3.04e-05	0.000763	0	8.81e-05	0.000258	0.000573	0.000134	0	0	0	0	0	0	0	0	0	0	0	5.62e-05	0
177	9	167	10	0.0160051	pos_1480	pos	1480	1.421	316.08	[M+Na]+	adduct linked to 1263_[M+H]+; adduct linked to 1303_[M+Na]+	0.125	119.12	isa3-pos-1	316.07993:18131 317.08328:3404 318.08664:2066	100.07533:898 100.95981:927 102.01276:880 104.07458:661 104.10651:2583 107.06261:571 109.04922:1342 110.06633:1319 111.05234:519 112.0499:1115 112.07297:1144 112.89536:1076 112.91857:931 116.07089:2691 116.94878:792 119.03925:2883 120.04263:654 121.05103:7526 122.05658:1154 122.09298:738 123.05687:1346 124.03936:1106 124.07114:524 124.99969:610 126.06201:722 127.03809:601 127.07284:2588 130.08565…	Unknown	0	0.000699	0.000477	0	7.61e-05	0.000258	0.000108	0.000151	0.00019	0.0106407	0.00544513	0.00718172	0.00411448	0.00808901	0.000966	0.00118742	0.00153565	0.000847	0.00139144	0.000184	0.000147	5.91e-05	0.000393	0.000246	0.00139694	0.000316	0.000221	0.000931	0.000121	0.000337	0.00236036	0.000569
177	9	167	10	0.0103114	pos_1303	pos	1303	1.41	300.103	[M+Na]+	adduct linked to 1480_[M+Na]+	0.05	43.57	isa3-pos-1	300.10617:6360 301.10952:1284 302.11288:686	100.07533:898 100.95981:927 102.01276:880 104.07458:661 104.10651:2583 107.06261:571 109.04922:1342 110.06633:1319 111.05234:519 112.0499:1115 112.07297:1144 112.89536:1076 112.91857:931 116.07089:2691 116.94878:792 119.03925:2883 120.04263:654 121.05103:7526 122.05658:1154 122.09298:738 123.05687:1346 124.03936:1106 124.07114:524 124.99969:610 126.06201:722 127.03809:601 127.07284:2588 130.08565…	Unknown	0	0.000421	0.000169	0.000665	0.00038	0.000329	0.00026	0.000474	0.000528	0.00373286	0.00170429	0.00347344	0.00216411	0.00224703	0.000666	0.000623	0.00037	0.00035	0.000444	0.0002	0.000452	0.000417	0.000401	0.000575	0.000626	0.000498	0.000518	0.000831	0.000523	0.000553	0.00140276	0.000202
178	1	168	1	0	pos_1482	pos	1482	9.487	316.145	[M+H]+	NA	0.038	75.53	isa1-pos-2	316.14444:9195 317.14779:2703 318.15115:492	121.09847:220 147.06384:78 160.10919:63 288.14853:7109 289.15225:1682	Unknown	0	0.000251	0.00531485	0.00212285	0	3.38e-05	0	0	0	0	0	0	3.52e-05	0	0	0	0	3.02e-05	3.07e-05	0	0.000253	3.55e-05	3.45e-05	3.25e-05	0.000285	0	0.000163	0.000348	0.000906	0	0	0
179	1	169	1	0	pos_1485	pos	1485	14.482	316.284	[M+H]+	NA	0.05	53.22	isa9-pos-4	316.28406:8828 317.28741:1726 318.29077:579	101.0615:796 103.05019:510 104.10706:4433 105.06903:2472 105.10612:528 106.06918:896 107.08465:3467 107.96669:2615 108.08212:605 109.02848:525 109.0661:1406 109.10094:3953 110.06299:576 111.04429:818 111.078:589 114.10191:995 117.06865:786 119.08567:3250 120.04417:808 120.08256:869 121.05192:8911 121.09846:4410 122.05981:739 122.09785:1480 123.08054:1266 123.11504:1414 123.9412:1030 125.05885:662…	Unknown	0.157472	0.0017794	0.00130983	0.00281085	0.00109998	0.00119154	0.000977	0.0019861	0.00102947	0.00195632	0.000926	0.00127421	0.00100318	0.00258098	0.00115508	0.00242861	0.00295877	0.00146957	0.00127313	0.00127664	0.00148517	0.00108362	0.00104319	0.00146113	0.00169355	0.0018601	0.00131754	0.00115797	0.00171268	0.0011016	0.00184323	0.00129514
180	1	170	1	0	pos_1488	pos	1488	1.361	317.064	[M+H]+	NA	0.013	23.29	isa5-pos-4	317.06418:6152 318.06753:1160 319.07089:1292	100.0751:1109 100.95885:803 101.02329:661 102.01283:915 104.0723:598 104.10602:2322 106.05634:780 108.04865:774 108.07747:536 109.04987:1252 110.05937:885 111.05488:589 112.04666:758 112.07546:1115 112.89507:830 112.91544:531 113.03098:556 114.05347:1118 114.09017:1012 115.03951:748 116.07084:2979 116.94889:597 119.04903:1540 120.0773:622 121.05174:6187 122.05576:915 122.09559:1144 123.05814:1691…	Unknown	0	0.00127405	0.000943	0.000992	0.00104236	0.00125764	0.00104274	0.00133435	0.00150216	6.99e-05	0.000568	0.000432	0.000829	0.000246	0.0018111	0.00146627	0.00193967	0.00193214	0.00231114	0.000616	0.000696	0.00125514	0.000859	0.000337	0.00138069	0.000778	0.00117343	0.00169082	0.000553	0.000753	0.000914	0.00230244
181	3	171	3	0	pos_1080	pos	1080	7.345	277.098	[M+H]+	NA	0.162	94.36	isa1-pos-3	277.09702:9845 278.10037:2326 279.10373:506	102.03681:1541 103.05358:788 104.0532:909 104.10596:1418 105.03347:946 105.06956:2078 106.06638:856 107.04771:713 107.08307:1804 107.96623:1181 108.08192:573 109.06582:1207 109.09982:1283 111.04582:510 112.08112:537 113.05614:565 115.05467:604 116.04999:1662 117.06181:2065 118.06465:1532 119.07535:1456 120.04425:2958 120.07781:1045 121.05185:8661 122.06564:1753 122.09013:1084 123.07535:895 123.11…	Unknown	0.0569812	0.000742	0.00153883	0.00574887	0.000176	0.000319	0.000133	0.000471	0.00017	3.86e-05	6.93e-05	0	4.04e-05	3.13e-05	4.92e-05	7.77e-05	3.77e-05	4.52e-05	3.89e-05	0.00013	0.000194	0.000168	0.000201	0.000233	0.000461	0.00111725	0.000221	0.000408	0.000271	0.00908643	0.00561369	0.0016787
181	3	171	3	0	pos_168	pos	168	7.356	146.061	[M+H]+	similar chromatogram in higher mz_1080; similar chromatogram in higher mz_1208	0.025	98.69	isa9-pos-1	146.06055:11636 147.0639:0 148.06726:853	102.03377:2212 104.05009:2117 117.05739:895 118.06515:3924 119.06012:27 122.05852:13 124.02244:500 129.0177:464 130.06284:262 131.05209:1105 132.04488:34818 132.13831:745 133.05315:5047 134.00432:777 139.91449:343 145.05272:467 146.06076:324	Unknown	0	0.000446	0.00107789	0.00162984	4.09e-05	7.88e-05	5.2e-05	0.000138	0.000106	7.06e-05	5.14e-05	3.01e-05	0	6.04e-05	0	0.000113	4.61e-05	4.12e-05	3.71e-05	7.9e-05	0.000196	7.64e-05	4.17e-05	0.000166	0.000195	0.000382	0.000151	0.000107	0.000357	0.00146068	0.00129393	0.000498
181	3	171	3	0	pos_1490	pos	1490	7.354	317.09	[M+Na]+	ion correlated with 1080; adduct linked to 1675_[M+K]+	0.038	268.85	isa9-pos-1	317.09012:21851 318.09347:4434 319.09683:1396	102.03377:2262 104.05009:1353 117.05739:3298 118.06515:194 119.06012:253 124.02244:573 129.0177:675 130.06284:535 131.05209:341 132.04488:35891 132.13831:882 133.05315:1430 134.00432:812 145.05272:656 146.06076:2541 158.06099:224 160.04045:762 163.04015:617 164.03397:1107 165.09137:876 170.05974:122 171.05812:1405 182.06007:1909 183.06723:275 184.0723:655 204.08119:327 205.09984:517 206.09033:263…	Unknown	0	0.000239	0.000282	0.00132539	4.32e-05	8.64e-05	3.83e-05	0.000288	5.32e-05	5.16e-05	3.4e-05	0	4e-05	9.83e-05	2.95e-05	0	3.47e-05	0	0	3.94e-05	0.000134	3.68e-05	2.94e-05	0.00017	0.000204	0.00037	0.000108	6.37e-05	0.00019	0.00154839	0.00127036	0.000265
182	3	172	3	0	pos_1431	pos	1431	2.57	310.186	[M+H]+	NA	0.013	74.35	isa10-pos-2	310.18561:7936 311.18896:1438 312.19232:0	100.95879:838 101.06091:590 103.04887:849 104.05173:1180 105.03302:1803 105.06405:1371 106.03011:1098 106.06518:2870 107.05146:5019 107.96526:799 108.05593:2784 109.03058:1391 109.05901:973 109.09444:571 110.06074:2329 111.04668:597 111.07929:557 112.07519:1683 113.06187:851 115.04409:515 116.05193:3052 116.94739:778 117.05943:1162 118.06776:767 119.04393:659 119.08102:562 120.04443:589 120.07742…	Unknown	0	0.000395	0.000336	0.000392	0.00121189	0.00166805	0.00117869	0.000545	0.00127852	0.00103026	0.000867	0.00059	0.000701	0.000888	0.000801	0.00136453	0.00107803	0.00161756	0.000999	0.00111751	0.00061	0.000996	0.00123931	0.000914	0.00128085	0.00134755	0.00105211	0.000991	0.000528	0.000509	0.00133178	0.00180216
182	3	172	3	0.0066576	pos_1492	pos	1492	2.569	317.101	[M+K]+	adduct linked to 1316_[M+Na]+	0.125	115.36	isa4-pos-2	317.10147:7540 318.10482:1047 319.10818:0	100.96004:876 101.95186:530 106.06382:1371 107.05009:1185 107.07117:814 107.96598:1446 108.0563:5026 109.05875:893 110.05536:805 111.04668:592 112.07373:983 112.92191:701 116.05978:602 116.9475:702 119.0428:874 121.05093:9142 122.05579:824 122.09575:912 123.93953:1009 124.03958:842 124.0741:650 125.08329:2346 127.0748:951 130.06424:1130 132.04744:716 133.05681:1096 134.06184:854 136.06334:2257 13…	Unknown	0	0.00121617	0.00159803	0.00160714	0.00156635	0.00280465	0.0026477	0.00165937	0.00272115	0.00294656	0.00300413	0.00152745	0.00219406	0.00270589	0.00229825	0.00437818	0.003466	0.00423975	0.00350488	0.00204484	0.00180124	0.00142893	0.00241864	0.00210332	0.00164465	0.00199295	0.00219955	0.00206464	0.00154569	0.00165248	0.00233342	0.00390941
182	3	172	3	0.0066576	pos_1316	pos	1316	2.571	301.126	[M+Na]+	adduct linked to 1492_[M+K]+	0.5	65.87	isa2-pos-2	301.12512:10565 302.12847:1880 303.13183:706	101.03836:899 103.04504:95 104.02629:752 105.03221:489 107.05865:754 108.05527:1 117.03426:649 118.04567:102 119.05:2245 129.03436:349 132.04158:975 133.05147:404 134.05766:527 135.05159:762 147.05119:740 149.02592:1242 159.02962:334 175.04018:2052 176.04761:834 177.05447:627 178.05307:473 191.06488:627 207.06552:10816 208.06725:1369 229.04813:1913 233.02959:509 235.06319:721 301.12543:723	Unknown	0	0.00272852	0.00278209	0.00336684	0.00375268	0.00609893	0.00495606	0.00320029	0.00555468	0.00789833	0.0067419	0.00420595	0.00619492	0.00609951	0.00658047	0.00900829	0.00641187	0.00972869	0.00780769	0.00384271	0.0036933	0.0028894	0.00550081	0.00432708	0.00310556	0.00388403	0.00503416	0.00452276	0.00283063	0.00327068	0.00485385	0.00722675
183	1	173	1	0	pos_1496	pos	1496	1.688	317.12	[M+H]+	NA	0.025	27.83	isa4-pos-2	317.12146:6169 318.12481:928 319.12817:0	100.95839:712 103.05335:525 104.1066:1047 106.06535:704 107.96658:514 108.04531:561 108.07991:4312 109.05402:1006 110.03437:1524 110.06856:1762 112.07651:1696 112.92128:1040 116.07026:662 116.94747:862 119.03427:1050 121.05081:7580 122.05657:833 122.09451:736 123.06125:925 123.94109:872 127.07169:1176 130.06575:5077 133.05449:504 133.08408:545 134.0582:1056 135.04048:800 136.06763:1459 137.07133:…	Unknown	0	0.000499	0.000578	0.00058	0.00104342	0.001778	0.00154572	0.000883	0.00115321	0.00114708	0.000818	0.000537	0.00055	0.000744	0.0028522	0.00358173	0.00289065	0.00303891	0.00176948	0.00103898	0.000632	0.000864	0.001289	0.000858	0.000855	0.000683	0.00171369	0.000622	0.000562	0.000584	0.00160697	0.00226898
184	1	174	1	0	pos_1503	pos	1503	5.209	317.15	[M+H]+	NA	0.013	47.84	isa15-pos-4	317.1499:10029 318.15325:2338 319.15661:0	103.05395:1348 105.06962:11482 106.07272:984 107.08523:15454 107.17198:573 108.08758:1202 109.06418:842 109.10067:851 110.06298:58 114.10189:133 115.05585:1337 116.06624:538 117.06931:2306 118.07684:834 119.04791:478 119.08459:1349 120.04602:1 120.08219:696 121.09949:3636 122.09726:1055 123.08104:634 124.07648:82 126.01055:720 128.06367:646 129.06802:1440 131.08467:2398 133.10097:13904 134.0603:3…	Unknown	0	0.000213	0.000195	0.000151	0.000334	0.000532	0.000637	0.000313	0.000379	0.000367	0.000862	0.000285	0.00026	0.000294	0.000204	9.6e-05	0.000234	0.000246	0.000269	0.000184	0.000451	0.000396	0.000847	0.00035	0.000124	0.000202	0.000447	0.00015	0.000119	7.63e-05	0.00029	0.000296
185	1	176	1	0	pos_1511	pos	1511	9.268	318.17	[M+H]+	NA	0.237	58.39	isa1-pos-1	318.16968:6852 319.17303:1489 320.17639:362	105.06815:1835 106.06811:720 107.08383:2960 107.96608:1719 108.08218:547 109.06538:812 109.09974:2746 111.07914:537 117.06684:1050 118.06474:614 119.03738:614 119.08445:2376 120.04406:1191 120.08095:838 121.05088:9626 121.09711:3523 122.05905:1479 122.09579:1152 123.08183:1051 123.11588:781 123.94024:1855 125.09555:614 128.95541:518 130.06496:920 131.08617:930 132.04379:1071 133.09846:2425 134.09…	Unknown	0	0.00396777	0.00690963	0.0025149	0.00223794	0.00157613	0.00367716	0.00181167	0.00222067	0.00225412	0.00156238	0.00123888	0.00171115	0.00208892	0.00191261	0.00222227	0.00219021	0.00238621	0.00173104	0.00121415	0.00274113	0.00299225	0.00562605	0.00397631	0.0032138	0.00500288	0.00214691	0.00131812	0.000934	0.00433235	0.00558393	0.00609787
186	1	177	1	0	pos_1512	pos	1512	5.255	318.18	[M+H]+	NA	0.025	33.5	isa9-pos-2	318.18036:8629 319.18371:2363 320.18707:0	103.05274:9 108.05264:1256 109.02949:743 111.08086:459 118.06702:1032 119.04459:1351 120.04453:3585 120.08011:30004 120.17134:745 121.05135:940 125.08129:454 126.01103:1841 127.08074:118 128.00787:862 128.05452:46 128.10674:3581 129.06482:504 129.10194:381 130.03198:1097 130.06477:85 132.04491:2403 133.05257:4270 134.05978:4168 135.06943:189 137.06065:669 138.05597:520 138.08817:762 143.0329:199 …	Unknown	0	0.000816	0.000566	0.00107664	0.000352	0.000373	0.000322	0.000561	0.000612	0.000208	0.000217	0.000522	0.000293	0.000516	5.83e-05	0.000304	0.000298	0.000123	5.1e-05	0.000877	0.000623	0.0004	0.000303	0.000695	0.000315	0.000773	0.000411	0.000231	0.000152	0.000436	0.0012555	0.000195
187	1	307	8	0	pos_1515	pos	1515	3.914	318.182	[M+H]+	NA	0.712	1789.36	isa2-pos-1	318.18207:351591 319.18542:70687 320.18878:8603	105.06628:281 107.96815:323 114.12717:2852 120.04514:1437 123.04549:316 123.94086:328 129.13686:602 130.0289:160 130.08572:39370 130.11638:15922 131.08781:3166 131.12003:1238 137.09254:254 139.91391:390 144.04472:190465 145.04774:16089 145.14581:546 158.11772:2013 160.0498:883 167.10117:412 175.14468:38322 175.25114:626 176.1474:3418 177.05421:864 192.07523:1722 199.08574:104 200.08873:12 201.111…	Unknown	0	3.85e-05	0.00012	0	0.205319	0.150489	0.221168	0.339067	0.260773	0.00558948	0.00547945	0.00733142	0.00592334	0.00756327	0.000919	0.00249312	0.0121522	0.00498697	0.00138971	0.332682	0.312762	0.180486	0.169002	0.342342	0.201584	0.0606069	0.129748	0.201404	0.179397	0.00888816	0.010025	0.009656
188	1	178	1	0	pos_1519	pos	1519	1.837	319.08	[M+H]+	NA	0.038	98.82	isa10-pos-2	319.08038:7362 320.08373:0 321.08709:925	100.07549:719 100.95794:1055 101.05961:1686 102.0569:541 104.06776:885 105.06937:699 106.06599:1257 107.05093:729 107.07861:602 107.96547:785 108.07905:1813 109.03709:1138 109.07551:640 110.04359:3157 111.04722:701 112.07551:7634 112.92326:875 113.02081:512 113.07467:648 115.04008:1800 116.07079:1676 116.94775:1105 119.04021:835 120.04501:797 121.0511:8207 122.05907:1955 122.09398:850 123.06152:1…	Unknown	0	0.000101	0.000133	0	0.000329	0.000178	0.000482	0.000459	0.00011	0	4.98e-05	3.1e-05	0	3.2e-05	0.000152	0.00086	0.000804	0.00146667	0.00082	0.000209	0.000331	0.000194	0.000564	7.48e-05	0.00062	0.000277	0.000378	0.000166	0.000191	0	6.23e-05	6.82e-05
189	1	179	1	0	pos_1521	pos	1521	7.236	319.126	[M+H]+	NA	0.013	52.22	isa7-pos-5	319.12613:7267 320.12948:0 321.13284:0	102.03444:1422 115.09181:18 130.02956:1556 137.09427:448 144.048:780 146.02385:37695 147.0457:1082 162.05746:2119 171.09172:197 175.14626:1019 187.08742:282 191.07289:672 209.11989:171 214.08618:54 216.08656:86 289.0744:310 293.16541:277	Unknown	0	0.00168132	0.000686	0.00187941	0.00131599	0.000937	0.000969	0.00142855	0.001646	5.51e-05	4.14e-05	0	2.99e-05	0	0.000185	7.63e-05	0.000407	0.000398	0.000335	0.00107642	0.00116669	0.000836	9.05e-05	0.00170588	0.00282952	0.000953	0.00272326	0.00184166	0.00448079	0.000345	0.00181118	0.00273161
190	3	180	3	0.00323056	pos_1322	pos	1322	5.193	302.106	[M+H]+	adduct linked to 1524_[M+NH4]+	0.025	73.05	isa10-pos-2	302.10629:5987 303.10964:0 304.113:0	101.01891:567 103.05385:1522 104.05553:773 105.06985:9553 106.0722:1143 107.08527:11218 108.08447:1450 109.06477:973 109.1002:1087 111.08044:172 115.06205:1191 116.05896:893 117.06647:2196 118.06966:872 119.04681:775 119.08504:1930 120.08023:5253 121.05479:392 121.0998:3053 122.09588:2133 126.0103:893 128.00763:496 128.06113:560 129.06841:930 131.08345:2429 133.1008:9477 134.10303:1051 135.07957:…	Unknown	0	0.000551	5.74e-05	0.000271	0	0.000867	0.00154806	0.000357	0.000404	0	0	0	0	0	3.36e-05	0	9.24e-05	0.000128	0	0	0	0.000433	0	0	0.000193	0.000336	0	8.42e-05	5.87e-05	0.000125	0.000545	0.000739
190	3	180	3	0	pos_4545	pos	4545	5.198	789.296	[M+H]+	NA	0.013	64.76	isa10-pos-4	789.29565:8386 790.299:4975 791.30236:1690	101.02195:551 102.03545:1362 103.05402:2044 104.05178:2311 105.03442:2044 105.06967:13852 106.06891:3222 107.0853:16137 108.0849:1559 109.06487:553 109.0994:542 110.09598:256 111.08002:379 115.05539:1211 116.06081:804 117.06858:2377 118.07037:1194 119.04192:1260 119.08491:2991 120.04449:817 120.08115:5611 121.05407:199 121.09966:5532 122.09525:1181 123.07964:104 123.11344:63 126.01032:463 128.061…	Unknown	0	0.000138	4.69e-05	9.77e-05	8.05e-05	7.45e-05	0.000369	5.27e-05	0.00102051	0.00018	4.24e-05	7.7e-05	3.32e-05	4.15e-05	0.000134	0.0002	0.000216	6.26e-05	0.000293	0.000307	8.85e-05	0.000347	0.000988	0.00025	0.000193	0.000107	0.000158	0.000114	3.19e-05	7.83e-05	9.92e-05	0.000167
190	3	180	3	0.00323056	pos_1524	pos	1524	5.193	319.129	[M+NH4]+	adduct linked to 1322_[M+H]+	0.025	62.96	isa10-pos-2	319.12918:7706 320.13253:1752 321.13589:2032	101.01891:567 103.05385:1522 104.05553:773 105.06985:9553 106.0722:1143 107.08527:11218 108.08447:1450 109.06477:973 109.1002:1087 111.08044:172 115.06205:1191 116.05896:893 117.06647:2196 118.06966:872 119.04681:775 119.08504:1930 120.08023:5253 121.05479:392 121.0998:3053 122.09588:2133 126.0103:893 128.00763:496 128.06113:560 129.06841:930 131.08345:2429 133.1008:9477 134.10303:1051 135.07957:…	Unknown	0	0.000876	0.000232	0.00049	0.000813	0.00134032	0.00195638	0.000699	0.00085	0.000116	0.000124	0.000185	7.21e-05	3.6e-05	0.000103	0.000201	0.000234	0.000272	0.000157	0.000607	0.000415	0.000829	0.000506	0.000688	0.0007	0.000946	0.000311	0.00031	0.000501	0.000187	0.000785	0.000933
191	1	181	1	0	pos_1527	pos	1527	2.478	319.14	[M+H]+	NA	0.025	72.91	isa10-pos-2	319.13718:6876 320.14053:3781 321.14389:892	100.08324:559 100.959:799 104.05849:762 105.0331:1130 105.06713:1313 106.03432:691 106.06512:1696 107.05257:3973 107.96635:979 108.05554:7418 109.02895:1178 109.06222:1297 110.0582:1747 111.04451:1132 111.07903:641 112.07548:6792 112.92096:561 113.06522:618 115.03992:621 116.05543:3874 116.94711:609 117.05734:935 118.06497:571 119.03874:653 119.0854:511 120.04456:721 121.05158:8443 122.05812:1174…	Unknown	0	0.000542	0.000664	0.000634	0.000801	0.00122004	0.00163933	0.00140208	0.000954	0.000809	0.00128707	0.000988	0.000347	0.000583	0.00125437	0.00160138	0.00203018	0.00201945	0.00124413	0.00069	0.00107639	0.00122167	0.00190081	0.00213502	0.00220487	0.000969	0.00114551	0.00176048	0.00336255	0.000656	0	0.0016361
192	1	182	1	0	pos_1528	pos	1528	2.107	319.151	[M+H]+	NA	0.325	222.86	isa5-pos-1	319.15134:45057 320.15469:8734 321.15805:1449	100.03899:1005 104.05708:213 111.05693:286 112.07587:2931 113.07301:759 119.03706:1143 120.04398:1238 120.07786:933 121.05121:1022 122.02454:101 124.04301:335 132.04678:571 132.07732:907 134.05962:184 137.06424:2510 138.05664:194 140.07924:606 148.03935:58 149.03925:76 158.07837:609 168.07324:528 187.08817:817 202.09535:330 230.09534:758 231.07622:2912 232.08844:583 233.13899:1138 257.09845:297 2…	Unknown	0	0.000775	0.000925	0.000905	0.000636	0.00116613	0.00154606	0.000949	0.00105724	0.000807	7.89e-05	0.000587	0.000592	0.000271	0.001083	0.00128625	0.0018835	0.00197437	0.00154133	0.000825	0.000846	0.00110663	0.00167329	0.00133253	0.00142212	0.00078	0.000965	0.000399	0.000404	0.000847	0.00118226	0.00158486
193	1	792	8	0	pos_1540	pos	1540	9.221	320.102	[M+H]+	NA	0.013	25.26	isa1-pos-3	320.10248:5770 321.10583:1700 322.10919:301	105.06921:556 107.08444:502 119.08485:644 120.08093:475 121.09577:939 133.09808:1111 137.09923:604 139.91464:400 201.10211:281 214.08823:547 249.09641:811 275.08252:5273 276.08603:1163 277.0979:401	Unknown	0	0.000143	0.000733	0.0033691	0	0	0	3.48e-05	0	0	0	0	0	0	0	0	0	0	0	3.79e-05	3.58e-05	3.43e-05	0	9.04e-05	4.46e-05	0.000473	3.36e-05	4.37e-05	5.54e-05	0.000517	0.00125814	5.68e-05
194	1	183	1	0	pos_1542	pos	1542	5.731	320.113	[M+H]+	NA	0.013	85.95	isa11-pos-5	320.1131:6864 321.11645:0 322.11981:0	103.04762:1377 105.06895:498 107.08368:1177 109.02835:2741 109.0615:537 109.10042:3692 110.10352:499 112.07627:2185 115.04545:342 119.04829:651 119.08372:2448 120.08128:905 121.09758:2504 123.11345:576 125.09704:528 127.03918:6943 128.05537:273 130.15703:523 133.0963:1498 135.11522:4047 136.1181:619 137.06024:342 137.09546:1506 145.04857:4887 146.0594:2103 147.11002:988 149.05676:414 149.09256:53…	Unknown	0	7.86e-05	5.78e-05	0.000169	0.000286	0.000531	7.53e-05	0.0017765	0.000227	3.76e-05	3.52e-05	4.62e-05	3.33e-05	4.02e-05	0	0.000377	0.000124	0.000357	0	8.61e-05	0.00103264	0.000316	5.82e-05	0.000328	8.72e-05	0.000677	0	0.00107506	0.000389	0.000133	9.04e-05	0.000107
195	1	1581	4	0	pos_1546	pos	1546	8.842	320.139	[M+H]+	NA	0.075	93.02	isa1-pos-2	320.13959:15068 321.14294:3658 322.1463:691	102.04166:864 104.10616:551 105.06989:1151 106.06549:721 107.08182:1576 107.96724:1987 109.0668:811 109.09885:1345 111.08002:527 117.06614:545 118.06641:546 119.07887:1138 120.04474:2157 120.07932:799 121.0508:9193 121.09505:2132 122.0615:971 122.09476:1063 123.07893:974 123.11086:604 123.93973:2080 128.05446:580 129.06355:986 130.02971:1298 130.06517:1264 131.08185:817 132.04385:2310 132.07689:1…	Unknown	0	0.00157887	0.00870908	0.00413484	0.000548	0.000550795	0.000292	0.000612	0.00106985	0.000162	0	0	0	5.72e-05	0	0	0	0	0	0.000641	0.000566	0.000227	0.000246	0.000464	0.00240192	0.000605	0.00127171	0.00237469	0.00518113	0.00182726	0.00139393	0.000671
196	1	184	1	0	pos_1547	pos	1547	8.658	320.139	[M+H]+	NA	0.013	101.87	isa9-pos-4	320.13937:12106 321.14272:3205 322.14608:827	101.02271:527 101.06223:583 102.03812:1023 103.05421:1884 104.05235:646 105.06943:1795 106.06763:1154 107.08305:2338 107.96619:1603 109.06648:1136 109.09985:1769 110.06659:512 111.07967:766 112.08631:986 114.10178:2650 115.05365:628 116.05202:910 117.06441:861 118.0683:852 119.0443:530 119.08519:2053 120.04484:10552 121.05089:11003 121.09631:2378 122.05884:905 122.09441:1050 123.07912:1504 123.11…	Unknown	0	0.000616	0.00308298	0.00234221	0.000223	0.000319	0.000104	0.000449	0.000661	3.62e-05	0	0	0	0	0	3e-05	0	0	0	0.000478	0.000289	0.000116	0.000108	0.000295	0.001114	0.000453	0.000754	0.00143289	0.0030501	0.00102297	0.000818	0.000478
197	1	185	1	0	pos_1552	pos	1552	11.505	321.124	[M+H]+	NA	0.025	71.92	isa1-pos-1	321.12372:6097 322.12707:1728 323.13043:275	104.10664:810 105.07058:1254 106.06606:768 107.08269:1868 107.96774:2000 108.08327:756 109.06557:1101 109.1009:3105 111.08083:651 117.06459:527 119.03958:672 119.08528:1399 120.04593:1050 120.07755:669 121.05096:10428 121.09444:2546 122.0861:1009 123.07724:1008 123.11388:869 123.94188:1566 125.09387:653 130.03162:671 130.06644:1387 131.08365:759 132.04659:2165 133.09682:1665 134.09216:693 135.114…	Unknown	0	0.00353096	0.00227114	0.0015298	0.000138	0.000781	0.00051	0.000517	0.000738	0	0	0	0	0	0	0	0	0	0	0.000314	0.000432	0.000208	4.78e-05	0.000112	0.00159547	0.00115967	0	0	0.000603	0.000444	0.000501	0.000137
198	1	186	1	0	pos_1554	pos	1554	4.019	321.145	[M+H]+	NA	0.087	73.44	isa6-pos-4	321.14499:8643 322.14834:2447 323.1517:2281	100.02554:5 105.06991:239 107.0501:31 109.06493:265 112.07601:112 115.05453:161 120.04556:5534 122.06198:784 122.09028:92 123.07884:30 124.06881:260 136.07343:69 138.05632:451 138.09152:1286 140.06973:248 146.02757:245 146.05345:228 148.04211:681 149.05789:31 151.03856:197 151.07553:434 160.0518:3136 162.0632:307 164.0703:2696 168.07713:116 169.08221:75 181.08496:130 185.04413:799 188.03172:1196 …	Unknown	0	0.00068	0.000149	0.000265	0.00186	0.00163765	0.00345861	0.00180598	0.00139045	0.000349	0.000222	0.000466	0.000285	0.000118	0.000754	0.000688	0.00125	0.000883	0.000881	0.000676	0.00151107	0.00219734	0.00499589	0.00169917	0.00269079	0.00321624	0.00127931	0.000611	0.000726	8.44e-05	0.00166952	0.00388665
199	1	187	1	0	pos_1557	pos	1557	6.263	321.192	[M+H]+	NA	0.025	150.71	isa4-pos-1	321.19113:14987 322.19448:2737 323.19784:0	114.10253:593 126.01065:1 128.01971:414 132.0594:158 149.02405:554 151.11105:457 159.07835:527 165.12775:1680 173.08553:492 174.09113:1034 175.09601:10979 176.10083:1242 191.07057:4183 193.05191:380 207.06555:373 209.06006:5304 209.15265:1564 210.06183:707 211.05721:1845 287.05014:537	Unknown	0	3.72e-05	5.51e-05	0	0.000419	0.000114	0	0	0.00037	0.0025961	0.000255	0.000473	0.000658	0.0011094	0.00874454	0.000135	0.000346	0.000106	0.0158793	0.000264	0.000107	0	0.000684	0	0	0.00146722	0	0	0	3.09e-05	0.000101	7.2e-05
200	1	188	1	0	pos_1558	pos	1558	5.671	321.192	[M+H]+	NA	0.025	275.81	isa4-pos-1	321.19141:23878 322.19476:4516 323.19812:1939	101.09563:432 114.10242:911 117.07006:274 121.09438:656 126.01059:813 129.05563:328 131.12976:732 133.0874:1185 135.08916:569 147.11435:751 149.05603:504 151.04221:634 151.11099:591 155.08882:581 163.07535:1182 167.10371:753 173.06274:351 177.11069:1137 179.09952:502 191.0706:16634 191.13937:1665 192.07324:1974 217.10844:328 253.11967:616 270.14963:2099 271.15225:99 302.17502:191	Unknown	0	0.00011	4.77e-05	8.23e-05	0	0	0	0	0	0.00308753	0.000224	0.000258	0.000503	0.0012231	0.0139321	0	0.00384156	7.9e-05	0.01688	6.76e-05	0	0	0	0	0	0	0	0.00111263	0	0	0	0.000137
201	1	189	1	0	pos_1559	pos	1559	17.515	321.243	[M+H]+	NA	0.013	47.04	isa7-pos-2	321.24292:7282 322.24627:1759 323.24963:437	101.07002:1073 105.06933:5526 106.07352:1130 107.08436:3841 107.96698:2205 109.06526:1484 109.10043:4639 110.06845:638 111.04406:601 111.07812:774 111.11586:786 115.08936:657 117.07986:737 119.08519:3111 120.08365:865 121.05179:10251 121.09857:4944 122.05845:1025 122.09715:1461 123.07985:1370 123.1161:1773 123.93952:722 125.09528:870 127.07429:518 129.02089:514 129.06812:624 131.08269:1624 132.08…	Unknown	0.0601551	0.000205	0.0004	0.000391	0.000355	0.000148	8.26e-05	0.000348	0.000231	0.000443	0.0002	0.000877	0.000503	0.000172	0.000214	0.000353	0.000164	9.82e-05	0.000127	0.000355	0.000346	0.000512	0.000346	0.000383	0.000472	0.00429531	0.000455	0.000413	0.000614	0.000206	0.000169	0.000112
202	1	651	20	0	pos_1561	pos	1561	4.298	322.09	[M+H]+	NA	0.013	79.07	isa7-pos-2	322.09027:5122 323.09362:0 324.09698:1043	101.02443:619 103.054:1544 104.05058:6573 105.03383:9130 105.06778:3823 106.06515:17297 109.02753:356 115.05164:898 115.08422:121 116.05345:4107 117.05949:823 120.07769:2549 123.07315:529 125.02382:879 125.0579:585 127.03754:530 130.06546:699 132.04543:2503 133.05511:5176 134.06023:62129 135.06482:5026 137.05418:311 138.08842:500 143.03523:1509 146.02312:122 151.07664:641 156.08002:546 158.06294:…	Unknown	0	0.000514	0.00069	0.000851	0.000526	0.00071	0.000463	0.00019	0.000529	0	0	0	0	0	0	3.39e-05	0	0	0	0.00109252	0.00213355	0.000657	0.00156551	0.00101862	0.000735	0.00302145	0.000777	0.000556	0.000274	0.000207	0.00126697	0.000199
203	1	190	1	0	pos_1563	pos	1563	5.231	322.092	[M+H]+	NA	0.013	186.38	isa3-pos-1	322.09171:7991 323.09506:1822 324.09842:369	105.06934:684 107.08425:1454 108.05976:827 109.02824:603 109.06239:108 120.07944:644 121.05222:81 121.09904:2055 128.0583:259 129.05997:292 130.03476:534 130.06061:719 133.09657:946 135.11353:124 137.0903:536 137.12646:470 145.03847:364 146.0609:5505 147.06313:231 147.11258:351 148.08295:569 149.02357:868 149.0934:1149 151.07751:570 162.05553:2146 165.05534:713 173.13213:235 177.05853:843 179.070…	Unknown	0	0.000204	0.00013	0.000244	0.000127	0.000275	8.23e-05	0.000368	0.00028	0.00468968	0	5.3e-05	6.12e-05	0.0013821	3.18e-05	0.000395	0.000157	0.000159	0.00015	0.000163	0.000361	0.00014	0.000116	0.000156	0.000162	0.000529	0.000175	0.000216	0.00032	0.000335	0.000402	0.000123
204	1	191	1	0	pos_1564	pos	1564	4.498	322.129	[M+H]+	NA	0.025	131.82	isa11-pos-1	322.12823:7262 323.13158:0 324.13494:557	102.03602:496 105.06799:1238 107.96555:519 112.07535:2937 114.06261:294 121.0517:939 126.0105:5713 128.00826:2017 129.01338:725 130.02847:906 131.06345:488 136.0621:65 137.06201:687 139.91449:684 142.06628:681 144.07018:44 149.02422:137 160.07634:2009 161.06091:2411 162.05574:4635 163.06732:918 180.06697:2698 189.06625:158 190.06973:64 219.07848:365 231.06712:226 232.07031:654 233.07991:950 271.0…	Unknown	0	9.39e-05	0.000748	9.84e-05	0.000574	0.00105789	0.000789	0.000143	0.00112667	0.00015	0.000248	0.000574	0.000283	0.000171	0	0.000389	0	0.000419	0.00112758	0.00105067	0.00119198	0.000655	0.00119441	0.000281	0.00189477	0.00154349	0.0016228	0.00105338	0.000628	0.000162	0.000999	0.000616
205	1	192	1	0	pos_1568	pos	1568	4.161	322.175	[M+H]+	NA	0.025	103.56	isa5-pos-7	322.17523:11262 323.17858:3156 324.18194:615	105.06955:4174 109.02877:474 115.05357:994 116.06837:1187 118.04871:1205 119.04924:1776 120.04601:764 120.08035:1740 123.04469:1269 125.06033:27 127.03905:1985 128.05191:930 129.10112:1114 132.04733:1549 132.09853:1097 133.0623:1192 136.06412:826 137.05713:2006 143.03822:268 146.05998:1402 147.05058:1739 148.04437:643 149.02324:624 149.05652:130 151.03979:1407 151.07368:712 157.08978:453 159.0933…	Unknown	0	0.000819	0.000428	0.0010102	0.00014	6.12e-05	0	0.000313	9.29e-05	0.000181	0.000121	0.000124	6.82e-05	0.000158	0.00022	0.000262	0.000149	0.0002	0.000109	0.000274	0.000163	5.2e-05	6.48e-05	0.000607	0.000179	0.000747	0.000185	8.53e-05	9.43e-05	0.00356249	0.00286617	0.00056
206	1	193	1	0	pos_1575	pos	1575	13.618	323.103	[M+H]+	NA	0.225	56.18	isa1-pos-1	323.10239:5477 324.10574:1359 325.1091:290	101.06428:656 102.0913:3663 104.10782:1118 105.0696:2316 106.08429:2551 107.08403:3255 107.96624:570 109.06342:1430 109.10042:3251 110.06284:537 111.04457:848 111.07871:994 111.11527:537 117.07227:775 119.08448:7660 120.04471:1191 120.08314:1070 121.05162:9173 121.09721:3938 122.05528:867 122.09747:827 123.08:1216 123.11629:1816 125.05795:660 125.09558:676 127.03881:516 129.06651:732 131.0847:137…	Unknown	0	0.00317196	0.00117023	0.00562561	0.000672	0.00299849	0.000961	0.00261464	0.00378398	0	0	3.1e-05	0	3.13e-05	0	0	0	0	0	0.00207788	0.00113803	0.000802	0.00032	0.00165331	0.00331769	0.00551191	0.00118561	0.00213682	0.00521414	0.0118386	0.00622599	0.00232621
207	1	194	1	0	pos_1577	pos	1577	6.449	323.104	[M+H]+	NA	0.075	46.49	isa9-pos-2	323.10178:7239 324.10513:1855 325.10849:0	105.06967:1345 107.08291:2002 118.06698:454 119.0471:506 120.07697:1106 123.04659:503 130.06297:323 132.07704:1228 133.05319:1166 133.09914:305 134.09627:375 135.07787:199 137.06006:12359 138.06111:1121 141.07079:354 146.02264:437 146.05861:2154 149.02365:15 151.11107:1128 158.06424:578 160.07007:2641 161.06758:167 174.05907:1987 188.03596:210 188.10347:484 191.14377:495 193.0545:1202 211.08228:5…	Unknown	0	0.0016427	0.00189865	0.00198071	0.000588	0.00146953	0.000889	0.00153061	0.00201384	0.000304	7.03e-05	0.000224	0.000149	3.1e-05	4.76e-05	6.15e-05	0	0	6.68e-05	0.000889	0.000808	0.000628	0.000393	0.00035	0.00180291	0.00261322	0.00147362	0.00245256	0.00296857	0.00221699	0.00117764	0.00111199
208	1	195	1	0	pos_158	pos	158	4.395	146.018	[M+H]+	NA	0.013	57.23	isa7-pos-1	146.01831:5278 147.02166:0 148.02502:10010	105.0346:2297 108.0472:1897 108.07579:588 109.02992:777 111.04383:569 113.0203:376 114.05415:187 115.08629:595 117.05753:807 119.08025:647 120.04451:1593 120.07729:2132 121.05155:546 122.061:3193 124.07614:1067 126.04944:403 128.06555:785 129.01884:806 129.10065:374 132.04518:3317 135.0638:896 136.07536:21445 138.05489:608 140.07065:3818 146.05875:1281 149.09099:883	Unknown	0	0.000602	0.000571	0.000399	0.00083	0.00110945	0.0015261	0.0004	0.00116239	0.00132234	0.000891	0.000331	0.000265	0.000401	0.00203565	0.000466	0.00035	0.000872	0.000458	0.000579	0.00143349	0.0026917	0.00195755	0.00137339	0.00327299	0.00232563	0.0011177	0.000133	0.000133	0.000173	0.00186872	0.000304
209	7	207	7	0.0126004	pos_1381	pos	1381	5.811	306.098	[M+H]+	ion correlated with 1582; adduct linked to 1582_[M+NH4]+; adduct linked to 1627_[M+Na]+; adduct linked to 1824_[M+K]+	0.712	833.62	isa2-pos-1	306.09747:49476 307.10082:11419 308.10418:1846	102.03723:1639 103.05428:900 105.06965:1459 107.08365:1457 109.06459:527 109.1011:7320 110.10436:763 115.05436:347 116.06912:786 119.04635:2098 119.08445:3258 120.04546:406 121.09874:1888 123.07566:1121 123.11497:1231 126.01035:514 128.05908:718 129.06703:3001 130.06511:94191 131.06891:7731 131.12625:550 132.0507:765 133.09445:1279 134.05952:575 135.11609:8169 136.1205:1238 137.05997:24672 138.06…	Unknown	0	0.000324	0.000319	0.000636	0.0288923	0.0339768	0.0155413	0.181231	0.0186873	0.00647041	0.000548	0.000656	0.0006	0.00505195	0.00640377	0.242126	0.0440181	0.130057	0.0104345	0.0213254	0.0821032	0.0291513	0.00582699	0.0773333	0.0263124	0.0915594	0.0249574	0.0866807	0.0560691	0.00431484	0.000464	0.000421
209	7	207	7	0	pos_4094	pos	4094	5.806	633.169	[M+H]+	NA	0.013	122.09	isa13-pos-2	633.16852:6105 634.17187:2514 635.17523:617	101.03912:444 102.04502:1305 103.05419:9994 104.0622:1295 109.06939:544 116.06886:1247 117.04701:2363 118.05352:5693 119.0367:21869 119.12443:575 120.04247:2755 128.05104:3423 129.0596:296 130.06523:809548 130.15854:54552 131.06859:73138 132.07037:4144 137.06062:5244 138.06046:561 144.04523:1 145.04335:3755 146.05965:15555 147.06085:2144 149.05882:534 161.06067:1456 163.0524:3023 170.06024:534 17…	Unknown	0	4.48e-05	3.41e-05	4.05e-05	7.48e-05	0	5.05e-05	0.000505	5.81e-05	8.47e-05	0.000129	7.97e-05	6.85e-05	6.67e-05	0	0.00213389	3.49e-05	0.0007	0	4.39e-05	0	0	0	7.45e-05	0	0	0	0.000115	7e-05	0.000143	7.88e-05	4.77e-05
209	7	207	7	0	pos_1919	pos	1919	5.811	351.157	[M+H]+	NA	0.225	92.28	isa2-pos-4	351.15955:16275 352.1629:3875 353.16626:1997	101.03555:254 102.04017:1092 103.05399:7505 104.05808:887 116.07024:1827 117.05507:793 118.05448:2476 119.04073:8351 120.04494:1319 120.07832:700 121.09512:25 128.05264:1726 129.06017:1016 130.06543:530082 130.15837:26394 131.06877:48413 131.12726:2619 132.06007:1061 137.05946:12264 138.06299:972 144.04988:457 145.04997:1375 146.05939:8239 147.04781:781 147.1086:202 149.052:473 151.07281:520 151.…	Unknown	0	0.000197	6.84e-05	0.000304	0.00168352	0.00302124	0.00274146	0.00958071	0.00337624	0.000575	0.000141	0.000153	0.000142	0.000422	0.00243127	0.0119331	0.00441089	0.00617507	0.00410548	0.00193399	0.00410823	0.00304119	0.00132759	0.00632843	0.00859837	0.00713699	0.00634692	0.0106558	0.0087894	0.000199	0.000136	0.000166
209	7	207	7	0	pos_76	pos	76	5.81	130.065	[M+H]+	similar chromatogram in higher mz_1381; similar chromatogram in higher mz_4094	0.55	173.44	isa2-pos-1	130.06497:13578 131.06832:1381 132.07168:0	102.03723:1277 103.05428:902 105.06965:895 109.1011:1512 110.10436:138 115.05436:577 116.06912:362 119.04635:1830 119.08445:1307 120.04546:476 121.09874:78 123.07566:280 123.11497:751 126.01035:22 128.05908:625 129.06703:2512 130.06511:94370 131.06891:7498 131.12625:481 132.0507:644 133.09445:886	Unknown	0.113279	0.000225	0.000337	0.000295	0.00792917	0.0104753	0.0053707	0.0447282	0.00660516	0.00197107	0.000303	0.000429	0.000384	0.00144961	0.00187706	0.0568951	0.011384	0.0300139	0.00298294	0.00648745	0.0215846	0.00912831	0.00201779	0.0219549	0.00791019	0.0274025	0.00850975	0.023744	0.0159891	0.00132488	0.000179	0.000266
209	7	207	7	0.00367615	pos_1824	pos	1824	5.815	344.053	[M+K]+	ion correlated with 1627; adduct linked to 1381_[M+H]+	0.387	246.11	isa2-pos-4	344.05405:15923 345.0574:3104 346.06076:1726	101.03614:379 102.04036:1255 103.05436:7242 104.0564:998 109.10028:113 116.0688:1891 117.05589:915 118.05464:2934 119.04133:9509 120.04496:207 120.08192:309 121.09573:320 128.05406:1926 129.06421:1111 130.06537:531496 130.15862:26394 131.06839:48413 131.12794:2573 132.06163:2275 133.08963:310 135.11635:449 136.11261:48 137.06023:11365 138.06183:861 139.08821:376 145.04927:979 146.06018:9266 147.0…	Unknown	0	2.99e-05	0	0	0.0016381	0.00204592	0.00102161	0.00937347	0.00102014	0.0010314	7.21e-05	0.000138	3.67e-05	0.000795	0.00130295	0.0278059	0.00743937	0.0153095	0.00212143	0.00128186	0.00433442	0.00181986	7.76e-05	0.0036447	0.00172513	0.0033464	0.00144702	0.00612382	0.00543215	0	0	0
209	7	207	7	0.00569371	pos_1627	pos	1627	5.817	328.079	[M+Na]+	ion correlated with 1824; adduct linked to 1381_[M+H]+	0.338	112.76	isa2-pos-4	328.08005:12555 329.0834:2383 330.08676:517	101.03614:429 102.04036:1220 103.05436:7204 104.0564:1059 105.06985:62 116.0688:1919 117.05589:940 118.05464:2977 119.04133:9476 120.04496:652 120.08192:161 121.09573:179 128.05406:1951 129.06421:1188 130.06537:532975 130.15862:26394 131.06839:48413 131.12794:2491 132.06163:2422 133.08963:212 135.11635:302 136.11261:43 137.06023:11234 138.06183:832 139.08821:352 145.04927:748 146.06018:9349 147.0…	Unknown	0	0.000111	0.000182	0.00038	0.00121486	0.00175523	0.000659	0.00739101	0.000461	0.000849	0	0.000122	0	0.000764	0.00116879	0.0238774	0.00545615	0.0125069	0.00163635	0.000661	0.00358771	0.00143978	0.00012	0.00283925	0.00121182	0.0027573	0.00115117	0.00457596	0.00469786	0.000368	0.000318	3.7e-05
209	7	207	7	0.00323056	pos_1582	pos	1582	5.812	323.124	[M+NH4]+	ion correlated with 1381; adduct linked to 1381_[M+H]+	0.725	765.37	isa2-pos-1	323.1239:43155 324.12725:11776 325.13061:2337	102.03723:1639 103.05428:900 105.06965:1459 107.08365:1457 109.06459:527 109.1011:7320 110.10436:763 115.05436:347 116.06912:786 119.04635:2098 119.08445:3258 120.04546:406 121.09874:1888 123.07566:1121 123.11497:1231 126.01035:514 128.05908:718 129.06703:3001 130.06511:94191 131.06891:7731 131.12625:550 132.0507:765 133.09445:1279 134.05952:575 135.11609:8169 136.1205:1238 137.05997:24672 138.06…	Unknown	0	0.000967	0.00163587	0.00221628	0.0252016	0.0287238	0.0135735	0.1512	0.0157933	0.00593211	0.00068	0.000811	0.000499	0.0046939	0.00541898	0.20829	0.0381073	0.109469	0.00903232	0.0183497	0.0697454	0.024688	0.00507552	0.0647472	0.0218207	0.0780175	0.0214951	0.0715458	0.0467143	0.00485699	0.00207318	0.000938
210	1	196	1	0	pos_1594	pos	1594	16.438	324.289	[M+H]+	NA	0.262	53.13	isa2-pos-4	324.2894:8078 325.29275:1969 326.29611:560	101.06934:1149 102.08918:806 105.07005:4081 106.07709:1302 107.08439:2530 107.96678:1552 109.06826:1248 109.10024:3003 110.06189:527 111.07991:926 113.06324:507 115.08929:528 117.07325:920 119.03566:583 119.08508:2362 121.05216:9898 121.09599:3622 122.05587:748 122.09617:1135 123.07908:981 123.11533:1346 123.9412:1141 125.09483:740 129.01649:543 131.0808:1263 133.08865:8216 134.09306:826 135.1136…	Unknown	0.135057	0.000932	0.000774	0.000836	0.00194461	0.00149449	0.00119332	0.00475538	0.00133348	0.00208465	0.00322904	0.00150929	0.00208488	0.00196684	0.00246862	0.0015873	0.00519217	0.00103609	0.00224198	0.00253433	0.00232176	0.00245624	0.00166267	0.00311237	0.00372053	0.00159326	0.000915	0.00239249	0.00195381	0.000961	0.000874	0.0026129
211	3	197	3	0.00377747	pos_1798	pos	1798	1.925	341.064	[M+K]+	adduct linked to 1544_[M+NH4]+	0.65	95.1	isa1-pos-1	341.06302:13671 342.06637:0 343.06973:1877	100.95795:972 102.04797:820 103.05427:41437 103.13696:1127 104.05817:3833 104.10346:652 105.06646:739 106.06495:619 107.05521:990 107.96719:1030 108.04704:538 108.07822:753 109.03168:2247 110.06502:958 112.07545:4227 112.9185:671 113.0231:503 116.06801:1407 116.94807:548 117.05672:2321 118.0658:2659 119.03603:1829 119.06919:1199 120.04488:800 120.08044:32487 120.16949:880 121.05093:8161 121.08152…	Unknown	0	0.00791675	0.00927567	0.00531363	0.00843535	0.0111388	0.00745796	0.00996571	0.0114198	0.00334106	0.00513246	0.0015524	0.00192273	0.00401213	0.00265638	0.00312383	0.00638762	0.00478402	0.00345518	0.00691075	0.0106963	0.00805203	0.00626208	0.00922143	0.0106892	0.0105673	0.0136222	0.00672395	0.0124391	0.00228907	0.00283976	0.00214839
211	3	197	3	0.00585062	pos_1597	pos	1597	1.926	325.09	[M+Na]+	adduct linked to 1544_[M+NH4]+	0.55	100.28	isa1-pos-1	325.08945:16201 326.0928:2660 327.09616:635	100.95795:972 102.04797:820 103.05427:41437 103.13696:1127 104.05817:3833 104.10346:652 105.06646:739 106.06495:619 107.05521:990 107.96719:1030 108.04704:538 108.07822:753 109.03168:2247 110.06502:958 112.07545:4227 112.9185:671 113.0231:503 116.06801:1407 116.94807:548 117.05672:2321 118.0658:2659 119.03603:1829 119.06919:1199 120.04488:800 120.08044:32487 120.16949:880 121.05093:8161 121.08152…	Unknown	0	0.00938188	0.00958906	0.00667437	0.00906751	0.0103255	0.00698456	0.00964528	0.0123285	0.00331687	0.00455347	0.00212192	0.00251309	0.0027419	0.00339272	0.00253624	0.00400825	0.00397029	0.00243608	0.00544992	0.0128215	0.0078176	0.00695502	0.00795259	0.00903809	0.00926712	0.0155391	0.0059034	0.00990887	0.00257622	0.00287444	0.00167575
211	3	197	3	0.00962809	pos_1544	pos	1544	1.926	320.134	[M+NH4]+	adduct linked to 1597_[M+Na]+; adduct linked to 1798_[M+K]+	0.15	78.9	isa1-pos-2	320.13327:7194 321.13662:1421 322.13998:473	102.04795:1005 105.06283:682 107.05527:932 109.03233:2410 112.07507:4488 116.06207:1182 117.05716:5910 118.06484:7099 119.06821:731 122.0918:513 127.03939:797 132.08313:2860 133.08218:579 140.07106:950 144.04694:1176 145.05128:1011 146.06:20394 146.15894:556 147.06285:849 149.04033:1164 150.05637:7179 151.06346:631 158.0742:2036 161.07021:923 166.08009:6506 167.08516:732 168.06456:198 171.05765:9…	Unknown	0	0.00366858	0.00415823	0.00322535	0.00470275	0.00539534	0.0048715	0.00458064	0.00603144	0.00149609	0.00173491	0.000884	0.000954	0.00123591	0.00265579	0.00367212	0.00452383	0.0028578	0.00184314	0.00298512	0.00563343	0.00450571	0.00494221	0.00375846	0.00510508	0.00401616	0.00833325	0.00343469	0.00402008	0.0020362	0.00378183	0.00221221
212	2	198	2	0	pos_1470	pos	1470	8.768	315.074	[M+H]+	ion correlated with 1591	0.025	52.93	isa9-pos-1	315.07388:9053 316.07723:1807 317.08059:474	102.03491:130 117.05724:3525 118.0652:4167 120.04489:4085 132.04642:2750 144.05247:642 145.05423:852 146.05927:6162 147.0659:596 148.05377:771 149.02444:222 160.03983:1717 161.04495:582 162.05545:17 168.04749:811 170.02859:779 172.03745:490 176.03685:529 193.0489:1804 194.09445:511 200.09232:247 215.0291:489 219.09547:946 237.07751:1586 247.08792:1375 263.08115:287 275.08194:1674 276.0867:129 279…	Unknown	0	0	0	0.001048	3.24e-05	0	0	3.18e-05	0	0	0	0	0	0	0	0	0	0	0	2.92e-05	0	0	0	3.08e-05	0	8.16e-05	0	3.64e-05	0	0.000668	0.000846	0.000159
212	2	198	2	0	pos_160	pos	160	8.77	146.06	[M+H]+	NA	0.038	146.35	isa9-pos-1	146.05989:20389 147.06324:2462 148.0666:590	102.03491:38 117.05724:3580 118.0652:4270 120.04489:3567 132.04642:2804 144.05247:642 145.05423:852 146.05927:6228 147.0659:651 148.05377:667 149.02444:660	Unknown	0	0.000101	0.000239	0.00247712	0.000797	5.31e-05	0.000609	0.0001	0.00102344	4.82e-05	3.37e-05	0	0	3.45e-05	3.66e-05	5.37e-05	8.51e-05	0	5.26e-05	0.00106476	0.00131667	0.00100811	0.000781	5.6e-05	0.000161	0.000346	0.000131	6.31e-05	0.000257	0.00204394	0.00207261	0.000571
213	1	199	1	0	pos_1601	pos	1601	6.537	325.119	[M+H]+	NA	0.013	29.18	isa12-pos-4	325.1188:5577 326.12215:1866 327.12551:381	102.03444:1341 103.05273:334 105.06963:4034 106.06657:727 107.05008:2045 107.08469:1748 109.06551:207 109.09998:311 115.05105:542 117.06457:503 118.06788:377 119.084:914 120.07726:1162 121.09681:1311 122.07497:1440 123.11558:94 125.02318:775 130.03078:1010 131.08347:590 133.09952:7305 134.06224:5438 135.07732:909 135.1116:435 137.0957:4212 138.09555:600 143.03566:2088 143.07771:606 144.08221:349 …	Unknown	0	0.000975	0.00061	0.000871	0.000272	0.000392	0.000305	0.000436	0.000966	0.000157	4.54e-05	4.62e-05	5.08e-05	0.000137	0	4.43e-05	6.33e-05	6.93e-05	0	0.00015	0.000365	0.000299	0.00027	0.000225	0.00059	0.00121691	0.000246	8.65e-05	0.000365	0.000734	0.000545	0.000116
214	1	200	1	0	pos_1603	pos	1603	2.495	325.14	[M+H]+	NA	0.062	38.55	isa8-pos-2	325.13956:6593 326.14291:1292 327.14627:455	101.0366:832 107.06583:351 108.05579:135 109.05676:77 113.02221:409 117.05666:3462 118.06444:2869 119.05042:453 122.0599:185 125.08173:157 126.07802:71 127.07166:54 135.04645:588 146.06036:7068 147.05745:1039 148.06743:650 149.0322:589 161.07104:2633 167.10394:13 168.10381:11 174.05333:234 175.04039:1510 176.04799:315 178.05785:335 189.06572:2048 191.0618:542 207.06522:6794 208.06677:898 217.0979…	Unknown	0	0.00192511	0.00280931	0.00270927	0.000259	0.000287	0.000379	0.000356	0.000265	0.000548	0.000448	0.000622	0.000481	0.000716	0.000429	0.000359	0.0005	0.000649	0.000429	0.0003	0.000514	0.000789	0.000507	0.000433	0.00102911	0.00056	0.00044	0.000586	0.000247	0.00388106	0.0038394	0.00479129
215	3	166	4	0.00569371	pos_1253	pos	1253	11.014	293.211	[M+H]+	adduct linked to 1477_[M+Na]+	0.837	144.21	isa1-pos-1	293.21179:17485 294.21514:3405 295.2185:1024	104.10669:509 105.07052:2743 106.06775:800 107.08501:2256 107.96617:2207 109.06506:1123 109.10132:2400 110.06432:597 111.04213:523 111.07941:579 117.07031:969 119.03983:597 119.08501:1855 120.04519:796 121.05145:9705 121.0975:2308 122.06025:903 122.09698:1007 123.04874:557 123.08247:831 123.11701:941 123.93956:1634 129.07152:512 130.05591:991 131.08165:1051 132.07573:565 133.09688:1753 135.11031:…	Unknown	0.707174	0.0101257	0.0132072	0.0156368	0.0113344	0.00525694	0.00253746	0.0110407	0.006439	0.00726272	0.0059978	0.0212542	0.00993483	0.00412069	0.00656256	0.00727012	0.00822967	0.00378232	0.0026338	0.00777851	0.0088999	0.0130877	0.0054849	0.00967188	0.0135151	0.00593263	0.0104263	0.0197858	0.0255324	0.0104676	0.00569432	0.00253543
215	3	166	4	0	pos_1606	pos	1606	11.017	325.238	[M+H]+	NA	0.013	37.05	isa10-pos-6	325.23779:7203 326.24114:1996 327.2445:314	101.06176:526 104.10593:571 105.07018:1966 106.06762:789 107.0844:2751 107.96564:2314 109.06514:1557 109.10012:2483 117.06852:752 117.08714:569 119.08484:1873 120.04697:696 120.07973:592 121.05107:10013 121.09736:3014 122.06267:738 122.09792:746 123.07983:957 123.11155:870 123.94003:2033 130.06737:865 131.08553:1299 133.09807:2167 135.10701:1329 136.06424:868 137.06094:712 137.09265:563 137.13142…	Unknown	0.510095	0.00082	0.000726	0.00114707	0.000615	0.000554	0.00048	0.000518	0.000555	0.000309	0.000556	0.000517	0.000468	0.000411	0.000598	0.000774	0.00075	0.000555	0.000643	0.000761	0.000567	0.000881	0.000659	0.000571	0.000767	0.000606	0.000587	0.000915	0.000735	0.000813	0.000679	0.00266997
215	3	166	4	0.00569371	pos_1477	pos	1477	11.017	315.192	[M+Na]+	ion correlated with 1057; adduct linked to 1253_[M+H]+	0.013	37.3	isa14-pos-12	315.19241:6565 316.19576:1926 317.19912:518	101.06018:567 103.0528:561 105.0697:5172 106.06896:1014 107.08326:3326 107.96693:2362 108.0845:622 109.06513:1856 109.10081:3352 111.07771:818 117.06723:2492 118.06725:574 119.08466:4206 120.00271:662 120.08325:598 121.05125:10575 121.09485:3010 121.14083:585 122.05623:959 122.09731:959 123.08447:1259 123.11475:1007 123.94121:1738 128.06285:671 129.06563:1094 130.06258:783 131.08525:2924 133.0986…	Unknown	0.0684698	0.00127897	0.00181165	0.00201472	0.00144207	0.000639	0.000398	0.00145217	0.000885	0.00103558	0.000841	0.00259634	0.00133686	0.00063	0.000888	0.00102543	0.0011688	0.000652	0.000448	0.0010979	0.00127271	0.00178903	0.000852	0.00118968	0.0016281	0.0008	0.00141594	0.00244525	0.00342288	0.00137086	0.000785	0.000385
216	1	201	1	0	pos_1609	pos	1609	5.914	326.069	[M+H]+	NA	0.062	85.07	isa7-pos-2	326.06873:12940 327.07208:2643 328.07544:2108	101.01299:840 102.03485:1364 109.0648:935 114.10214:1074 119.04842:1099 119.08342:197 120.04617:247 120.07957:369 121.05225:781 126.011:1583 128.06203:306 129.03374:819 130.06471:13248 132.0477:117 135.11462:342 143.03728:177 147.0462:1269 148.04208:5291 151.07458:395 151.14027:497 158.10362:131 159.11331:111 161.05779:679 161.09286:738 167.07135:5204 168.076:416 172.07179:6 174.06306:416 175.039…	Unknown	0	0.000602	0.00156721	0.00263175	0.0013952	0.00129102	0.000821	0.00272893	0.00188879	0	0	0	0	0	0	0	0	0	0	0.00164427	0.00282477	0.00157806	0.00049	0.0013603	0.00217622	0.00763245	0.00133778	0.00215877	0.00409312	0.00245876	0.00172254	0.00027
217	1	202	1	0	pos_1612	pos	1612	8.812	326.114	[M+H]+	NA	0.013	42.93	isa11-pos-3	326.11377:5520 327.11712:1154 328.12048:343	102.03448:1617 103.05433:722 105.06925:1471 106.06575:955 107.08281:1860 107.96634:1832 109.06639:686 109.10073:1515 111.08002:694 114.10179:1662 115.0473:532 117.06331:697 118.06398:676 119.04549:760 119.0843:1706 120.04478:2082 120.07877:711 121.05141:8825 121.09744:2172 122.05975:2292 122.09108:909 123.07693:674 123.11301:795 123.94055:1884 125.09583:584 128.05072:2149 130.02779:3219 130.06474…	Unknown	0	4.69e-05	3.12e-05	9.25e-05	0.000131	0.000556	3.19e-05	0.00104359	0.000684	0	0	0	0	0	0	0	0	0	0	0.000241	0.000316	5.93e-05	6.2e-05	0.000494	0.000531	0.00260505	0.000448	0.000232	0.000257	0.000101	8.82e-05	0.000291
218	1	203	1	0	pos_1613	pos	1613	2.2	326.124	[M+H]+	NA	0.013	46.35	isa3-pos-3	326.1239:6220 327.12725:988 328.13061:448	109.09944:683 119.0365:2341 121.0516:1713 136.06195:131623 137.065:8379 148.04399:720 164.07155:5046 165.08017:619 177.05231:507 191.0701:706	Unknown	0	0.000372	6.89e-05	0.000119	0.000267	0.0003	0.000339	0.000234	0.000233	0.00261783	0.00192911	0.00359325	0.00214671	0.000757	0	0.000359	0.000199	0.000325	7.36e-05	0.000289	0.000293	0.000313	0.000416	0.000245	0.000741	0.00027	0.000286	0.00036	0.000381	0.000236	0.000205	0.000201
219	1	204	1	0	pos_1615	pos	1615	3.009	326.207	[M+H]+	NA	0.038	165.94	isa9-pos-1	326.20743:9521 327.21078:1979 328.21414:376	108.05521:662 116.0705:1273 118.06558:19 120.07908:196 126.01073:701 133.08545:486 139.91364:356 146.02196:572 146.06038:712 147.06052:722 150.05742:486 176.04575:13116 177.05179:1175 208.07179:17369 209.07491:1759 213.12535:1193 215.1393:747 242.04446:847	Unknown	0	0.000304	0.000287	0.000464	0.00011	0.000102	8.89e-05	0.000228	0.000151	0.000195	4.62e-05	2.99e-05	3.96e-05	4.4e-05	3.1e-05	6.24e-05	7.92e-05	5.99e-05	3.43e-05	0.000138	0.000294	0.000123	5.61e-05	0.000239	0.000324	0.000318	0.000264	0.000134	0.00014	0.000464	0.000516	0.000146
220	2	205	2	0.00569371	pos_1373	pos	1373	4.394	305.15	[M+H]+	adduct linked to 1619_[M+Na]+	0.525	87.2	isa2-pos-1	305.14935:8048 306.1527:1753 307.15606:573	101.02955:301 104.04976:7584 104.1022:536 105.03452:1909 107.06886:1308 108.04938:785 108.07729:623 117.05821:712 119.08205:880 120.07705:1697 121.05128:737 122.06233:1913 128.00793:561 130.06511:6603 131.07253:475 135.06375:315 136.07433:9841 138.05779:554 146.05969:1596 152.06938:873 156.05307:873 159.03006:905 164.07053:15941 165.07391:13 172.04062:3834 175.03874:710 175.0782:682 179.10295:96 …	Unknown	0	0.0017637	0.00213296	0.00366077	0.00469981	0.0069819	0.00867229	0.00305698	0.00666449	0.00239226	0.00121648	0.00205246	0.00112695	0.000503	0.00374406	0.0042698	0.00872098	0.00541202	0.00416664	0.0028635	0.00421606	0.00849087	0.00832768	0.00288738	0.0175366	0.0119826	0.00490948	0.00162512	0.00170908	0.00726074	0.00497783	0.0142726
220	2	205	2	0.00569371	pos_1619	pos	1619	4.392	327.132	[M+Na]+	adduct linked to 1373_[M+H]+	0.038	48.83	isa7-pos-1	327.13455:5131 328.1379:1734 329.14126:788	104.04981:8786 105.0346:6243 108.0472:1906 113.0203:575 114.05415:516 115.08629:638 117.05753:2790 119.08025:709 120.04451:1267 120.07729:2192 122.061:3166 124.07614:1228 125.02283:715 126.04944:2097 128.06555:735 129.01884:784 129.10065:584 132.04518:194 135.0638:1396 136.07536:20548 136.17204:543 138.05489:562 140.07065:2785 146.05875:1338 149.09099:884 152.07019:1823 155.03641:332 156.04713:12…	Unknown	0	0.000577	0.000422	0.000964	0.000793	0.000735	0.00121415	0.000632	0.00135205	0.000882	0.000514	0.00068	0.000437	0.000403	0.000765	0.000948	0.00145318	0.0011665	0.000683	0.000263	0.000364	0.00121927	0.0011609	0.00021	0.00318137	0.00216658	0.000969	0.000466	0.000796	0.000261	0.000999	0.00251077
221	2	206	2	0	pos_1622	pos	1622	14.05	327.23	[M+H]+	NA	0.25	55.18	isa1-pos-2	327.23206:6633 328.23541:1972 329.23877:567	104.10689:2150 105.06982:638 105.11024:344 119.0853:502 120.04433:10000 121.05154:995 121.09737:265 130.06572:3078 133.09642:447 137.05995:696 146.02538:3035 158.06126:6630 159.06831:401 161.09738:547 167.10619:235 186.05545:11907 187.05711:1693 231.09427:849 232.09947:664 233.13472:673 249.07033:1491 258.11459:183 259.0885:1623 261.10361:1218 262.08484:324 277.09991:880 305.09354:851 307.11227:8	Unknown	0.115315	0.00288737	0.00383365	0.00424142	0.00254598	0.00253521	0.00206018	0.00230352	0.00219331	0.00302331	0.00267009	0.0025098	0.00247081	0.00339959	0.00266078	0.0028462	0.00275884	0.00323645	0.00265641	0.00233001	0.00211143	0.00225524	0.00169496	0.00237892	0.00230649	0.00254637	0.00326151	0.00312261	0.00337315	0.00400008	0.00311882	0.0031182
221	2	206	2	0	pos_1367	pos	1367	14.034	305.093	[M+H]+	similar chromatogram in higher mz_1622	0.287	139.31	isa1-pos-2	305.09247:50894 306.09582:10721 307.09918:1531	104.1071:1908 105.06998:506 105.10937:314 119.0852:502 120.04459:9927 121.05114:882 130.06474:3086 133.09677:495 137.05914:696 146.0242:3036 158.06189:6611 159.0713:413 167.10481:156 186.05522:11916 187.06093:1693 231.09286:854 232.09813:664 233.10455:622 249.06654:1475 258.11041:180 259.08737:1597 261.1059:1218 277.09634:880 305.09668:851	Unknown	0	0.00079	0.0294158	0.0264733	3.94e-05	0	3.17e-05	0.00241525	0.000134	0	0	0	0	0	0	0	0	0	0	0.000153	0.00359283	3e-05	0.000215	0.00159724	0.0042533	0.00123961	0.00156197	0.00164919	0.00846573	0.00119814	0.00892044	0.00182912
222	1	208	1	0	pos_1628	pos	1628	3.807	328.102	[M+H]+	NA	0.05	46.39	isa8-pos-1	328.10297:6177 329.10632:1846 330.10968:535	101.02299:986 102.03927:2083 103.05354:10456 104.05025:5275 105.03508:3791 105.06815:1556 106.02852:2354 106.06463:4920 107.0636:938 109.05431:802 109.09912:695 110.06441:847 112.0798:861 113.02477:1061 114.05598:2399 114.09586:807 115.0426:1473 116.06412:1942 117.05707:1061 118.06563:1045 119.04645:1477 120.04466:14397 120.07758:5476 121.05128:8900 122.06205:1080 122.09215:745 123.08071:625 124.…	Unknown	0	0.000298	0.000284	0.0028632	0	6.41e-05	4.91e-05	0.000324	0.000177	0	0	0	0	0	0	0	0	0	0	0.000457	8.96e-05	6.03e-05	0	0.000147	0.000919	0.00254067	5.06e-05	8.16e-05	0.000628	0.00359349	0.00501776	0.00102643
223	1	209	1	0	pos_1633	pos	1633	8.462	328.248	[M+H]+	NA	0.013	205.9	isa14-pos-9	328.24768:29717 329.25103:6443 330.25439:1230	105.07002:2067 106.06719:857 107.08485:5116 107.96657:1941 108.08577:531 109.06699:814 109.10043:1882 110.06998:718 111.04714:575 111.08384:559 117.07105:787 119.08432:1495 120.08363:902 121.05164:9301 121.0965:2121 122.0622:748 122.0956:889 123.08376:1042 123.11369:915 123.93961:1837 125.09695:3424 131.0849:872 133.09615:1790 134.09738:514 135.08031:1251 135.11279:1205 136.06268:1508 137.06053:5…	Unknown	0	0.000252	0.000647	0.000598	0.000626	0.000124	4.66e-05	0.000641	0.000185	0.00142042	0.000558	0.000798	0.000769	0.000609	0.000324	0.000432	0.00072	3.76e-05	0.00016	0.000382	0.000694	0.0006	0.000399	0.000766	0.000793	0.00302373	0.000901	0.000849	0.000676	0.00036	0.000228	3.82e-05
224	1	210	1	0	pos_1634	pos	1634	8.872	328.248	[M+H]+	NA	0.013	182.71	isa14-pos-9	328.24823:27822 329.25158:7351 330.25494:899	101.06139:520 105.06989:3572 107.08531:4520 107.96716:1959 109.06701:765 109.10001:1841 110.06543:528 111.04644:574 111.0789:1078 113.05965:532 117.0688:1192 119.0846:2505 120.0854:629 121.05158:9096 121.09389:2339 122.05933:1092 122.09958:724 123.04517:507 123.08009:1385 123.11443:797 123.94052:1859 125.09528:1625 128.95386:560 129.07234:618 131.08533:1271 132.04449:650 132.08017:504 133.10023:2…	Unknown	0	0.000593	0.000677	0.000614	0.000696	0.000461	0.000268	0.000949	0.000538952	0.000268	0.000465	0.000696	0.000627	0.000213	0.000405	0.000379	0.000888	0.000239	0.000162	0.000808	0.000662	0.00132741	0.000451	0.00122742	0.000835	0.00192208	0.000776	0.00110547	0.00131856	0.0007	0.000266	0.000109
225	1	211	1	0	pos_1636	pos	1636	15.883	328.285	[M+H]+	NA	0.637	53.12	isa1-pos-1	328.28497:14621 329.28832:3394 330.29168:668	101.07107:896 104.10762:4996 105.06889:1819 105.1059:547 106.06896:860 107.08482:3151 107.96728:1746 108.08414:668 109.06686:1677 109.10067:4068 110.06503:559 111.04541:528 111.08023:792 111.11372:573 115.09072:652 117.07819:787 119.08421:2681 120.08519:854 121.05108:10400 121.09784:3679 122.05404:880 122.09557:1501 123.07922:1361 123.11495:1171 123.94072:1012 125.0959:974 129.01833:1414 129.0653…	Unknown	0.0952742	0.00846708	0.00618736	0.0090783	0.00367517	0.00327661	0.00310278	0.00833736	0.00467594	0.000525	0.00105457	0.00171629	0.00117216	0.000942	0.00155534	0.00183263	0.00294537	0.00242313	0.00250127	0.00327494	0.00320145	0.0031955	0.00169917	0.00424269	0.00508121	0.00528927	0.0033558	0.00328661	0.00401553	0.00540161	0.00330961	0.00249432
226	1	212	1	0	pos_1639	pos	1639	8.373	329.09	[M+H]+	NA	0.025	84.15	isa10-pos-4	329.08887:6411 330.09222:1371 331.09558:0	105.07035:284 121.09502:227 158.06003:8301 159.06514:1146 163.11099:893 165.0916:1319 173.11044:289 186.05762:818 191.10368:718 201.10268:726 209.10489:516 233.10518:538 234.09581:452 261.10352:2584 262.1033:616 263.12619:2352 271.08481:1113 272.08667:535 289.09698:3002 290.09805:749 329.10025:435	Unknown	0	6.71e-05	0.000201	0.000948	0.000105	0.00092	0.000303	0.00139597	0.000622	0	0	0	0	0	0	0	0	0	0	0.000896	0.000357	0.000497	6.25e-05	0.00079	0.00174846	0.000369	0.000415	0.00229278	0.00237458	0.00227276	0.0010215	0.00136567
227	1	213	1	0	pos_1640	pos	1640	7.937	329.113	[M+H]+	ion correlated with 1907; adduct linked to 1907_[M+Na]+	0.025	27.41	isa9-pos-1	329.11282:8108 330.11617:1400 331.11953:480	105.06809:1357 106.0658:1371 107.08179:1640 107.96626:1670 109.06474:846 109.09859:1632 115.06561:530 116.05975:605 118.06622:545 119.03569:1039 119.08425:1205 120.04449:9865 121.05101:9601 121.0966:2262 122.05644:1172 122.09486:750 123.0794:848 123.1139:572 123.94076:2281 126.01073:955 127.04002:553 127.07216:562 128.00841:584 128.95175:611 130.06677:842 131.08057:512 132.04529:3433 133.05034:10…	Unknown	0	3.13e-05	7.47e-05	0.000134	4.99e-05	6.46e-05	4.65e-05	4.66e-05	4.71e-05	0	0	0	0	3.69e-05	0	0	0	0	0	0	0.000117	3.86e-05	0	0	5.77e-05	0.000297	8.77e-05	6.33e-05	0	0.00012	0.000118	0
228	1	214	1	0	pos_1645	pos	1645	1.65	329.157	[M+H]+	NA	0.062	46.5	isa4-pos-1	329.15701:7365 330.16036:0 331.16372:0	100.95641:1008 101.9541:540 104.10675:997 106.06409:790 107.96704:1051 108.08048:5139 109.05154:1937 109.09713:736 110.03661:933 110.0629:875 112.07619:603 112.92115:650 116.07243:500 116.94861:905 119.03609:970 121.05106:7895 122.05727:1115 122.0941:694 123.06761:2494 123.94173:906 124.04031:727 124.07353:528 127.07352:1934 131.1288:535 132.0858:719 134.06068:1392 135.0452:525 136.07028:1913 138…	Unknown	0	0.000135	3.65e-05	0.000159	0.000883	0.000832	0.00163674	0.000891	0.00138273	0.00145814	0.00158073	0.00177065	0.00151693	0.000421	0.0042973	0.00339551	0.00242259	0.0030719	0.00164716	0.00111464	0.000973	0.00107257	0.00410849	0.000817	0.00115153	0.003423	0.00079	0.000976	0.000342	5.44e-05	0.0019072	0.00144789
229	1	215	1	0	pos_1648	pos	1648	3.526	330.083	[M+H]+	NA	0.013	124.61	isa10-pos-2	330.08322:8000 331.08657:1419 332.08993:0	103.05297:1010 104.05128:3879 105.03379:2265 106.0307:2024 109.0294:2359 109.06108:583 109.10094:3607 110.1029:860 116.05499:2258 117.06037:210 120.04519:1829 120.07977:969 121.05582:985 121.09824:252 122.06048:1030 123.07745:333 124.04024:4548 126.05614:707 127.03899:2881 129.05568:571 132.04565:3678 133.05315:14574 134.06012:15879 135.07025:1323 136.05736:557 137.09589:4824 139.07837:550 140.07…	Unknown	0	4.8e-05	0	4.36e-05	0.00123402	5.6e-05	0.00033	0.000183	0.000852	0	0	0	3.3e-05	3.15e-05	0.000507	8.93e-05	0.000323	0.000158	0.000282	0.00248177	0.000109	0.000186	0.000444	0.000645	0.000796	0.000358	0.00258563	0.000977	0.00139805	0.000297	0.000899	0
230	1	216	1	0	pos_1650	pos	1650	1.85	330.118	[M+H]+	NA	0.913	169.47	isa1-pos-1	330.11737:9060 331.12072:2240 332.12408:2669	109.04102:590 116.06773:503 117.05716:158 118.06372:412 146.05992:7 150.0567:8550 151.0582:927 162.05568:2181 166.07526:1345 168.06419:523 179.03375:48 180.08771:757 185.04282:173 229.05756:452	Unknown	0	0.00524682	0.00781004	0.00921271	0.0144423	0.018718	0.0218927	0.00976139	0.0184107	0.00550492	0.0048772	0.00305167	0.00320979	0.00536214	0.00759824	0.010456	0.0152512	0.0229014	0.0107222	0.0219589	0.0145383	0.0157018	0.01714	0.016454	0.0128671	0.00567279	0.0157315	0.0203886	0.00911472	0.0157264	0.00941566	0.0162776
231	2	106	4	0	pos_1651	pos	1651	11.631	330.207	[M+H]+	ion correlated with 4463; ion correlated with 1153; ion correlated with 1335	0.025	119.9	isa9-pos-1	330.2074:14462 331.21075:3844 332.21411:377	101.07047:1940 105.06954:325 106.06782:217 107.04929:373 107.08237:596 115.05452:909 117.06983:7790 118.07215:37 119.04854:992 119.08536:5379 120.08665:381 124.07541:5978 128.10712:584 129.07016:3146 130.06802:235 131.08508:2553 133.09096:1605 136.07452:4084 143.08592:5944 144.08716:528 145.06381:4732 145.1006:14729 146.06456:204 146.10263:1701 147.07889:2019 147.11592:6705 148.11807:898 149.0236…	Unknown	0.078142	5.38e-05	5.38e-05	5.39e-05	0.000198	0.00044	0.00137211	0.000126	0.000528	0.00103596	0.00129166	0.00146792	0.00126842	0.000314	0.00100387	0.000323	0.000394	0.000614	0.000728	7.47e-05	6.18e-05	0.000286	0.000798	0.00024	0.000816	0.00190074	0.000178	4.6e-05	4.59e-05	6.6e-05	0.00081	0.000349
231	2	106	4	0	pos_1583	pos	1583	11.618	323.221	[M+H]+	NA	0.013	62.58	isa9-pos-4	323.22116:9631 324.22451:2620 325.22787:644	104.1074:1439 107.08499:51 109.1004:364 120.08412:565 133.09871:761 134.06026:504 137.09427:378 147.05995:842 147.11493:21 149.02301:5239 150.02716:598 151.11151:422 161.0741:1409 172.13986:26 184.07434:1562 217.13303:1910 272.09219:592 275.08087:259	Unknown	0.0814152	0.00107379	0.00144282	0.00195711	0.00143831	0.000703	0.000196	0.000265	0.000751	0.00078	0.000711	0.0011803	0.000771	0.000808	0.000818	0.00172958	0.000739	0.000835	0.000815	0.000368	0.000163	0.000269	0.000317	0.000193	0.00112176	0.000315	0.00282208	0.00180963	0.00243661	0.000215	0.000765	0.000101
232	1	217	1	0	pos_1652	pos	1652	17.024	330.3	[M+H]+	NA	0.013	47.78	isa14-pos-9	330.29974:7089 331.30309:2024 332.30645:334	101.06989:1399 104.10701:857 105.07021:3595 106.07963:1245 107.0848:3786 107.96756:1733 108.07746:720 109.06522:1871 109.10066:4802 111.00926:572 111.04035:501 111.07909:683 111.11626:940 113.05914:689 117.07663:988 119.08508:4742 120.08603:1093 121.05141:10741 121.09872:5184 122.05964:946 122.09699:1115 123.08089:1656 123.11477:1772 123.94231:1027 125.09474:1118 127.06782:503 129.01805:1781 129.…	Unknown	0.0606763	0.00156014	0.000811	0.000976	0.00104797	0.000972	0.000983	0.00209543	0.0012764	4.35e-05	9.04e-05	0.000676	0.000283	0.000229	0.00018	0.000428	0.00117476	0.000703	0.0006	0.000744	0.00066	0.00071	0.000755	0.00120216	0.000853	0.000917	0.00135065	0.000665	0.00105141	0.00150286	0.000654	0.00151299
233	1	218	1	0	pos_1653	pos	1653	20.677	330.337	[M+H]+	NA	0.463	275.72	isa2-pos-2	330.33612:19940 331.33947:4197 332.34283:469	101.07027:4581 102.09209:911 105.06967:3219 106.08308:2345 107.0848:5064 107.96606:829 108.08284:671 109.06462:1000 109.10069:5088 110.06123:698 110.10385:561 111.0444:907 111.07848:1180 111.11501:741 113.09402:507 117.07326:812 119.08414:4304 120.08685:941 121.05148:10317 121.09836:6178 122.05663:1043 122.09796:2071 123.08:1265 123.11569:2567 125.09653:825 129.01936:502 129.06677:518 131.08379:2…	Unknown	0.0628895	0.0137481	0.0127485	0.0125336	0.01307	0.0115108	0.0144481	0.0109823	0.0141439	0.0154464	0.0112072	0.0136347	0.0150488	0.0154348	0.0131699	0.0122647	0.0126114	0.0118651	0.0143778	0.0123588	0.0164158	0.015053	0.0126766	0.011176	0.0157405	0.0141926	0.00990845	0.0155255	0.0172531	0.0119894	0.0147862	0.012113
234	1	219	1	0	pos_1659	pos	1659	5.208	331.165	[M+H]+	NA	0.125	51.08	isa2-pos-1	331.16498:8251 332.16833:2444 333.17169:0	101.04063:747 102.03477:2808 103.05312:499 104.04953:5793 105.03398:6661 105.06803:2573 106.06519:6162 107.0817:1507 108.057:567 108.08206:403 109.02887:732 109.10076:644 112.07561:962 113.02354:569 114.10241:23 115.05409:818 116.05112:3223 117.0588:2536 118.0641:1534 119.04667:4501 119.08141:827 120.04463:2437 120.07965:1469 121.09738:1717 123.11451:627 125.08402:716 126.01096:67 127.03937:1718 …	Unknown	0	0.00154399	0.00176842	0.00154879	0.00481862	0.0123314	0.0110481	0.00437812	0.00768525	0.00405062	0.00522668	0.00187274	0.00660235	0.00451377	0.00598294	0.00199538	0.00255917	0.00497676	0.00665701	0.00633459	0.00644834	0.00538104	0.00811561	0.00466921	0.00513368	0.00469733	0.00700736	0.00350359	0.00218108	0.00102908	0.0150831	0.00508629
235	1	220	1	0	pos_166	pos	166	2.578	146.061	[M+H]+	NA	0.05	244.91	isa8-pos-2	146.06003:34788 147.06338:4664 148.06674:1105	100.08519:762 100.95766:574 101.0366:1079 102.036:1004 102.96416:600 103.04789:724 105.03286:557 105.06615:597 106.06573:676 107.06583:885 107.96793:817 108.05579:10045 109.05676:1326 109.0976:601 110.05465:1645 112.07648:1133 112.92146:752 113.02221:630 116.06121:964 116.9479:592 117.05666:6409 118.06444:7636 119.05042:2351 120.04404:1170 120.07716:1069 121.05157:7401 122.0599:1233 122.09145:798…	Unknown	0	0.00635391	0.0137287	0.0129175	0.000471	0.000806	0.000476	0.00130163	0.000797	0.000886	0.000675	0.00168534	0.000972	0.00106995	3.62e-05	0.000107	6.4e-05	5.61e-05	3.04e-05	0.000793	0.00159419	0.00291323	0.00140019	0.00162644	0.00403141	0.0020659	0.00138771	0.00234104	0.000844	0.0188517	0.0202593	0.0249863
236	1	221	1	0	pos_1662	pos	1662	6.242	331.173	[M+H]+	NA	0.025	59.29	isa2-pos-3	331.17175:6134 332.1751:1418 333.17846:0	109.06492:813 114.10191:649 121.0519:355 121.09826:822 123.0807:561 123.9399:175 129.02989:390 130.02826:5 132.0531:816 137.09424:1719 139.91336:196 147.11409:804 149.02309:525 149.09489:1046 149.13086:977 151.03503:122 151.10989:1915 159.07468:55 165.127:8490 166.12939:1007 173.13237:227 174.08888:225 176.09697:39 177.10999:532 191.14278:1255 194.06096:203 198.05713:1463 209.15321:6249 210.06409…	Unknown	0	0.00118105	0.000778	0.000922	0.00134956	0.00279319	0.00358437	0.00154576	0.00195806	0.000634	0.00126417	0.001063	0.000853	0.00150835	0.00214111	0.00145746	0.00326146	0.0051093	0.00100531	0.00268828	0.00136157	0.00104564	0.00196189	0.00141732	0.000577	0.0006	0.00129444	0.0022032	0.000942	0.0016762	0.00357362	0.0035897
237	1	222	1	0	pos_1663	pos	1663	12.936	331.285	[M+H]+	ion correlated with 3706	0.013	32.35	isa14-pos-3	331.28516:8383 332.28851:1874 333.29187:358	101.06123:620 103.05225:816 104.10757:2736 105.0323:526 105.06915:2939 106.06802:1190 107.0844:3958 107.9687:644 108.0818:595 109.03008:645 109.06431:1847 109.10056:4211 110.06435:696 110.09966:545 111.04403:1096 111.07947:1118 111.11623:741 116.07072:822 117.06281:2077 119.08537:22076 119.17307:629 120.04221:501 120.08518:3973 121.05226:9027 121.09887:4171 122.05929:832 122.09592:1242 123.07935:…	Unknown	0.0530454	0.000396	0.000332	0.000503	0.000106	0.000233	5.12e-05	0.000602	9.21e-05	0.000164	6.67e-05	6.11e-05	8.79e-05	0.000125	0.00015	0.000106	0.00027	0	6.08e-05	0.000175	0.00012	0.000128	4.01e-05	0.00036	0.000359	0.000279	0.000341	0.000173	0.000432	0.000163	0.000337	7.93e-05
238	1	224	1	0	pos_1665	pos	1665	20.604	331.341	[M+H]+	NA	0.025	174.78	qc-pos-2	331.3399:14241 332.34325:1599 333.34661:0	101.0711:403 102.09164:1252 106.08601:4895 121.0516:537 151.0773:81 167.09993:246 171.13673:151 199.1664:404 221.15128:7 234.15956:65 286.31021:86 304.26117:998 308.28809:213 312.32632:1551 313.32529:713 325.11514:110 330.33719:17945 331.33926:3809 332.34326:697	Unknown	0	0.00305253	0.0027769	0.00266657	0.00251053	0.00234301	0.00316261	0.00211375	0.00312196	0.00335015	0.00236344	0.00288462	0.00323992	0.00327419	0.00282536	0.00258984	0.00275242	0.00266174	0.00298834	0.00274345	0.00359633	0.00319742	0.00275882	0.00240652	0.003312	0.00297585	0.0023178	0.00322965	0.00337921	0.00255019	0.00316207	0.00259635
239	1	225	1	0	pos_1670	pos	1670	13.236	332.103	[M+H]+	NA	0.025	47.24	isa7-pos-5	332.10257:7073 333.10592:1628 334.10928:445	104.10692:4681 105.03298:1207 105.06847:1862 106.06541:658 107.08328:2433 107.96729:1672 109.06588:1095 109.10124:2181 111.07835:674 114.10175:702 119.03873:731 119.08549:5103 120.04535:1308 120.08624:1039 121.05087:9933 121.09513:2628 122.08626:1077 123.07993:1011 123.11478:1196 123.94213:834 125.05744:525 125.09487:503 130.06287:745 131.0835:944 131.12584:710 133.09254:2646 134.0954:585 135.108…	Unknown	0	0.000153	0	0.00135633	0	3.75e-05	0	0.000274	4.81e-05	0	0	3.1e-05	0	0	0	0	0	0	0	0	0	0	0	9.38e-05	0.000894	0.000144	0.000107	0.000298	0.00436118	0.000447	0.00018	0
240	1	226	1	0	pos_1673	pos	1673	9.564	332.139	[M+H]+	NA	0.038	24.84	isa13-pos-1	332.13934:5617 333.14269:1151 334.14605:209	104.10812:502 105.06916:1253 106.06593:594 107.08234:1433 107.9669:2975 109.06521:869 109.10174:2037 117.06904:819 119.08531:1296 120.04604:621 121.05189:9986 122.05665:1050 122.0947:1115 123.07978:855 123.1146:537 123.94002:2125 130.06592:1815 131.08081:872 132.04469:1682 133.09285:900 134.05957:715 134.09308:512 135.10594:876 136.06268:1264 138.05612:550 139.9155:1968 141.91162:527 145.09528:92…	Unknown	0	3.06e-05	0.000167	0.000145	0	3.48e-05	3.38e-05	4.27e-05	3.93e-05	0	3.15e-05	0	0	0	3.34e-05	2.95e-05	3.44e-05	3.67e-05	0	0	0	0	0	4.35e-05	5.66e-05	8.23e-05	6.65e-05	7.98e-05	0.000235	0.000147	3.57e-05	6.05e-05
241	1	228	1	0	pos_1677	pos	1677	1.687	333.104	[M+H]+	NA	0.025	66.85	isa4-pos-2	333.10211:5289 334.10546:0 335.10882:818	100.95807:810 103.05539:830 104.10732:1065 106.06108:801 107.07276:639 107.96571:636 108.08082:4007 109.05277:1102 110.03516:1510 110.06833:1577 112.07532:2221 112.91989:1203 116.07059:641 116.94755:865 119.03486:876 121.05079:8001 122.05885:1085 122.09373:749 123.0662:857 123.94025:786 124.07262:715 127.07223:1081 130.06625:4764 131.0687:701 134.06061:1333 135.03592:790 136.06662:1460 138.05545:…	Unknown	0	0	0	0.000263	0.000628	0.00154237	0.000971	0.000492	0.000602	0.000598	0.000631	8.05e-05	0.000369	0.00067	0.00109924	0.00307128	0.00318923	0.00240729	0.00155229	0.000885	0.000171	0.000117	0.000344	0.000424	0	0	0.00104381	0	0.000262	0.000552	0	0.00218164
242	2	229	2	0.00585062	pos_1678	pos	1678	2.47	333.116	[M+Na]+	adduct linked to 1630_[M+NH4]+	0.138	89.87	isa3-pos-1	333.11606:15535 334.11941:2288 335.12277:735	100.08864:1050 100.96269:752 107.05927:701 107.96633:1369 108.0556:24919 108.1397:736 109.05753:2717 110.04649:3883 111.04591:627 112.06653:614 112.91975:881 121.05134:7677 122.05946:537 123.94001:551 125.08241:12602 126.08228:1192 127.07253:1915 133.07237:509 136.06239:3127 137.08234:572 139.07343:2326 139.91492:1745 144.06238:551 146.05887:646 147.06416:1133 149.02403:1689 150.07747:833 151.074…	Unknown	0	0.000159	0.000599	0.00037	0.000152	3.44e-05	8.63e-05	0.00206098	0.000234	0.00911753	3.62e-05	0	0.00668289	0.0161302	0	0.000251	0	0.000108	0.00126088	0.000128	0.00205835	7.32e-05	3.46e-05	4.4e-05	0.00355273	4.92e-05	0.0132227	0.00211208	0.000339	0.00016	0	4.09e-05
242	2	229	2	0.00585062	pos_1630	pos	1630	2.455	328.16	[M+NH4]+	adduct linked to 1678_[M+Na]+	0.013	92.38	isa3-pos-5	328.16046:5994 329.16381:1069 330.16717:0	100.08598:643 100.96329:671 101.95117:513 104.10657:687 106.06691:537 107.0706:666 107.96616:1288 108.05576:12582 109.05812:1164 110.04984:1377 112.02176:557 112.06944:670 112.9202:838 116.06226:663 116.94804:722 117.05849:736 118.06503:1116 119.03649:752 120.07974:542 121.05109:7615 122.05498:666 122.09399:553 123.9407:1121 125.08173:6139 126.08114:534 127.07225:831 128.05345:994 136.06131:7461 …	Unknown	0	7.86e-05	0	0	0	3.9e-05	2.99e-05	0.000563	0	0.00304206	3.62e-05	0	0.00174319	0.00368006	0	4.12e-05	0	8.01e-05	0.000443	5.7e-05	0.000546	3.02e-05	4.15e-05	0	0.00113325	0	0.00332174	0.000495	0	0	0	3.16e-05
243	1	230	1	0	pos_1682	pos	1682	6.44	333.167	[M+H]+	NA	0.087	781.34	isa14-pos-3	333.16788:107615 334.17123:19201 335.17459:2673	105.06928:4497 106.06918:375 107.08478:2660 111.05583:1391 113.0704:968 119.08323:498 120.04501:676 121.05155:93 126.0639:615 130.06435:719 131.08148:512 132.04501:2544 133.10049:3139 134.05968:1105 146.06223:550 151.06398:373 161.09203:409 164.07513:732 193.05035:527 202.09779:1115 203.08073:527 230.09251:2045 232.10645:557 237.08424:582 242.09293:642 245.09242:6451 246.09857:871 257.10696:924 2…	Unknown	0	5.99e-05	0	0	0	0	0	0	0	0.000144	0	0.000162	0.000166	0.000225	6.35e-05	0	8.25e-05	0.000326	4.95e-05	0.000133	0.000306	0	0	0	0.00014	0	0	0	0.000163	0	0	0
244	2	792	8	0.00585062	pos_1684	pos	1684	9.261	333.203	[M+Na]+	adduct linked to 1632_[M+NH4]+	0.013	56.01	isa7-pos-2	333.20346:9707 334.20681:2352 335.21017:637	103.05407:660 105.06917:2864 106.06628:902 107.08408:2698 107.96556:1526 108.08031:688 109.06509:872 109.10037:3402 111.07875:680 114.10243:1062 115.05334:539 115.08493:640 117.06859:1464 118.06633:652 119.04322:782 119.0844:2153 120.04456:2631 120.08018:898 121.0513:8071 121.0938:2208 122.06084:1049 122.0966:595 123.07436:819 123.11445:1217 123.94111:1603 125.09062:699 129.06796:682 130.06564:21…	Unknown	0.0566372	0.000693	0.00154913	0.00133702	0.0013361	0.000596	0.00046	0.0013036	0.000767	0.00118377	0.000587	0.00194174	0.00126226	0.000484	0.000767	0.000848	0.000876	0.000496	0.000232	0.000866	0.000964	0.00162155	0.00100793	0.00118861	0.00192654	0.00572572	0.00119769	0.00180959	0.00127139	0.00057	0.000585	0.000305
244	2	792	8	0.00585062	pos_1632	pos	1632	9.261	328.248	[M+NH4]+	adduct linked to 1684_[M+Na]+	0.013	81.01	isa7-pos-2	328.24756:11925 329.25091:2533 330.25427:783	103.05407:660 105.06917:2864 106.06628:902 107.08408:2698 107.96556:1526 108.08031:688 109.06509:872 109.10037:3402 111.07875:680 114.10243:1062 115.05334:539 115.08493:640 117.06859:1464 118.06633:652 119.04322:782 119.0844:2153 120.04456:2631 120.08018:898 121.0513:8071 121.0938:2208 122.06084:1049 122.0966:595 123.07436:819 123.11445:1217 123.94111:1603 125.09062:699 129.06796:682 130.06564:21…	Unknown	0.0810691	0.000678	0.000903	0.00124054	0.00109053	0.000502	0.000372	0.00114414	0.000735	0.00119519	0.000532	0.00164089	0.00115948	0.000399	0.000687	0.000597	0.000744	0.000412	0.000325	0.000818	0.000841	0.00130307	0.00084	0.00110094	0.0015285	0.00703379	0.0012423	0.00179986	0.00220407	0.00095	0.00065	0.000239
245	3	231	3	0	pos_80	pos	80	9.073	130.065	[M+H]+	NA	0.038	38.29	isa5-pos-6	130.06468:6996 131.06803:921 132.07139:0	103.05385:1062 104.10661:689 105.06911:1585 106.06403:526 107.07617:1236 107.96657:2284 109.06591:1013 109.10058:1242 110.0693:567 111.04388:596 111.07725:543 117.06712:904 118.06616:610 119.08369:1447 120.04336:715 121.0518:10669 122.05923:1053 122.09424:879 123.07791:630 123.11794:616 123.93946:2417 128.05424:689 128.95172:607 129.06572:551 130.06485:5851 131.07953:801 132.04454:662 132.08266:5…	Unknown	0.0926867	0.000179	9.85e-05	5.24e-05	0.000213	0.000478	0.000301	0.0011458	0.000346	8.91e-05	7.71e-05	0.000456	0.000362	8.44e-05	5.04e-05	0.0013177	0.000361	0.000455	7.27e-05	0.000307	0.000677	0.000526	0.000129	0.00061	0.000578	0.000552	0.000411	0.00119088	0.000994	7.28e-05	0.000195	6.13e-05
245	3	231	3	0.00585062	pos_1685	pos	1685	9.068	333.204	[M+Na]+	adduct linked to 1635_[M+NH4]+	0.013	60.71	isa7-pos-2	333.20419:11554 334.20754:2968 335.2109:1046	101.05968:553 105.06926:3105 106.06628:1051 107.08396:2591 107.96667:1603 108.0807:543 109.06605:1225 109.10061:3076 111.04263:614 111.07834:611 114.05538:1037 114.10275:1451 115.05524:692 117.06539:1124 118.06953:512 119.04152:746 119.08459:2192 120.0437:1696 120.08268:840 121.05158:9350 121.09701:2110 122.08411:1082 123.10816:844 123.94022:1338 125.09357:603 128.0576:536 129.07164:1181 130.0291…	Unknown	0.0569666	0.000804	0.00101581	0.00124291	0.00132208	0.000511	0.000421	0.00102884	0.000769	0.00109741	0.000604	0.00177321	0.00108197	0.000561	0.000623	0.00061	0.000825	0.000308	0.000269	0.000965	0.000872	0.00155772	0.000909	0.00117669	0.00167767	0.00681511	0.00120217	0.00151029	0.00229632	0.000936	0.00054	0.000183
245	3	231	3	0.00585062	pos_1635	pos	1635	9.059	328.249	[M+NH4]+	adduct linked to 1685_[M+Na]+	0.025	90.37	isa7-pos-2	328.24866:21659 329.25201:5875 330.25537:1070	101.05968:553 105.06926:3105 106.06628:1051 107.08396:2591 107.96667:1603 108.0807:543 109.06605:1225 109.10061:3076 111.04263:614 111.07834:611 114.05538:1037 114.10275:1451 115.05524:692 117.06539:1124 118.06953:512 119.04152:746 119.08459:2192 120.0437:1696 120.08268:840 121.05158:9350 121.09701:2110 122.08411:1082 123.10816:844 123.94022:1338 125.09357:603 128.0576:536 129.07164:1181 130.0291…	Unknown	0	0.000922	0.00116687	0.00163584	0.00138725	0.000604	0.000501	0.0014522	0.000836	0.00148331	0.000829	0.00198156	0.00129827	0.000529	0.000808	0.000622	0.00114234	0.000393	0.000432	0.00105304	0.00124179	0.0017239	0.0009	0.00161825	0.00170166	0.0127751	0.0016398	0.00205635	0.002355	0.00120047	0.000782	0.000279
246	3	232	3	0	pos_3053	pos	3053	2.148	467.129	[M+H]+	ion correlated with 1687	0.013	79.94	isa12-pos-5	467.12921:8140 468.13256:1723 469.13592:341	100.03901:1868 103.05397:2027 104.05578:334 110.06194:532 112.04237:156 112.07802:1214 116.06997:1380 120.04485:1530 120.07957:2978 121.05219:164 130.06483:5753 131.06688:543 132.08154:856 133.08626:164 136.06187:1269 137.06412:178 138.05635:1125 144.07384:87 148.03973:9942 149.03934:558 158.07008:766 162.056:607 166.05083:537 166.07991:572 170.04884:279 174.05391:814 180.06425:1524 181.06723:656…	Unknown	0	0	8.7e-05	8.04e-05	3.41e-05	0.000122	0.000118	0.000133	0.000472	0	0	0	0	0	0	0	0	0	0	0.000127	0	3.32e-05	0	7.59e-05	0.000403	3.73e-05	0.000326	0.000442	0.000535	0.00139165	0.00028	0.00031
246	3	232	3	0	pos_1687	pos	1687	2.148	334.078	[M+H]+	ion correlated with 3053	0.013	13.7	isa12-pos-5	334.07764:6060 335.08099:0 336.08435:0	100.03901:1868 102.05214:43 103.05397:2004 104.05578:334 109.0479:499 110.06194:507 112.04237:193 112.07802:1134 116.06997:1374 120.04485:1487 120.07957:2940 121.05219:213 130.06483:5788 131.06688:522 132.08154:1159 133.08626:190 136.06187:1118 137.06412:212 138.05635:1216 143.05606:221 144.07384:140 148.03973:9536 149.03934:500 158.07008:701 162.056:373 166.05083:538 166.07991:540 170.04884:293 …	Unknown	0	4.01e-05	0.000149	0.000128	6.63e-05	0.000177	0.000182	0.000466	0.000667	0	0	0	0	0	0	0	0	0	0	0.000162	7.73e-05	5.28e-05	3.11e-05	0.000145	0.000424	7.86e-05	0.000472	0.000661	0.000924	0.00151734	0.000385	0.000301
246	3	232	3	0	pos_1629	pos	1629	2.135	328.139	[M+H]+	similar chromatogram in higher mz_3053; similar chromatogram in higher mz_1687	0.112	53	isa1-pos-3	328.13864:8368 329.14199:1816 330.14535:0	100.03823:566 100.95851:664 101.9539:535 102.05437:974 103.05421:5628 104.05534:1087 104.10287:624 106.05972:523 107.06641:545 107.96594:1144 109.04987:1250 110.06513:1210 112.07546:2729 112.89472:645 112.91866:687 114.05703:739 115.04012:1444 116.06915:2069 116.94861:741 117.05841:609 118.06338:888 119.03592:6958 120.04365:2242 120.08072:4395 121.05048:7496 122.06181:1421 122.08906:913 123.9413:…	Unknown	0	0.00243887	0.00143471	0.00488636	0.000454	0.000838	0.000695	0.00232888	0.00142558	0.000401	0.000351	0.000247	0.00016	0.000222	0.000228	0.000249	0.000636	0.000183	0.000215	0.000729	0.00222241	0.00100272	0	0.00230676	0.00132627	0.000907	0.000504	0.00243421	0.00299428	0.00454756	0.00128422	0.000132
247	1	233	1	0	pos_169	pos	169	2.463	146.061	[M+H]+	NA	0.25	190.66	isa1-pos-1	146.06021:14165 147.06356:2861 148.06692:0	100.95914:673 101.02514:591 103.05319:624 107.06545:667 107.96637:1543 108.05601:8195 109.05322:1255 110.04862:1370 111.05009:569 112.0752:2806 112.92096:516 113.07366:604 116.0593:1759 116.94698:705 117.0583:2939 118.06463:2753 119.0402:1205 120.04396:1902 120.07867:1290 121.05112:8349 122.06016:1042 122.09144:806 123.94137:951 125.08143:4150 126.08316:564 127.07255:806 130.06093:1509 132.04239:…	Unknown	0	0.0082028	0.0137287	0.0129175	0.00058	0.00073	0.000508	0.00130163	0.000103	0.000901	0.000675	0.00157342	0.00115561	0.00179989	0	5.52e-05	3.34e-05	0.000191	0	0.000793	0.00171188	0.00312743	0.00140019	0.00166259	0.00410125	0.0020659	0.00138771	0.00234104	0.000885	0.0188517	0.00423427	0.0249863
248	1	234	1	0	pos_1696	pos	1696	1.897	334.176	[M+H]+	NA	0.425	545.85	isa2-pos-1	334.17624:93561 335.17959:17900 336.18295:2388	114.12841:368 118.06448:503 120.08031:228 121.05153:1225 123.06644:1036 127.07219:186 130.08632:10594 130.11623:3785 131.09023:788 139.91466:1169 144.04446:140 146.05928:135 158.11688:458 160.03932:52042 161.04353:4600 165.08717:1757 166.07422:1498 168.06529:302 175.14445:12906 176.14789:879 180.08615:1584	Unknown	0	0	0	0	0.0546367	0.0196046	0.0346617	0.0365098	0.0296788	0	0	5.45e-05	0	0	0.00355798	0.0213494	0.0352225	0.0116561	0.00178737	0.0397617	0.0502813	0.0111912	0.00781536	0.0914269	0.0459115	0.0373257	0.0262825	0.0503112	0.0549101	3.97e-05	0	0
249	1	235	1	0	pos_1697	pos	1697	9.064	334.238	[M+H]+	NA	0.05	234.46	isa9-pos-1	334.23727:23229 335.24062:6336 336.24398:894	116.06963:1804 121.0515:92 121.09609:281 128.03281:554 149.024:546 201.10185:3352 202.10336:446 203.14212:1744 219.17398:19084 220.17708:3397 255.11421:549	Unknown	0	0	0	3.33e-05	0	0.000293	6.78e-05	0	3.43e-05	0	9.68e-05	2.94e-05	5.38e-05	0	0.000197	9.42e-05	0.000227	0.000347	0.000656	0.00177106	0	0	3.28e-05	0.000217	0	0	8.8e-05	0	0	5.82e-05	6.03e-05	8.32e-05
250	1	236	1	0	pos_1698	pos	1698	20.426	334.309	[M+H]+	NA	0.15	52.15	isa2-pos-4	334.31143:6783 335.31478:1731 336.31814:860	101.07053:3777 102.08528:790 105.06933:2288 106.07993:1932 107.08398:4348 107.96893:555 108.08427:510 109.06707:1434 109.10065:5780 110.10247:877 111.04561:834 111.07954:1048 111.11266:832 117.07135:651 119.08588:3897 120.0844:1053 121.05133:10387 121.09772:6438 122.05537:863 122.09788:1316 123.08143:1204 123.1166:2466 125.09544:700 129.01973:665 131.08463:1726 132.0919:775 133.09061:9364 134.097…	Unknown	0.222208	0.002602	0.000965	0.00166724	0.0011856	0.000807	0.000719	0.00399296	0.000907	0.000647	0.00171882	0.00327354	0.00137103	0.00115629	0.00053	0.00457839	0.00166467	0.00130509	0.000972	0.00162005	0.000907	0.00117008	0.0014603	0.00127843	0.00128531	0.000567	0.000895	0.00141066	0.00480771	0.00115886	0.00024	0.0012581
251	1	237	1	0	pos_170	pos	170	3.504	146.061	[M+H]+	NA	0.013	62.42	isa8-pos-1	146.06061:8267 147.06396:2931 148.06732:0	100.03981:840 101.06845:910 102.05312:2053 104.05103:541 105.03483:3493 106.06525:4031 107.06564:390 109.03453:1551 112.03946:543 113.02269:670 115.04473:76 116.05585:762 117.05769:618 118.06384:372 119.04902:1391 120.04456:10217 121.05056:597 123.04591:440 125.0235:519 127.03977:720 128.04524:925 129.02821:287 130.0519:8929 131.05807:742 132.04465:1518 132.07898:103 133.05196:5096 134.05995:1200…	Unknown	0	0.00143523	0.0014233	0.00322882	0.000705	0.00102595	0.000919	0.00141763	0.00140813	7.82e-05	9.54e-05	0.00014	7.94e-05	0.000229	0	0.000263	0.000198	6.33e-05	8.54e-05	0.0016987	0.00147622	0.00123097	0.000697	0.00140039	0.00162613	0.00225962	0.000971	0.00151356	0.00200983	0.00480941	0.00431902	0.0032389
252	1	238	1	0	pos_1701	pos	1701	10.326	335.103	[M+H]+	NA	0.087	82.27	isa1-pos-1	335.10327:11424 336.10662:2737 337.10998:713	109.10085:1735 151.08052:558 201.04486:565 262.07373:10500 263.08063:1960	Unknown	0	0.00661583	0.007195	0.00366935	8.15e-05	0.000212	0.00014	0.000612	0.000294	0	4.21e-05	0	3.24e-05	3.88e-05	0	0	0	3.03e-05	0	0.000263	0.000276	4.75e-05	8.95e-05	0.000508	0.00115781	0.00220148	0.000616	0.000561	0.00110289	0.000439	0.000316	3.39e-05
253	1	239	1	0	pos_1703	pos	1703	1.898	335.114	[M+H]+	NA	0.013	6.91	isa10-pos-2	335.11365:5871 336.117:1319 337.12036:881	100.03748:646 100.96399:945 101.05912:2636 103.05425:9822 104.06477:1225 105.06882:725 106.03289:688 106.06687:1347 107.04837:1628 107.0722:867 107.96621:797 108.04662:565 108.07855:673 109.04254:1284 110.06064:5326 111.05572:755 112.07555:11523 112.9224:780 113.02298:540 113.07542:874 116.06888:1918 116.94807:731 118.06487:806 119.04646:608 120.04325:1193 120.07999:9316 121.05203:8479 122.06096:…	Unknown	0	0.00037	0	0	5.44e-05	6.63e-05	0.000779	7.26e-05	0.000609	0.000824	0.00189147	0.000603	0.000771	0.000952	3.68e-05	0.000286	9.52e-05	0.000732	0.000278	0.000121	0	0.000244	0.000135	4.92e-05	7.41e-05	5.44e-05	6.13e-05	5.55e-05	6.02e-05	0.000177	0.000522	0.000822
254	1	240	1	0	pos_1704	pos	1704	4.748	335.124	[M+H]+	NA	0.025	33.89	isa11-pos-1	335.12326:6919 336.12661:1406 337.12997:0	103.05444:1210 105.06979:582 109.10046:159 114.10185:62 119.04702:93 119.08423:900 120.04434:353 123.11559:255 128.05345:1207 129.05956:843 131.05675:1175 131.12625:510 133.08063:209 138.09119:769 145.09579:291 147.05353:518 151.03915:631 153.06009:56 156.07626:391 160.05165:65 161.05998:191 163.0748:562 167.07338:923 173.07159:5203 174.06911:731 175.04056:1803 175.14194:602 176.04045:665 177.056…	Unknown	0	0.000123	8.77e-05	0	0.00061	0.00149881	0.000479	0.000184	0.00127341	0.00035	0.000208	0.000609	0.000245	0.000289	0	0.000265	0	0.000129	0.00175634	0.000614	0.00106102	0.000324	0.000424	0	0.000948	0.000766	0.00184401	0.000309	0	0.000421	0.000406	0.000639
255	1	241	1	0	pos_1705	pos	1705	2.108	335.135	[M+H]+	NA	0.038	10.04	isa12-pos-2	335.1355:6744 336.13885:1278 337.14221:447	100.03989:834 102.05458:313 103.0536:2988 104.0555:207 109.04309:1698 116.06976:575 120.0446:1160 120.08018:2825 121.05175:93 122.02533:405 123.94006:200 130.15863:23 131.06731:128 138.05737:1588 148.03975:15853 149.03645:713 158.11354:435 162.05611:2245 166.06497:736 178.04468:397 181.06213:1803 186.05719:17 190.05219:824	Unknown	0	0.00172766	0.00228738	0.00260377	0	3.61e-05	6.79e-05	0	0	6.08e-05	7.06e-05	3.94e-05	4.49e-05	0	7.21e-05	0	0	4.16e-05	3.25e-05	0	0	3.46e-05	0.000102	0	0	0	0	0	0	0.0029104	0.0022687	0.00110486
256	1	242	1	0	pos_1706	pos	1706	6.269	335.16	[M+H]+	NA	0.013	13.91	isa3-pos-5	335.16028:6547 336.16363:1892 337.16699:671	107.05016:1915 107.08349:806 109.02944:514 109.10016:351 112.07564:2422 115.05506:317 116.06741:188 117.06753:1180 119.0819:1401 121.09692:2118 122.07427:1581 123.08006:945 129.06657:279 131.08296:514 133.10033:6494 134.09804:512 135.04404:643 135.11261:100 137.05901:445 137.09393:2892 140.07085:2780 141.07365:320 146.06544:412 147.1107:182 149.02428:54 149.08691:490 149.13124:534 151.03888:520 1…	Unknown	0	4.14e-05	0.000579	0	0.000156	0.000481	0.000509	0.000422	0.000512	0.000404	0.000602	0.000457	0.000699	0.00401986	0.000131	0.000108	0.000143	6.8e-05	0.00021	0.00021	0.00032	0.000564	0.000676	0.000195	0.00108312	0.000408	0.000712	0.000314	0.00101082	5.11e-05	5.27e-05	0.000139
257	1	244	1	0	pos_1715	pos	1715	18.21	335.258	[M+H]+	NA	0.013	20.1	isa15-pos-4	335.2583:5857 336.26165:1550 337.26501:0	105.0694:537 107.08546:1497 109.10088:898 119.08506:955 121.09838:764 125.09415:415 145.10118:823 157.10152:687 159.11497:534 161.13199:513 165.09015:517 167.10747:1116 171.13574:1177 173.13049:440 184.07538:1680 221.14616:622 233.15466:622 255.2319:9622 256.23596:1545 299.25089:578 304.26352:7015 305.26404:1812 326.24365:502 335.25662:2665 336.26266:700	Unknown	0.0581708	0.000482	0.000643	0.00054	0.00036	0.000527	0.000418	0.000652	0.000383	0.000493	0.000399	0.00108494	0.000449	0.000347	0.00132095	0.00136743	0.00206802	0.00197852	0.00103654	0.000684	0.000588	0.000374	0.000679	0.00077	0.000367	0.000344	0.000698	0.000422	0.000421	0.000444	0.000707	0.00124134
258	1	245	1	0	pos_1725	pos	1725	2.194	336.16	[M+H]+	NA	0.013	21.5	isa14-pos-12	336.15973:6972 337.16308:1257 338.16644:541	109.04868:262 115.04008:1302 119.0351:7795 120.04221:483 130.06131:628 133.05783:543 136.0621:544324 136.15721:21416 137.064:34320 137.15814:930 138.05983:420 145.07239:434 148.03957:69 166.05014:372 178.07368:553 180.06525:317 230.1147:570 231.07501:236 233.13736:103 259.11777:310 260.11807:245 277.1286:298 278.13184:77 284.11273:0 285.11777:11	Unknown	0	0.000456	0.000822	0.000771	0.000327	0.000336	0.00046	0.000304	0.000405	0.000924	0.00159797	6.18e-05	0.00078	0.000284	0.00160908	0.000282	0.0012616	0.000318	0.000257	0.000338	0.000289	0.000185	0.000216	0.000391	0.000235	0.000208	0.000616	0.000312	0.000167	4.14e-05	0.000621	0.00122001
259	1	246	1	0	pos_1726	pos	1726	7.557	336.179	[M+H]+	NA	0.025	68.12	isa7-pos-3	336.1792:47630 337.18255:113842 338.18591:18047	104.05116:929 105.03424:861 105.06962:1125 114.10221:45 115.05531:3834 115.08755:462 116.05557:1018 117.05798:7685 118.06291:1205 121.09643:267 132.04533:533 132.07582:2025 137.09561:299 142.06947:449 145.05472:827 147.05133:4750 155.08321:224 158.06313:425 160.07458:1674 163.04001:739 165.0843:575 173.02689:1369 173.13132:1 183.08499:333 193.05125:506 201.10338:855 207.06544:4755 233.06761:497	Unknown	0	3.01e-05	7.85e-05	0.000376	0.000431	0.00142537	0.00242516	0.0087444	0.00275045	6.17e-05	4.78e-05	8.98e-05	7.76e-05	4.78e-05	0.00302752	6.16e-05	0.00185641	8.51e-05	0.00798718	0.00167848	0.00149719	0.0040234	0.00232341	0.0186524	0.029829	0.00998	0.0289314	0.0255224	0.0400952	5.07e-05	0.000101	7.29e-05
260	1	247	1	0	pos_1727	pos	1727	6.529	336.179	[M+H]+	NA	0.025	122.14	isa7-pos-1	336.17944:74080 337.18279:442838 338.18615:76338	100.08438:783 101.05553:1182 101.09074:573 102.03747:1540 103.05274:1972 104.05573:583 105.0326:1366 105.06915:3957 106.06538:1108 107.0509:1373 107.08401:3725 107.96786:725 108.0519:841 108.08173:794 109.02863:1077 109.06623:1627 109.10108:2319 110.0588:650 110.09976:606 111.04626:712 111.07992:792 112.0788:2991 114.10205:26873 114.19136:675 115.0517:1201 115.09125:3586 116.07374:821 117.06364:1…	Unknown	0	5.19e-05	3.13e-05	0.000368	0.000586	0.00188481	0.00321335	0.0109735	0.00409137	0.000143	7.04e-05	0.000114	3.45e-05	0.000106	0.0034489	0.000117	0.00220486	8.62e-05	0.00849888	0.00180467	0.00210349	0.00458443	0.00263376	0.0190505	0.0459362	0.0127687	0.0369401	0.0443391	0.0507837	9.57e-05	6.65e-05	4.39e-05
261	1	248	1	0	pos_1729	pos	1729	7.311	336.179	[M+H]+	NA	0.025	96.75	isa7-pos-1	336.17947:59062 337.18282:185564 338.18618:32047	102.03388:540 114.10194:520 116.05314:251 128.05695:273 129.06154:147 130.03183:976 132.04585:1985 133.09225:586 135.08154:264 137.06187:996 139.91548:308 144.04544:816 146.05948:1209 151.07585:982 154.06831:430 157.10777:65 158.06531:121 163.06186:1073 172.04044:1980 172.07454:5293 173.07866:408 175.14589:753 176.04224:166 177.0558:1346 184.07324:801 199.08887:462 204.07104:456 224.04259:1254 22…	Unknown	0	5.63e-05	8.67e-05	0.00024	0.000571	0.00165302	0.00290383	0.00954659	0.00378682	9.99e-05	4.84e-05	0.000181	5.77e-05	3.18e-05	0.00348984	5.46e-05	0.00202866	0.000163	0.00827924	0.0018981	0.00174717	0.00473062	0.00265373	0.0208558	0.036624	0.0111202	0.032849	0.0351789	0.0462089	9.49e-05	7.91e-05	4.01e-05
262	1	249	1	0	pos_1731	pos	1731	6.309	336.18	[M+H]+	NA	0.05	126.19	isa7-pos-1	336.17957:74749 337.18292:521664 338.18628:90500	121.0536:341 123.04604:810 126.01058:3186 128.02652:4628 130.02739:2182 130.11485:199 132.05191:237 137.05992:3262 138.062:50 139.9137:347 141.02086:747 146.06512:2040 148.08064:1866 149.08762:283 157.108:464 158.07277:1232 158.10724:216 159.0782:973 161.0898:705 163.10938:286 165.12675:524 168.07425:110 169.05145:439 172.06671:492 174.08975:5894 175.09517:60356 176.09784:6313 187.07497:36 189.12…	Unknown	0	3.11e-05	4.6e-05	0.00029	0.000751	0.00199069	0.00327007	0.0107349	0.00381903	7.34e-05	6.32e-05	0.000185	0.0002	5.01e-05	0.00311969	9.79e-05	0.00221679	0.00017	0.00766591	0.00183422	0.0019576	0.00462368	0.0026515	0.0181038	0.046351	0.0112423	0.0343074	0.0423468	0.0477875	8.9e-05	0.000105	3.63e-05
263	1	250	1	0	pos_1733	pos	1733	17.834	336.233	[M+H]+	NA	0.013	66.7	isa7-pos-2	336.23282:10787 337.23617:3287 338.23953:673	101.07082:1569 105.06999:4844 106.07513:1028 107.08482:2994 107.96741:1857 108.08298:599 109.06639:960 109.10098:4048 110.06311:526 111.04469:591 111.07846:737 111.11414:936 115.08887:727 117.07256:1028 119.04179:563 119.08601:3457 120.08473:1134 121.05148:10089 121.09804:4203 122.05481:965 122.09745:1592 123.0785:753 123.11618:1754 123.94148:817 125.09524:670 129.01791:706 131.08189:1798 132.093…	Unknown	0	3.34e-05	3.87e-05	7.91e-05	7.72e-05	0.000192	0.000135	5.12e-05	0.000111	4.28e-05	8.44e-05	3.36e-05	3.07e-05	4.95e-05	4.19e-05	3.15e-05	0	8.14e-05	3.41e-05	6.92e-05	0.00160787	0.00126258	3.31e-05	9.08e-05	0.00201833	0.00636246	0.00044	5.03e-05	5.78e-05	0.0001	0.000186	0.000118
264	1	251	1	0	pos_1734	pos	1734	15.525	336.289	[M+H]+	NA	0.175	39.23	isa1-pos-2	336.29071:5831 337.29406:1516 338.29742:395	104.10696:7262 111.00739:76 121.03285:1787 122.0371:208 129.01868:1038 135.11096:294 149.02377:45306 149.12444:44800 150.02689:8411 151.03011:686 184.07393:5769 185.08096:187 227.20039:143142 301.13974:1960	Unknown	0.0704153	0.00256759	0.00337027	0.00568944	0.000221	0.000209	4.77e-05	0.00145	0.00016	0.00112276	0.00107216	0.000298	0.000336	0.00138	0.0048361	0.00246604	0.00550836	0.0007	0.000658	0.000624	0.000613	0.000263	0.000101	0.00128877	0.000649	0.000588	0.000857	0.000477	0.000576	0.0015331	0.00329791	0.00137063
265	1	252	1	0	pos_1735	pos	1735	17.192	336.325	[M+H]+	NA	0.038	395.29	isa1-pos-1	336.32541:50504 337.32876:11946 338.33212:1810	100.07755:915 101.06963:1313 102.09088:570 104.10674:960 105.06973:2350 106.07689:1255 107.08344:4848 107.96587:1960 108.04901:539 108.08088:545 109.06493:1524 109.10075:6345 111.04444:718 111.0783:1509 111.11541:1389 113.0977:506 113.13114:543 114.09055:783 115.05764:830 115.0892:777 117.07951:941 119.08434:3855 120.04324:597 120.08524:576 121.05125:10755 121.09876:5738 122.05864:979 122.09747:1…	Unknown	1.62223	0.0292471	0.00294379	0.00902665	0.00519773	0.00349874	0.00493121	0.0109069	0.00423832	0.0069388	0.00516277	0.00957057	0.0119792	0.00628493	0.0197827	0.00859132	0.00622956	0.00670044	0.00492305	0.0108702	0.00459291	0.00484435	0.007857	0.00257912	0.00505335	0.00197529	0.00527865	0.00835078	0.0118333	0.00568674	0.00240057	0.00332434
266	1	253	1	0	pos_1736	pos	1736	22.371	336.327	[M+H]+	NA	0.938	206.1	isa1-pos-1	336.32614:30761 337.32949:7877 338.33285:2113	101.07112:10075 105.07008:4839 106.07226:1744 107.08484:7637 108.08591:1004 109.06449:1605 109.10078:9921 110.065:595 110.1041:1160 111.04478:1292 111.0786:1701 111.11588:2145 113.05947:682 113.09333:650 113.12872:533 115.0874:506 117.07545:837 119.08534:7406 120.08945:1824 121.0505:11298 121.09889:10888 121.16583:563 122.0546:999 122.09817:2912 123.0803:2991 123.11575:5275 124.08366:563 124.1165…	Unknown	1.68635	0.0178141	0.00613933	0.0113421	0.00924458	0.00473248	0.00441346	0.027711	0.00582508	0.00424068	0.0107424	0.0242418	0.00997828	0.00764467	0.00402216	0.0333384	0.0100549	0.00800223	0.00622795	0.0102124	0.00597956	0.00732234	0.00940396	0.0078538	0.00802387	0.00348879	0.00514233	0.00849036	0.0354294	0.0075816	0.00136007	0.0082293
267	1	254	1	0	pos_1739	pos	1739	12.914	337.118	[M+H]+	NA	0.038	33.85	isa12-pos-1	337.11896:5938 338.12231:998 339.12567:0	104.1068:2640 105.10864:228 107.08421:1255 109.10034:1184 111.04299:363 119.08554:8267 119.17426:164 120.08621:1545 121.09758:1368 123.11585:505 131.0845:650 132.08289:531 133.09709:445 135.10895:1155 145.1006:556 146.02304:1368 146.05771:185 147.11511:579 149.12975:683 158.06131:234 159.11267:454 160.07614:2378 161.13065:627 166.08667:594 173.12737:449 184.07365:5173 185.07851:470 243.21007:912 …	Unknown	0	0.00198451	0.000751	0.000998	0.000307	0.000896	0.000696	0.000512	0.00154013	4.08e-05	0	0	3.85e-05	9.89e-05	0	0	0	0	0	0.00028	0.000172	0.000365	0.000109	0	0.00123224	0.00254506	0.000116636	0.000169	0.000822	0.00102041	0.000263	0.000103
268	1	255	1	0	pos_1740	pos	1740	7.647	337.119	[M+H]+	NA	0.038	38.73	isa1-pos-3	337.11902:7565 338.12237:0 339.12573:1370	102.03362:1217 104.04958:2020 104.10708:1075 105.0348:2908 105.06356:577 106.06533:8390 111.04675:113 116.04953:3720 117.05764:489 119.03671:102740 120.04166:210 122.09405:948 123.04456:553 127.04128:437 130.03064:1123 132.04445:12300 133.0547:3725 146.02466:3656 146.05853:3105 147.06003:2004 149.07146:1698 160.07585:2945 161.07167:3315 162.05658:501 170.06339:17 171.09276:609 172.03751:235 172.0…	Unknown	0	0.00310519	0.00212446	0.0044171	4.28e-05	0.000197	0	0.000944	0.000194	0.000109	3.32e-05	0	0	0.000431	0	0.00151154	0.000133	0.000189	0.000234	0.000204	0	0	0	0	0	0.0013097	0	0	0	0.00234426	0.00110926	0.000169
269	4	256	4	0.0126004	pos_1534	pos	1534	11.415	320.095	[M+H]+	ion correlated with 1913; ion correlated with 2000; ion correlated with 1743; ion correlated with 1807; adduct linked to 1743_[M+NH4]+; adduct linked to 1807_[M+Na]+; adduct linked to 2000_[M+K]+	0.013	44.5	isa3-pos-5	320.09509:10414 321.09844:1934 322.1018:755	112.02149:53687 113.02402:3470 114.01734:2140 121.09277:1 148.05551:646 160.05377:533 163.0764:3115 164.02907:567 164.07672:521 176.04814:674 179.01543:666 180.02528:784 191.0706:21918 192.07462:2598 194.03905:1164 195.0508:657 196.05792:610 201.09013:519 208.02052:983 223.04189:6986 224.04504:987 228.08301:712	Unknown	0	0	0	3.15e-05	0	0	0	0	0	0.0029524	0	0	0	0.00639451	0	0	0	0	0	0	0	0	0	0	0	0	0	0	0	3.17e-05	3.83e-05	0
269	4	256	4	0.00367615	pos_2000	pos	2000	11.403	358.051	[M+K]+	ion correlated with 1913; ion correlated with 1743; ion correlated with 1807; ion correlated with 1534; adduct linked to 1534_[M+H]+	0.013	93.9	isa3-pos-5	358.0506:9835 359.05395:1914 360.05731:1357	112.0215:50290 113.02452:3168 114.0174:1898 121.0931:48 148.0549:610 160.05414:502 163.07571:2902 164.02849:567 164.07832:516 176.04677:646 179.01512:614 180.02161:784 191.07034:20598 192.07329:2403 194.04042:1069 195.05246:632 196.05983:610 201.09338:531 208.01895:881 223.04309:6650 224.04684:979 225.05341:451 228.08762:666 342.07352:789 343.12152:511	Unknown	0	0	0	0	0	0	0	0	0	0.00271244	0	0	0	0.00603883	0	0	0	0	0	0	0	0	0	0	0	0	0	0	0	0	0	0
269	4	256	4	0.00569371	pos_1807	pos	1807	11.414	342.077	[M+Na]+	ion correlated with 1913; ion correlated with 2000; ion correlated with 1743; ion correlated with 1534; adduct linked to 1534_[M+H]+	0.025	166.06	isa3-pos-1	342.07697:7854 343.08032:1652 344.08368:327	112.02135:21539 113.0236:1413 114.01838:1002 163.07715:971 191.0708:7875 192.07507:893 223.04311:2947 342.07404:412	Unknown	0	0	0	0	0	0	0	0	0	0.00460946	0	0	3.16e-05	0.0114096	0	0	0	0	0	0	0	0	0	0	0	0	0	0	0	0	0	0
269	4	256	4	0.00323056	pos_1743	pos	1743	11.408	337.122	[M+NH4]+	adduct linked to 1534_[M+H]+	0.025	1480.19	isa3-pos-1	337.12231:86818 338.12566:16854 339.12902:4749	112.02177:21467 113.02481:1359 114.01827:1000 163.07709:881 191.07071:6788 192.07545:773 223.04671:2947 342.07285:392	Unknown	0	3.59e-05	0	3.95e-05	0	6.48e-05	0	0	0	0.0509529	7.73e-05	0.000479	0.000569	0.138002	0	0	0	0	0	5.69e-05	0	0	0	0	0	6.23e-05	0	0	0	7.06e-05	3.85e-05	0
270	3	257	3	0	pos_413	pos	413	13.349	191.071	[M+H]+	ion correlated with 1744; ion correlated with 1537	0.025	173.76	isa3-pos-1	191.07062:43588 192.07397:4994 193.07733:671	102.04739:585 103.0546:923 105.0331:852 105.06894:738 112.02256:1924 118.04092:813 119.04808:2333 119.08376:847 120.05739:1194 123.94076:465 132.0573:2359 133.02791:1871 139.07603:536 147.05339:703 148.05208:3235 160.05272:1217 161.06104:551 163.07523:7690 164.07858:891 165.01929:620 167.0724:583 171.08179:513 174.06851:960 176.04849:1556 181.07883:619 185.08255:521 189.09074:788 191.07095:50519 …	Unknown	0	0	0	0	0	0	0	2.97e-05	3.3e-05	0.0255815	0	0.000263	0.000245	0.0118244	0	0	0	0	3.06e-05	0	0	3.05e-05	0	0	0	0	0	3.7e-05	0	0	0	0
270	3	257	3	0.00323056	pos_1537	pos	1537	13.349	320.096	[M+H]+	ion correlated with 1744; ion correlated with 413; adduct linked to 1744_[M+NH4]+	0.025	307	isa3-pos-1	320.09564:53277 321.09899:10032 322.10235:4013	102.04739:1155 103.0546:1863 105.0331:2539 105.06894:844 107.96735:1235 112.02256:3225 113.06027:480 117.03504:561 118.04092:1520 119.04808:4028 120.05739:2084 123.94076:1368 130.04231:430 131.05159:681 132.0573:4194 133.02791:3266 133.07994:179 139.07603:866 139.91454:1046 147.05339:867 148.05208:5486 149.05338:1186 151.077:1389 155.07651:428 158.07446:669 159.08728:454 160.05272:2299 161.06104:…	Unknown	0	0	0	0	0	0	0	0	0	0.0312677	3.05e-05	0.000332	0.000211	0.014342	0	0	0	0	0	0	0	0	0	0	0	0	0	0	0	0	0	0
270	3	257	3	0.00323056	pos_1744	pos	1744	13.348	337.123	[M+NH4]+	ion correlated with 1537; adduct linked to 1537_[M+H]+	0.013	1057.65	isa3-pos-1	337.12256:131920 338.12591:24346 339.12927:8978	102.04739:1159 103.0546:1868 105.0331:2544 105.06894:849 107.96735:1228 112.02256:3259 113.06027:479 117.03504:567 118.04092:1520 119.04808:4037 120.05739:2090 123.94076:1363 130.04231:430 131.05159:683 132.0573:4205 133.02791:3274 133.07994:190 139.07603:873 139.91454:1044 147.05339:869 148.05208:5503 149.05338:1191 151.077:1425 155.07651:426 158.07446:669 159.08728:458 160.05272:2307 161.06104:…	Unknown	0	0	3.98e-05	0	0	0	0	0	0	0.0774231	3.76e-05	0.000738	0.000465	0.0335485	0	0	0	0	0	0	0	0	0	0	0	3.63e-05	0	0	0	3.62e-05	0	0
271	4	258	4	0	pos_416	pos	416	13.497	191.071	[M+H]+	ion correlated with 1536; ion correlated with 1745	0.025	162.11	isa3-pos-1	191.07088:35371 192.07423:4452 193.07759:540	102.09116:2072 103.05412:629 105.03451:773 105.07024:509 106.08434:1182 112.02173:2849 117.03181:12 118.04384:507 119.0481:1632 120.05535:1017 132.05742:1501 133.02759:1138 133.08601:221 139.07661:577 147.05363:496 148.05315:2017 159.04279:501 160.05186:1325 161.05774:682 163.07544:8678 164.0787:1309 167.0789:608 174.06863:836 175.07542:583 176.0481:1489 183.0878:469 189.09413:735 191.07088:54944…	Unknown	0	0	0	0	0	0	0	0	0	0.0207592	3.41e-05	0.00028	0.000233	0.0134151	0	0	0	0	3.06e-05	0	0	3.05e-05	0	0	0	0	0	0	0	0	0	0
271	4	258	4	0	pos_2083	pos	2083	13.485	365.153	[M+H]+	ion correlated with 1915; ion correlated with 416; ion correlated with 1536; ion correlated with 1745	0.013	39.34	isa3-pos-1	365.15292:5244 366.15627:1207 367.15963:434	102.09145:846 103.05449:638 105.03319:546 105.06937:681 106.08515:789 112.02161:2620 117.02836:485 118.04159:435 119.04839:1632 120.05795:933 132.05681:1507 133.02881:1138 133.08546:335 139.07585:377 147.06264:200 148.05141:1945 151.07501:201 159.04494:525 160.05157:1422 161.05937:712 163.07579:8673 164.08028:1177 165.08484:59 174.06807:836 175.07632:583 176.04874:1560 183.08107:568 189.09227:705…	Unknown	0	0	0	0	0	3.65e-05	0	0	0	0.00307779	0	4.76e-05	4.35e-05	0.00273122	3.62e-05	0	0	0	0	0	0	0	0	0	0	0	0	0	3.28e-05	0	0	0
271	4	258	4	0.00323056	pos_1536	pos	1536	13.497	320.096	[M+H]+	ion correlated with 416; ion correlated with 1745; adduct linked to 1745_[M+NH4]+	0.025	289.57	isa3-pos-1	320.09561:47638 321.09896:9161 322.10232:3191	102.09116:822 103.05412:638 105.03451:533 105.07024:681 106.08434:752 112.02173:2565 117.03181:388 118.04384:471 119.0481:1632 120.05535:1062 132.05742:1507 133.02759:1138 133.08601:258 139.07661:424 147.05363:64 148.05315:1953 159.04279:525 160.05186:1422 161.05774:712 163.07544:8673 164.0787:1361 167.0789:530 174.06863:836 175.07542:583 176.0481:1560 183.0878:379 189.09413:713 191.07088:54815 1…	Unknown	0	0	0	0	0	0	0	0	0	0.0279583	3.05e-05	0.000337	0.00029	0.0179089	0	0	0	0	0	0	0	0	0	0	0	0	0	0	3.63e-05	0	0	0
271	4	258	4	0.00323056	pos_1745	pos	1745	13.497	337.123	[M+NH4]+	adduct linked to 1536_[M+H]+	0.025	1147.65	isa3-pos-1	337.12256:163129 338.12591:28736 339.12927:9941	102.09116:822 103.05412:638 105.03451:533 105.07024:681 106.08434:752 112.02173:2565 117.03181:388 118.04384:471 119.0481:1632 120.05535:1062 132.05742:1507 133.02759:1138 133.08601:258 139.07661:424 147.05363:64 148.05315:1953 159.04279:525 160.05186:1422 161.05774:712 163.07544:8673 164.0787:1361 167.0789:530 174.06863:836 175.07542:583 176.0481:1560 183.0878:379 189.09413:713 191.07088:54815 1…	Unknown	0	0.000205	3.98e-05	0.00012	0	0	0	7.87e-05	3.07e-05	0.0957397	0.00021	0.000983	0.000759	0.0607122	0	0	0	0	0	3.92e-05	0	0	0	0	0.000303	0.000554	5.29e-05	0	0.000164	3.18e-05	0	0
272	1	259	1	0	pos_1749	pos	1749	7.643	337.186	[M+H]+	NA	0.038	153.29	isa12-pos-2	337.18646:23902 338.18981:5037 339.19317:0	102.03453:1594 104.04925:3024 104.10621:639 105.03523:4735 106.06522:10897 107.96622:113 116.04945:4985 119.03678:133073 120.04221:13403 121.05183:2011 123.94054:268 127.0383:521 130.02887:1193 132.04588:2132 133.05257:4566 134.06015:2935 135.07907:604 139.91432:535 146.02399:2449 146.05812:3244 147.05832:2081 148.04547:976 149.07523:199 158.05991:337 160.07327:822 161.07343:723 162.05696:992 170…	Unknown	0	7.52e-05	0.000108	0.00044	0.00424179	0.0120169	0	0.0311893	0.0180531	0.000267	0.000201	0.000292	0.000316	8.36e-05	0	0.000127	0	0.000277	0	0.0101902	0.0109691	0.0223963	0	0	0	0.0313633	0	0	0	8.7e-05	7.52e-05	0.000149
273	1	260	1	0	pos_1751	pos	1751	6.099	337.187	[M+H]+	NA	0.225	345.03	isa2-pos-3	337.18719:99204 338.19054:18468 339.1939:2749	100.99873:1563 101.05901:1017 101.94912:509 102.0334:867 102.05253:594 103.05415:1099 105.0666:2177 106.06719:885 107.07921:2278 107.96889:635 108.07108:652 109.02734:1008 109.06429:1142 109.0995:1670 110.0658:609 111.04559:712 111.0764:799 112.07569:6120 113.0717:639 114.1021:6387 115.04989:814 115.09204:1149 116.0608:508 117.06921:827 119.04803:3688 119.08394:1951 120.04672:1296 120.07839:1220 …	Unknown	0	0.000128	5.71e-05	0.000629	0.0162204	0.0437349	0.0579737	0.118022	0.0825321	0.000528	0.000295	0.000487	0.000618	0.000261	0	0.000204	0.0454475	0.000773	0	0.0329553	0.0385459	0.0762883	0.0558081	0.189661	0.380198	0.137662	0.272598	0.252793	0.324794	0.000242	0.000144	0.000116
274	1	261	1	0	pos_1752	pos	1752	6.499	337.188	[M+H]+	NA	0.05	617.18	isa6-pos-5	337.18793:259616 338.19128:43794 339.19464:6198	100.08353:557 101.03536:697 101.05808:795 102.03419:1122 103.05292:1551 105.0265:525 105.06928:4142 106.06893:828 107.04999:1530 107.08437:3293 107.96646:500 108.07963:685 109.02838:1243 109.06415:1875 109.1005:2336 111.04436:911 111.07701:789 112.07615:5997 114.10227:13761 115.05233:1158 115.08825:2913 116.06966:972 117.06478:1057 118.05994:683 119.04841:9039 119.08228:3748 120.048:3412 121.0520…	Unknown	0.051996	0.000195	8e-05	0.000592	0.0131428	0.0374041	0	0.0984166	0.0660167	0.000434	0.000322	0.00044	0.000529	0.000252	0	0.00017	0	0.00061	0	0.0290349	0.0313635	0.0659592	0	0.156073	0	0	0.224407	0.210853	0.256277	0.000318	6.34e-05	0.000151
275	3	262	3	0	pos_1753	pos	1753	5.816	337.188	[M+H]+	NA	0.275	236.96	isa2-pos-2	337.18625:81274 338.1896:13594 339.19296:2527	102.03484:2461 103.05338:1978 104.05306:1040 105.06948:1159 107.08168:390 109.10048:1336 114.05445:535 116.06541:632 117.06242:828 118.05883:912 119.04305:2195 119.08275:1297 120.07976:563 121.05141:418 121.09727:768 123.11519:490 127.04155:384 128.05247:921 128.10236:349 129.06607:1483 130.06526:110299 131.06908:9507 131.12717:765 132.04732:2855 133.09195:244 135.11525:1774 136.11491:428 137.060…	Unknown	0	0.000142	6.31e-05	0.000512	0.0169384	0.0469173	0.0578278	0.130447	0.0848017	0.000375	0.000332	0.000525	0.000621	0.000104	0.0598636	0.000257	0.0576885	0.000267	0.105285	0.0338005	0.0444415	0.0764896	0.0537654	0.188562	0.370832	0.135296	0.281906	0.276826	0.356339	9.94e-05	6.07e-05	0.000134
275	3	262	3	0	pos_1728	pos	1728	5.787	336.179	[M+H]+	NA	0.025	74.53	isa7-pos-1	336.17938:62305 337.18273:595270 338.18609:104863	102.03743:1310 105.06908:1051 109.10053:362 114.10217:1621 115.05264:191 115.09189:716 116.06993:310 118.05549:2035 119.04569:6238 119.08294:2087 120.046:613 120.07944:98 122.0928:179 123.07926:74 123.11496:162 129.03426:490 129.06416:1866 130.06499:77155 131.06827:6244 131.12906:1101 132.049:789 134.09688:73 135.11646:1283 136.11778:96 137.05991:10049 138.06026:698 146.05956:4111 149.05714:791 1…	Unknown	0	0.000183	8.33e-05	0.000429	0.00127614	0.00239536	0.00392544	0.00945893	0.00483818	0.000113	0.000116	0.000142	8e-05	7.35e-05	0.00240648	8.95e-05	0.00221208	0.000164	0.0056957	0.00240016	0.00280712	0.00485306	0.00325924	0.0140562	0.0386347	0.00837476	0.0272852	0.0333542	0.0393421	7.05e-05	0.000153	0.000213
275	3	262	3	0	pos_4875	pos	4875	5.772	1089.4	[M+H]+	NA	0.062	246.54	isa7-pos-1	1089.40002:10600 1090.40337:6305 1091.40673:2971	102.03803:660 105.06969:246 107.08499:3235 109.02837:1017 109.06176:1324 109.10044:14922 110.10284:1511 111.08234:507 113.08215:69 119.04701:111 119.08298:9206 120.08334:337 121.09943:2018 122.0945:121 123.07866:1959 123.11242:1458 127.03979:1434 129.06349:2037 132.04709:1284 133.10004:2633 134.09999:203 135.11653:17749 135.21077:535 136.11848:2041 137.09526:4893 138.09296:509 139.1069:364 145.09…	Unknown	0	0	0	0	0.000515	0.000604	0.00151376	0.00405174	0.00187145	0	0	0	0	0	0	0	0.000105	0	0.000161	0.00154528	0.00120422	0.0018452	0.00144817	0.00656113	0.00657323	0.00165308	0.00720031	0.00983818	0.0101492	0	0	0
276	1	263	1	0	pos_1754	pos	1754	4.802	337.188	[M+H]+	NA	0.475	643.13	isa2-pos-2	337.18668:36409 338.19003:7299 339.19339:1592	105.02486:693 109.02894:2764 109.06386:603 112.0752:1087 115.08881:581 123.94037:145 125.09512:571 126.04826:649 127.03925:6032 131.07887:597 131.12741:910 134.06009:5085 139.03835:390 139.91382:828 145.04984:1160 151.07397:293 153.05563:539 159.03023:412 162.03911:2320 163.04253:3354 176.05865:921 177.05501:611 179.06937:191 193.08569:546 204.07809:49 213.10194:920 235.09546:104 247.0887:544 265…	Unknown	0	0.000174	0	0.000161	0.00551525	0.0210179	0.0313636	0.0526865	0.0233614	0.000538	0.000276	0.000302	0.000426	0.000296	0.0629949	0.000195	0.0967744	0.000753	0.105914	0.0115195	0.0354282	0.0407331	0.0262702	0.121267	0.122908	0.0577884	0.10473	0.11142	0.096647	9.48e-05	0.0001	3.7e-05
277	2	264	2	0	pos_1755	pos	1755	6.694	337.188	[M+H]+	NA	0.125	1099.25	isa2-pos-1	337.18613:27875 338.18948:5113 339.19284:1231	107.08441:32 109.10048:3864 112.07545:5892 114.10135:592 119.08545:813 123.07978:858 128.00755:834 135.11649:1797 137.09425:895 140.07033:7510 141.0732:375 153.05817:226 158.08049:458 163.11092:507 175.14651:795 177.05597:1005 193.04771:647 193.15659:883 207.18192:938 215.07341:19 284.11279:627 287.08667:321 301.07297:1802 313.06992:793	Unknown	0.0578924	0.000143	9.55e-05	0.000434	0.0162782	0.0353647	0.0516065	0.101557	0.0792785	0.000439	0.000288	0.000421	0.000521	0.000186	0	0.000218	0	0.000496	0	0.0258299	0.0307561	0.0659263	0.040452	0.143871	0.283918	0	0.214988	0.227378	0.237067	0.000267	8.47e-05	8.22e-05
277	2	264	2	0	pos_1730	pos	1730	6.683	336.18	[M+H]+	NA	0.013	54.81	isa7-pos-4	336.1796:69210 337.18295:371180 338.18631:63499	100.08292:948 101.06039:720 102.04018:1102 103.05396:1297 104.05809:649 104.10577:707 105.03331:723 105.0696:7192 106.06909:1111 107.08482:7659 108.08392:728 109.02872:1170 109.0634:2733 109.10113:7779 110.06805:513 110.1027:1083 111.04262:768 111.07984:1644 112.07694:3682 113.06194:686 113.09612:615 114.10264:21850 114.18948:658 115.09228:3430 116.06939:1005 117.06206:3740 118.06734:1827 119.048…	Unknown	0	4.02e-05	3.55e-05	0.000257	0.000649	0.00192652	0.00304992	0.0113252	0.00367087	0.000113	4.11e-05	0.000177	0.000102	8.96e-05	0.00361211	5.93e-05	0.00227204	0.000122	0.00886369	0.00203553	0.00212724	0.00505388	0.00305595	0.0214456	0.0423758	0.0113438	0.0391822	0.0423157	0.0538543	8.23e-05	4.46e-05	3.91e-05
278	2	265	2	0	pos_1732	pos	1732	5.67	336.18	[M+H]+	NA	0.025	87.58	isa7-pos-1	336.17966:55275 337.18301:730975 338.18637:129907	114.10249:1662 115.09212:915 120.0472:745 124.07649:556 128.00865:676 130.1189:419 131.12869:3133 137.06291:829 140.071:2161 144.04784:811 151.03954:602 157.10812:1606 167.07169:725 170.06491:80 174.05846:742 180.06526:887 190.08926:581 191.06973:857 203.05431:167 205.07732:260 216.10243:2919 249.07491:1643 252.0878:991 267.07858:5948 268.08014:1213 270.14755:1169 277.15469:686 279.14188:556 282.…	Unknown	0	0.000162	8.99e-05	0.000398	0.0010823	0.00239536	0.00325226	0.00937571	0.00409244	0.000415	0.000574	0.000364	0.000144	8.02e-05	0.00267162	0.000237	0.00228818	0.000257	0.0050533	0.00217654	0.00272607	0.0042744	0.00288202	0.0145028	0.0342754	0.0084456	0.0240553	0.0305016	0.0363356	0.000129	0.00034	0.000213
278	2	265	2	0	pos_1756	pos	1756	5.648	337.188	[M+H]+	NA	0.188	480.24	isa2-pos-3	337.18723:103753 338.19058:18199 339.19394:3473	101.0954:882 105.06918:968 108.08124:1757 109.09832:10768 117.06808:239 120.04461:911 120.07864:1285 121.05231:787 124.0749:1812 135.11153:15739 140.07053:1969 144.04504:1424 148.07315:1953 149.06056:680 151.03941:969 158.07906:216 162.05496:3162 175.03923:2152 176.07019:22111 177.06975:964 178.07278:695 180.06764:1290 205.08527:2732 207.06549:7175 216.10236:4403 217.09657:747 223.12531:81 224.12…	Unknown	0	0.000142	0.000152	0.00044	0.014992	0.0450393	0.0606318	0.139489	0.0774838	0.000675	0.000489	0.000633	0.000825	0.000203	0.0598636	0.000257	0.0576885	0.000732	0	0.0378348	0.0475405	0.0867196	0.0610375	0.243131	0.450428	0.149463	0.343059	0.316706	0.413543	0.000303	0.000137	0.000125
279	3	266	3	0	pos_1758	pos	1758	20.455	337.273	[M+H]+	ion correlated with 1388	0.013	18.88	isa14-pos-12	337.27322:6497 338.27657:1610 339.27993:477	101.07071:729 106.08248:859 109.1008:783 121.05205:296 145.10052:98 181.12172:120 203.14328:134 203.17647:176 219.17488:2481 220.17747:461 221.15189:172 233.19234:650 247.16585:176 275.19849:744 299.20334:15 306.27917:10822 307.26718:2672 308.27859:621 312.32437:1344 313.27307:1282 330.33643:2019 331.33908:535 337.27209:3069 338.27527:620	Unknown	0	0.000136	6.42e-05	5.01e-05	0.000327	0.000211	0.00029	0.000578	0.000263	0.00057	0.000671	0.000908	0.000519	0.00055	0.000344	0.00057	0.000633	0.000631	0.000738	0.00016	0.000275	0.000134	0.000403	0.000364	0.00034	0.000218	0.000357	0.000159	0.000158	0.0002	0.000376	0.000364
279	3	266	3	0	pos_1388	pos	1388	20.466	306.28	[M+H]+	ion correlated with 1758	0.013	82.59	isa14-pos-12	306.27957:6863 307.28292:2198 308.28628:501	101.07107:701 106.08366:930 109.1009:857 121.05167:245 145.10051:218 163.11:135 181.12053:200 203.14108:227 203.174:150 219.1739:2375 220.17317:455 221.15228:779 233.18729:785 247.17099:263 275.19839:836 299.20157:60 306.27908:10824 307.26797:2732 308.27689:753	Unknown	0	8.5e-05	3.97e-05	3.2e-05	0.000231	0.000234	0.000216	0.000412	0.000276	0.000566	0.000628	0.000823	0.000472	0.000429	0.000185	0.000456	0.000642	0.000503	0.000754	0.000205	0.000309	0.000174	0.000357	0.000364	0.000218	0.000191	0.000238	0.000123	0.000169	7.23e-05	0.00023	0.000222
279	3	266	3	0	pos_4424	pos	4424	20.455	762.504	[M+H]+	NA	0.013	54.54	isa14-pos-12	762.50409:7976 763.50744:4995 764.5108:1832	101.07071:664 106.08248:454 109.1008:537 121.05205:257 181.12172:55 203.14328:66 203.17647:250 219.17488:3139 220.17747:581 233.19234:545 247.16585:108 275.19849:774 299.20334:27 306.27917:10804 307.26718:2427 308.27859:451 312.32437:1555 313.27307:1085 330.33643:1034 331.33908:269 337.27209:2732 338.27527:644 355.07123:282 374.3623:616 426.24051:3972 427.25095:930 457.2341:4378 458.237:994 520.3…	Unknown	0	0.0011341	0.000726	0.000462	0.000619	0.000591	0.000486	0.000948	0.000525	0.00068	0.000836	0.00128062	0.000664	0.000529	0.0004	0.000965	0.000874	0.0010169	0.00106886	0.000782	0.000765	0.000561	0.000894	0.000737	0.000464	0.000808	0.000522	0.000565	0.000374	0.000425	0.000821	0.000680383
280	2	267	2	0	pos_1759	pos	1759	5.255	337.334	[M+H]+	NA	0.075	327.05	isa6-pos-5	337.33395:47315 338.3373:0 339.34066:0	108.05549:444 109.02996:1154 114.10232:19601 114.19076:718 115.0903:2593 118.06775:140 119.04919:21533 120.04749:2485 120.07793:1326 126.01045:30 127.04082:3255 128.05609:277 129.03494:3516 130.06258:7594 131.12865:10365 132.13107:682 133.08244:677 134.06184:799 137.09241:238 146.06073:490 147.04535:33669 147.14479:803 148.0484:2352 149.02522:2481 149.05495:319 157.10858:1988 160.04767:1232 163.0…	Unknown	0	0	0	5.92e-05	0.000274	0.00032	0.000388	0	0	0	0	0	0	0	0	0	0	0	0	0.000323	0.000211	0.000413	0.000482	0.0284443	0.0695417	0	0.0485495	0.0419096	0.0563843	5.4e-05	6.45e-05	0
280	2	267	2	0	pos_1750	pos	1750	5.255	337.187	[M+H]+	NA	0.538	2084.56	isa2-pos-1	337.18732:34787 338.19067:6601 339.19403:0	104.05138:2379 105.03351:2169 105.06886:1030 106.06506:2046 107.04967:2630 107.08454:622 108.05642:387 112.07479:818 114.10131:1118 115.05418:2127 117.06861:1387 119.04578:2791 119.08211:1092 120.04579:1104 120.07745:724 128.00893:619 132.04718:1520 133.08322:1070 135.07149:767 143.05023:47 144.05577:252 145.06453:6403 147.05205:6252 148.04932:1255 149.02614:2757 153.06619:572 156.05699:2115 157.…	Unknown	0	0.000252	0.000236	0.00100073	0.0203146	0.0681522	0.108685	0.269651	0.104219	0.000789	0.000476	0.000645	0.00076	0.000404	0.117359	0.000289	0.135145	0.00106362	0.206262	0.0547781	0.124826	0.161245	0.113289	0.449859	0.956499	0.255995	0.696363	0.620803	0.794115	0.00025	7.74e-05	0.000102
281	1	268	1	0	pos_176	pos	176	6.682	147.056	[M+H]+	NA	0.05	66.44	isa12-pos-2	147.05576:13725 148.05911:1909 149.06247:0	102.03404:5356 109.10046:687 110.09047:72 111.07767:472 112.0771:501 114.10282:349 123.11243:108 125.09636:26 130.02907:255 130.06361:769 131.08238:1363 134.10045:237 135.11487:10 137.09346:1000 140.07178:603 144.07948:367 145.09975:1358 147.05231:425 147.11588:4 149.09392:1106 149.12964:562 151.14256:694	Unknown	0	0.00137139	0.0012817	0.00192931	0.000716	0.00144801	0.000442	0.00293356	0.00115075	0	0	0	0	0	0	0.000524	0	0	0	0.00128617	0.00238902	0.000853	8.16e-05	0.00184664	0.0018904	0.00306333	0.00151556	0.00258839	0.00384322	0.00329275	0.00110877	0.00100266
282	1	269	1	0	pos_1766	pos	1766	4.331	338.123	[M+H]+	NA	0.013	53.94	isa3-pos-1	338.12341:7433 339.12676:1893 340.13012:0	118.06406:248 126.01054:4222 128.00801:794 133.07797:619 137.09627:402 139.91412:215 144.02463:24 149.02582:133 160.07529:687 164.0757:195 175.1151:827 176.07123:7411	Unknown	0	6.03e-05	0.000154	0.000161	5.69e-05	5.06e-05	0	0.00012	6.72e-05	0.00436249	0.000679	0.00100577	0.00111649	0.000547	0.000238	0.000672	0.00129388	0.000427	0.00042	0	8.39e-05	0	6.74e-05	0	0.000335	0.000105	8.02e-05	0.000197	0.000105	0.00015	0.000412	8.9e-05
283	1	270	1	0	pos_1767	pos	1767	3.459	338.124	[M+H]+	NA	0.013	92.79	isa11-pos-4	338.12378:13668 339.12713:3152 340.13049:689	104.05041:2785 105.03461:266 109.03075:616 117.05939:8 120.04459:2877 127.03919:1491 129.02148:505 132.04524:826 133.05287:2572 133.14622:280 134.15494:18 137.05635:186 138.05457:617 145.05299:36 148.04066:313 159.0321:476 161.05893:2846 162.05669:628 165.04941:380 167.07292:193 172.04706:296 176.07094:9989 177.06367:325 181.04994:690 188.03633:360 193.08728:1592 201.05344:676 210.05644:612 215.0…	Unknown	0	0.00039	0.000553	0.000296	4.06e-05	0.000388	0.000147	6.45e-05	0.000521	3.59e-05	2.99e-05	0.000247	3.92e-05	5.9e-05	0.000212	0.000784	0.000635	0.000356	0.00235065	7.64e-05	0.000441	0.000248	7.71e-05	4.15e-05	0.000163	0.000185	3.09e-05	0.000275	9.16e-05	6.21e-05	0.000934	0.00190032
284	1	271	1	0	pos_177	pos	177	4.744	147.056	[M+H]+	NA	0.213	80.95	isa1-pos-1	147.05598:13037 148.05933:2275 149.06269:0	102.03558:734 103.0544:4576 104.0511:317 117.06091:571 120.04494:1211 120.07756:561 128.05028:2227 130.06519:5386 131.05763:851 139.91429:471 146.06004:623 147.05698:16	Unknown	0	0.0075496	0.0029016	0.00877487	0.00225207	0.00225287	0.00138173	0.00143871	0.00261992	0	0	0	0	0	0	0	0	0	0	0.00172478	0.00103575	0.000751	0.000538	0.00108685	0.00260452	0.00252223	0.00193258	0.00206954	0.0042572	0.0159014	0.00496107	0.00455197
285	1	272	1	0	pos_1770	pos	1770	4.85	338.189	[M+H]+	NA	0.013	297.84	isa7-pos-4	338.18945:31799 339.1928:6053 340.19616:955	105.06937:4141 107.07818:1296 109.06849:386 114.10224:1497 115.08812:791 116.06602:754 117.05577:245 119.04861:1928 119.08316:583 120.08266:830 121.0523:574 121.09556:1003 127.03988:53 129.04497:405 133.09932:2110 135.11258:123 137.05954:1265 137.09172:720 139.08369:368 145.03291:2305 145.10048:590 147.04965:2411 147.11475:1248 149.09492:910 151.03998:2607 151.1402:171 152.04082:564 159.03285:588…	Unknown	0	9.12e-05	5.12e-05	0.000338	0.00115654	0.00421622	0.00569582	0.00948373	0.00448086	0.000165	7.68e-05	8.42e-05	7.38e-05	0.000141	0.011132	0.000266	0.0170604	0.000506	0.0181902	0.00236716	0.00632105	0.0074198	0.00496524	0.0211711	0.0223376	0.010299	0.0184107	0.0194424	0.0167211	7.91e-05	0.000106	0.000369
286	1	274	1	0	pos_1774	pos	1774	24.413	338.342	[M+H]+	NA	0.975	653.29	isa1-pos-1	338.34177:112767 339.34512:26997 340.34848:3918	100.07523:2531 101.07131:21522 101.15538:624 102.07565:1227 102.12705:849 105.06912:2054 106.0655:6282 107.07915:8758 107.9669:632 108.08074:1204 109.06557:984 109.10052:7893 110.10368:868 111.04364:1733 111.07883:3225 111.11544:3523 113.0937:659 114.09169:1807 115.09174:623 117.07996:701 119.08479:3081 120.08192:3554 121.0508:13604 121.09213:13355 122.05517:1217 122.09643:13870 123.11173:4294 12…	Unknown	0.0659249	0.0653042	0.0243639	0.0360951	0.0250406	0.012083	0.014612	0.0824536	0.0205275	0.0108965	0.0429538	0.080188	0.0295235	0.0266602	0.0126974	0.115046	0.0423405	0.0350824	0.0210347	0.0330505	0.0301974	0.0286898	0.0400673	0.0185013	0.0324587	0.00852822	0.0246313	0.0462193	0.0924791	0.0362051	0.00342023	0.0194998
287	4	275	4	0	pos_4223	pos	4223	24.7	675.675	[M+H]+	NA	0.65	188.47	isa1-pos-1	675.6731:19714 676.67645:10253 677.67981:2072	100.07628:13321 107.08316:9322 108.08576:624 109.10062:8933 110.10342:1127 111.07979:9021 111.11536:10068 112.08104:678 112.1175:993 114.09142:10147 115.08981:596 121.09814:10376 122.09657:258 123.11492:2503 124.11234:458 125.09654:5179 125.12901:1963 126.0982:530 128.10675:4180 135.11353:8727 136.11545:860 137.13225:668 139.11174:3006 142.12462:2061 149.02327:2297 149.09373:187 149.13132:5539 15…	Unknown	0.42843	0.0114164	0.00325866	0.00727782	0.00410591	0.00190164	0.00172292	0.0144051	0.00290887	0.00159228	0.00456916	0.0104951	0.00433134	0.0038105	0.00152887	0.0160654	0.00502855	0.00369685	0.0027773	0.00648615	0.00357384	0.00369731	0.00735961	0.002563	0.00440849	0.00107087	0.00265828	0.00541652	0.0147367	0.00538584	0.000189	0.00248274
287	4	275	4	0	pos_1775	pos	1775	24.701	338.49	[M+H]+	NA	0.3	1193.13	isa1-pos-1	338.49011:48902 339.49346:0 340.49682:710	100.07628:12911 107.08316:9121 108.08576:641 109.10062:9945 110.10342:1184 111.07979:8679 111.11536:9917 112.08104:635 112.1175:937 114.09142:9807 115.08981:586 121.09814:10361 123.11492:3079 125.09654:4882 125.12901:1978 126.0982:503 128.10675:3928 135.11353:8600 136.11545:843 137.13225:969 139.11174:2828 142.12462:2005 149.02327:792 149.09373:272 149.13132:5476 150.13075:509 151.131:321 153.127…	Unknown	0.477159	0.0283194	0.000223	0.0130836	0.000127	0.000237	0.000342	0.0363222	0.000145	0.000211	0.000191	0.0262698	0.000165	0.000189	0.000176	0.0389461	0.000256	0.0003	0.000188	0.000293	0.00021	0.000208	0.0134756	0.000227	0.000268	0.000202	0.0002	0.000233	0.0369589	6.93e-05	6.65e-05	0.000152
287	4	275	4	0	pos_3007	pos	3007	24.691	461.362	[M+H]+	NA	0.1	57.17	isa2-pos-2	461.36176:6524 462.36511:2470 463.36847:1301	100.07596:4347 101.07108:27448 101.15274:812 102.07532:1340 102.12662:1354 105.06996:2140 106.06618:7131 107.0802:12232 107.96527:677 108.0842:1176 109.10076:10650 110.10444:1230 111.04433:1197 111.07915:3773 111.11584:5006 112.11861:561 113.09834:683 114.09087:3035 115.08807:1053 117.07918:624 119.08523:3736 120.08229:3839 121.05105:14317 121.09445:15760 121.17758:686 122.09643:15763 122.18469:5…	Unknown	0.108438	0.00134276	0.00103431	0.00141732	0.00146576	0.00376626	0.00490141	0.00109981	0.00234873	0.000645	0.00115692	0.00296135	0.00129503	0.000425	0.00269028	0.00155498	0.00170021	0.00238433	0.00206257	0.0020178	0.00216206	0.00386188	0.00387016	0.0021297	0.00327043	0.00359415	0.00155997	0.000679	0	0.000626	0.00243929	0.00217139
287	4	275	4	0	pos_1773	pos	1773	24.7	338.342	[M+H]+	similar chromatogram in higher mz_1775; similar chromatogram in higher mz_4223; similar chromatogram in higher mz_3007	1	5331.46	blank-pos	338.34201:56434 339.34536:14367 340.34872:2320	100.07668:1588 101.07095:31025 102.07338:1539 102.12625:1160 106.06579:8481 107.07433:8021 107.96603:576 108.04407:631 108.07893:1136 109.09969:2804 111.04353:2519 111.07806:1664 111.11457:1346 112.04742:728 114.09285:1001 117.08897:728 119.08566:594 120.08077:4402 121.05106:15318 121.08826:13152 122.09615:18216 123.10648:2402 125.09551:765 129.01819:894 129.05408:761 131.07227:887 132.08133:815 …	Unknown	58.102	0.434445	0.192592	0.325141	0.220941	0.130706	0.127945	0.531415	0.175831	0.121545	0.250289	0.426231	0.235028	0.226382	0.113634	0.562721	0.2561	0.213731	0.176608	0.305356	0.207559	0.216107	0.33497	0.166374	0.236612	0.0894012	0.163599	0.278953	0.546969	0.272922	0.0335145	0.161855
288	3	276	4	0	pos_1693	pos	1693	2.819	334.149	[M+H]+	NA	0.013	78.85	isa10-pos-4	334.14944:12081 335.15279:2268 336.15615:870	107.96826:352 110.04905:844 115.05538:703 117.06381:290 118.06554:7523 119.06802:733 121.05077:215 124.07491:502 126.01178:534 127.06667:1493 132.07985:1317 137.05978:4095 139.0394:1313 139.08427:2743 142.06903:472 143.07312:1656 144.07964:1541 146.05983:2457 148.0639:471 149.06114:238 151.0687:842 165.08829:1007 167.07227:1135 170.06097:562 175.05164:506 179.08421:547 182.05009:8302 183.06372:62…	Unknown	0	0.000884	0.000858	0.00133251	0.000587	0.000659	0.000911	0.000493	0.000832	0.000599	0.0008	0.000415	0.000427	0.000559	0.000979	0.0011517	0.000988	0.00133271	0.000917	0.000569	0.000498	0.000699	0.000926	0.000445	0.00130131	0.000939	0.000923	0.000893	0.000546	0.000476	0.000835	5.66e-05
288	3	276	4	0.0066576	pos_1776	pos	1776	2.814	339.049	[M+K]+	ion correlated with 1571; adduct linked to 1571_[M+Na]+	0.025	53.54	isa10-pos-4	339.04871:15828 340.05206:2523 341.05542:1996	107.96606:353 108.07641:35 110.05022:844 115.05406:724 117.06188:284 118.06513:7520 119.06244:577 121.05044:214 124.07494:502 126.01306:533 127.06967:1492 132.07738:1318 133.07321:464 137.06044:4095 139.0399:1306 139.08461:2759 142.06996:460 143.07182:1655 144.07793:1479 146.05959:2452 151.06497:842 165.088:1013 167.07307:1135 170.06366:559 175.04478:571 179.08015:508 182.05029:8302 183.05904:630…	Unknown	0	5.73e-05	5.95e-05	7.36e-05	0.000762	0.000126	6.72e-05	0.000101	0.000205	0	0	0	0	0	0	0.000956	0.000351	0.000101	3.11e-05	0	0.000226	0.00011	0	0	0.000297	0	0.000448	0.000544	0.000434	0	0	8.34e-05
288	3	276	4	0.0066576	pos_1571	pos	1571	2.812	323.073	[M+Na]+	adduct linked to 1776_[M+K]+	0.1	89.1	isa5-pos-6	323.07498:7941 324.07833:941 325.08169:0	115.05374:1563 117.0617:1198 118.0649:11175 119.0617:764 127.0583:572 128.0518:579 130.06468:0 131.06871:282 132.07925:1729 136.06213:618 142.06665:1239 143.07188:2412 144.07959:2188 145.03748:224 145.07309:506 146.05962:3907 147.05988:511 159.08882:425 163.05266:671 164.06094:829 170.06299:630 175.04985:1152 177.05476:213 179.08121:1724 182.05035:3021 188.07225:610 207.07675:808 213.02901:505 22…	Unknown	0	9.82e-05	0.000235	0.000379	0.00146391	0.000325	0.000267	0.000407	0.000883	3.21e-05	0	0	0	0	0.000111	0.00190422	0.0008	0.000919	0.000239	9.28e-05	0.000637	0.000529	0.000963	5.94e-05	0.00174594	0.000248	0.00138363	0.00159722	0.000707	0	5.36e-05	0.000223
289	1	277	1	0	pos_178	pos	178	5.739	147.056	[M+H]+	NA	0.075	46.24	isa8-pos-1	147.05792:7300 148.06127:2170 149.06463:0	101.05091:614 101.9505:553 102.03411:5375 103.04514:1280 104.05594:697 105.03335:956 105.06933:1865 106.06635:1170 107.08032:1638 108.07903:842 109.02914:600 109.06695:1151 109.10114:1082 110.07171:884 111.04456:707 111.07728:644 112.08092:581 113.02232:575 114.05594:595 114.09518:553 115.05563:510 116.05851:1495 117.06266:903 118.06512:699 119.04423:1372 119.08395:1264 120.04375:5251 120.07801:1…	Unknown	0	0.00173501	0.00140106	0.00242574	0.000314	0.00142532	0.000338	0.000708	0.00104209	0	0	0	0	0	0	0	0	0	0	0.000599	0.000261	0.000325	0.000132	0.000386	0.000827	0.00118529	0.00036	0.000898	0.00165088	0.00424727	0.00109047	0.00100174
290	2	278	2	0.00377747	pos_1780	pos	1780	2.623	339.085	[M+K]+	adduct linked to 1509_[M+NH4]+	0.013	44.41	isa4-pos-4	339.08502:8065 340.08837:1558 341.09173:873	100.95953:654 101.02328:507 103.04396:778 106.06383:701 107.06538:1025 107.96642:1192 108.05619:3712 109.05547:959 109.09873:503 110.05144:1243 112.92245:549 116.94775:580 119.04706:1074 120.07211:523 121.05211:8399 122.05428:813 122.09256:630 123.94124:701 125.08279:2543 126.01077:519 127.03727:663 127.07117:1066 130.06488:734 133.07471:618 134.05701:827 135.05334:518 136.06256:1996 137.06233:85…	Unknown	0	0.000505	0.000222	0.000111	0.000636	0.00142981	0.00174008	0.000742	0.00175766	8.5e-05	0.000231	5.01e-05	7.12e-05	0.000117	0.000778	0.00142803	0.00129627	0.00465016	0.00126477	0.00192434	5.55e-05	0.000869	0.00361669	0.000748	0.00216342	0.00224346	0.00279337	0.000801	0.00114651	9.61e-05	4.88e-05	3.81e-05
290	2	278	2	0.00377747	pos_1509	pos	1509	2.614	318.154	[M+NH4]+	adduct linked to 1780_[M+K]+	0.05	74.45	isa4-pos-4	318.15436:11199 319.15771:3999 320.16107:746	100.95953:654 101.02328:507 103.04396:778 106.06383:701 107.06538:1025 107.96642:1192 108.05619:3712 109.05547:959 109.09873:503 110.05144:1243 112.92245:549 116.94775:580 119.04706:1074 120.07211:523 121.05211:8399 122.05428:813 122.09256:630 123.94124:701 125.08279:2543 126.01077:519 127.03727:663 127.07117:1066 130.06488:734 133.07471:618 134.05701:827 135.05334:518 136.06256:1996 137.06233:85…	Unknown	0	0.000512	0.000245	0.000259	0.00110209	0.00207333	0.00216094	0.000741	0.00178159	0.000261	0.000408	0.000136	8.74e-05	0.000254	0.00141031	0.00149191	0.00148715	0.00645747	0.00202121	0.00281348	0.000157	0.00141143	0.00637884	0.000992	0.0057697	0.00553132	0.00307625	0.000932	0.000995	0.000199	0.000407	0.000245
291	2	279	2	0.0066576	pos_1781	pos	1781	3.953	339.085	[M+K]+	adduct linked to 1580_[M+Na]+	0.05	65.9	isa14-pos-3	339.08505:9218 340.0884:1689 341.09176:1069	101.94864:588 102.0469:508 103.05395:1258 104.05206:616 105.0689:1172 106.06341:1362 107.07995:1239 107.96638:1494 108.07208:554 109.03167:859 109.06337:965 109.09524:616 110.06734:1085 110.09484:508 111.04696:711 111.07848:596 112.07441:1015 114.05473:719 114.09696:559 116.06918:1781 116.94834:625 117.06621:509 118.06767:724 119.04192:667 119.07806:705 120.04372:717 120.07944:3415 121.05141:8069…	Unknown	0	0.000932	0.000438	0.000914	4.3e-05	0.000716	0.000184	8.63e-05	0	0.000149	0.000241	0.000175	0.00029	0.000174	0.00157401	0	0	6.84e-05	0.00104576	9.61e-05	0.000204	0.000724	0.000538	0.000128	0.000165	0.000334	7.71e-05	0.000375	0.000171	0.000695	0.000194	0
291	2	279	2	0.0066576	pos_1580	pos	1580	3.949	323.11	[M+Na]+	adduct linked to 1781_[M+K]+	0.175	86.33	isa4-pos-1	323.11395:7766 324.1173:1436 325.12066:472	100.95907:572 101.95053:502 103.05222:680 104.10574:518 105.02062:951 105.06792:856 106.06416:762 107.07056:1070 107.96585:1377 108.0564:901 109.02825:998 109.06239:1214 109.10115:727 110.0579:595 111.04433:687 111.08175:550 112.07715:527 114.10242:4205 115.08899:1410 116.06791:581 116.9474:570 119.04064:746 120.08141:757 121.0519:8888 122.05487:908 122.09491:801 123.07372:521 123.9407:922 125.08…	Unknown	0	0.0027189	0.00130933	0.00278639	0.000731	0.00247198	0.00123897	0.000644	0.000653	0.000164	0.000357	0.000437	0.00066	0.000304	0.00453107	0.000403	9.14e-05	0.000718	0.00296745	0.0010881	0.000456	0.00198607	0.00164599	0.000695	0.00120292	0.00123819	0.00043	0.00103312	0.00106192	0.00216917	0.00105198	9.27e-05
292	1	280	1	0	pos_1783	pos	1783	2.416	339.106	[M+H]+	NA	0.062	87.07	isa5-pos-6	339.10721:10689 340.11056:2579 341.11392:746	108.05774:441 113.07917:586 116.05254:4130 117.05598:1088 118.06467:560 120.04484:979 125.07683:38 144.04463:18616 145.05103:1992 146.06038:4506 147.04555:1978 148.04716:763 158.08069:2898 180.06345:63 201.05542:860 259.1152:709 277.12668:730 284.11221:600	Unknown	0	0.000132	5.64e-05	3.85e-05	0.000281	7.94e-05	0.000113	3.73e-05	3.14e-05	3.02e-05	0.000485	3.88e-05	3.97e-05	0.000109	0	0.000111	2.98e-05	0.000502	0	8.89e-05	7.83e-05	0.000267	3.47e-05	0.000137	3.73e-05	0	0.000213	3.22e-05	0.000379	4.23e-05	0	0
293	1	281	1	0	pos_1792	pos	1792	5.536	340.103	[M+H]+	NA	0.025	48.95	isa12-pos-3	340.1037:7928 341.10705:2965 342.11041:0	103.04888:634 105.06976:1007 109.03407:270 115.05035:469 116.06778:236 117.06094:237 126.06161:227 127.04111:922 129.06689:1514 131.05788:19 133.05736:536 133.09557:900 137.05984:2 141.06827:544 142.06688:453 145.05214:546 146.02544:2331 146.0603:235 148.04445:2382 151.06541:497 157.0677:285 160.07443:4476 161.05972:284 162.05499:1016 172.04066:1173 173.07741:62 187.11119:475 189.08861:858 191.08…	Unknown	0	0.00130901	0.0021591	0.00295926	0.00195911	0.00219755	0.00200817	0.00135138	0.00308988	0	3.46e-05	0	0	6.19e-05	0	8.1e-05	5.01e-05	0	0	0.00194455	0.00121728	0.000595	0.00099	0.000893	0.00125688	0.00131597	0.00171368	0.00123572	0.00206588	0.00152824	0.00221151	0.000736
294	1	282	1	0	pos_1795	pos	1795	3.074	340.159	[M+H]+	NA	0.3	86.61	isa2-pos-1	340.15927:8047 341.16262:1669 342.16598:0	100.95816:555 101.03523:682 102.04722:728 103.05425:6167 104.0573:1021 105.02686:866 105.06732:645 106.06375:1168 107.06606:630 107.96663:828 108.05482:1164 109.02837:1014 109.06133:810 110.06111:534 112.07532:3508 115.04937:699 116.06651:720 116.94823:643 117.05814:816 118.06272:787 119.04002:1031 119.08167:527 120.04361:1070 120.07861:725 121.05136:7921 122.06059:1043 122.0942:767 126.01128:118…	Unknown	0	4.12e-05	0.000152	0.000184	0.00469903	0.00359625	0.00192284	0.00525769	0.00458099	0.000124	0.000341	0.00107791	0.000249	0.000304	0.00598409	0.00327982	0.00204206	0.00664154	0.00995591	0.00349253	0.00193957	0.0057634	0.0023728	0.00522178	0.00654656	0.000823	0.00625836	0.00489974	0.00184556	0.000213	0.00232982	0.0101793
295	1	283	1	0	pos_1796	pos	1796	5.165	340.212	[M+H]+	NA	0.112	79.39	isa5-pos-3	340.21115:5711 341.2145:1225 342.21786:486	101.04211:726 102.04446:1435 103.05495:1681 104.05389:1509 104.10458:602 105.03502:772 105.06981:3489 106.06665:1520 107.08402:3267 107.96622:1480 108.08327:678 109.02953:1131 109.0656:1753 109.09898:1367 110.066:570 111.04491:525 111.08261:602 112.07559:4764 113.07851:609 115.0545:1283 116.06155:1078 117.06574:1529 118.06013:652 119.04407:2144 119.08278:2086 120.04545:1810 120.08018:806 121.0516…	Unknown	0	0.000812	0.000619	0.00157492	0.000576	0.000703	0.00127238	0.00196113	0.00114395	0.000109	0.000205	0.000171	0.000115	0.000278	0.000682	0.00173102	0.00153109	0.00228764	0.00147952	0.00598914	0.0034328	0.00272754	0.000745	0.00290556	0.00204962	0.00114494	0.0032265	0.00347392	0.00425885	0.00644395	0.000637	0.00069
296	1	284	1	0	pos_180	pos	180	3.273	147.068	[M+H]+	NA	0.025	50.18	isa4-pos-2	147.06825:6371 148.0716:1753 149.07496:0	101.03881:2003 102.04637:3800 103.05405:28055 103.13486:708 104.05379:4497 105.06214:941 106.06554:417 107.07895:571 109.03229:2058 109.10017:690 110.06994:1943 112.07597:1831 113.09409:819 115.05523:2193 116.06508:2260 117.05907:7059 118.06456:4507 119.05129:454 119.08031:639 120.06091:1383 127.04131:2899 128.05014:9344 129.05663:3804 130.06526:139228 131.06789:14109 132.04532:8261 133.05775:144…	Unknown	0.377273	0.00116786	0.00118232	0.00186316	0.00112055	0.000933	0.000755	0.00259738	0.00091	0.000512	0.000396	0.000485	0.000421	0.000421	0.000505	0.00369937	0.0019427	0.00204546	0.000674	0.00108217	0.00333114	0.0010069	0.000489	0.00222507	0.00140257	0.000751	0.00217939	0.00387267	0.00335675	0.00223731	0.00136701	0.00138857
297	1	285	1	0	pos_1802	pos	1802	7.349	341.139	[M+H]+	NA	0.062	44.83	isa1-pos-1	341.13931:6036 342.14266:1586 343.14602:435	101.05927:565 102.03374:1598 103.05402:844 104.10726:876 105.03278:835 105.07025:1920 106.06909:701 107.08305:1813 107.96655:1993 109.06304:762 109.10002:1374 111.04504:518 115.05697:840 116.05508:713 117.06442:870 118.06255:891 119.04594:923 119.08488:1209 120.04424:1576 120.07789:915 121.05074:8494 121.09618:1718 122.07133:1469 123.07595:868 123.11361:973 123.94029:1747 127.0514:557 128.06078:7…	Unknown	0	0.00349551	0.00527162	0.00447723	0.00140515	0.000361	0.000456	0.00108954	0.000676	0.000519	0.000345	0.000136	0.000187	0.000373	3.97e-05	0.000444	0.000448	0.000299	9.87e-05	0.000534	0.000644	0.000454	0.000472	0.00041	0.00084	0.000774	0.000699	0.000371	0.000569	0.00181078	0.00166028	0.000371
298	1	286	1	0	pos_1803	pos	1803	16.235	341.212	[M+H]+	NA	0.075	75.88	isa10-pos-2	341.21164:15405 342.21499:3491 343.21835:492	101.06828:1364 104.10619:2097 105.06961:2403 106.07104:1007 107.08452:3581 107.96745:1593 109.06499:1414 109.10044:3750 111.04211:625 111.07957:1070 111.11362:763 117.06962:731 119.08512:2624 120.08689:583 121.05228:9008 121.09626:4083 122.05551:852 122.09995:1082 123.0805:1673 123.1148:1422 123.94086:1160 125.05951:530 125.09692:739 129.01624:773 131.08437:1393 133.09218:7275 134.09425:862 135.1…	Unknown	0.0647799	0.0011676	0.00119082	0.000976	0.000673	0.00107737	0.00115895	0.000676	0.000793	0.000944	0.00106201	0.00111508	0.000659	0.00104876	0.000972	0.000778	0.00119725	0.00097	0.000841	0.00142374	0.00114783	0.00077	0.0011955	0.00124215	0.000734	0.000637	0.000881	0.000751	0.000562	0.000545	0.00130681	0.00140041
299	1	287	1	0	pos_1804	pos	1804	17.342	341.282	[M+H]+	NA	0.013	51.85	isa14-pos-9	341.2822:8225 342.28555:2036 343.28891:562	105.06967:1638 107.08485:3182 109.06564:744 109.1005:2455 119.08552:3507 121.10001:3984 123.08006:1011 123.1159:933 125.09618:780 131.08499:1241 133.09509:1125 135.11311:1570 137.09358:600 143.08397:1436 145.1006:3053 146.10249:542 147.07626:498 147.11559:1717 149.09499:1117 149.12871:725 151.0761:945 155.09833:620 157.10059:2591 158.10535:783 159.11571:2581 161.09636:1295 161.13026:931 163.11012…	Unknown	0.100383	0	0.000124	5.04e-05	4.25e-05	7.77e-05	5.22e-05	0	8.79e-05	6.98e-05	0	8.3e-05	5.45e-05	0	4.24e-05	6.03e-05	5.39e-05	0.000161	0.000112	4.4e-05	9.99e-05	7.11e-05	3.34e-05	0.000133	5.38e-05	5.84e-05	6.19e-05	7.16e-05	8.71e-05	5.15e-05	0	7.21e-05
300	4	288	4	0.0126004	pos_1539	pos	1539	11.221	320.096	[M+H]+	ion correlated with 408; ion correlated with 1806; ion correlated with 1999; ion correlated with 1914; adduct linked to 1742_[M+NH4]+; adduct linked to 1806_[M+Na]+; adduct linked to 1999_[M+K]+	0.013	43.13	isa3-pos-5	320.09586:10083 321.09921:2031 322.10257:481	103.05399:659 105.03313:622 105.06958:573 112.02152:14642 113.02203:1117 114.01734:743 114.0545:738 119.04797:1152 120.05455:739 132.06239:1140 133.02803:836 138.99553:553 148.05289:1984 149.05569:459 160.05267:1403 161.05829:566 163.07524:10042 164.07941:1136 165.05496:3557 166.05949:559 176.04773:1652 191.07071:70113 192.07365:7987 193.07764:890 223.04984:621 273.07007:639 301.06229:6320 302.06…	Unknown	0	0	3.99e-05	3.8e-05	0	0	0	0	0	0.00261592	0	0	3.06e-05	0.00619127	0	0	0	0	0	0	0	0	0	0	3.16e-05	5.67e-05	0	0	3.54e-05	6.53e-05	5.11e-05	0
300	4	288	4	0.00367615	pos_1999	pos	1999	11.221	358.05	[M+K]+	ion correlated with 408; ion correlated with 1539; ion correlated with 1806; ion correlated with 1914; adduct linked to 1539_[M+H]+	0.013	101.81	isa3-pos-5	358.05011:10484 359.05346:2273 360.05682:1674	103.05399:659 105.03313:622 105.06958:573 112.02152:14642 113.02203:1117 114.01734:743 114.0545:738 119.04797:1152 120.05455:739 132.06239:1140 133.02803:836 138.99553:553 148.05289:1984 149.05569:459 160.05267:1403 161.05829:566 163.07524:10042 164.07941:1136 165.05496:3557 166.05949:559 176.04773:1652 191.07071:70113 192.07365:7987 193.07764:890 223.04984:621 273.07007:639 301.06229:6320 302.06…	Unknown	0	0	0	0	0	0	0	0	0	0.0030422	0	0	5.37e-05	0.00643703	0	0	0	0	0	0	0	0	0	0	0	0	0	0	0	0	0	0
300	4	288	4	0.00569371	pos_1806	pos	1806	11.221	342.077	[M+Na]+	ion correlated with 408; ion correlated with 1539; ion correlated with 1999; ion correlated with 1914; adduct linked to 1539_[M+H]+	0.013	173.83	isa3-pos-5	342.07684:14341 343.08019:2472 344.08355:1054	103.05399:659 105.03313:622 105.06958:573 112.02152:14642 113.02203:1117 114.01734:743 114.0545:738 119.04797:1152 120.05455:739 132.06239:1140 133.02803:836 138.99553:553 148.05289:1984 149.05569:459 160.05267:1403 161.05829:566 163.07524:10042 164.07941:1136 165.05496:3557 166.05949:559 176.04773:1652 191.07071:70113 192.07365:7987 193.07764:890 223.04984:621 273.07007:639 301.06229:6320 302.06…	Unknown	0	0	0	0	0	0	0	0	0	0.0036567	0	0	4.76e-05	0.00880523	0	0	0	0	0	0	0	0	0	0	0	0	0	0	0	0	0	0
300	4	288	4	0.00323056	pos_1742	pos	1742	11.147	337.122	[M+NH4]+	adduct linked to 1539_[M+H]+	0.125	273.73	isa1-pos-1	337.11765:6605 338.121:1676 339.12436:346	102.03452:2699 103.04383:2521 104.02614:2664 104.04786:3149 104.10461:808 105.03321:1931 105.06731:1718 106.05907:596 107.08336:1713 107.96618:1947 109.06605:962 109.10093:2261 116.05426:726 117.06189:1162 119.03931:1510 119.08503:1284 120.0438:13190 121.05105:9901 121.09785:2541 122.08239:1125 123.08244:915 123.11391:1053 123.94028:1756 130.02908:5160 130.06079:3031 131.03654:3463 131.07631:1374…	Unknown	0	0.00382501	0.00159019	0.00418445	4.26e-05	0.000409	0.000173	0.00066	0.000594	0.0426198	6.85e-05	0.000743	0.00073	0.106692	0	0	0	0	0	0.000467	0.000397	5.72e-05	0	0	0.00159137	0.00167868	0	0.000216	0.00147771	0.00189235	0.000729	9.47e-05
301	1	289	1	0	pos_1810	pos	1810	1.995	342.117	[M+H]+	NA	0.062	123.59	isa2-pos-3	342.11661:14109 343.11996:2556 344.12332:1753	100.0397:1275 100.95885:709 103.05399:8012 104.05965:797 104.10789:505 106.06491:743 107.07029:610 107.9656:515 108.07222:754 109.03448:1966 110.06071:5068 111.06097:718 112.07555:10993 112.92213:712 113.07705:771 116.07071:1241 116.94917:572 119.03857:1462 120.04343:1860 120.08047:7602 121.05264:7876 122.05854:1148 122.09421:664 123.06657:3252 123.94045:721 124.03924:667 124.06806:603 127.03883:…	Unknown	0	0.0047757	0.00381331	0	0.00547859	0.00500639	0.00824497	0.00659238	0.0073269	0.00185014	0.00142876	0.00142059	0.00131989	0.00112924	0.00259906	0.00809369	0.00811329	0.00379104	0.00300971	0.00310159	0.00643632	0.00444837	0.00699942	0.00634595	0.00572116	0.00265533	0.0151479	0.00751164	0.0067536	0	0.00763988	0.00477453
302	2	290	3	0.0066576	pos_1812	pos	1812	1.756	342.14	[M+K]+	adduct linked to 1614_[M+Na]+	0.975	163.42	isa1-pos-1	342.14008:18406 343.14343:3394 344.14679:459	108.07902:146 110.03632:1651 121.05187:541 135.03658:160 146.05948:36 150.05719:1119 151.05946:188 162.05705:291 178.03194:180 180.08806:18799 181.08989:1896	Unknown	0	0.0106592	0.0104745	0.0108714	0.0099679	0.0135865	0.0135366	0.00967985	0.0119923	0.0061519	0.00747226	0.00697768	0.0046176	0.00504879	0.0100152	0.0123533	0.0167497	0.012601	0.0110529	0.0126265	0.0123761	0.0142193	0.0208826	0.0142194	0.0133433	0.0125043	0.0119394	0.00955295	0.00682099	0.00663356	0.0177241	0.0151739
302	2	290	3	0.0066576	pos_1614	pos	1614	1.762	326.145	[M+Na]+	adduct linked to 1812_[M+K]+	0.013	56.21	isa4-pos-5	326.14462:8020 327.14797:1505 328.15133:429	108.08083:196 110.03497:1861 110.06666:142 121.05054:214 122.05939:344 123.06646:260 127.03827:454 127.07304:268 135.03215:461 152.06917:169 180.08847:19261 181.08942:1723	Unknown	0	0	0	0	0.000131	0	0	9.68e-05	0	5.69e-05	6.76e-05	0.00069	0.000178	6.58e-05	0.00124425	0.000893	0.000492	0.00128484	0.00483436	0	0	7.1e-05	0	0.000115	0	0	6.99e-05	6.76e-05	0	0	0	0.000329
303	1	291	1	0	pos_1820	pos	1820	3.361	343.13	[M+H]+	NA	0.375	87.61	isa1-pos-1	343.13031:10575 344.13366:2602 345.13702:973	100.95827:582 102.05388:712 103.05326:676 104.05286:925 105.06755:2025 106.06657:954 107.96618:1333 109.0537:587 112.0737:776 112.92084:590 116.05785:705 117.06:784 118.06651:734 119.04073:892 119.07133:574 120.04412:1321 120.07689:641 121.05115:9542 122.05888:744 122.09271:753 123.94122:1372 127.04119:532 130.06322:1036 132.04498:1845 132.08043:3607 133.05885:1522 134.05823:1133 135.08316:566 13…	Unknown	0	0.00612391	0.00646272	0.0206675	0.000658	0.00141036	0	0.00419441	0.00290583	0.000277	0.000262	0.000101	0.000152	0.00014	0.000326	0.000729	0.000461	0.000601	0.00025	0.00681805	0	0	0	0.00172728	0.00892692	0.00685026	0.00439315	0.00634202	0.0165434	0.00218639	0.0140335	0.00244373
304	3	1628	6	0	pos_1117	pos	1117	10.832	279.16	[M+H]+	ion correlated with 1103	0.05	167.43	isa14-pos-3	279.1597:110307 280.16305:0 281.16641:0	103.04739:798 104.05004:336 106.06714:637 115.05447:20 116.04942:2090 117.05737:25 117.1432:465 120.00298:61246 121.00613:4981 121.09416:542 121.99953:2500 130.02773:673 133.01143:808 133.05249:696 133.09015:647 134.06004:2750 135.01497:2734 144.0463:2751 145.05238:7254 145.15115:656 146.00662:124227 147.01404:202868 148.01804:27764 149.01326:7607 150.03488:3145 151.03333:485 158.02608:595 159.05…	Unknown	1.09928	0.00062	0.000671	0.000641	0.00058	0.000557	0.000627	0.000628	0.000623	0.000663	0.000635	0.000619	0.000529	0.000608	0.000589	0.00102552	0.000633	0.00066	0.000647	0.000596	0.000561	0.000484	0.000532	0.000616	0.000617	0.000363	0.000661	0.000621	0.000568	0.000606	0.000611	0.000649
304	3	1628	6	0	pos_2484	pos	2484	10.803	404.126	[M+H]+	NA	0.038	39.41	isa7-pos-1	404.12604:9265 405.12939:2574 406.13275:3771	109.1012:853 114.0552:4016 115.05556:345 121.05116:384 162.08482:761 183.17578:1797 194.05725:472 201.10245:790 202.10464:302 210.06822:683 240.23262:28275 240.35925:541 241.23547:4767 261.07346:954 365.2767:1256	Unknown	0.107978	3.68e-05	7.94e-05	4.98e-05	0.000581	0.000491	0.00258807	5.52e-05	0.00190116	0.00128707	0.00138067	0.00219792	0.00181292	0.000137	0.00303233	0.000515	0	0.00198833	5.66e-05	5.92e-05	0.000353	0.00142209	0.00145177	0.000524	0.00574492	0.00106591	0.000139	0.000105	3.32e-05	5.76e-05	0.00071	3.21e-05
304	3	1628	6	0	pos_1823	pos	1823	10.823	343.296	[M+H]+	NA	1	125.17	blank-pos	343.29553:6718 344.29888:1702 345.30224:312	105.0701:655 107.08241:1094 107.96724:3737 109.10043:1215 110.0626:511 119.08534:594 121.05069:8901 121.09205:1681 122.05501:572 122.0954:978 123.94163:2307 128.95261:613 133.09323:614 135.10477:560 136.06255:787 139.91397:1888 147.06705:1196 147.1132:533 149.02443:1289 158.96594:516 164.9216:1800 180.89479:686 221.08458:1833 227.20061:653 240.23248:5144 241.23557:1099 281.05096:3187 282.05194:66…	Unknown	6.91662	0.009548	0.0137973	0.0113846	0.0119001	0.00737351	0.0105186	0.0242708	0.030098	0.00963225	0.00561886	0.014712	0.0228559	0.00659554	0.00804852	0.00630689	0.00894993	0.0147548	0.0135117	0.0296983	0.0478843	0.0109681	0.01082	0.0184779	0.0290651	0.00748573	0.0198017	0.0228431	0.00791836	0.0134953	0.00728873	0.00814294
305	1	292	1	0	pos_1826	pos	1826	2.478	344.077	[M+H]+	NA	0.013	24.13	isa12-pos-5	344.07712:8877 345.08047:1876 346.08383:633	108.05536:288 117.05738:322 125.08244:118 131.12961:181 151.03932:320 159.03218:536 161.07013:1197 167.1037:138 189.06496:1117 207.0647:808 212.07022:1627 217.09436:357 234.12387:575 240.06537:5179 241.06889:1017	Unknown	0	0.000133	0.000281	0.000137	0.000101	0.000154	0.000137	0.000453	0.000259	0	0	0	0	0	0	4.99e-05	0	0	0	0.000358	0.000259	0.000169	6.02e-05	0.000387	0.000873	0.00011	0.000217	0.000771	0.00180089	0.00170567	0.000318	0.00131703
306	1	293	1	0	pos_1827	pos	1827	2.827	344.103	[M+H]+	NA	0.237	67.54	isa1-pos-1	344.10245:6637 345.1058:1812 346.10916:659	115.05315:1738 117.0606:1837 118.06507:11940 119.0659:1153 130.06447:2007 132.04518:370 132.08031:1864 137.06096:4 137.09474:1072 142.06607:1248 143.0722:2581 144.07996:2038 146.0602:3915 147.06192:431 159.08777:572 170.06198:614 179.08293:769 182.04971:5328 183.05621:570 188.06789:555	Unknown	0	0.00384343	0.00345634	0.00377506	0.0028823	0.00270958	0.0031052	0.00153842	0.00201401	0.00190844	0.00305546	0.00273282	0.00169135	0.00118817	0.00219344	0.0041729	0.00460137	0.00246212	0.0019391	0.00163668	0.0021915	0.00189402	0.0024926	0.00226655	0.00161955	0.00220958	0.00116631	0.000525	0.000303	0.00209244	4.52e-05	0.00391323
307	1	294	1	0	pos_1829	pos	1829	11.47	344.139	[M+H]+	NA	0.062	36.98	isa2-pos-5	344.13837:5378 345.14172:1661 346.14508:321	101.06228:530 104.10571:680 105.0697:1576 106.06777:884 107.08376:1932 107.96684:2165 108.0508:584 108.07963:900 109.06656:854 109.10089:2200 110.05894:656 111.07718:595 119.08524:1331 120.04476:619 120.08053:790 121.05061:9025 121.09432:2156 122.05892:770 122.09509:1008 123.07893:980 123.11356:686 123.94019:1782 125.09469:522 129.06474:576 130.06284:760 132.04572:1535 133.09531:1506 134.08885:60…	Unknown	0	0.000538	0.0019569	0.000904	0.000317	0.00136347	0.000423	0.00281357	0.00316981	3.55e-05	0	0	3.11e-05	0	0	0	0	0	0	0.00153823	0.00119517	0.000534	0.000102	0.00125063	0.00211976	0.000756	0.00244775	0.0025593	0.00600889	0.00168806	0.000875	0.000981
308	1	295	1	0	pos_1830	pos	1830	6.479	344.139	[M+H]+	NA	0.038	57.54	isa7-pos-5	344.1395:11413 345.14285:3586 346.14621:911	100.0806:618 101.03728:1315 101.05488:947 102.03723:1299 103.05315:1723 104.02552:967 104.06033:846 104.10683:651 105.0336:837 105.06915:3281 106.06744:1216 107.0473:1124 107.08356:2906 108.05202:733 108.08305:726 109.02857:1532 109.06335:1652 109.09966:2237 110.06264:733 111.04531:841 111.07822:820 112.08148:1042 114.1021:22479 114.19067:598 115.09115:3603 116.06913:1323 117.06379:1494 118.05878…	Unknown	0	0.000477	0.00100285	0.00112935	0.000301	0.00141265	0.000377	0.00250946	0.00301307	3.9e-05	3.11e-05	0	3.4e-05	7.1e-05	0	4.25e-05	6.69e-05	8.63e-05	0	0.00145906	0.00109914	0.000415	0.000148	0.00124429	0.00159465	0.000702	0.00159389	0.00287656	0.00703668	0.00159171	0.000545	0.000714
309	1	296	1	0	pos_1832	pos	1832	4.732	344.252	[M+H]+	NA	0.013	30.1	isa9-pos-2	344.25192:5345 345.25527:1129 346.25863:0	103.05409:8910 104.05277:298 105.06828:160 113.03937:463 114.05692:1300 115.05397:561 116.06927:1061 117.06129:793 118.06387:577 119.08276:337 120.04434:2072 121.09665:489 123.04793:881 123.11654:61 128.05238:2605 129.06329:1101 130.06532:18686 130.16023:491 131.06314:1607 132.07904:1886 133.05234:672 133.09135:1038 134.06078:168 138.05832:342 140.05296:105 141.07056:91 142.0715:409 144.07384:718…	Unknown	0	0.000421	7.08e-05	0.000742	6.97e-05	0.000311	4.64e-05	0.000192	0.000319	0.00024	3.07e-05	5.24e-05	4.19e-05	0.000419	7.77e-05	0.000263	0.000138	0.000159	4.12e-05	0.00025	0.000315	0.00012	0.0003	0.000185	0.000366	0.00093	0.000389	0	3.95e-05	0.00078	0.00127384	0.000299
310	3	297	3	0	pos_1835	pos	1835	8.532	345.084	[M+H]+	NA	0.013	50.43	isa12-pos-3	345.08432:6314 346.08767:1840 347.09103:717	106.06841:558 109.10088:2149 121.0515:527 121.09296:958 123.94003:603 130.06509:3335 133.09357:778 146.02354:2153 148.04021:2312 162.05562:1267 170.02087:1544 171.08755:573 176.06937:3066 187.07428:157 190.05231:683 202.05048:209 203.05473:531 210.05933:310 216.06613:71 217.09749:541 225.04013:725 229.06046:508 239.06183:494 257.06671:238 258.07245:563 261.10181:1519 271.06314:668 273.07944:603 2…	Unknown	0	0.00127823	0.00114303	0.00265328	0.000253	0.000332	0.000197	0.0015266	0.000686	0	0	0	0	0	0	0	0	0	0	0.000341	0.0008	0.000261	6.3e-05	0.00056	0.000908	0.00232873	0.000307	0.000492	0.00166264	0.00169024	0.00118277	0.000412
310	3	297	3	0	pos_2510	pos	2510	8.524	405.192	[M+H]+	NA	0.025	74.9	isa1-pos-3	405.1911:6081 406.19445:1829 407.19781:583	101.02328:3024 102.03482:767 104.05154:1305 105.03224:998 105.0696:1623 106.0658:1290 107.08128:1720 107.96616:2081 108.0816:507 109.06621:1060 109.1008:3876 110.06439:568 111.04398:517 111.07746:725 115.05296:860 116.05668:1004 117.06234:961 118.06335:1429 119.04099:1336 119.08376:1382 120.04433:10085 121.05096:10842 121.09756:2142 122.07404:1687 123.07948:957 123.11488:666 123.94081:2904 127.04…	Unknown	0	0.000452	0.00239162	0.00355072	3.03e-05	3.12e-05	3.37e-05	3.18e-05	4.13e-05	4.07e-05	0	0	0	3.75e-05	0	0	0	0	3.02e-05	3.69e-05	0.00013	3.15e-05	0	4.52e-05	0.000221	5.78e-05	0.000179	0.00023	0.00132826	0.000458	0.000803	0.000284
310	3	297	3	0	pos_1573	pos	1573	8.511	323.103	[M+H]+	similar chromatogram in higher mz_2510	0.213	79.17	isa1-pos-1	323.10205:7565 324.1054:2084 325.10876:1489	101.02255:3314 101.05581:722 102.03591:764 103.05396:685 104.05025:1319 105.03355:870 105.06853:1554 106.06532:1366 107.08385:1817 107.96579:3015 109.06548:941 109.10115:3413 113.02341:558 115.05326:1080 116.0557:600 117.0616:666 118.06528:981 119.04098:1253 119.08408:1268 120.04417:8969 121.05098:10181 121.09348:2323 122.07652:1103 123.07938:964 123.11182:648 123.94117:3236 125.09284:596 129.068…	Unknown	0	0.00438085	0.00306799	0.0105541	0.000559	0.000848	0.000718	0.00408956	0.00222843	0	7.53e-05	0	0	0	0	0	0	0	0	0.000885	0.00230808	0.000617	0.000234	0.00142472	0.00321515	0.00833527	0.00085	0.00129204	0.00472636	0.00581469	0.00383908	0.00089
311	1	430	18	0	pos_1836	pos	1836	12.538	345.124	[M+H]+	NA	0.05	48.38	isa1-pos-1	345.1235:6697 346.12685:1619 347.13021:486	101.06205:558 105.06947:2615 106.0762:836 107.08487:4346 107.96625:1156 108.08777:643 109.06524:1670 109.10043:3994 110.06203:626 110.10065:543 111.04562:731 111.07867:1080 111.11343:827 113.05792:625 115.08369:799 117.06837:1243 119.03659:655 119.08537:24981 119.17223:740 120.04456:1183 120.08705:3183 121.05197:9012 121.0994:4884 122.08862:897 123.07959:1213 123.11549:1802 123.94206:816 124.1173…	Unknown	0	0.00387801	0.000944	0.00329939	0	9.94e-05	0	0.00141348	0.000176	0	0	0	0	0	0	0	0	0	0	0.00071	0.000381	0	0	0.000835	0.00187832	0.000533	0	0.00132507	0.00221531	0.000565	0.000254	3.44e-05
312	1	298	1	0	pos_1837	pos	1837	3.095	345.137	[M+H]+	NA	0.013	78.23	isa4-pos-2	345.13742:10781 346.14077:2145 347.14413:1272	100.95856:675 101.04409:1085 102.04585:2043 103.05412:12624 104.05527:1958 104.10558:520 105.03294:649 105.06665:915 106.06477:1071 107.07156:973 109.02994:1238 109.06087:935 109.09705:667 110.06782:1691 111.04512:560 112.07585:3809 115.06069:702 116.07084:1808 116.9487:532 117.05792:1978 118.06754:1377 119.05049:681 119.08335:536 120.04796:646 120.0784:830 121.05137:8474 122.06433:1018 123.07377…	Unknown	0	0.000595	0.000723	0.000858	0.00152299	0.00171268	0.0010701	0.00158269	0.00151673	0.000849	0.000452	0.000731	0.00058	0.000465	0.00184136	0.00626015	0.00237232	0.00346652	0.0011884	0.00130189	0.0010545	0.00123787	0.00107565	0.000995	0.00135873	0.000906	0.00168953	0.00133054	0.00115373	0.000847	0.00167728	0.00220314
313	5	299	6	0.00569371	pos_2082	pos	2082	17.758	365.145	[M+H]+	adduct linked to 2312_[M+Na]+	0.463	758.78	isa2-pos-2	365.14639:6695 366.14974:1452 367.1531:2846	109.10076:504 147.11655:9985 148.11882:1106 177.11299:108 227.201:95	Unknown	0	0.00051	0.000275	0.00101262	0.001734	0.00386475	0.0164543	0.00196465	0.00327736	0.0143866	0.0054262	0.0362552	0.0131528	0.00165261	0.0111113	0.00828505	0.00304689	0.00835151	0.00281112	0.00129918	0.0173792	0.0131855	0.0442318	0.0120862	0.00813451	0.0926979	0.00448647	0.0010133	0.00159572	0.00124886	0.00334996	0.00209332
313	5	299	6	0	pos_184	pos	184	17.756	147.116	[M+H]+	ion correlated with 1646; ion correlated with 1855; ion correlated with 2092; ion correlated with 1408; ion correlated with 2082; ion correlated with 1435; similar chromatogram in higher mz_2092; similar chromatogram in higher mz_1435; similar chromatogram in higher mz_1408; similar chromatogram in higher mz_3505	0.025	172.42	isa9-pos-1	147.11647:19345 148.11982:2700 149.12318:253	104.0613:817 105.06989:50940 106.07297:3798 107.08453:4044 115.05408:2523 116.06235:458 117.07003:9754 118.07417:947 119.08531:47314 120.08826:4262 131.08272:465 132.09323:21280 145.10104:793 147.11702:2395844 147.21538:178352 148.12062:279600 149.12375:13560 150.1283:417	Unknown	0	7.09e-05	0.000132	5.92e-05	0.000109	4.56e-05	0.000375	5.98e-05	8.31e-05	0.00035	0.000181	0.000567	0.000348	6.33e-05	0.00025	0.000167	0.000104	0.00029	0.000117	4.36e-05	0.000375	0.000275	0.000798	0.000216	9.89e-05	0.00123008	0.000123	7.18e-05	6.22e-05	0.000105	0.000133	6.67e-05
313	5	299	6	0	pos_2092	pos	2092	17.756	365.299	[M+H]+	ion correlated with 1855; ion correlated with 1408; ion correlated with 2082; ion correlated with 1435	0.025	1008.64	isa9-pos-1	365.29944:119149 366.30279:0 367.30615:44949	104.0613:820 105.06989:50389 106.07297:3800 107.08453:4175 115.05408:2533 116.06235:488 117.07003:9727 118.07417:941 119.08531:47424 120.08826:4235 131.08272:567 132.09323:21293 145.10104:972 147.11702:2393899 147.21538:179570 148.12062:279677 149.12375:13594 156.02296:3763 190.03476:593 216.03513:18059 217.04272:24254 218.04288:3678 219.04037:1197 234.06874:5681 235.07065:961 253.0222:622 273.10…	Unknown	0	0.000119	0	0	6.37e-05	8.28e-05	0.000354	4.92e-05	4.95e-05	0.000116	0.000101	0.000281	0.000261	5.59e-05	0	0.000133	0	0.000196	9.52e-05	6.78e-05	0.000438	0.00044	0.000156	0.000245	0.000282	0.000265	6.68e-05	4.85e-05	0.000116	0	0.000114	6.59e-05
313	5	299	6	0	pos_1435	pos	1435	17.759	311.08	[M+H]+	ion correlated with 1855; ion correlated with 2092; ion correlated with 1408; ion correlated with 2082	0.038	146.97	isa7-pos-2	311.07971:6204 312.08306:1172 313.08642:285	105.07:5603 106.072:485 117.07269:875 119.08526:4611 132.0932:2166 147.11743:240060 148.12024:26275 148.22066:569 149.12155:1103 216.03255:1798 217.04333:2235 234.07491:643 273.10516:1730 290.13318:648 309.08228:3271 310.0856:638 311.07996:1461	Unknown	0	0	0	0	5.57e-05	0.000151	0.000695	6.15e-05	0.000167	0.000608	0.00028	0.00139863	0.000567	4.75e-05	0.000592	0.000381	0.000134	0.000365	0.00015	0	0.0007	0.000587	0.00178917	0.000493	0.000407	0.0036592	0.000119	7.01e-05	3.2e-05	3.95e-05	0.000139	0.000112
313	5	299	6	0.00569371	pos_2312	pos	2312	17.76	387.126	[M+Na]+	ion correlated with 184; ion correlated with 1646; ion correlated with 1855; ion correlated with 2092; ion correlated with 3505; ion correlated with 1408; ion correlated with 2082; ion correlated with 1435; adduct linked to 2082_[M+H]+	0.013	39.12	isa9-pos-1	387.12619:5024 388.12954:1294 389.1329:2472	104.0613:817 105.06989:50751 106.07297:3787 107.08453:3926 115.05408:2534 116.06235:457 117.07003:9754 118.07417:951 119.08531:47159 120.08826:4262 131.08272:400 132.09323:21280 145.10104:660 147.11702:2396327 147.21538:178152 148.12062:279602 149.12375:13540 150.1283:415 156.02296:3763 190.03476:593 216.03513:18065 217.04272:24254 218.04288:3678 219.04037:1197 234.06874:5681 235.07065:965 253.02…	Unknown	0	0	0	2.99e-05	0	0	7.18e-05	0	0	4.15e-05	0	0.000122	3.22e-05	0	0	0	0	3.24e-05	0	0	6.02e-05	3.11e-05	0.000171	3.22e-05	4.72e-05	0.00036	3.25e-05	0	0	0	3.04e-05	3.44e-05
314	1	300	1	0	pos_1842	pos	1842	5.954	345.146	[M+H]+	NA	0.038	92.39	isa10-pos-2	345.14429:12148 346.14764:2939 347.151:1532	105.06984:6285 106.07108:311 107.04976:631 107.0851:3991 108.08421:327 109.06451:5339 110.06696:492 111.08041:14078 112.0844:1091 115.07227:1939 119.0495:617 119.08486:506 121.10036:2381 122.06156:1334 122.0995:299 123.08043:3854 123.11495:5470 124.08267:324 124.11819:760 125.06023:273 128.05873:646 131.08438:2353 135.08014:669 137.05933:367 137.12645:1550 141.07249:1514 143.08582:578 145.09923:8…	Unknown	0	8.87e-05	8.71e-05	0.000132	7.93e-05	7.65e-05	6.09e-05	0.000169	8.33e-05	0.00032	6.57e-05	0.000166	4.26e-05	3.71e-05	0	7.97e-05	0.000326	0.000135	0	0.000129	0.000109	0.000155	0.000133	0	0.000155	9.55e-05	0	9.62e-05	0.000118	6.02e-05	7.28e-05	0.000213
315	1	301	1	0	pos_1843	pos	1843	2.807	345.152	[M+H]+	NA	0.613	155.97	isa2-pos-1	345.15067:13056 346.15402:2509 347.15738:1011	100.95894:729 101.02473:518 101.95076:572 103.04932:527 106.06606:1081 107.06411:636 107.96716:1435 108.05595:1288 109.05389:604 110.04802:1767 112.07552:1766 112.91817:572 115.05479:665 116.06347:511 116.94578:655 117.05748:749 118.06474:3857 119.05117:1614 120.0461:598 121.05129:7582 122.05735:1098 122.0916:732 123.06162:777 123.93929:779 125.08051:622 126.01049:958 127.07113:1524 128.05728:839…	Unknown	0	0.000124	0.000126	0.000318	0.00762413	0.00931922	0.0138333	0.0140604	0.0186584	6.99e-05	8.94e-05	0	7.23e-05	0	0.0253172	0.0256123	0.0319467	0.0146886	0.0286595	0.0120329	0.00572813	0.00823051	0.0191318	0.00864004	0.0360565	0.064166	0.0241578	0.025799	0.0202803	0.0029195	0.00564434	0.00504807
316	1	302	1	0	pos_1850	pos	1850	4.491	346.139	[M+H]+	NA	0.013	77.46	isa3-pos-1	346.13922:7442 347.14257:2090 348.14593:653	105.03453:304 117.03411:205 118.04319:125 119.0487:327 126.01043:1712 128.00758:563 129.08086:415 132.05742:3 133.02841:618 133.07486:1155 136.06207:13493 137.06219:1087 147.05017:9 148.05264:95 149.02939:547 151.07454:837 160.05864:222 176.05672:156 192.07469:241	Unknown	0	0.000123	8.16e-05	0.000117	4.47e-05	0.000141	8.11e-05	6.85e-05	6.88e-05	0.00436795	0.00127171	0.0023145	0.00205924	0.00158835	3.39e-05	6.3e-05	5.73e-05	4.61e-05	4.43e-05	6.55e-05	6.17e-05	4.79e-05	0.000171	6.74e-05	8.65e-05	7.47e-05	0.000116	0.000128	0.000392	0.000261	0.000185	6.96e-05
317	1	303	1	0	pos_1851	pos	1851	4.024	346.14	[M+H]+	NA	0.013	71.36	isa3-pos-1	346.14017:6814 347.14352:3796 348.14688:667	100.96266:524 103.05433:772 105.07041:695 106.06802:717 107.04721:710 107.0737:763 107.96607:1621 110.06799:730 112.07603:899 112.92245:614 116.94756:554 119.0408:577 120.07774:834 121.05119:9132 122.06098:809 122.09512:859 123.9407:1498 126.01107:5589 127.0412:675 128.00774:1251 133.08498:1460 134.09575:627 136.06459:1755 137.06293:1178 138.05574:656 138.0912:1348 139.91435:1401 140.07124:513 14…	Unknown	0	8.27e-05	5.88e-05	6.15e-05	0.000141	0.000104	0.000155	0.000118	0.000201	0.00399886	0.00147497	0.00165748	0.00142277	0.00181515	6.76e-05	7.7e-05	0.000105	4.62e-05	5.53e-05	0.000123	0.00016	0.000152	0.000214	0.000149	0.000205	8.15e-05	3.84e-05	0.000263	0.000246	0.000186	9.18e-05	7.93e-05
318	1	304	1	0	pos_1852	pos	1852	10.923	346.155	[M+H]+	NA	0.112	57.06	isa2-pos-4	346.15527:5723 347.15862:1753 348.16198:417	100.07542:738 104.10698:631 105.06955:1412 106.06924:670 107.08213:1469 107.96587:1750 109.06773:887 109.10014:1967 110.06441:547 111.04451:582 114.05476:523 114.09985:612 117.06216:788 119.08461:1334 120.04353:692 121.05103:8283 121.09427:2071 122.05785:873 122.09282:915 123.07747:717 123.11456:630 123.93994:1716 128.05106:760 130.06563:4921 131.07712:664 132.04538:1866 133.09737:1187 135.10289:…	Unknown	0	0.000537	0.00176742	0.00109844	0.000403	0.00179421	0.000469	0.00336901	0.00365111	0	0	0	0	0	0	0	0	0	0	0.00167964	0.00127828	0.000542	4.33e-05	0.00138183	0.00253899	0.00096	0.00281583	0.00315168	0.00803434	0.00207508	0.00104023	0.00117253
319	1	227	3	0	pos_1853	pos	1853	10.011	346.155	[M+H]+	NA	0.688	372.5	isa1-pos-1	346.15524:10782 347.15859:2731 348.16195:507	121.05102:195 130.02953:17 130.06351:51 146.02426:126 186.06004:511 201.10248:6477 202.10536:996	Unknown	0	0.00624383	0.0263822	0.0120692	0.00409277	0.0186793	0.00481615	0.0434878	0.0444905	2.98e-05	3.01e-05	0	0	3.24e-05	2.92e-05	0	3.79e-05	3.23e-05	0	0.0190713	0.0158747	0.00518305	0.00124002	0.0163443	0.0326728	0.0103641	0.0373227	0.037873	0.0981671	0.0242854	0.0121915	0.0152936
320	1	305	1	0	pos_1854	pos	1854	9.118	346.156	[M+H]+	NA	0.7	353.08	isa1-pos-1	346.15506:11693 347.15841:2915 348.16177:442	104.04993:685 105.06854:1316 106.06786:740 107.08294:2312 107.96651:1965 109.06593:661 109.09943:1574 115.05367:586 117.06551:822 119.04046:786 119.08418:1575 120.04423:1483 120.08162:932 121.0517:9140 121.09532:1953 122.06498:1059 122.09399:1048 123.07796:888 123.11452:601 123.94066:1793 125.09332:514 129.06989:1792 130.06564:862 131.08194:528 132.04445:1833 132.08076:598 133.09337:1497 135.1096…	Unknown	0	0.00677132	0.0263084	0.0137298	0.00423456	0.0205481	0.00483112	0.0421768	0.0489581	3.14e-05	4.88e-05	0	0	3.1e-05	0	0	0	0	3.74e-05	0.0209927	0.0162201	0.00541855	0.00140847	0.0163191	0.0325245	0.0115726	0.0376352	0.0426457	0.103398	0.0281236	0.0119869	0.0146253
321	1	306	1	0	pos_1857	pos	1857	16.445	346.331	[M+H]+	NA	0.237	112.01	isa1-pos-1	346.33173:6042 347.33508:1511 348.33844:271	101.06894:1544 102.09075:1032 104.1059:507 105.07058:1917 106.08202:1832 107.08264:3407 107.9668:1402 109.06541:1853 109.10041:3771 110.10312:551 111.04447:595 111.08025:999 111.11227:813 113.06152:610 115.09296:535 117.07187:921 119.03436:511 119.08511:2386 120.04349:535 120.08221:843 121.05119:10179 121.09777:3977 122.05857:992 122.09861:1197 123.07796:1153 123.11562:1590 123.94032:923 125.0601…	Unknown	0	0.00349922	0.00232982	0.00236426	0.00267385	0.00178421	0.00283514	0.00246764	0.00298032	0.00268762	0.00177565	0.00374825	0.00290417	0.00329757	0.00284125	0.00279599	0.00323119	0.00300417	0.00364538	0.0021377	0.00371677	0.00291883	0.00228496	0.00223747	0.00340449	0.00258771	0.00177186	0.0028224	0.0034535	0.00210885	0.00295057	0.0026028
322	6	307	8	0	pos_257	pos	257	3.905	163.097	[M+H]+	ion correlated with 1988	0.025	108.32	isa10-pos-5	163.09718:7513 164.10053:1083 165.10389:0	101.06071:793 103.07506:14062 105.06812:988 107.08226:278 107.96629:302 109.02847:65 109.06387:659 111.08036:2928 113.05967:863 115.07318:1186 119.08492:588 120.04441:993 120.07849:335 121.09444:1805 123.07717:164 123.11391:923 123.94059:266 127.03899:533 127.07053:1951 130.07977:1770 131.08229:520 133.09888:3504 135.1142:553 139.91408:241 143.0818:268 144.04401:10266 145.04996:1191 145.09653:342…	Unknown	0	0.000123	0.000327	0.000171	0.000111	0.000154	0	0.00102492	0.000236	0.00321239	4.64e-05	0	0.00167796	0.00322426	4.59e-05	0.000136	0	0.000519	0.00238787	0	0.0022821	7.15e-05	7.73e-05	5.85e-05	0.00310098	0	0.00754225	0.00155697	5.33e-05	0	0	0.000535
322	6	307	8	0	pos_1988	pos	1988	3.907	356.192	[M+H]+	ion correlated with 2051	0.162	137.65	isa3-pos-1	356.19046:7004 357.19381:0 358.19717:0	101.05937:566 103.07534:10634 104.07722:749 109.03143:185 113.06236:532 120.08095:616 127.04034:184 127.07301:894 128.01089:320 130.08443:1088 144.04506:3969 145.05536:357 160.05016:1462 161.05551:148 175.14235:846 185.07101:588 192.0773:2245 287.10989:804 347.13168:9872 348.13251:1481	Unknown	0	5.32e-05	0.000567	0.000179556	0.000404	0.000373	6.14e-05	0.00216449	0.000795	0.00411075	9.35e-05	4.3e-05	0.00187854	0.00421763	0.000276	0.000528	0.000337	0.000873	0.00488582	0.000276	0.00431958	0.000443	0.000925	0.000419	0.00425361	0.000397	0.0103065	0.00256722	0.000621	0.000165	0.000411	0.000593
322	6	307	8	0	pos_2191	pos	2191	3.893	374.144	[M+H]+	NA	0.213	120.32	isa4-pos-1	374.14514:14340 375.14849:3476 376.15185:522	109.03009:16 109.06275:115 114.10223:2826 115.08762:958 121.05096:293 127.0691:297 130.06689:78 131.12971:617 144.04617:524 159.02672:306 160.05055:707 162.04036:781 177.05508:8849 178.05991:868 192.07829:877 193.04666:545 207.06532:960 208.06862:472 248.12865:593 278.14072:296 290.14899:1671 295.16437:266 307.17609:4833 308.17862:757 320.15997:1405 321.16299:290 337.18665:9061 338.19003:1426 339…	Unknown	0	0.000646	0.00153319	0.00105025	0.00493695	0.00250205	0.00317818	0.00245809	0.00491101	0.000398	0.00206195	0.00115808	0.00101986	0.000131	0.00836721	0.00198822	0.0038609	0.00650129	0.00237732	0.00499042	0.00134807	0.00629883	0.00380425	0.00275738	0.0116536	0.00157071	0.00808157	0.00355969	0.00256942	0.00323499	0.00161198	0.0166772
322	6	307	8	0.00377747	pos_2051	pos	2051	3.904	363.105	[M+K]+	ion correlated with 1988; adduct linked to 1815_[M+NH4]+	0.2	97.53	isa3-pos-1	363.10507:10722 364.10842:1629 365.11178:1603	101.05937:566 103.07534:10634 104.07722:742 109.03143:181 113.06236:501 120.08095:834 127.04034:195 127.07301:890 128.01089:181 130.08443:1135 144.04506:3908 145.05536:339 160.05016:1190 161.05551:141 175.14235:847 185.07101:600 192.0773:26 287.10989:736 347.13168:9862 348.13251:1481	Unknown	0	0.000328	0.00131435	0.000554	0.000113	0.000218	3.54e-05	0.0027911	0.000652	0.00629272	0	8.81e-05	0.00343162	0.00743935	2.98e-05	0.000691	0	0.00113246	0.00529898	8.53e-05	0.00500212	4.32e-05	0.000324	0.000219	0.00372284	5.49e-05	0.00903482	0.00288454	0.00027	0.000106	0.000578	0.000748
322	6	307	8	0.00585062	pos_1859	pos	1859	3.904	347.132	[M+Na]+	adduct linked to 1815_[M+NH4]+	0.575	411.11	isa1-pos-2	347.13132:14162 348.13467:2753 349.13803:729	102.03585:795 103.07081:1290 104.05044:2615 105.0347:1472 105.06611:736 106.06413:1710 107.06868:947 107.96691:1694 109.06087:765 109.09993:526 111.04727:696 112.92332:551 114.05598:594 116.0571:898 117.05799:883 118.0618:639 119.04568:1063 119.08035:524 120.04488:3187 120.07655:2155 121.0516:8484 122.06242:1037 122.09222:862 123.0666:628 123.9401:1212 125.02108:697 126.01249:1034 127.03632:594 1…	Unknown	0	0.00207365	0.00818545	0.00314332	0.00283767	0.00233109	0.000413	0.023543	0.00575965	0.0562405	0	0	0.0318683	0.0621507	0.000118	0.00481285	0.000696	0.00814436	0.0437407	0.00111145	0.050948	0.000745	0.0043485	0.0011975	0.0383266	0.000233	0.105876	0.0255086	0.00199846	0.00169152	0.00553541	0.00681966
322	6	307	8	0.00962809	pos_1815	pos	1815	3.905	342.176	[M+NH4]+	adduct linked to 1859_[M+Na]+; adduct linked to 2051_[M+K]+; similar chromatogram in higher mz_2191	0.363	262.28	isa2-pos-4	342.17514:6794 343.17849:1558 344.18185:546	103.07201:1566 106.03091:360 107.96623:64 114.12605:4610 116.05518:532 120.07642:1252 123.94131:152 127.07185:63 129.13805:930 130.02895:935 130.08549:68620 130.11726:28291 131.03288:359 131.08751:4700 131.12292:1653 139.12137:549 139.91502:67 144.04497:316741 145.04803:26808 145.14491:484 156.07568:117 158.11682:3189 160.05247:401 161.05157:4613 171.09279:116 175.14447:65895 176.14746:5902 177.1…	Unknown	0	0.000319	0.00138916	0.000641	0.000783	0.000441	7.32e-05	0.00399938	0.00131188	0.0148471	0.000114	3.46e-05	0.00660521	0.0142864	0	0.000923	0.000306	0.00166922	0.0102418	0.000272	0.00975385	0.000213	0.00101303	0.000188	0.0127329	0	0.0352786	0.00545287	0.000333	0.000433	0.00123787	0.00185212
323	1	308	1	0	pos_1860	pos	1860	5.653	347.169	[M+H]+	NA	0.025	47.59	isa4-pos-4	347.16739:5693 348.17074:1146 349.1741:0	101.09591:1077 103.05514:649 105.06953:897 107.07538:893 108.08023:811 109.02763:585 111.04382:980 115.05496:316 117.07199:79 119.04957:544 120.08096:626 124.07545:1134 127.04031:1594 129.05574:5545 133.09129:1599 135.07982:250 136.07283:1234 137.06216:1875 144.0463:1790 145.05162:1457 147.06488:1420 148.07608:1520 149.05493:898 151.03923:1302 151.07277:796 152.07062:522 159.07928:467 161.05927:8…	Unknown	0	0.00103865	0.000492	0	0.00110216	0.00144185	0.00193616	0.00110561	0.00183495	0.000144	0.000875	0.000763	0.000668	0.000164	0.00250863	0.00237462	0.00289761	0.00328268	0.00351067	0.000786	0.00140928	0.00129174	0.00152925	0.000723	0.00130121	0.0010492	0.0016853	0.000529	0.00042	0	0.00261913	0.000677
324	1	309	1	0	pos_1861	pos	1861	20.174	347.314	[M+H]+	NA	0.062	79.92	isa5-pos-6	347.31482:6428 348.31817:1728 349.32153:426	101.07118:3621 102.08837:619 105.06919:2717 106.07257:1183 107.08404:4228 107.96678:1036 108.08572:562 109.06678:1283 109.10091:4646 110.06326:556 111.04787:718 111.07822:950 111.1133:877 117.07458:687 119.04021:521 119.08572:4286 120.08666:881 121.05132:10382 121.09805:6418 122.05466:999 122.09841:1951 123.0809:1288 123.11674:2671 125.09449:896 125.12841:506 129.01707:508 131.08461:1726 133.0917…	Unknown	1.48759	0.00233441	0.00141629	0.00363658	0.00125751	0.0019206	0.00137872	0.00212796	0.00281787	0.00182556	0.00348574	0.000666	0.00259362	0.00182592	0.00165577	0.0017646	0.00150416	0.00168132	0.00252146	0.00190673	0.0018419	0.00138828	0.00127932	0.00137175	0.001477	0.00154558	0.00148305	0.00193162	0.00132881	0.0011846	0.00130583	0.00371241
325	2	310	2	0.0066576	pos_1863	pos	1863	3.799	348.048	[M+K]+	adduct linked to 1669_[M+Na]+	0.025	89.05	isa9-pos-1	348.04788:8855 349.05123:1638 350.05459:0	102.03438:3184 103.05364:2245 104.04974:5124 105.03809:1964 106.02996:3968 106.06258:2393 107.07288:834 107.96657:975 108.06317:792 109.02783:538 109.06523:660 109.09598:518 110.06018:528 111.07023:587 112.92245:621 114.05509:4663 115.0573:680 116.0689:1181 117.0601:649 118.06675:1104 119.05701:520 120.04469:3978 120.07928:3035 121.05143:8543 122.05898:903 122.09266:747 123.07727:627 123.93983:86…	Unknown	0	0.000792	0.00132762	0.00175608	0.000522	0.000876	0.000646	0.000753	0.000625	0	0	0	3.27e-05	0	0	0	0	0	0	0.000225	0.000361	7.78e-05	0.000182	0.000376	0.000334	0.000791	0.000598	0.000172374	0.00109539	0.000227	0.000798	0.000249
325	2	310	2	0.0066576	pos_1669	pos	1669	3.799	332.074	[M+Na]+	adduct linked to 1863_[M+K]+	0.05	47.59	isa1-pos-3	332.07416:8382 333.07751:1356 334.08087:2082	101.02409:809 101.0611:560 102.04438:1106 103.05437:8502 104.05079:5609 104.10223:591 105.03527:1479 105.06705:1197 106.06449:2012 107.06885:617 107.96666:1126 109.05061:559 109.10071:649 110.06174:707 111.04227:564 113.02621:503 114.05467:1024 115.04671:667 116.06082:700 117.06353:821 118.06565:850 119.04723:1217 120.04476:5701 120.0764:3060 121.05112:8059 122.06286:1066 122.09175:888 123.07356:…	Unknown	0	0.00152971	0.00326298	0.00489467	0.00114893	0.00178354	0.00166654	0.00152132	0.00212382	0	0	0	0	0	0	0	0	0	0	0.00158156	0.00126954	0.00049	0.000934	0.00093	0.00146043	0.00266718	0.00229183	0.00104993	0.0027412	0.00193492	0.00418117	0.00145832
326	2	311	5	0.00367615	pos_1427	pos	1427	1.302	310.096	[M+H]+	adduct linked to 1864_[M+K]+	0.1	219.39	isa3-pos-5	310.09622:7572 311.09957:0 312.10293:0	100.03835:739 100.07406:1045 102.01178:621 102.05142:479 104.07668:1364 106.02956:2351 106.05905:534 109.04803:1289 110.06855:831 112.05016:3665 112.07386:4026 113.06802:1580 114.0547:1018 114.09192:646 116.07077:5074 117.07766:544 118.0699:663 119.04958:947 120.04546:726 123.05499:16283 124.04375:3310 125.05852:585 126.07851:680 127.07206:2911 128.07076:1368 129.10146:770 130.03723:1116 130.0861…	Unknown	0	0	0.000329	0.00167461	0	5.9e-05	8.31e-05	0	3.05e-05	0.000634	0.000289	4.15e-05	0.000495	0.00464942	5.6e-05	0	0	6.42e-05	4.04e-05	7.35e-05	0.000229	0	0.000207	0	0	0	0	0	0	0	0	0.000136
326	2	311	5	0.00367615	pos_1864	pos	1864	1.301	348.052	[M+K]+	ion correlated with 1427; adduct linked to 1427_[M+H]+	0.075	92.88	isa5-pos-2	348.05389:5566 349.05724:0 350.0606:1009	102.05301:696 102.09133:74 112.04284:1134 126.08467:47 130.08745:179 138.05527:17671 139.06538:1673 165.05986:695 174.88618:248 244.11777:507	Unknown	0	0	0.000222	0.000934	0	0	0	7.96e-05	0	0.000164	0	0	7.73e-05	0.00303435	0	0	5.09e-05	0	0	0	4.13e-05	0	0	0	0	0	0	0	4.04e-05	5.51e-05	0	0
327	1	312	1	0	pos_1867	pos	1867	3.065	348.072	[M+H]+	NA	0.013	6.11	isa12-pos-4	348.0719:7021 349.07525:1589 350.07861:646	100.95847:593 101.02744:522 102.04293:702 104.0499:915 105.03566:1113 105.06338:543 106.06335:1387 107.06918:670 107.96611:1330 108.05482:764 109.05645:594 110.06707:857 112.07446:1525 113.02382:613 116.06625:1416 117.05837:2013 118.06492:1874 119.04019:1357 120.04482:8963 121.05114:9997 122.0587:1111 122.09177:850 123.06332:545 123.94126:774 125.02232:806 127.04678:525 130.02963:1223 130.06323:9…	Unknown	0	0.000354	0.000258	0.000815	0.000221	0.000507	0.000316	0.000352	0.00081	0	0	0	0	0	0	0	0	0	0	0.000475	0.000233	0.00023	0.000183	0.000107	0.000565	0.000774	0.000537	0.000693	0.000929	0.00139593	0.000429	0.000281
328	1	313	1	0	pos_1868	pos	1868	10.813	348.081	[M+H]+	NA	0.013	57.76	isa8-pos-1	348.08102:8924 349.08437:2387 350.08773:961	109.10078:441 132.0455:1445 134.06175:583 146.02248:258 146.06018:2773 147.06316:826 160.07904:154 161.08176:1054 176.01666:2455 183.05838:497 183.17525:1002 194.05934:1287 201.10445:392 203.02774:2069 217.13161:1280 236.0733:657 240.2326:15522 241.23669:2772	Unknown	0	0	0.000119	0.000254	0	0	0	0	0	0	0	0	0	0	0	0	0	0	0	0	0	0	0	0	0	0	0	0	0	0.00519187	0.000346	0.000299
329	1	314	1	0	pos_1869	pos	1869	2.658	348.094	[M+H]+	NA	0.075	8.08	isa7-pos-5	348.09421:6045 349.09756:1354 350.10092:0	108.05175:96 120.07684:721 122.06322:425 127.07076:365 139.084:604 145.06665:507 159.03151:834 165.08687:289 167.09123:447 207.06564:998 239.07761:378 260.10269:496 265.08594:73 297.1199:560 307.10605:3139 308.11407:889 325.11691:12605 326.11948:2664 337.18518:390	Unknown	0	0.000297	0.000682	0.000673	0.000112	0.000312	0.00033	0.000497	0.00119733	3.13e-05	4.29e-05	2.99e-05	0	0	0	0	0	4.62e-05	0	0.000349	0.000206	0.000202	0	0.000264	0.00238749	6.8e-05	0.0018032	0.0014767	0.00372723	0.00385541	0.000713	0.000887
330	1	315	1	0	pos_1871	pos	1871	7.597	348.134	[M+H]+	NA	0.013	50.53	isa13-pos-5	348.13391:5672 349.13726:1517 350.14062:1189	102.03431:703 104.05266:609 105.03314:728 105.0681:1492 106.06631:1157 107.08231:1410 107.96827:1584 109.06577:830 109.09991:1340 110.06281:561 111.07782:564 115.05379:632 116.05947:602 117.05933:2383 118.06586:699 119.038:4276 119.08378:1503 120.04469:1913 120.08064:872 121.05098:8799 121.09238:1938 122.06036:611 122.09536:768 123.08327:779 123.11428:632 123.94197:1741 125.09623:504 127.056:549 …	Unknown	0	0.000574	0.000555	0.00155992	8.87e-05	0.000416	0.000204	0.000858	0.000433	0	0	0	0	0	0	0	0	0	0	0.000438	0.000247	0.000137	3.77e-05	0.000454	0.000716	0.000166	0.000447	0.000936	0.00245793	0.00200943	0.00166357	0.0018041
331	1	316	1	0	pos_1872	pos	1872	7.285	348.134	[M+H]+	NA	0.062	32.02	isa1-pos-3	348.13379:5676 349.13714:1636 350.1405:1103	102.03421:795 103.05195:310 116.04998:1474 117.0668:627 119.08492:154 120.07677:1280 127.04803:521 128.05409:802 130.06285:50 132.04582:4256 137.05998:744 137.09343:198 143.07695:648 144.04514:4152 144.07834:3333 149.05493:175 154.06659:1540 158.06165:426 163.06638:188 167.06766:214 171.09579:272 172.03964:4916 172.07512:16532 173.07594:1721 175.04016:2918 175.11186:300 176.04318:354 182.05537:15…	Unknown	0	0.00124384	0.0015192	0.00331442	0.000228276	0.000662	0.000193	0.0018732	0.000677	0	0	0	0	0	3.04e-05	0	0	0	0	0.00117238	0.00071	0.000374	8.97e-05	0.00127384	0.00204639	0.00260723	0.000877	0.00218324	0.00447903	0.00206005	0.00281844	0.000841
332	1	317	1	0	pos_1875	pos	1875	5.639	348.192	[M+H]+	NA	0.013	59.71	isa13-pos-5	348.19156:8189 349.19491:2358 350.19827:457	101.05811:570 102.0424:923 103.04775:2694 104.04958:1409 105.03315:1722 105.0685:2191 106.06517:1165 107.07633:1593 108.07714:674 109.02876:3201 109.06244:1518 109.10239:1146 110.0308:624 110.0698:893 111.04431:771 111.08205:703 112.07667:5022 113.02251:515 114.05516:583 115.0557:806 116.06791:1115 117.06799:1258 118.06617:753 119.0441:1601 119.08092:1103 120.04461:5638 120.07724:2245 121.05209:7…	Unknown	0	6.56e-05	5.68e-05	5.13e-05	0.000442	8.14e-05	0.000324	0.000211	0.00053	0.000285	0.000483	0.000775	0.000478	0.000623	0.000144	6.76e-05	6.7e-05	8.38e-05	4.05e-05	0.000538	0.000159	7.81e-05	0.000708	0.000302	0.00184194	6.13e-05	0.000317	0.000607	0.0011255	8.37e-05	8.09e-05	0.000141
333	4	318	4	0.00569371	pos_1617	pos	1617	9.447	327.098	[M+H]+	ion correlated with 1878; similar chromatogram in higher mz_1694; adduct linked to 1878_[M+Na]+	0.1	60.5	isa1-pos-3	327.09937:5616 328.10272:1165 329.10608:388	103.05277:922 104.04817:1039 104.10912:602 105.0701:1553 106.06471:1144 107.08119:1457 107.96585:1781 109.06673:976 109.09954:1867 111.04552:664 115.05045:630 117.06501:782 118.06387:712 119.04147:730 119.08533:1506 120.04533:2287 121.05104:10088 121.09671:1930 122.06326:1099 122.09367:869 123.04669:2918 123.11418:658 123.94043:1540 128.95273:685 129.0686:752 130.0641:2143 131.07526:851 132.04678…	Unknown	0	0.00137131	0.000526	0.00327941	0.000466	0.00153505	0.000575	0.0010438	0.00195875	0	0	0	0	0	0	0	0	0	0	0.00129258	0.000596	0.000414	0.00017	0.000677	0.00133992	0.00161699	0.000526	0.000708	0.00206338	0.00716775	0.0027873	0.0017105
333	4	318	4	0	pos_1694	pos	1694	9.432	334.154	[M+H]+	NA	0.087	75.56	isa1-pos-2	334.15457:17396 335.15792:4497 336.16128:716	104.04915:542 123.04546:1263 130.06584:516 132.04471:1151 132.07544:954 134.06018:5729 146.05942:770 146.09471:647 147.06477:1318 160.07704:1398 160.11018:1307 173.07945:548 175.08733:4915 188.10887:870 237.07796:438 249.06821:511 289.16129:8	Unknown	0	0.00282252	0.0100549	0.00806365	7.98e-05	0.000331	5.01e-05	0.000688	0.000429	2.97e-05	0	0	0	6.44e-05	3e-05	0	0	0	3.18e-05	0.000301	0.000487	0.00014	5.66e-05	0.000414	0.00208492	0.000904	0.00047	0.00217811	0.00637141	0.00116853	0.00124918	0.000363
333	4	318	4	0	pos_1481	pos	1481	9.441	316.108	[M+H]+	similar chromatogram in higher mz_1617	0.062	49.09	isa8-pos-1	316.11057:5227 317.11392:1487 318.11728:0	104.049:605 120.0442:391 123.04661:861 132.04564:167 134.06282:626 144.04417:656 146.02344:70 146.0602:1346 147.06354:385 148.04443:1775 160.07657:2311 162.05696:443 170.04103:332 171.0607:575 172.04198:1517 176.07666:571 178.05904:532 185.07477:450 193.0629:1302 215.08519:513 221.0777:2117 237.07562:910 249.06653:7064 250.06836:1151 254.09683:237 261.10202:426 275.08353:471 276.08871:365 277.063…	Unknown	0	0	0	7.07e-05	0	0	0	0	0	0	0	0	0	0	0	0	0	0	0	0	0	0	0	0	0	3.54e-05	0	3.2e-05	3.1e-05	0.00304082	0.000582	0.000386
333	4	318	4	0.00569371	pos_1878	pos	1878	9.447	349.08	[M+Na]+	ion correlated with 1617; adduct linked to 1617_[M+H]+	0.013	17.84	isa8-pos-1	349.08008:7836 350.08343:2228 351.08679:354	104.04891:632 120.07874:149 123.0447:870 132.04536:87 134.06046:613 146.02347:20 146.05904:1346 147.06387:402 148.0407:1807 160.07594:2525 162.05278:410 170.02057:555 171.05675:589 172.04034:1517 176.07361:550 178.05966:178 185.07324:445 193.05823:1335 215.0881:366 221.07796:2159 222.07906:93 237.07996:858 249.06645:7194 250.07022:1182 261.10379:476 275.08112:503 276.0907:387 277.06232:2876 278.0…	Unknown	0	0.00100313	0.000452	0.00238519	0.000401	0.00121813	0.000468	0.000685	0.00155381	0	0	0	0	0	0	0	0	0	0	0.00099	0.000389753	0.000347	8.03e-05	0.000472	0.00104006	0.0012311	0.00042	0.000525	0.00170142	0.00455863	0.0020589	0.00123872
334	1	319	1	0	pos_1880	pos	1880	4.3	349.09	[M+Na]+	adduct linked to 2073_[M+K]+	0.062	87.99	isa3-pos-2	349.09085:5896 350.0942:1109 351.09756:247	101.95036:522 103.05557:1480 104.10838:554 105.07066:1193 106.06431:874 107.07233:1042 107.96766:1314 108.05138:829 108.07891:595 109.06841:717 109.09814:1057 110.0667:538 111.04549:660 112.0135:700 112.07596:2096 113.02165:649 115.04885:523 116.06977:608 119.04959:1015 119.08351:693 120.08118:892 121.05151:9167 122.05636:815 122.09437:782 123.04762:595 123.08169:643 123.94048:1211 126.01041:2144…	Unknown	0	0.000963	4.37e-05	0.00101558	0.00170145	0.00106887	0.000952	0.00297075	0.00103171	0.000722	0.00348599	0.00110596	0.000538	0.00480056	5.18e-05	0.000815	0.00019	0.00206377	8.68e-05	0.00155203	0.00319054	0.00138992	0.00165841	0.00111654	0.00134358	0.0041316	0.00173711	0.00150556	0.00425648	7.67e-05	0.000492	0.000297
335	3	320	3	0	pos_1883	pos	1883	11.891	349.144	[M+H]+	NA	0.013	25.1	isa9-pos-4	349.14441:8419 350.14776:2468 351.15112:0	107.96687:399 119.03603:416 123.94109:193 130.02844:95 130.06616:363 132.04457:181 144.04547:275 146.02432:25 148.0488:177 155.10422:374 159.03291:341 160.04028:1047 160.07658:401 163.06705:229 164.92281:227 165.07742:41 180.08212:192 190.06429:699 191.0722:169 192.07669:112 193.08746:407 207.09402:161 217.07695:951 218.07446:340 219.09189:2196 220.09106:352 229.09641:539 235.08658:986 236.08769:…	Unknown	0.0549552	0.000262	8.96e-05	0.00266474	3.02e-05	0.000102	3.6e-05	0.000287	0.000109	3.38e-05	3.05e-05	3.6e-05	0	6.11e-05	3.39e-05	0	4.96e-05	3.14e-05	0	0.000375	0.000185	3.83e-05	4.85e-05	8.03e-05	0.000433	0.000331	5.25e-05	0.000222	0.000712	0.00189383	0.0020576	0.000469
335	3	320	3	0	pos_74	pos	74	11.913	130.065	[M+H]+	NA	0.05	77.44	isa7-pos-2	130.06544:21383 131.06879:2652 132.07215:435	100.07695:645 102.04539:740 103.05328:4460 104.05875:500 104.10589:501 105.06967:1435 106.06806:583 107.08464:2207 107.9667:1669 108.07626:517 109.09986:2505 111.08066:612 114.10067:696 115.08604:556 117.06551:1058 119.04039:763 119.0846:2458 120.04422:2375 120.07951:977 121.0513:9718 121.09895:2535 122.05603:882 122.0957:961 123.07893:827 123.11433:845 123.9407:1375 125.09429:586 128.05255:956 1…	Unknown	0.0694383	8.63e-05	8.55e-05	6.47e-05	0.000371	0.000802	0.000372	0.00366295	0.000833	8.67e-05	4.54e-05	5.37e-05	0.000105	6.8e-05	8.99e-05	0.00114281	0.000135	0.00053	5.62e-05	0.000772	0.00117483	0.000447	0.000277	0.00103006	0.00201773	0.0126124	0.00193137	0.00285474	0.0018852	0.000263	8.4e-05	5.17e-05
335	3	320	3	0	pos_1278	pos	1278	11.881	295.227	[M+H]+	NA	0.062	137.03	isa3-pos-3	295.22693:17830 296.23028:3864 297.23364:811	100.07664:621 105.06963:1786 106.06965:715 107.08389:2108 107.9668:1749 109.0651:762 109.10037:2177 111.04592:620 111.07922:664 119.08475:1911 120.08341:507 121.05093:10444 121.09772:3315 122.05338:1114 122.09585:883 123.08256:722 123.11502:772 123.94057:1845 129.06068:560 131.08336:668 133.0923:1645 135.10963:1014 136.06403:1051 137.06026:923 137.0936:612 139.91399:2247 145.10095:946 147.0659:16…	Unknown	2.41907	0	0	0.0032944	0.0206116	0.00209353	0.00183786	0	0.0140708	0.00305012	0.00268948	0.0102995	0.00417773	0.00211853	0.0019138	0.0020788	0.0022393	0.00187209	0.00181796	0.00910883	0	0.0129786	0.00322572	0.00312617	0.00479736	0.0178336	0	0.0168376	0.0259877	0.00333887	0.00263219	0.00192415
336	1	321	1	0	pos_1886	pos	1886	7.693	349.175	[M+H]+	NA	0.013	78.16	isa10-pos-2	349.17493:7742 350.17828:2040 351.18164:486	104.10723:497 120.04384:666 121.09634:95 122.05849:721 134.05978:492 136.07292:1640 144.04582:633 146.02258:1212 163.06445:139 164.07155:6677 165.08936:420 174.05573:279 285.12079:713 303.13089:619 317.15228:582 325.11481:506	Unknown	0	0.000317	0.000234	0	0.000216	0.000153	0.000214	0.00016	0.000227	3.15e-05	3.28e-05	6.12e-05	3.19e-05	3.85e-05	5.08e-05	4.51e-05	8.08e-05	0.000232	0.000102	6.59e-05	6.81e-05	0.000268	0.000125	0.000132	0.000167	0.000254	6.13e-05	5.95e-05	0.000165	0.000105	8.86e-05	8.61e-05
337	1	1664	50	0	pos_1887	pos	1887	4.252	349.175	[M+H]+	NA	0.013	82.64	isa15-pos-4	349.17529:7073 350.17864:1971 351.182:0	101.05693:606 102.04961:510 103.05432:1599 105.02498:935 105.06944:3806 106.06584:1108 107.08492:5009 107.96773:912 108.04784:567 108.08424:1093 109.02799:1055 109.06432:2116 109.09682:1548 110.06444:796 110.09295:511 111.04736:614 111.08051:1323 112.07275:555 112.92188:582 113.02054:922 113.05959:976 116.07132:1147 117.06873:1185 119.04758:634 119.08446:2678 120.04575:1007 120.07996:1377 121.053…	Unknown	0	8.38e-05	4.12e-05	0	5.89e-05	0.000169	0.000125	6.11e-05	0.000169	0.000256	3.92e-05	0.000166	0.000242	3.79e-05	5.4e-05	8.89e-05	6.76e-05	0.000105	3.24e-05	8.32e-05	9.57e-05	6.17e-05	0.00013	3.98e-05	0.000146	0.000255	0	9.15e-05	9.02e-05	5.2e-05	0.000267	4.54e-05
338	3	1676	6	0	pos_1277	pos	1277	10.091	295.191	[M+H]+	ion correlated with 1087	0.188	83.16	isa3-pos-1	295.19174:6171 296.19509:1691 297.19845:0	109.06505:823 111.04277:617 112.02135:1702 121.09579:28 137.05954:6279 138.06168:538 191.07091:420	Unknown	0	6.73e-05	7.92e-05	0	0.00198151	0.000854	0.00100948	0.000718	0.000875	0.00362163	0.00416535	0.00187321	0.00349871	0.00356456	0.00273922	0.00158325	0.00418291	0.00139589	0.000684	0.000203	0.00757653	0.00586894	0.0024926	0.00145042	0.00998895	0.018735	0.000913	0.000129	0.000128	0	7.74e-05	0
338	3	1676	6	0	pos_2006	pos	2006	10.094	358.258	[M+H]+	ion correlated with 1888	0.038	53.45	isa7-pos-2	358.25766:9117 359.26101:2100 360.26437:394	102.03426:189 105.06999:461 107.0849:714 109.0649:4436 109.09948:829 111.04423:3139 119.08469:958 121.05127:175 121.09656:721 122.09513:139 125.0596:1198 130.0296:1380 131.03546:664 131.08098:135 133.09872:682 135.08167:812 135.11441:522 137.05968:31688 138.06343:2573 139.06972:430 146.024:574 147.06914:364 147.11601:957 149.09758:442 151.07552:627 161.09518:966 161.12564:510 163.11258:465 167.07…	Unknown	0	6.37e-05	5.67e-05	2.94e-05	0.000643	0.000285	0.000323	0.000267	0.000250127	0.00109605	0.00134322	0.000585	0.00114324	0.00109866	0.000806	0.00054	0.00137238	0.000385	0.000289	0.00019	0.00230041	0.00175988	0.0007	0.000443	0.00300981	0.00537728	0.000309	0.000126	0.000148	3.07e-05	0	3.49e-05
338	3	1676	6	0	pos_1888	pos	1888	10.09	349.198	[M+H]+	ion correlated with 2006	0.038	68.02	isa7-pos-2	349.19818:9822 350.20153:2562 351.20489:0	102.03426:166 105.06999:462 107.0849:722 109.0649:4453 109.09948:852 111.04423:3160 119.08469:955 121.05127:58 121.09656:712 122.09513:230 125.0596:1230 130.0296:1274 131.03546:469 131.08098:120 133.09872:686 135.08167:806 135.11441:540 137.05968:31742 138.06343:2556 147.11601:932 149.09758:457 151.07552:624 161.09518:975 161.12564:522 163.11258:497 167.07066:250 175.11079:941 205.07945:224 219.0…	Unknown	0	0	6.81e-05	6.38e-05	0.000663	0.000162	0.000337	0.000151	0.000356	0.00124354	0.00149829	0.000594	0.00121565	0.00111629	0.000904	0.000497	0.00130138	0.000402	0.000196	5.76e-05	0.00229786	0.00177323	0.000742	0.00045	0.00294082	0.00579337	0.000268	6.95e-05	0.000101	0	4.69e-05	3.41e-05
339	2	322	2	0	pos_1889	pos	1889	17.24	349.274	[M+H]+	NA	0.038	35.73	isa7-pos-2	349.2739:7347 350.27725:2601 351.28061:750	101.07029:1243 104.10707:1425 105.06978:3416 106.07679:1134 107.08329:3513 107.967:1692 108.08381:647 109.06585:1484 109.10058:4336 110.06487:648 111.04299:820 111.07942:973 111.11449:831 117.07436:1005 119.04025:504 119.08518:3486 120.08486:898 121.05202:9600 121.09848:4364 122.0563:800 122.09659:1393 123.08127:2203 123.11558:1931 123.94074:985 125.09348:897 129.02029:558 131.08336:1235 133.0882…	Unknown	0.0952555	7.14e-05	5.94e-05	6.79e-05	0.000677	0.000262	0.000316	0.000306	0.000265	0.000486	0.00109201	0.000665	0.000938	0.000351	0.00086	0.000567	0.00151276	0.000537	0.000156	0.000218	0.00243582	0.00253203	0.000595	0.000632	0.00332909	0.00433384	0.000249	0.000164	0.000264	0	5.26e-05	0
339	2	322	2	0	pos_1126	pos	1126	17.237	280.264	[M+H]+	NA	0.938	107.97	isa1-pos-1	280.26227:7858 281.26562:1759 282.26898:542	100.07529:585 101.07046:1480 104.10674:3727 105.06919:2556 105.10556:588 106.07165:1520 107.0833:4073 107.96768:1864 109.06833:1279 109.1002:4552 110.10231:592 111.0443:605 111.07903:891 111.11703:924 115.09267:631 117.07146:973 119.08531:3408 120.0841:903 121.05157:10524 121.0998:5517 122.08804:1466 123.0804:907 123.11556:1605 123.94086:788 125.09537:976 129.01898:707 129.0676:592 131.08438:1613…	Unknown	0.919126	0.00455042	0.00310879	0.00688937	0.0049265	0.00493823	0.00525131	0.00515229	0.00510042	0.00590208	0.00451408	0.00410567	0.0051779	0.0054148	0.0113504	0.0076407	0.00499443	0.00422317	0.00440216	0.0051225	0.00346666	0.00747002	0.00624046	0.00715718	0.0050532	0.00347704	0.00536917	0.0039	0.00424551	0.0302027	0.0181082	0.023206
340	1	323	1	0	pos_1890	pos	1890	2.842	350.06	[M+H]+	NA	0.013	13.74	isa9-pos-2	350.05972:6576 351.06307:1244 352.06643:874	103.05073:574 104.04921:599 104.06673:599 106.06374:510 109.10052:203 115.0543:4733 118.06496:22238 118.15447:722 119.0659:1331 120.07769:707 122.09244:225 127.05357:1169 128.10323:417 130.06654:4528 131.06662:869 132.07935:4809 133.05072:1827 134.05891:1042 136.06914:2801 139.08327:305 142.06654:2600 143.07266:5488 144.0815:3869 145.07048:692 146.05995:16235 159.09303:1190 163.05295:575 164.0589…	Unknown	0	0.000488	0.000682	0.00161844	0.00072	0.00101326	0.00149468	0.0010336	0.00131626	0	0	0	0	3.54e-05	0	0	0	0	0	0.00106118	0.00102672	0.00142764	0.00131764	0.00119697	0.00372209	0.00310927	0.0021301	0.00107769	0.00167554	0.00115072	0.00243103	0.00148596
341	9	597	11	0	pos_1430	pos	1430	3.323	310.186	[M+H]+	ion correlated with 1287; ion correlated with 26; ion correlated with 1317; ion correlated with 1491; similar chromatogram in higher mz_2302	0.062	222.75	isa10-pos-2	310.18555:32787 311.1889:5020 312.19226:2402	100.08266:898 101.02297:620 101.06264:704 102.04662:742 103.05458:2907 104.04992:4398 104.10221:524 105.05186:1568 106.06635:954 107.08118:1555 109.02936:2123 109.06229:1395 109.10113:1921 110.06883:737 111.04684:700 111.08263:780 112.07661:723 112.92469:621 115.06948:1204 116.06718:830 117.06214:1075 118.06812:754 119.04689:1041 119.08331:557 120.0453:5721 121.05173:9261 122.05746:2048 122.09456…	Unknown	0	4.4e-05	6.27e-05	0.000126	0.000323	0.000199	0.000519	0.000379	0.000296	3.11e-05	0.000255	2.97e-05	3.86e-05	3.12e-05	3.8e-05	0.000192	0.000232	0.000301	7.8e-05	0.000269	8.12e-05	3.78e-05	0.000241	0.000128	0.000198	0.000512	0.000233	0.000679	0.000731	0.00120427	0.000179	0.000337
341	9	597	11	0.0126004	pos_1115	pos	1115	3.314	279.145	[M+H]+	ion correlated with 26; ion correlated with 1430; adduct linked to 1287_[M+NH4]+; adduct linked to 1317_[M+Na]+; adduct linked to 1491_[M+K]+	0.062	21.97	isa10-pos-2	279.14511:13245 280.14846:2409 281.15182:649	100.08266:898 101.02297:620 101.06264:704 102.04662:742 103.05458:2907 104.04992:4398 104.10221:524 105.05186:1568 106.06635:954 107.08118:1555 109.02936:2123 109.06229:1395 109.10113:1921 110.06883:737 111.04684:700 111.08263:780 112.07661:723 112.92469:621 115.06948:1204 116.06718:830 117.06214:1075 118.06812:754 119.04689:1041 119.08331:557 120.0453:5721 121.05173:9261 122.05746:2048 122.09456…	Unknown	0	0.000206	0	0.000316	0.000249	0.00104024	0.00100189	0.00119293	0.00106696	0	0.00056	0	0	0	0	0.00183364	0.00127038	0.00115851	0	0.000451	0.000478	0.00079	0.000584	0.000855	0.00132202	0.00101045	0.000975	0.00117453	0.00123675	0.00118667	0.000224	0.00067
341	9	597	11	0	pos_2116	pos	2116	3.36	368.096	[M+H]+	NA	0.025	68.27	isa10-pos-2	368.09561:12970 369.09896:0 370.10232:1486	100.08236:644 100.9624:558 102.04565:509 103.05382:2192 104.05075:4271 104.10338:619 105.03317:1691 105.06869:1964 106.06555:1725 107.0746:1550 107.96702:805 109.02877:2144 109.06342:1048 109.0987:1468 110.06392:900 111.07932:807 112.07638:622 113.09538:504 115.06493:817 116.07025:824 116.94839:652 117.06464:926 118.06792:858 119.04163:1010 119.08222:862 120.04585:7036 121.05192:8074 122.05978:18…	Unknown	0	5.13e-05	4.55e-05	0.000146	0.000197	0.000169	0.000191	0.000182	0.000136	0	0	0	0	0	9.63e-05	7.4e-05	6.35e-05	0.000853	8.17e-05	0.000118	0.000165	0	0.000646	0.00029	0.000281	0.000247	0.000262	4.33e-05	9.69e-05	8.87e-05	0.00025	0.000269
341	9	597	11	0	pos_2302	pos	2302	3.311	386.108	[M+H]+	NA	0.7	231.14	isa2-pos-1	386.10852:24755 387.11187:4774 388.11523:0	101.0405:237 102.04836:686 103.05418:2439 104.05162:4748 105.06769:2315 108.05137:574 109.02836:1463 110.063:543 115.05325:1907 116.0627:459 117.05804:1506 118.061:1683 120.04438:5468 126.05324:369 127.03883:3034 128.04904:1607 129.05504:513 132.0442:6912 133.05922:2372 138.056:1454 142.06464:1032 145.05957:1507 146.06073:2667 147.05304:839 148.03951:553 149.02997:566 155.06029:998 156.06802:4010…	Unknown	0	0.000352	0.00150839	0.00229658	0.0144565	0.00962756	0.00600431	0.0159679	0.010634	0	3.86e-05	0	0	3.99e-05	9.1e-05	0.000319	0.000109	0	9.88e-05	0.0117952	0.0389228	0.0172335	0.0203082	0.0218825	0.0687829	0.0108606	0.0458068	0.0393652	0.0404509	0.0026393	0.0123851	0.0149567
341	9	597	11	0.0066576	pos_1891	pos	1891	3.322	350.064	[M+K]+	adduct linked to 1689_[M+Na]+	0.312	75.45	isa2-pos-2	350.06464:10802 351.06799:0 352.07135:1285	101.0322:565 102.04854:1333 103.05328:3848 104.05096:3935 104.10745:533 105.03403:2164 105.06804:1725 106.06359:2725 107.07019:699 107.96599:595 108.05398:557 109.02955:1411 109.06017:917 110.06631:768 112.0759:1807 114.09808:664 115.04739:790 116.06623:1225 116.94933:615 117.05839:1153 118.06376:954 119.05003:1582 120.04581:5286 121.05144:8055 122.05718:971 122.09461:711 123.06956:562 125.03535:…	Unknown	0	0.00406808	0.00594115	0.0082798	0.00368316	0.00623541	0.00712174	0.00315953	0.00599355	0	0	0	0	0	0	0	3.41e-05	0	0	0.00425937	0.00746102	0.00414305	0.00977428	0.00456394	0.00498618	0.00879918	0.00481085	0.00221074	0.0034981	0.00638488	0.00974275	0.00874376
341	9	597	11	0.00367615	pos_1491	pos	1491	3.339	317.1	[M+K]+	ion correlated with 1430; ion correlated with 1317; adduct linked to 1115_[M+H]+	0.062	255.95	isa10-pos-2	317.10037:26016 318.10372:4466 319.10708:2420	100.08556:789 100.96001:607 101.01893:546 102.04765:784 103.05357:2957 104.05008:3967 105.02587:1466 105.06862:2081 106.0659:1739 107.08095:1441 108.07159:730 109.02904:2647 109.06066:1132 109.09898:1684 110.0651:819 111.07771:995 112.07517:604 113.09174:563 115.06386:924 116.06561:1179 116.94986:545 117.05528:565 118.06442:856 119.04401:990 119.08125:868 120.04481:6917 121.05136:9105 122.05836:1…	Unknown	0	0.00015	0.000228	0.000186	0.00025	0.000108	0.000646	0.000382	0.000172	4.36e-05	7.14e-05	4.87e-05	0.00014	7.54e-05	8.34e-05	6.42e-05	4.72e-05	7.83e-05	0.000132	0.000176	8.62e-05	0.000115	0.00014	0.000291	0.000269	0.0005	0.000111	0.00034	0.000603	0.00178402	0.000117	0.000471
341	9	597	11	0.00569371	pos_1317	pos	1317	3.333	301.126	[M+Na]+	adduct linked to 1115_[M+H]+	0.188	173.96	isa8-pos-1	301.12589:6623 302.12924:1065 303.1326:792	102.05441:900 103.05466:230 104.05096:811 105.06961:334 112.07669:1083 116.05606:1968 117.05692:40 119.0571:103 130.06505:7121 132.04434:1614 136.06911:316 144.04588:6475 145.05096:424 148.04077:2344 156.07138:372 161.06105:286 162.05432:7274 163.06082:498 175.03998:130 176.04231:129 207.0657:615 220.08441:509 229.04895:307 239.08124:844 262.08862:532 279.08865:822 295.1647:434	Unknown	0.0547317	0.000352	0.000474	0.000534	0.000873	0.000589	0.00140226	0.000817	0.000732	0.000204	0	0.000167	0.00141334	0.00033	0.001152	0.000509	0.00045	0.000684	0.000435	0.000711	0.000405	0.000233	0.000567	0.000503	0.000564	0.00118183	0.000531	0.00111696	0.0014043	0.00385315	0.000491	0
341	9	597	11	0.0066576	pos_1689	pos	1689	3.382	334.09	[M+Na]+	adduct linked to 1891_[M+K]+; similar chromatogram in higher mz_2302	0.712	143.05	isa1-pos-2	334.08972:20440 335.09307:3578 336.09643:749	100.95982:538 102.05034:500 103.05241:557 104.05029:2309 104.10555:511 105.03432:2083 105.06553:1293 106.06516:2192 107.06656:779 107.96693:1337 109.0478:583 112.07569:909 112.91978:912 116.06206:521 117.05788:757 118.0639:864 119.04206:759 120.0452:2055 120.07764:1132 121.05098:9322 122.06545:1132 122.09383:904 123.06838:541 123.93987:1113 125.02193:565 126.01276:541 127.0377:694 130.06303:1073 …	Unknown	0	0.00937335	0.0118139	0.0175652	0.0123359	0.0176724	0.0214223	0.00898689	0.0165591	0	0	0	0	3.52e-05	3.02e-05	0.000115	8.03e-05	3.6e-05	7.02e-05	0.0135275	0.0267706	0.0134663	0.031636	0.0142139	0.0165879	0.0280863	0.0159128	0.00742958	0.0111035	0.0142178	0.0227405	0.0192753
341	9	597	11	0.00323056	pos_1287	pos	1287	3.31	296.171	[M+NH4]+	adduct linked to 1115_[M+H]+	0.162	423.84	isa10-pos-2	296.17081:111854 297.17416:15665 298.17752:3227	100.08266:898 101.02297:620 101.06264:704 102.04662:742 103.05458:2907 104.04992:4398 104.10221:524 105.05186:1568 106.06635:954 107.08118:1555 109.02936:2123 109.06229:1395 109.10113:1921 110.06883:737 111.04684:700 111.08263:780 112.07661:723 112.92469:621 115.06948:1204 116.06718:830 117.06214:1075 118.06812:754 119.04689:1041 119.08331:557 120.0453:5721 121.05173:9261 122.05746:2048 122.09456…	Unknown	0	0.000147	0.000121	0.000269	0.000957	0.000575	0.00120408	0.00118271	0.000766	4.71e-05	8.8e-05	9.72e-05	4.1e-05	7.08e-05	0.000146	0.000493	0.000146	0.000613	0.000157	0.000735	0.000159	0.000212	0.000378	0.000591	0.00108026	0.0017118	0.000786	0.00260047	0.00252479	0.0029692	0.000571	0.000596
342	1	324	1	0	pos_1894	pos	1894	4.223	350.084	[M+H]+	NA	0.15	51.77	isa2-pos-1	350.08401:9214 351.08736:1967 352.09072:0	109.06479:364 116.05388:252 118.04836:399 119.04279:389 122.05828:43 125.05627:30 127.04126:565 130.06474:1957 134.06012:14433 134.15401:83 135.06606:956 136.06412:1452 143.03751:191 147.05202:788 149.04384:427 151.03957:303 151.07188:407 152.07143:3496 153.06104:519 156.04436:6 157.06851:163 161.05991:414 162.0627:390 166.08676:3222 172.04015:25 173.1283:29 175.03882:384 175.07217:403 179.07027:…	Unknown	0	0.00641428	0.00305518	0.00428189	0.00538077	0.00700714	0.00439804	0.0032339	0.00429837	4.06e-05	0.000243	0.000108	7.33e-05	0.000397	4.28e-05	5.69e-05	0	9.02e-05	4.13e-05	0.00670052	0.006995	0.00396174	0.00454231	0.00442737	0.00498616	0.0149442	0.00707122	0.00335375	0.0057746	0.0016129	0.00453261	0.00178079
343	1	325	1	0	pos_1897	pos	1897	8.45	350.087	[M+H]+	NA	0.013	19.21	isa12-pos-4	350.08716:5898 351.09051:1304 352.09387:345	101.02391:5573 104.04934:1539 105.03606:888 106.06488:668 107.96684:615 109.10038:375 115.04907:812 116.05233:885 118.06464:877 119.04716:886 120.04427:14108 123.93987:1516 129.02269:759 130.0291:1006 130.06506:1301 132.0451:10174 133.05229:2187 134.06003:3220 139.91484:1715 142.0661:715 144.04576:12246 145.05226:1658 146.02271:1050 146.05986:5559 147.06288:780 148.04123:1505 154.0657:983 155.032…	Unknown	0	0.000278	0	0.000131	0	0.000279	0.000129	8.69e-05	0.000585	0	0	0	0	0	0	0	0	0	0	4.13e-05	3.54e-05	0	0	0	0.000137	0.000772	4.36e-05	0	3.54e-05	0.000521	0.000157	0
344	1	326	1	0	pos_1899	pos	1899	13.761	350.113	[M+H]+	NA	0.013	9.79	isa8-pos-1	350.11282:5059 351.11617:1370 352.11953:245	101.06371:535 102.0895:673 104.10663:686 105.06978:2295 106.08064:1294 107.08479:3454 107.96715:788 108.08222:541 109.06631:1428 109.10155:3781 110.10356:518 111.08058:1002 111.11279:615 115.08569:603 117.06957:1040 119.03712:787 119.0845:3275 120.04388:1402 120.08114:1111 121.05116:8953 121.09769:4225 122.05839:926 122.09637:973 123.04848:570 123.08:1106 123.11644:1521 125.09507:828 129.06987:64…	Unknown	0	9.34e-05	0.00021	0.00180309	0	0	0	0	0	0.000284	3.18e-05	2.89e-05	3.77e-05	0.00150898	0	0	0	0	0	0	0	0	0	0	0	3.75e-05	0	0	0	0.00294336	0.000665	0.000257
345	1	327	1	0	pos_1900	pos	1900	8.18	350.149	[M+H]+	NA	0.013	26.07	isa9-pos-4	350.1488:5001 351.15215:1270 352.15551:0	101.02467:625 102.03301:773 103.0547:858 104.0501:527 105.0687:3324 106.06544:1661 107.05296:2112 107.08199:2861 107.96703:1575 108.08368:698 109.06483:1570 109.10116:2127 111.07921:837 112.0868:2861 113.09093:808 114.10058:2316 115.05596:1282 116.0592:834 117.06635:1291 118.06769:797 119.04089:1021 119.08453:1838 120.04477:10118 121.05196:9102 121.09517:2425 122.06685:1691 122.09197:1264 123.079…	Unknown	0	0.000278	0.000981	0.00131813	0.000415	0.000751	0.000308	0.000526	0.000563	0.00033	3.76e-05	0.000136	0.00089	0.000683	0	0.000125	3.13e-05	0.000152	0.000334	0.000527	0.000743	0.000738	0.00047	0.000675	0.000356	0.000559	0.000761	0.000736	0.00101799	0.00106926	0.000603	0.00133811
346	1	329	1	0	pos_1904	pos	1904	3.765	350.181	[M+H]+	NA	0.025	60.15	isa6-pos-4	350.18216:7955 351.18551:0 352.18887:1043	103.05396:18514 103.13493:566 104.05483:1209 114.1011:1146 123.04415:577 127.07572:753 130.06371:1740 131.04893:40253 131.12614:1423 132.05078:3091 147.05257:672 148.04193:756 154.0858:1397 161.06052:800 163.07538:2704 164.07166:527 168.11171:1001 175.07339:462 196.10201:153 202.05748:758 207.0649:1045 223.06894:100 320.16022:243 337.18649:1896 338.18781:251	Unknown	0	9.22e-05	7.27e-05	0.000115	0.000251	0.000452	0.000989	0.000254	0.000544	7.08e-05	8.67e-05	6.33e-05	3.71e-05	7.88e-05	6.29e-05	8.04e-05	0.000131	0.000107	6.94e-05	0.000294	0.000505	0.00110667	0.00459815	0.000639	0.00648841	0.0020351	0.000843	0.000415	0.000371	0.000143	9.83e-05	0.000184
347	1	330	1	0	pos_1905	pos	1905	5.482	350.217	[M+H]+	NA	0.013	40.11	isa15-pos-4	350.21686:5774 351.22021:1673 352.22357:0	103.05302:1014 105.02486:568 105.06985:3647 107.05007:1037 107.08445:2923 108.08347:654 109.02899:779 109.0641:1115 109.10006:2091 111.07932:589 115.05604:534 116.06917:706 117.06833:796 119.05161:18 119.08501:739 120.08078:908 121.09919:2590 123.07906:794 123.11156:721 124.07567:686 126.01079:63 127.03984:1370 128.04538:1443 129.06863:1238 130.06126:492 131.04855:1441 131.08144:1512 134.06294:13…	Unknown	0	0.000177	0.000301	0.000425	0.000495	0.000734	0.00123483	0.000434	0.000757	0.000203	0.000557	0.000355	0.00033	0.000398	0.000494	0.000629	0.000857	0.000768	0.000617	0.000663	0.000472	0.000381	0.0013517	0.000365	0.000197	0.000257	0.000416	0.000116	0.000103	0.00101202	0.00154308	0.00268282
348	1	332	1	0	pos_1917	pos	1917	3.815	351.155	[M+H]+	NA	0.062	98.62	isa9-pos-2	351.15494:10691 352.15829:2285 353.16165:770	101.02196:1116 102.045:1004 103.05436:5366 104.04984:7456 104.10138:830 105.03638:2512 105.06417:1579 106.06529:2536 107.07224:975 107.96548:910 109.02761:742 109.05946:671 109.09867:630 110.06966:1581 111.04773:567 111.07612:639 112.08076:937 113.02222:559 114.05553:533 114.09505:595 115.04026:1125 115.08293:643 116.06982:5187 117.06303:792 118.06633:1034 119.05019:1036 120.04469:6935 120.08016:…	Unknown	0	0.000112	0.000119	0.000332	0.000915	0.000314	0.00128809	0.000674	0.000905	0.0010473	0.000363	0.000574	0.000145	0.000345	0.000362	0.000428	0.00268391	0.000674	0.000349	0.000362	0.00128426	0.00113784	0.00186832	0.00106194	0.00203643	0.00151348	0.00158439	0.000152	0.000937	0.000136	0.00212693	0.00346162
349	1	333	1	0	pos_192	pos	192	2.42	148.04	[M+H]+	NA	0.175	62.12	isa1-pos-3	148.04004:13161 149.04339:1343 150.04675:0	101.03066:226 108.05571:9177 109.05422:428 110.04962:691 112.07598:3652 116.06001:672 120.04422:2342 125.08208:4405 126.07809:440 127.07381:677 136.06149:604 139.07048:798 139.91412:626 140.07185:85 144.04533:2464 145.0751:492 148.07272:867 151.0731:20	Unknown	0	0.00290063	0.00270984	0.00768516	0.000593	0.00111921	0.000638	0.00149876	0.000653	0	3.12e-05	0	3.7e-05	0	0	0	0	0	0	0.00160617	0.000825	0.000578	0.000479	0.0011998	0.00132034	0.00122771	0.000683	0.00125243	0.0050833	0.0099953	0.00142633	0.00200053
350	1	334	1	0	pos_1926	pos	1926	11.088	351.253	[M+H]+	NA	0.038	38.1	isa6-pos-2	351.25269:8285 352.25604:2321 353.2594:766	102.03377:1283 103.04742:816 104.02486:796 104.04684:533 104.10688:926 105.07026:1737 106.06911:752 107.08306:2457 107.9664:2145 109.06611:1077 109.10119:1937 110.06826:513 117.0655:516 119.03687:1041 119.0847:1707 120.0451:4699 121.05088:11298 121.09711:2291 122.05556:826 122.09694:861 123.1032:1105 123.94092:1359 125.09606:545 128.95381:526 130.02946:1739 130.06235:1166 131.0345:729 131.08113:9…	Unknown	0.0572494	0.00154738	0.0018484	0.00231904	0.000897	0.000598	0.000365	0.00158093	0.000846	0.00011	0.00021	0.000199	0.000232	0.000276	0.000277	0.000549	0.00134074	0.000261	0.000388	0.00123613	0.00484865	0.00453651	0.000571	0.00346873	0.00173191	0.00122911	0.00086	0.00184105	0.00303397	0.000893	0.00126667	0.000718
351	1	335	1	0	pos_1929	pos	1929	11.925	352.058	[M+H]+	ion correlated with 468	0.013	68.2	isa14-pos-6	352.05759:6063 353.06094:1422 354.0643:773	130.06544:937 132.04893:298 134.00551:1419 135.01451:1631 158.06009:267 162.00145:3204 163.00888:1110 195.98824:5576 196.98708:657 197.98608:542 315.09958:633	Unknown	0	0	0	0	0	0	0	3.58e-05	0	0	0	0	0	0	0	0	0	0	0	0	0	0	0	0	0	0.000129	0	0	0	4.31e-05	0	0
352	1	336	1	0	pos_1935	pos	1935	18.052	352.322	[M+H]+	NA	0.025	84.92	isa1-pos-1	352.32169:18785 353.32504:4878 354.3284:803	100.07126:605 101.07121:3215 105.03344:1647 105.06913:2738 106.06803:2158 107.08432:5835 107.96754:1491 108.0805:705 109.06622:1338 109.10102:6489 110.1031:664 111.04387:1122 111.07932:1256 111.11525:781 113.0611:523 117.07389:1164 119.08503:4379 120.04438:1767 120.08195:849 121.05186:9591 121.09978:6654 122.05717:1095 122.09937:1468 123.08154:1281 123.11667:2723 123.94107:770 124.08332:624 125.0…	Unknown	0.819675	0.0108783	0.000752	0.00205762	0.00130873	0.000915	0.00109334	0.00318609	0.00101715	0.0012267	0.0012552	0.00202719	0.00250468	0.00134251	0.00456415	0.00198792	0.00159479	0.00145333	0.00123515	0.00262169	0.00127586	0.00146556	0.0022157	0.000677	0.00158359	0.000585	0.00158403	0.00250725	0.00287902	0.00234593	0.000634	0.000752
353	1	337	1	0	pos_1939	pos	1939	4.31	353.176	[M+H]+	NA	0.025	62.55	isa10-pos-2	353.17639:11135 354.17974:3239 355.1831:933	103.05395:898 104.05309:323 105.02871:2289 105.06931:5251 106.06737:2555 107.05061:653 107.0851:3112 109.06361:1366 109.09926:1218 111.08003:1626 113.05923:593 117.06497:1527 118.06487:50 119.08432:731 120.04634:724 121.05487:693 121.09677:1417 123.07759:292 123.11343:981 124.0766:1320 125.05945:1147 125.0941:547 127.03908:2624 127.10977:530 129.06929:1241 130.06479:14504 132.04663:669 133.1006:5…	Unknown	0	4.02e-05	0.000113	0.000448	9.36e-05	0.00024	0.000554	0.00114597	0.000427	8.03e-05	0.000107	6.3e-05	3.65e-05	0.000102	0.000427	0.00047	0.00127775	0.00232224	0.00165665	0.000484	0.000467	0.00068	0.000520654	0.00113785	0.00186303	0.000954	0.00122897	0.00101155	0.000983	0.000198	0.000316	0.000464
354	1	338	1	0	pos_1948	pos	1948	12.369	353.268	[M+H]+	NA	0.038	44.91	isa1-pos-1	353.2684:14236 354.27175:4250 355.27511:762	101.07044:5348 103.05334:1191 104.06411:640 105.07021:1095 107.08534:13784 108.08778:1040 111.04473:4465 112.05383:514 117.06999:1261 119.08572:886930 119.17576:62693 120.08892:81483 121.05142:1473 121.09391:2797 129.05573:4810 133.06715:14984 134.07047:1278 135.08067:49053 136.08237:4435 139.08412:598 147.06796:1731 281.13412:669 285.10345:2619 286.10544:647 289.25125:407	Unknown	0.0555912	0.0082442	0.0048021	0.00705561	0.00245793	0.00315032	0	0.0041941	0.00294137	0.000505	0	0	0	0	0.000442	0	0	0	0	0.00592377	0.00607867	0.00697583	0.00125169	0.00604518	0.00320321	0.00469905	0.00215257	0.00676641	0.00636503	0.00281263	0.00271662	0.00255424
355	1	339	1	0	pos_195	pos	195	2.644	150.056	[M+H]+	NA	0.188	83.45	isa1-pos-3	150.05678:16132 151.06013:1643 152.06349:734	100.9581:587 103.05149:1026 104.04998:1420 105.03603:724 105.06747:635 106.06364:733 107.07082:502 107.96533:1355 108.05431:952 108.07594:807 109.05685:696 110.06611:1154 112.07187:583 112.92126:720 114.05479:534 115.04428:514 116.06697:1187 116.95014:921 117.05724:3482 118.06416:3489 119.04466:1862 120.04625:1293 120.07708:973 121.0509:9715 122.06159:2168 122.09412:998 123.06141:614 123.9389:830…	Unknown	0.0532799	0.00298008	0.00355592	0.0094198	0.0043527	0.00471905	0.00441018	0.00667405	0.00720477	0	0	0	0	0	0	0	0	0	0	0.00306294	0.00580511	0.0035833	0.00241129	0.0019629	0.00496828	0.00768669	0	0.00356199	0.00480886	0	0.00377457	0.0008
356	1	340	1	0	pos_1952	pos	1952	12.166	353.269	[M+H]+	NA	0.1	38.06	isa6-pos-2	353.26843:9417 354.27178:2562 355.27514:377	102.0345:1189 109.06468:407 109.0999:645 116.06183:837 121.05131:328 130.028:5757 130.06097:2029 133.09615:144 135.11407:283 144.04688:495 149.02353:297 165.12622:684 218.08252:1081 219.09126:4152 220.0858:1078 229.0788:511 246.0786:1338 247.08707:19623 248.09026:3570 289.25156:513 357.14343:1795	Unknown	0	0.00364366	0.00437199	0.00555943	0.00125953	0.00130756	0.000509	0.00213954	0.00156595	0.000505	0.000512	0.000326	0.00055	0.000488	0.000391	0.000923	0.00235958	0.000341	0.000666	0.00299647	0.00551071	0.00484112	0.000704	0.0052521	0.00261271	0.00216802	0.00168249	0.00509788	0.00673471	0.00191925	0.00211551	0.00161138
357	1	341	1	0	pos_1958	pos	1958	5.555	354.13	[M+H]+	NA	0.038	63.86	isa6-pos-4	354.12967:6196 355.13302:0 356.13638:0	103.05413:2362 104.05827:418 105.0692:1461 106.04125:801 107.05111:501 107.08372:663 108.08078:562 115.05508:1977 117.06793:7 118.04391:1140 120.04562:1938 121.05272:1298 122.06251:2332 123.04559:825 124.06631:527 128.01108:783 129.06483:736 132.05923:497 133.09798:4770 135.07538:702 136.07381:2560 137.06039:2625 137.09248:2542 138.09259:829 140.07079:3041 141.07361:627 154.07967:995 158.08076:13…	Unknown	0	7.07e-05	0.000174	9.97e-05	0.000202	0.000144	0.00146913	0	0.00053	0.000389	0.000301	0.000479	0.000379	0.00011	9.69e-05	7.84e-05	3.71e-05	0.000169	0	7.64e-05	0.000228	0.000259	0.00358139	0.000101	0.000395	0.00115415	0	0	0	0.00024	9.76e-05	0
358	1	342	1	0	pos_1959	pos	1959	5.375	354.13	[M+H]+	NA	0.025	43.34	isa9-pos-1	354.13004:6740 355.13339:1816 356.13675:491	101.05711:691 102.03451:3187 103.04762:1262 104.04973:1469 105.03259:1005 105.07008:3410 106.03264:712 106.06527:1627 107.08195:2542 107.96687:1156 108.05268:1008 108.08379:947 109.02966:1300 109.06487:1274 109.10117:1429 110.07158:567 111.04425:1231 111.08514:661 112.07604:1139 115.04095:3171 116.06533:1362 117.06557:875 118.06572:1605 119.04804:994 119.08397:1333 120.04468:3887 120.0789:1262 12…	Unknown	0	3.4e-05	0.000115	0.000167	0.000257	0.000112	0.00101705	0.000113623	0.000462	0.000518	0.000329	0.000646	0.00029	0.000148	0.000204	0.000422	0	0.00037	0	8.85e-05	0.000432	0.000433	0.00316574	0.000181	0.000396	0.00132796	0	0	0	9.53e-05	0.000394	0.000284
359	1	1323	43	0	pos_1960	pos	1960	4.649	354.13	[M+H]+	NA	0.438	309.84	isa2-pos-1	354.12964:7546 355.13299:2063 356.13635:13184	101.04692:461 107.05098:1055 108.06163:538 109.09957:1222 117.03326:3753 118.0444:1947 119.04807:2710 123.94061:508 126.01103:1573 128.00732:572 131.05078:150 135.05228:873 137.05931:633 137.09521:3790 138.09337:697 139.9129:525 143.03796:654 146.06158:365 148.04462:1542 149.02631:1836 149.05638:776 150.06207:513 151.04257:1163 157.06238:141 160.05099:4429 161.05945:1053 162.05556:2048 165.09032:…	Unknown	0	0.000561	0.000517	0.00110808	0.00440652	0.00333917	0.0257036	0.00146977	0.0100511	0.023663	0.0100819	0.0162674	0.0148642	0.0005	0.00916898	0.0108747	0.00195178	0.0157115	0.00138929	0.0024105	0.00890179	0.00903759	0.0762205	0.0044455	0.00942318	0.0312317	0.00268118	0.000634	0.00100305	0.000644	0.00780491	0.00469563
360	1	343	1	0	pos_1961	pos	1961	3.932	354.13	[M+H]+	NA	0.512	290.35	isa2-pos-3	354.12939:23514 355.13274:5107 356.1361:1067	105.06547:1055 106.03166:1542 112.07572:1958 114.12482:2874 115.08244:401 116.0522:517 118.06353:605 123.04588:678 126.01002:858 129.13751:583 130.08563:43630 130.1163:8044 130.17917:1338 131.08679:3614 131.12466:189 132.04535:1790 134.05989:1520 139.1198:352 144.04488:208183 145.04826:18617 146.05896:2318 147.05759:731 149.09666:593 154.06528:203 156.04634:720 158.11555:1888 159.0593:61 160.0505…	Unknown	0	0.0008717	0.00148707	0.000955	0.00209034	0.00296654	0.0137415	0.00161982	0.0052408	0.0283247	0.00329937	0.0101842	0.008441	0.000645	0.00296737	0.00223314	0.000988	0.00406032	0.00086	0.00305181	0.00822078	0.00737845	0.046862	0.00347514	0.0192058	0.0267833	0.00208819	0.00185227	0.00148568	0.00180586	0.00498427	0.00527996
361	1	344	1	0	pos_1963	pos	1963	19.347	354.337	[M+H]+	NA	0.062	77.99	isa1-pos-1	354.33679:13436 355.34014:3346 356.3435:394	101.07005:11 105.06999:21 107.08493:561 109.10022:305 119.0853:1382 121.05141:170 121.09805:75 123.07979:562 131.08461:207 133.08984:2443 134.05989:498 136.06094:216 145.10039:451 147.11581:239 149.09431:76 155.10182:470 157.10135:487 159.11656:533 161.1317:15 165.12427:453 171.13145:527 173.13216:116 175.11018:464 175.1461:658 177.11528:683 183.11552:433 184.11583:642 185.13036:545 195.12154:541…	Unknown	0.494526	0.00778109	0.00121166	0.0029835	0.00168584	0.00103712	0.00197986	0.00393162	0.00112783	0.00192843	0.00153734	0.00291421	0.0035475	0.00191808	0.00578447	0.00286502	0.00210773	0.00172864	0.00191132	0.00427944	0.00163279	0.00223514	0.00350789	0.000671	0.00188371	0.000801	0.00148944	0.00321431	0.00445666	0.00260688	0.000766	0.000852
362	3	345	3	0	pos_207	pos	207	1.295	155.034	[M+H]+	ion correlated with 1964	0.013	60.23	isa10-pos-2	155.03387:6547 156.03722:801 157.04058:1259	100.03965:16974 100.07322:4683 101.05685:1383 102.01202:3261 102.05341:1280 102.09077:1287 103.04668:551 104.07098:511 108.04757:663 109.03836:1710 110.06287:1147 111.05633:919 112.07446:1988 113.03251:712 113.07058:6416 114.0575:1074 114.08717:998 115.04261:1023 115.07907:493 116.07027:4032 116.94937:3 117.06449:295 118.07549:375 119.04951:1382 120.07867:1069 122.06068:542 123.05869:1453 124.040…	Unknown	0	0.00053	0.000615	0.000294	0.000386	0.000441	0.000234	0.000539	0.000351	6.04e-05	0.000306	0.000173	0.000165	0.000389	3.17e-05	8.14e-05	9.41e-05	0	3.14e-05	0.00019	0.000366	0.000392	0.00018	0.000274	0.000863	0.000483	0.000534	0.000731	0.000513	0.000509	0.000335	0.000157
362	3	345	3	0.00377747	pos_1964	pos	1964	1.295	355.043	[M+K]+	ion correlated with 207; adduct linked to 1691_[M+NH4]+	0.013	73.3	isa10-pos-2	355.04327:6796 356.04662:1299 357.04998:1030	100.03965:16974 100.07322:4652 101.05685:1383 102.01202:3260 102.05341:1273 102.09077:1285 103.04668:367 104.07098:1260 108.04757:514 109.03836:1710 110.06287:1366 111.05633:919 112.07446:2113 113.03251:713 113.07058:6597 114.0575:1503 114.08717:1031 115.04261:764 115.07907:603 116.07027:4763 117.06449:325 118.07549:551 120.07867:1305 122.06068:542 123.05869:898 124.04053:1598 124.07263:2742 125.…	Unknown	0	0.000547	0.000711	0.000307	0.000585	0.000494	0.000258	0.000723	0.000603	3.21e-05	0.000251	0.00024	8e-05	0.000412	3.68e-05	5.49e-05	4.58e-05	0	0	0.000297	0.000248	0.000557	0.000338	0.000133	0.00100086	0.000842	0.000612	0.000862	0.00049	0.000942	0.000421	0.000162
362	3	345	3	0.00377747	pos_1691	pos	1691	1.295	334.114	[M+NH4]+	adduct linked to 1964_[M+K]+	0.013	123.75	isa10-pos-2	334.11398:9318 335.11733:0 336.12069:966	100.03965:16974 100.07322:4652 101.05685:1383 102.01202:3260 102.05341:1273 102.09077:1285 103.04668:367 104.07098:1260 108.04757:514 109.03836:1710 110.06287:1366 111.05633:919 112.07446:2113 113.03251:713 113.07058:6597 114.0575:1503 114.08717:1031 115.04261:764 115.07907:603 116.07027:4763 117.06449:325 118.07549:551 120.07867:1305 122.06068:542 123.05869:898 124.04053:1598 124.07263:2742 125.…	Unknown	0	0.000766	0.000816	0.000411	0.000715	0.000664	0.00042	0.000829	0.000667	0.000227	0.000434	0.000401	0.000394	0.000547	8.07e-05	0.000244	0.000185	0.000271	0.000134	0.000463	0.000429	0.000626	0.000616	0.000426	0.0010311	0.000755	0.000813	0.000996	0.000671	0.000455	0.000412	0.000432
363	1	346	1	0	pos_1966	pos	1966	2.461	355.101	[M+H]+	NA	0.025	46.5	isa10-pos-2	355.10089:5889 356.10424:1593 357.1076:0	100.08457:523 100.95841:598 104.06265:753 105.03108:1114 105.06999:1110 106.06563:1418 107.05002:3436 107.96715:693 108.05553:9472 109.02848:1136 109.06042:1502 109.09814:502 110.05248:1595 111.04417:1409 111.07741:682 112.07512:9299 112.92155:852 113.07713:1081 116.05737:3608 116.94785:512 117.05958:1029 118.06663:646 119.04446:644 120.04523:1041 120.0772:840 121.05234:6681 122.06133:925 122.095…	Unknown	0	0.00189617	0.00157549	0.00162798	0.0017607	0.00156954	0.0015553	0.000777	0.000782	0	6.81e-05	7.55e-05	4.55e-05	0.000506	0.000526	0.000299	0.000388	0.000878	0.000549	0.00152395	0.000996	0.00143253	0.000922	0.000964	0.000278	0.00146985	0.000646	0.000387	0.000668	0.000646	0.000955	0.000638
364	2	347	2	0.00367615	pos_1494	pos	1494	1.515	317.113	[M+H]+	adduct linked to 1967_[M+K]+	0.013	28.8	isa13-pos-3	317.11301:5708 318.11636:1589 319.11972:640	100.03077:216 100.07532:175 102.05424:231 103.05144:123 104.06649:164 105.06506:286 106.06328:610 107.02521:1753 107.05197:165 108.04476:459 108.08024:96 109.04414:429 109.08057:336 110.06448:662 111.04605:403 112.03963:219 112.07715:585 113.02232:381 114.05251:2154 114.08746:326 115.03792:369 115.08511:584 116.07066:1386 117.04366:523 119.03552:16 120.04333:1405 122.06039:933 123.06233:753 124.0…	Unknown	0	0.000288	0.000219	0.000334	8.91e-05	0	0	0.00159038	0.00126432	0	0	0.000332	0.000172	6.57e-05	0	0	0.000426	0	0.00123138	0.00139027	0.0016625	0.000866	0.000213	0.00178526	0.000785	0.000501	0	0.000642	0.000599	9.29e-05	0.000355	0.000421
364	2	347	2	0.00367615	pos_1967	pos	1967	1.505	355.103	[M+K]+	adduct linked to 1494_[M+H]+	0.025	81.87	isa4-pos-4	355.1026:10842 356.10595:2477 357.10931:1192	100.07484:385 104.06731:653 106.06413:912 107.05997:229 108.1663:642 109.04736:1063 109.0835:1561 110.07118:1458 111.05265:679 116.0703:2647 117.03281:746 122.09444:706 124.0752:1626 125.07269:312 127.04195:1233 127.06927:613 130.06369:1327 132.08446:667 133.08861:164 134.06079:8704 135.05414:579 145.03201:1714 146.05737:665 148.04106:448 150.07687:3222 152.07062:15304 152.17223:573 153.07195:102…	Unknown	0	5.07e-05	3.5e-05	0.000139	0.00103248	0.000144	0.000156	0.000103	5.34e-05	0	0	5.68e-05	0	0	0.000709	0.000695	3.35e-05	0.00625163	6.97e-05	0.000151	6.97e-05	5.64e-05	0.000111	0.000224	9.06e-05	5.06e-05	0.000204	8.24e-05	0.000189	0.000147	0.000132	6.56e-05
365	3	348	4	0.00569371	pos_1680	pos	1680	5.562	333.144	[M+H]+	adduct linked to 1974_[M+Na]+	0.013	167.84	isa15-pos-4	333.14441:33501 334.14776:7380 335.15112:1590	105.0181:163 105.06919:235 107.04911:522 109.02956:231 115.05209:7 117.06861:148 119.05056:172 120.04505:124 123.08064:491 127.0408:364 134.10133:71 135.07979:765 137.06134:973 138.05577:257 138.09251:60 145.08008:329 146.06851:4896 151.11151:417 159.11111:273 162.0576:74409 163.10854:1931 168.09824:618 170.09216:382 173.13139:38 184.10558:639 185.10564:164 189.12218:93 190.08533:785 192.13869:16…	Unknown	0	0.000774	0.000253	0.000307	0.00215028	0.00273531	0.00301851	0.000923	0.000904	0.0019834	0.00125715	0.000959	0.000712	0.000636	0.000506	0.000701	0.000959	0.000674	0.000558	0.00119344	0.000792	0.00206658	0.00168833	0.00105344	0.000709	0.00092	0.000618	0.000509	0.000382	0.000281	0.000758	0.00182769
[truncated: 3,566 more rows]
[truncated: 100 more columns]
