# Supplementary material for: Computational Workflow to Study the Diversity of Secondary Metabolites in Fourteen Different Isatis Species
Source: Cells. 2022 Mar 6;11(5):907. doi: 10.3390/cells11050907 (PMC8909408; doi:10.3390/cells11050907)
Supplement: Supplementary file 1 [file cells-11-00907-s001.zip › Supplementary Table S9 The feature table processed by MetaboFR (Isatis samples).xlsx]

## Sheet: res_dupChk20210106_0730
cluster	cluster.size	cluster.msdial	cluster.msdial.size	strength	id	source	Alignment.ID	Average.Rt.min.	Average.Mz	Adduct.type	Feature attributions	Fill..	S.N.average	Spectrum.reference.file.name	MS1.isotopic.spectrum	MS.MS.spectrum	Metabolite.name	Blank.1	isa1.1	isa1.2	isa1.3	isa2.1	isa2.2	isa2.3	isa2.4	isa2.5	isa3.1	isa3.2	isa3.3	isa3.4	isa3.5	isa4.1	isa4.2	isa4.3	isa4.4	isa4.5	isa5.1	isa5.2	isa5.3	isa5.4	isa5.5	isa6.1	isa6.2	isa6.3	isa6.4	isa6.5	isa7.1	isa7.2	isa7.3
1770	4	1812	49	0.00569371	pos_24	pos	24	1.251	116.071	[M+H]+	FRGM	0.75	245.91	isa1-pos-1	116.07247:13362 117.07582:1320 118.07918:2566	100.04037:2455 100.07477:1825 101.0271:209 101.06194:605 102.01343:1058 102.05425:1018 102.09022:970 103.04358:399 104.07279:1534 106.0611:348 108.04561:551 109.04311:1622 110.06329:1961 111.05478:1078 112.07457:6410 113.03189:682 113.07097:3134 114.05587:2862 114.08982:1937 115.04072:707 116.07127:3129 119.04891:1258 120.06783:492	Unknown	0.761173	0.00773779	0.0137778	0.00844433	0.0116642	0.0215089	0.0114305	0.0393571	0.030229	0.0455308	0.0599562	0.0288479	0.0496639	0.0587521	0.0715494	0.0475233	0.0430229	0.0508461	0.105124	0.0174116	0.0320124	0.0168899	0.00959972	0.0288335	0.0131508	0.00991526	0.0206584	0.019185	0.0285257	0.010339	0.00819122	0.0103485
1833	57	1812	49	0.00323056	pos_19	pos	19	1.307	113.071	[M+H]+	FRGM	0.075	81.76	isa14-pos-3	113.07041:7517 114.07376:828 115.07712:529	100.03957:1253 100.0759:3870 101.07067:1520 102.05578:1806 102.09026:2076 103.04462:862 103.08517:630 104.06621:914 106.05666:579 107.05861:884 108.01202:518 108.07062:896 109.0592:1384 110.06984:3785 111.06826:1007 112.05378:60010 113.06552:5789 114.05563:8409 114.08804:3366 115.04642:584 115.0851:1130 116.07105:9500 117.07293:867	Unknown	0.109313	0.00237458	0.00242462	0.00184585	0.00123138	0.000781	0.000982	0.00087	0.000871	0.00156538	0.000562	0.000626	0.000858	0.00141277	0.000757	0.000746	0.000951	0.000908	0.000658	0.000824	0.00083	0.00110774	0.00131678	0.00079	0.0014106	0.00149369	0.00141847	0.000797	0.000778	0.00113977	0.00108675	0.00127516
1795	55	1699	67	0	pos_2600	pos	2600	4.332	412.13	[M+H]+	FRGM	0.025	79.3	isa6-pos-4	412.13547:7397 413.13882:2657 414.14218:1143	104.05024:5158 105.03416:6354 106.06525:10657 109.06531:503 116.05239:3574 117.05937:274 119.05395:854 120.07891:210 121.05283:613 123.11289:527 125.02258:586 126.01022:1017 126.1034:694 129.01286:481 129.07228:365 130.06483:4353 132.0457:1426 134.06032:30305 134.15269:1061 135.06453:2405 135.10757:330 143.03262:626 144.04623:819 146.02402:1773 148.04321:409 160.07664:1397 163.10686:890 179.10147…	Unknown	0	0.00387651	0.00374225	0.00403352	0.0053198	0.00473966	0.00470067	0.00491418	0.00101359	0.000166	0.000315	0.000242	0.000213	0.000121	0.00131858	0.00857192	0.00966351	0.00414298	0.000853	0.00202942	0.00488164	0.00557258	0.00427585	0.00334808	0.00647982	0.00326744	0.00140298	0.0074579	0.00566159	0.00508886	0.00447325	0.00607012
1569	20	1479	22	0.00367615	pos_4540	pos	4540	4.41	787.229	[M+H]+	FRGM	0.425	595.05	isa1-pos-3	787.22638:6923 788.22973:2742 789.23309:1197	103.05398:6167 106.06506:2929 115.04865:754 117.05632:156 120.0441:3894 120.07843:5127 121.05146:612 125.0238:408 127.08141:701 128.05276:1215 130.06412:4452 132.0795:2282 133.05278:7226 134.06001:58482 135.06409:5009 136.06941:1520 142.0694:59 143.03743:47 146.02397:851 147.06071:597 149.04892:644 151.07486:709 153.05615:114 155.07082:59 159.05605:679 160.07436:8522 161.06638:1231 162.05562:7147…	Unknown	0	4.52e-05	0.00266717	0.00404246	0.014389	0.000322	0.0165958	0.00958242	0.0172952	7.22e-05	0	9.48e-05	0	0	0.000286	0.00100397	0.000754	0.000466	0.105473	0.045906	0.0118965	0.0496655	0.029638	0.0262437	0.0276747	0.0253692	0.0135252	0.0162401	0.00854354	0.0115947	0.0228931	0.00274211
1864	38	1692	54	0.00936986	pos_2125	pos	2125	4.674	369.112	[M+H]+	FRGM	0.087	218.45	isa7-pos-3	369.11884:5694 370.12219:0 371.12555:0	102.03461:62 109.02805:882 112.07585:7429 113.07866:273 120.04472:153 126.01028:2322 126.09768:6 128.00746:962 128.0544:324 130.0648:7793 136.06406:0 140.07034:2923 141.07199:614 144.07097:736 152.07086:90 158.0652:5798 159.06941:769 176.07083:563 180.06487:135 181.0583:565 201.09662:1061 220.1037:57 244.06508:207 248.09143:279 275.05423:102 293.09558:275 334.08926:1235 340.10611:67 349.17285:204…	Unknown	0	0.00185364	0.000995	0.0042379	0.000905	0.000392	0.000716	0.000247	0.00151088	0	0	5.37e-05	0.000234	0	0	0.00013	0	0	0	0.000359	0.000264	0.000559	0.000447	0.000367	0.000815	0.000612	0.00345887	0.000329	0.000611	0.0052991	0.00459005	0.00570606
1635	28	1644	46	0.00569371	pos_1708	pos	1708	4.962	335.161	[M+H]+	FRGM	0.55	284.84	isa1-pos-1	335.16083:12237 336.16418:3470 337.16754:2163	102.03477:2310 104.05176:86 106.06754:452 107.0826:173 109.0972:147 116.05666:753 117.06176:105 120.07852:397 122.05991:1478 123.11376:477 128.05176:801 130.06432:5890 131.07608:280 132.0457:1581 133.09378:207 135.10417:311 136.07378:1616 139.91394:49 147.11179:115 148.04179:335 149.09396:4 151.07979:378 153.0843:280 158.06378:622 164.07074:9087 171.0582:2511 172.06644:1216 175.0685:187 177.056:2…	Unknown	0	0.0070866	0.00152688	0.00149148	0.00569331	0.00396609	0.00611049	0.00292449	0.00473431	0.00164947	0.000871	0.00132291	0.000589	0.00126275	0.00518286	0.00420519	0.0148965	0.00836613	0.00504127	0.00223011	0.00359557	0.0074863	0.0112701	0.0054179	0.00868777	0.00702664	0.00527423	0.00317916	0.00289867	0.000733	0.00330742	0.00826387
190	3	180	3	0.00323056	pos_1322	pos	1322	5.193	302.106	[M+H]+	FRGM	0.025	73.05	isa10-pos-2	302.10629:5987 303.10964:0 304.113:0	101.01891:567 103.05385:1522 104.05553:773 105.06985:9553 106.0722:1143 107.08527:11218 108.08447:1450 109.06477:973 109.1002:1087 111.08044:172 115.06205:1191 116.05896:893 117.06647:2196 118.06966:872 119.04681:775 119.08504:1930 120.08023:5253 121.05479:392 121.0998:3053 122.09588:2133 126.0103:893 128.00763:496 128.06113:560 129.06841:930 131.08345:2429 133.1008:9477 134.10303:1051 135.07957:…	Unknown	0	0.000551	5.74e-05	0.000271	0	0.000867	0.00154806	0.000357	0.000404	0	0	0	0	0	3.36e-05	0	9.24e-05	0.000128	0	0	0	0.000433	0	0	0.000193	0.000336	0	8.42e-05	5.87e-05	0.000125	0.000545	0.000739
1735	53	1693	78	0	pos_579	pos	579	5.689	209.153	[M+H]+	FRGM	0.2	80.49	isa2-pos-1	209.15378:23628 210.15713:3900 211.16049:2358	103.0467:923 105.06969:1138 107.04969:1212 107.08462:3155 109.02855:3213 109.06022:1114 110.03004:175 110.0844:283 112.07604:5971 115.04807:536 121.09987:2413 125.09547:1888 127.04025:1858 133.09821:1911 135.07928:2481 137.09276:614 138.09265:238 139.11111:1122 140.06999:1565 145.04967:612 147.11472:1174 149.09483:636 149.13063:2862 151.03902:1866 151.11113:7637 152.1127:855 153.08978:302 161.090…	Unknown	0.285935	0.0025163	0.000575	0.00062	0.0137983	0.00629038	0.00748472	0.00398911	0.00621558	0.000616	0.00365042	0.000492	0.000448	0.00051	0.00249548	0.00144622	0.00127797	0.00289167	0.00358721	0.00511139	0.00308021	0.00818777	0.0176009	0.00595869	0.00453941	0.00285875	0.00293588	0.00298255	0.00155723	0.00150927	0.00254541	0.00312354
1738	35	1652	41	0.00892427	pos_3251	pos	3251	6.132	500.16	[M+H]+	FRGM	0.013	285.48	isa3-pos-5	500.16025:40328 501.1636:12142 502.16696:4354	101.05351:422 102.04661:11403 102.12737:355 103.05406:16088 103.13889:507 104.05878:2194 105.03355:19942 105.06665:6220 106.03767:2136 106.06709:465 107.05008:1945 108.05488:317 109.02872:351 109.06278:557 109.0994:63 111.04307:355 112.02239:1146 113.02062:325 114.03745:3055 115.05276:759 116.02775:575 116.0656:253 117.03351:8401 118.04118:12463 119.04903:37694 119.13868:1080 120.05682:15079 122.…	Unknown	0	2.98e-05	0	4.31e-05	3.89e-05	3.07e-05	0	3.12e-05	4.87e-05	0.00272681	0.00183165	0.000755	0.00297932	0.0247618	0	3.01e-05	0	0.000172	0.000233	3.89e-05	4.95e-05	3.2e-05	3.73e-05	0	0	0	0	0	3.43e-05	3.27e-05	4.03e-05	3.97e-05
946	13	886	19	0.00569371	pos_986	pos	986	8.282	265.098	[M+H]+	FRGM	0.2	97.89	isa1-pos-1	265.09818:12903 266.10153:2883 267.10489:620	101.0235:6442 102.03461:350 104.0508:1384 105.03471:824 105.06845:504 106.06565:988 107.96649:609 113.02077:739 115.05403:1027 116.05266:1291 117.06013:1372 118.06596:1812 119.03851:579 120.04486:6665 121.05058:322 121.09528:515 123.94077:1007 129.01744:918 130.03096:891 130.06601:1679 132.04453:12198 133.05038:3096 134.0607:4004 135.07111:405 138.99481:1199 139.91481:1344 141.00865:611 142.06503…	Unknown	0	0.00747212	0.00180548	0.0118832	0.00198493	0.00364456	0.00134599	0.00245754	0.0112088	0	3.72e-05	5.19e-05	0	5.17e-05	3.49e-05	0	0	0	3.81e-05	0.00155763	0.0021957	0.000894	0.000379	0.000836	0.00469623	0.00669774	0.00121926	0.00136179	0.00295354	0.00289882	0.00522677	0.00044
1587	4	1355	8	0.00569371	pos_4544	pos	4544	21.76	788.543	[M+H]+	FRGM	0.512	89.97	isa1-pos-1	788.54272:8632 789.54607:3802 790.54943:1492	101.0702:1490 105.06966:1819 107.08518:4057 108.08697:97 109.10102:2287 111.08044:542 111.11646:7706 112.12039:680 117.07242:799 119.08526:1325 121.10028:8869 121.18932:348 122.09944:841 123.11528:744 125.13225:1697 131.08443:1381 133.09425:183 135.11632:6242 136.1199:519 139.10884:76 139.14124:488 145.05078:1363 145.10066:26 147.11635:1674 149.1315:3273 150.13223:380 151.14471:114 153.12451:239 …	Unknown	0	0.00499912	0.00954382	0.0059237	0.00340621	0.00409281	0.00443943	0.00584299	0.0032424	0.00289382	0.00432946	0.00291493	0.00308728	0.00491656	0.00371356	0.0064868	0.00388153	0.0042142	0.00628046	0.00511312	0.00306327	0.00279466	0.00292232	0.00420426	0.00373326	0.00234198	0.00695975	0.00598986	0.00489585	0.00521518	0.00747864	0.00938802
1480	7	1397	7	0.00323056	pos_3036	pos	3036	23.314	463.388	[M+H]+	FRGM	0.988	94.27	isa1-pos-1	463.38922:11698 464.39257:3980 465.39593:753	106.06609:535 109.06753:613 121.05062:545 140.07117:598 147.07133:559 149.09431:918 167.08157:4167 168.07428:300 184.07388:190 185.09477:8610 186.09573:1013 210.97835:762 239.23776:1245 261.22128:160 304.26102:354 341.30322:1671 342.30585:565 463.38177:212	Unknown	1.15102	0.00677444	0.00633791	0.00632059	0.00666604	0.00750281	0.00601243	0.00518491	0.00614875	0.0092086	0.00705977	0.00702996	0.00777117	0.00950812	0.00779548	0.00628971	0.00812975	0.0073344	0.00693678	0.00649656	0.00775246	0.00617094	0.00702324	0.00588537	0.0065976	0.00781976	0.00618201	0.00680358	0.00588999	0.00686089	0.00647777	0.00559576
1477	10	1380	13	0.00323056	pos_3660	pos	3660	25.455	568.428	[M+H]+	FRGM	0.988	463.81	isa1-pos-1	568.42816:81106 569.43151:30992 570.43487:10551	105.06947:3136 107.08243:4526 108.0837:432 109.10084:8922 110.10316:904 111.07868:934 113.09433:929 117.07518:737 119.08475:7141 120.08516:601 121.0977:9819 122.09711:401 123.11521:5963 124.11855:567 125.09834:1134 127.07214:719 129.06636:460 131.08411:3453 132.08884:891 133.09613:7927 134.10155:1047 135.11449:11608 136.11703:1079 137.09198:1485 137.13144:2544 138.10031:722 139.0894:1354 143.0915…	Unknown	0.0752467	0.0469688	0.0752906	0.0893338	0.0298797	0.0549372	0.0438105	0.0470152	0.04803	0.0273817	0.0349946	0.0291151	0.0190395	0.0241191	0.0692147	0.0666896	0.0540383	0.0680525	0.0646354	0.0322848	0.0238691	0.0319606	0.0160064	0.0620878	0.050898	0.0402345	0.0846003	0.0643087	0.0495417	0.0512638	0.0966674	0.101339
1833	57	1732	35	0.00367615	pos_200	pos	200	1.375	152.057	[M+H]+	FRGM	0.1	98.24	isa3-pos-3	152.05725:14870 153.0606:1408 154.06396:0	100.03921:1258 100.07322:656 102.01231:4471 103.03139:431 104.07752:1524 106.06306:511 108.08012:608 109.04456:376 110.04274:2102 112.0715:3230 113.0728:1282 114.06003:1113 114.08676:741 116.07014:2663 120.06304:672 123.05909:521 124.04231:3035 125.06158:280 126.08243:847 127.07253:28186 127.1644:671 128.07164:1666 130.05017:518 130.08611:6011 131.0891:462 132.1013:2477 133.05028:290 134.05632:75…	Unknown	0.442904	0.00151662	0.00129011	0.00158293	0.000821	0.000605	0.000679	0.00232943	0.00153804	0.00228642	0.00122116	0.00858952	0.0047839	0.00158311	0.000124	0.000994	0.000447	0.000743	0.000391	0.00104165	0.00134339	0.000509	0.000764	0.000737	0.000843	0.00289515	0.00153615	0.00101189	0.000244	0.00101936	0.000837	0.000444
1833	57	1812	49	0	pos_774	pos	774	1.304	236.095	[M+H]+	FRGM	0.087	152.36	isa8-pos-1	236.10146:8159 237.10481:1589 238.10817:0	100.04066:1016 100.07564:6471 101.02557:587 101.06769:554 102.01161:438 102.05424:331 102.08862:1308 103.04297:602 104.06995:854 107.05641:669 108.04803:397 108.07759:543 109.0621:2320 110.05991:1357 111.05228:876 111.08783:508 112.04871:1302 112.07686:6030 113.02909:391 113.07187:1226 114.05529:9457 114.09192:7569 115.04552:1430 115.08547:1125 116.0703:4021 117.10014:351 118.07928:25 119.049:181…	Unknown	0.0581914	0	0	0	0	5.18e-05	3.9e-05	0	8.55e-05	4.49e-05	0	0	4.06e-05	5.12e-05	0	6.67e-05	5.61e-05	5.35e-05	9.46e-05	6.07e-05	4.79e-05	0	8.99e-05	5.49e-05	3.61e-05	0.000524	4.94e-05	0	0.00168731	0.00474683	0	0.000415
1833	57	1732	35	0.00367615	pos_402	pos	402	1.307	190.013	[M+K]+	FRGM	0.05	110.96	isa3-pos-3	190.01277:8682 191.01612:651 192.01948:677	100.03921:1252 100.07322:633 102.01231:4471 103.03139:422 104.07752:1524 106.06306:511 108.08012:608 109.04456:353 110.04274:2102 112.0715:3216 113.0728:1279 114.06003:1113 114.08676:741 116.07014:2614 120.06304:668 123.05909:527 124.04231:3029 125.06158:279 126.08243:842 127.07253:28192 127.1644:671 128.07164:1640 130.05017:518 130.08611:6010 131.0891:461 132.1013:2478 133.05028:285 134.05632:75…	Unknown	0	0.00160462	0.00129294	0.0023663	0.000403	0.000579	0.000311	0.000712	0.000809	0.00131994	0.00079	0.00501551	0.0030239	0.000699	0.000141	0.000937	0.000591	0.000421	9.3e-05	0.000115	0.000927	0.000238	0.000139	0.000804	0.000623	0.00225145	0.000813	0.000806	0.000553	0.0004	0.000843	0.00027
341	9	597	11	0.0066576	pos_1891	pos	1891	3.322	350.064	[M+K]+	FRGM	0.312	75.45	isa2-pos-2	350.06464:10802 351.06799:0 352.07135:1285	101.0322:565 102.04854:1333 103.05328:3848 104.05096:3935 104.10745:533 105.03403:2164 105.06804:1725 106.06359:2725 107.07019:699 107.96599:595 108.05398:557 109.02955:1411 109.06017:917 110.06631:768 112.0759:1807 114.09808:664 115.04739:790 116.06623:1225 116.94933:615 117.05839:1153 118.06376:954 119.05003:1582 120.04581:5286 121.05144:8055 122.05718:971 122.09461:711 123.06956:562 125.03535:…	Unknown	0	0.00406808	0.00594115	0.0082798	0.00368316	0.00623541	0.00712174	0.00315953	0.00599355	0	0	0	0	0	0	0	3.41e-05	0	0	0.00425937	0.00746102	0.00414305	0.00977428	0.00456394	0.00498618	0.00879918	0.00481085	0.00221074	0.0034981	0.00638488	0.00974275	0.00874376
1864	38	1692	54	0.0066576	pos_524	pos	524	4.673	207.059	[M+K]+	FRGM	0.738	165.42	isa1-pos-1	207.06599:10311 208.06934:1502 209.0727:692	101.04462:385 103.05384:934 107.0472:553 107.96815:190 117.03748:1873 118.04488:786 119.04885:4031 121.05265:71 122.09537:432 129.03719:629 130.06415:1108 131.05707:382 132.04448:47 135.0468:870 137.0618:2964 138.0916:120 145.03194:644 146.05914:25 147.04935:69 149.02344:1904 149.05888:1065 150.0468:555 151.03929:1255 158.05998:392 161.06256:731 163.05748:208 164.04575:738 165.05644:192 165.08751…	Unknown	0	0.00597095	0.00362646	0.00913961	0.00784746	0.00503059	0.00424149	0.00642105	0.00790482	0.000386	0.000626	0.000412	0.000346	5.26e-05	0.00127007	0.0055679	0.00193003	0.00852272	0.00222197	0.00426992	0.00710837	0.00544513	0.00410148	0.00613405	0.00602389	0.00363672	0.0115562	0.0074888	0.00619792	0.0146832	0.0113672	0.00499269
1735	53	1693	78	0.00377747	pos_1578	pos	1578	5.571	323.104	[M+K]+	FRGM	0.375	82.21	isa1-pos-1	323.10114:12002 324.10449:2646 325.10785:825	102.03855:2216 103.04839:2546 104.05336:1197 105.03461:1300 105.06954:5163 106.06623:1409 107.04982:1064 107.08452:2803 108.08157:1064 109.03028:2331 109.0637:1240 109.10043:1553 110.06452:688 111.04245:915 111.08028:813 112.07954:542 113.02315:622 115.04944:1761 116.06718:1277 117.0649:1835 118.06642:1173 119.04426:1596 119.08357:1669 120.04477:4566 120.07813:2043 121.05161:8027 121.09837:1932 1…	Unknown	0	0.00695032	0.00919215	0.0139821	0.00109231	0.00195688	0.00165917	0.00518522	0.00234547	5.69e-05	0	3.38e-05	4.04e-05	5.72e-05	0.000244	0	8.61e-05	0.000509	0	0.00223986	0.003308	0.00183261	0.000789	0.00255683	0.0041238	0.0074284	0.00123613	0.00280574	0.00529338	0.00572838	0.00426021	0.0011531
1735	53	1693	78	0	pos_837	pos	837	5.581	247.108	[M+H]+	FRGM	0.412	140.1	isa1-pos-1	247.10789:6787 248.11124:1830 249.1146:757	102.03855:2216 103.04839:2546 104.05336:1197 105.03461:1300 105.06954:5163 106.06623:1409 107.04982:1064 107.08452:2803 108.08157:1064 109.03028:2331 109.0637:1240 109.10043:1553 110.06452:688 111.04245:915 111.08028:813 112.07954:542 113.02315:622 115.04944:1761 116.06718:1277 117.0649:1835 118.06642:1173 119.04426:1596 119.08357:1669 120.04477:4566 120.07813:2043 121.05161:8027 121.09837:1932 1…	Unknown	0	0.00393037	0.00243968	0.00663123	0.00096	0.00790005	0.00484074	0.00497029	0.00937815	6e-05	4.59e-05	4.3e-05	0.000116	3.77e-05	7.16e-05	4.15e-05	4.08e-05	9.89e-05	3.41e-05	0.00386255	0.00248129	0.00232944	0.000599	0.00383916	0.00523097	0.0067402	0.00303022	0.00373865	0.0103494	0.0227049	0.00359833	0.00144093
1040	25	1757	31	0	pos_3238	pos	3238	5.868	497.178	[M+H]+	FRGM	0.125	68.62	isa2-pos-1	497.17648:7274 498.17983:2198 499.18319:1148	105.06937:1542 107.08312:2800 109.06393:1067 109.10074:14499 110.10462:1336 119.04817:1309 119.08481:5513 120.0827:765 121.09946:2041 123.08018:2437 123.11504:1301 128.06056:580 129.0686:2910 130.06522:48 133.09904:3633 134.06137:834 134.09982:653 135.11673:14780 136.11879:1800 137.09315:4207 146.06337:870 147.04857:1064 149.13063:727 151.07552:13718 151.14552:3058 152.07785:385 153.12683:763 157…	Unknown	0	0.000167	8.25e-05	0.000126	0.00424762	0.00153432	0.00264898	0.00152514	0.0031608	0.000144	0.000133	0.000153	0.000125	0.000113	0.000983	0.00235156	0.000964	0.00188843	0.000489	0.00269553	0.000451	0.00284391	0.00474689	0.00282764	0.00391955	0.0014849	0.00201765	0.00168392	0.000234	0.000154	0.000904	0.00125505
1912	32	1805	52	0.0066576	pos_4427	pos	4427	6.768	763.184	[M+K]+	FRGM	0.05	208.51	isa2-pos-5	763.1825:8421 764.18585:3692 765.18921:1718	100.99814:471 122.07404:582 126.01027:1523 128.00742:805 131.05005:1215 131.12929:119 135.07745:546 146.06004:1668 151.14503:27 155.07077:2138 167.13545:93 174.0565:2334 175.03896:1661 177.05482:7974 178.05898:1011 186.08972:161 189.05356:635 193.05452:1035 195.0705:487 195.13695:207 201.1015:773 207.06572:4942 208.0685:676 209.07916:1980 211.08446:368 225.07788:1584 231.06537:2286 249.0789:923 2…	Unknown	0	0	9.77e-05	3.88e-05	0.00109582	0.00028	0.00160297	0.000831	0.00496382	0	0	0	0	0	0	0.000153	3.19e-05	0.000212	0	0.000269	0.000636	0.00175902	0.00143835	0.000533	0.00102613	0.00109662	0.000487	0.00193359	0.00123935	3e-05	3.25e-05	4.49e-05
1770	4	1812	49	0.00569371	pos_148	pos	148	1.248	138.056	[M+Na]+	FRGM	0.812	583.4	isa1-pos-2	138.0546:15413 139.05795:1462 140.06131:0	100.95815:1057 101.02225:1444 104.10669:3922 110.0688:865 112.07845:531 112.89697:866 112.91885:583 114.05521:632 114.8923:556 115.03943:1408 116.06915:891 116.94771:891 117.10266:692 121.05053:6836 122.0521:771 124.03991:1409 127.04068:549 128.06859:644 129.01625:786 130.08926:1575 138.05431:1799 139.91397:6233 141.91403:1040	Unknown	0.153468	0.00614675	0.00890835	0.00887847	0.015176	0.0300461	0.0400026	0.0763678	0.061724	0.00600907	0.00218444	0.00624313	0.0110227	0.0175838	0.0225901	0.102321	0.0283118	0.054379	0.015865	0.0514221	0.0694726	0.0305636	0.0134728	0.118411	0.106511	0.0431597	0.126434	0.116355	0.142637	0.0154659	0.0154427	0.00986602
709	11	651	20	0	pos_2669	pos	2669	4.297	420.089	[M+H]+	FRGM	0.213	144.04	isa2-pos-2	420.08212:6825 421.08547:1764 422.08883:0	101.02479:305 107.07226:536 113.02511:297 120.04432:2973 120.07777:3046 125.02306:662 126.01162:470 127.0724:745 133.0527:2508 137.05235:4511 145.09802:261 146.02316:1366 148.04147:367 149.09155:678 156.04498:27 162.05695:1486 163.1095:721 165.04765:837 165.08507:668 173.1256:211 188.06734:196 198.05986:689 207.06534:1469 214.0605:504 217.08521:45 240.07133:231 258.07755:31 265.10086:35 269.0239:…	Unknown	0	0.00081	0.00205749	0.00190634	0.00419389	0.00393965	0.00469512	0.00422156	0.00907475	0	0	0	0	0	0	5.45e-05	4.01e-05	5e-05	8.45e-05	0.00426215	0.00192147	0.00207968	0.000968	0.00209431	0.00961461	0.00170168	0.0102725	0.00779677	0.00855666	0.0129403	0.00461344	0.00898767
1569	20	1479	22	0	pos_4610	pos	4610	4.417	809.21	[M+H]+	FRGM	0.262	155.51	isa2-pos-1	809.20862:6929 810.21197:3308 811.21533:1099	104.05038:89 105.03504:576 109.0289:610 111.04535:570 112.0752:4614 116.05042:466 120.04387:1254 122.0588:220 126.01052:661 127.0392:251 128.10515:479 130.06494:409 134.15416:579 140.07018:1488 147.00822:670 147.11345:655 148.04099:934 164.07019:158 165.07832:38 166.05148:370 167.07265:1122 168.06996:411 184.06169:1587 188.03384:896 201.09619:885 206.05362:586 289.05566:644 290.08466:522 318.0933…	Unknown	0	2.99e-05	0.00086	0.00119215	0.00404628	7.39e-05	0.00483232	0.00324116	0.00460625	8.93e-05	0	3.05e-05	0	0	9.52e-05	0.000464	0.000339	0.000133	0.0185491	0.0101171	0.00362172	0.0107146	0.00643375	0.0068587	0.00605335	0.00640741	0.00371864	0.00486355	0.00303777	0.0024171	0.005051	0.000532
1403	34	1323	43	0.00585062	pos_3239	pos	3239	4.587	497.199	[M+Na]+	FRGM	0.087	86.48	isa4-pos-2	497.19843:14345 498.20178:4254 499.20514:1366	105.06992:1707 107.08296:469 109.02939:417 109.06557:542 109.09861:812 112.07581:797 115.05425:970 116.06841:1068 117.03329:1472 117.06623:805 118.04088:560 119.04737:439 119.08474:60 121.09447:401 123.04705:539 123.07872:629 123.11623:587 127.04241:337 128.06027:1075 129.0696:3065 131.08382:1291 133.09872:556 134.04013:370 135.11313:283 136.06609:88 137.06088:1686 138.0616:350 140.07196:409 141.…	Unknown	0	9.95e-05	6.48e-05	5.49e-05	0.000673	0.000316	0.00028	0.000187	0.000268	0.000312	0.000365	0.00110838	0.000159	0.00011	0.00167242	0.00832914	0.00629836	0.00632159	0.00123195	0.000379	0.000287	0.000854	0.00126552	0.00038	0.000862	0.00049	0.000465	0.000114	0.000196	0.0001	0.00051	0.000785
1864	38	1692	54	0.0066576	pos_425	pos	425	4.806	191.082	[M+Na]+	FRGM	0.225	79.52	isa1-pos-1	191.0817:12580 192.08505:2263 193.08841:1810	102.03558:734 103.0544:4563 104.0511:318 117.06091:572 120.04494:1216 120.07756:561 128.05028:2227 130.06519:5383 131.05763:850 139.91429:470 146.06004:608 147.05698:18 158.0594:638 165.05411:454 167.07201:471 172.04768:372 176.07182:772 184.07567:2523 189.04868:741	Unknown	0.119512	0.00728502	0.00151423	0.00569472	0.00343943	0.00541641	0.00408057	0.0026841	0.00666457	0.000639	0.000653	0.000669	0.000413	0.000783	0.000314	0.000557	0.000202	0.000179	0.00062	0.00395445	0.00212247	0.00393665	0.00156981	0.00234663	0.00506629	0.00368842	0.00335453	0.00398159	0.00469155	0.00734169	0.00267267	0.00158444
1635	28	1644	46	0.00569371	pos_1992	pos	1992	4.89	357.143	[M+Na]+	FRGM	0.262	90.82	isa1-pos-3	357.14468:17916 358.14803:4697 359.15139:2550	104.05173:416 109.02917:350 110.05435:379 114.05412:334 121.05197:672 123.94036:566 125.0253:378 127.0402:93 129.06497:153 131.04967:1392 132.04587:1586 133.05377:647 134.06039:2920 135.07555:235 139.91394:678 140.0493:1672 143.11575:472 145.09903:138 147.05667:1120 153.05792:1252 157.05345:544 158.10455:466 162.05199:1490 165.09065:887 170.06252:249 172.07416:266 175.07623:356 181.05302:2231 198…	Unknown	0	0.00182086	0.00261898	0.0104615	0.00102834	0.00173723	0.0011022	0.00386888	0.00203921	0.000306	0.000273	0.000171	0.000287	0.000279	0.000218	0.00140861	0.00318816	0.00066	0.000342	0.00280317	0.00317966	0.00108149	0.00237754	0.00206932	0.00370536	0.00157124	0.00187797	0.00270598	0.00725075	0.00521553	0.00565151	0.0018476
504	4	470	4	0.0066576	pos_2169	pos	2169	5.607	371.158	[M+Na]+	FRGM	0.15	86.17	isa1-pos-3	371.16068:15512 372.16403:4406 373.16739:1339	100.07063:507 101.06245:539 102.03655:2257 103.05203:2939 104.05421:1140 105.03383:1781 105.06866:4119 106.0659:1821 107.08202:2271 108.07702:542 109.02842:1762 109.06572:1366 109.10135:1764 110.06475:934 111.04504:993 111.08065:681 112.08192:914 113.02325:569 113.06144:568 115.05213:1482 116.04846:1647 116.06725:1374 117.0624:1401 118.06439:637 119.04373:1257 119.08459:1974 120.04504:6073 120.07…	Unknown	0	0.00211573	0.00329914	0.0090581	0.00183106	0.00149763	0.00271124	0.00171981	0.00124483	0.00113321	0.000266	0.00177442	0.000488	0.000341	0.00221619	0.00280514	0.00201925	0.00227221	0.0038441	0.00199825	0.0038902	0.00374524	0.00378288	0.00241156	0.00223603	0.00420167	0.00301716	0.0018605	0.00253483	0.0028206	0.00384102	0.0021848
1040	25	1757	31	0	pos_2477	pos	2477	5.857	402.176	[M+H]+	FRGM	0.062	192.75	isa3-pos-1	402.1767:15200 403.18005:3284 404.18341:0	105.03393:1189 105.06989:1317 116.06969:580 118.04506:821 119.08277:843 120.05952:1573 121.05244:505 127.0714:615 129.06851:1385 130.06479:1306 131.06851:1284 132.05826:387 133.08873:2242 137.06064:4247 137.09363:1802 138.05844:548 145.05473:843 147.05844:521 147.11563:660 149.0591:951 151.03957:1265 151.07477:4593 152.07713:558 157.06673:546 161.06215:1225 161.12698:515 164.07779:346 165.07831:5…	Unknown	0	8.05e-05	9.9e-05	6.34e-05	0.000116	0.000433	6.9e-05	0.000378	0.000609	0.00892085	0.00626057	0.00432131	0.0108029	0.0098316	9.98e-05	4.97e-05	8.96e-05	0.000148	0.0002	6.73e-05	0.000233	0.000127	0.000614	0.00018	0.000995	0.000228	0.000849	0.000421	0.000893	0.00107393	0.000627	0.00083
1912	32	1805	52	0	pos_605	pos	605	6.748	212.092	[M+H]+	FRGM	0.075	413.77	isa10-pos-2	212.09221:76862 213.09556:9722 214.09892:1385	100.99889:704 105.06982:1720 107.08453:1072 109.05655:812 109.1001:1103 115.07272:871 119.08444:859 122.05946:1587 123.07561:658 126.01022:34850 126.09962:749 128.00781:10765 129.01698:1253 135.11525:608 137.0513:6108 138.05461:255 146.10344:325 151.06502:302 151.10194:107 151.14545:672 152.16954:695 153.07452:2490 175.11075:755 175.14595:390 188.07242:538 189.04617:765 193.15903:944 195.08604:17…	Unknown	0	0.000669	0.000248	0.00029	0.000425	0.000568	0.000805	0.000531	0.000873	0.000242	0.000245	0.000279	0.000139	0.000192	0.00029	0.000466	0.00073	0.000497	0.000286	0.000418	0.000657	0.000879	0.0009	0.000502	0.00102208	0.000381	0.000684	0.000359	0.00037	0.000445	0.00095	0.00207068
1932	14	769	31	0.00569371	pos_1771	pos	1771	6.995	338.191	[M+Na]+	FRGM	0.913	110.76	isa1-pos-1	338.19382:7028 339.19717:1809 340.20053:311	103.05476:73 107.08277:631 109.10084:510 120.04409:4663 121.0955:1682 122.09367:198 128.05078:696 130.0647:5377 131.07219:12 137.06075:2 139.91399:1421 146.05954:470 158.06078:1367 159.06412:232 160.0696:593 161.09351:226 175.07581:520 176.07043:20 181.06239:104 190.08713:1115 191.07681:524 223.09177:504 234.18552:566 247.08731:2270 252.19577:888 273.11041:487 280.10846:840 317.09506:105	Unknown	3.51786	0.0040702	0.00343686	0.00574251	0.0070545	0.0119047	0.011321	0.0163259	0.0145673	0.00395174	0.00475552	0.00367552	0.00435796	0.00575438	0.00949033	0.0032237	0.00755682	0.0040779	0.0126013	0.0110183	0.00883078	0.0147332	0.0128856	0.023677	0.0361133	0.0180689	0.0306268	0.0314068	0.0339594	0.0053149	0.00349482	0.00372009
946	13	886	19	0.00569371	pos_1175	pos	1175	8.347	287.079	[M+Na]+	FRGM	0.025	295.37	isa9-pos-1	287.07938:23128 288.08273:4762 289.08609:1212	104.05064:368 120.04469:1426 130.03236:1190 132.04442:21490 132.13651:464 133.05309:3911 134.05939:2024 144.04521:1038 148.03999:1848 155.03445:346 160.03976:77 161.04695:599 176.03604:464 219.09373:976 219.17276:595 247.08662:7379 248.09012:1250 250.07245:109	Unknown	0	3.45e-05	0.000288	0.000739	3.34e-05	0	3.86e-05	6.72e-05	5.74e-05	0	0	0	0	0	0	3.58e-05	0	0	0	0.000119	0.000101	3.33e-05	6.8e-05	0	0.000238	0.000245	0.0005	3.41e-05	0.000412	0.000668	0.000848	0.00038
1623	5	1535	5	0	pos_3243	pos	3243	14.711	498.258	[M+H]+	FRGM	0.05	45.31	isa2-pos-1	498.25543:5085 499.25878:1076 500.26214:318	105.11021:2490 109.09982:965 120.96541:1342 123.11671:162 124.99902:44 146.98:2946 155.01097:1335 161.12842:93 163.01834:255 167.97972:243 184.07368:21526 185.07652:5557 186.0797:694 195.00471:947 239.23326:391 262.05035:1185 282.28043:201 313.27396:14 314.27673:973 315.27908:10 339.28983:806 369.29581:825 415.22198:400 419.25223:153 433.23071:1387 434.23468:699 436.27963:955 437.20297:1793 438.2…	Unknown	0	0.00159276	0.00241936	0.00166825	0.00296934	0.00175488	0.000955	0.00180831	0.00226923	0.00288828	0.00274683	0.0022284	0.00282979	0.00202234	0.00155245	0.00196012	0.00191509	0.00111317	0.000677	0.00247264	0.00227028	0.0026304	0.00173005	0.00198918	0.0026045	0.00169068	0.00257976	0.00288812	0.00296965	0.000354	0.00100096	0.000195
1680	2	1591	2	0.0066576	pos_4822	pos	4822	19.55	975.565	[M+Na]+	FRGM	0.8	289.57	isa1-pos-1	975.56189:10037 976.56524:5607 977.5686:2132	104.10783:31 122.05662:159 149.02353:1027 204.02655:125 241.19106:23 259.20557:575 261.22076:106 262.22525:4 336.26215:64 413.30896:1374 463.26498:543 495.40363:1087 496.40439:466 556.31885:413 562.27972:80 595.47046:217 601.26727:169 611.46289:1002 612.46716:389 613.48035:138 614.48499:22 635.46283:685 636.46381:379 637.46979:30 651.51086:778 691.52808:1007 723.47894:823 739.45331:719 861.47662:…	Unknown	0	0.00581228	0.0114414	0.013249	0.00988078	0.00896291	0.0063657	0.0121913	0.0122625	0.014172	0.0138803	0.0185774	0.0195765	0.0122978	0.0170693	0.0191386	0.0104889	0.0147321	0.0135645	0.00933932	0.00660615	0.00991572	0.00857674	0.0121627	0.0110869	0.00488802	0.0151512	0.0180829	0.0267363	0.0286969	0.0131155	0.0149025
1833	57	1812	49	0.00323056	pos_83	pos	83	1.319	130.098	[M+NH4]+	FRGM	0.562	232.29	isa1-pos-1	130.09479:6986 131.09814:0 132.1015:239421	100.03996:2087 100.07523:1519 101.06343:377 102.01454:954 102.05331:755 102.09045:808 104.07249:1229 106.06471:30 108.04301:465 109.04423:1449 110.06352:1688 111.05151:954 112.07436:5757 113.02956:533 113.07137:2707 114.05515:2407 114.09013:1688 116.07066:2500 119.05:1209 120.06725:318 122.06274:515 123.05428:1270 124.04069:4499 124.07354:1205 125.06421:959 126.05554:430 126.08639:611 127.03948:3…	Unknown	0.110216	0.00404557	0.0263185	0.025762	0.00044	0.00333755	0.000228	0.0193069	0.00701382	0.0167069	0.0199012	0.029899	0.0608198	0.0526675	0.001102	0.0043586	0.00364063	0.0016121	0.00448413	0.00149314	0.00408302	0.000743	0.00102951	0.00664236	0.010221	0.00435567	0.00729409	0.00306281	0.020986	0.0270558	0.0147613	0.0152619
1833	57	1732	35	0	pos_88	pos	88	1.367	131.128	[M+H]+	FRGM	0.013	25.91	isa13-pos-3	131.12773:7579 132.13108:0 133.13444:0	100.03773:624 100.07503:1455 100.96158:613 101.02113:580 102.05479:1376 102.08612:526 103.05229:744 104.10725:1972 106.03167:790 106.06297:755 107.06451:636 108.04704:540 108.08014:549 109.05501:1110 110.06603:1265 111.04993:730 112.04633:1058 112.07983:1299 112.899:1021 114.05537:6844 114.89217:511 115.04192:933 116.07002:2086 116.9474:749 119.0368:1847 121.05076:6974 122.06558:959 122.09196:895…	Unknown	0.182938	0.0034615	0.000177	0.0022023	0.000707	0.000423	0.000296	0.000131	0.000311	0.000254	0.000763	0.000365	0.000867	0.000329	0.00407144	0.000829	0.000832	0.000357	0.000177	0.000246	0.000197	0.00057	0.000484	0.000129	0.000238	0.0014145	0.000452	0.00412059	5.5e-05	0.00814609	0.000125	0.000418
1403	34	1323	43	0.00585062	pos_3207	pos	3207	4.623	492.242	[M+NH4]+	FRGM	0.025	47.24	isa4-pos-2	492.24219:6163 493.24554:2540 494.2489:839	105.06992:1707 107.08296:607 109.02939:405 109.06557:531 109.09861:854 112.07581:919 115.05425:1078 116.06841:1050 117.03329:1466 117.06623:805 118.04088:573 119.04737:493 119.08474:490 121.09447:592 123.04705:566 123.07872:672 123.11623:587 127.04241:299 128.06027:1075 129.0696:3065 131.08382:1057 132.06769:37 133.09872:807 134.04013:374 135.11313:357 137.06088:2109 138.0616:383 140.07196:428 14…	Unknown	0	8.57e-05	4.56e-05	5.58e-05	0.000121	5.13e-05	3.99e-05	0	4.56e-05	3.87e-05	0.000139	0.000104	6.46e-05	4.44e-05	0.000739	0.00357841	0.00230634	0.00292955	0.000681	6.63e-05	4.48e-05	0.000188	0.00044	4.1e-05	0.000107	9.96e-05	5.92e-05	0	3.36e-05	5.76e-05	0.000167	0.00012
190	3	180	3	0.00323056	pos_1524	pos	1524	5.193	319.129	[M+NH4]+	FRGM	0.025	62.96	isa10-pos-2	319.12918:7706 320.13253:1752 321.13589:2032	101.01891:567 103.05385:1522 104.05553:773 105.06985:9553 106.0722:1143 107.08527:11218 108.08447:1450 109.06477:973 109.1002:1087 111.08044:172 115.06205:1191 116.05896:893 117.06647:2196 118.06966:872 119.04681:775 119.08504:1930 120.08023:5253 121.05479:392 121.0998:3053 122.09588:2133 126.0103:893 128.00763:496 128.06113:560 129.06841:930 131.08345:2429 133.1008:9477 134.10303:1051 135.07957:…	Unknown	0	0.000876	0.000232	0.00049	0.000813	0.00134032	0.00195638	0.000699	0.00085	0.000116	0.000124	0.000185	7.21e-05	3.6e-05	0.000103	0.000201	0.000234	0.000272	0.000157	0.000607	0.000415	0.000829	0.000506	0.000688	0.0007	0.000946	0.000311	0.00031	0.000501	0.000187	0.000785	0.000933
1735	53	1693	78	0	pos_1333	pos	1333	5.697	302.175	[M+H]+	FRGM	0.188	138.55	isa3-pos-1	302.1748:11083 303.17815:2292 304.18151:732	103.05421:879 105.06773:1254 106.0645:691 107.0507:1227 107.08138:1300 107.96613:1721 108.07372:525 109.02814:1962 109.0628:1098 109.09757:629 111.04545:522 112.07524:8680 113.07785:862 114.10029:541 115.05376:665 116.06876:523 117.07205:855 119.04204:876 119.08247:901 120.08097:516 121.05128:8979 122.05826:1521 122.09145:804 123.06487:587 123.11109:530 123.94012:1254 125.06149:677 126.01015:5339…	Unknown	0.0774383	6.67e-05	0.000139	0.000169	0.00241043	0.00457719	0.0126377	0.00265023	0.00665488	0.00650446	0.0168465	0.0172742	0.0124383	0.00159437	0.015723	0.00471885	0.00801918	0.00818334	0.0130569	0.000959	0.00290661	0.00483233	0.00629107	0.00414903	0.00773477	0.0173759	0	0	0.00183105	0.000776	0.00844799	0.00281616
1040	25	1757	31	0	pos_2439	pos	2439	5.86	397.219	[M+H]+	FRGM	0.013	61.09	isa10-pos-2	397.21936:7408 398.22271:2406 399.22607:806	101.06866:486 105.0192:242 105.07011:2726 107.085:6234 108.08477:482 109.02899:829 109.06388:1976 109.10094:33318 109.18666:677 110.10369:2614 111.11237:1076 113.09576:675 116.07035:236 119.08544:11391 120.08648:1249 121.0544:555 121.10035:3197 122.09951:399 123.07962:4832 123.11411:2905 124.07928:82 124.11718:297 125.05878:305 125.09684:525 127.03967:1475 129.06609:1882 130.06003:763 131.08044:3…	Unknown	0	5.17e-05	0	0	0.00157997	0.000631	0.00072	0.000785	0.00128111	3.3e-05	6.68e-05	0	4.1e-05	6.16e-05	0.000521	0.00145746	0.000457	0.00113929	0.00018	0.000874	0.000611	0.00116243	0.00246481	0.000698	0.00157621	0.000568	0.000978	0.000761	0.000111	8.5e-05	9.17e-05	0.000141
1912	32	1805	52	0	pos_550	pos	550	6.727	207.138	[M+H]+	FRGM	0.013	62.48	isa1-pos-2	207.13832:7336 208.14167:1605 209.14503:892	100.0754:508 102.03465:1540 103.05354:859 104.05376:712 105.06989:1752 106.06647:709 107.07307:1350 107.96635:1334 109.06566:1139 109.09998:1467 111.04568:550 111.07893:756 112.07506:1451 115.05353:525 116.06105:533 117.06567:880 119.07787:1762 120.04436:1838 120.078:671 121.0519:8377 122.06695:1368 122.09143:951 123.07905:1520 123.94008:1374 125.09252:507 126.01083:5884 127.03703:921 128.00699:1…	Unknown	0.465611	0.00195661	0.00424016	0.00119017	0.00138283	0.00130598	0.00203458	0.000882	0.002177	0.000601	0.000403	0.000436	0.000427	0.000424	0.000565	0.000365	0.000463	0.000583	0.000454	0.00101346	0.000568	0.00096	0.00155815	0.00139702	0.00130423	0.00147666	0.00121993	0.000569	0.000498	0.000587	0.00166266	0.000905
1477	10	1380	13	0.00323056	pos_3798	pos	3798	25.456	585.451	[M+NH4]+	FRGM	0.988	2133.17	isa1-pos-1	585.45142:322979 586.45477:137224 587.45813:27753	105.06947:3120 107.08243:4540 108.0837:394 109.10084:9001 110.10316:891 111.07868:945 113.09433:926 117.07518:748 119.08475:6980 120.08516:572 121.05064:45 121.0977:9879 122.09711:343 123.11521:6017 124.11855:565 125.09834:1118 127.07214:707 129.06636:455 131.08411:3436 132.08884:878 133.09613:7899 134.10155:996 135.11449:11690 136.11703:1082 137.09198:1500 137.13144:2542 138.10031:707 139.0894:1…	Unknown	0.208751	0.187039	0.194208	0.31005	0.163583	0.298111	0.335027	0.336734	0.296098	0.146939	0.236873	0.203419	0.158073	0.444049	0.351199	0.363281	0.397661	0.451084	0.599561	0.281343	0.197405	0.133192	0.207085	0.344796	0.125402	0.174221	0.303051	0.209934	0.162933	0.544779	0.479367	0.583665
1770	4	1812	49	0	pos_312	pos	312	1.22	175.12	[M+H]+	FRGM	0.613	278.72	isa1-pos-2	175.11916:78660 176.12251:6436 177.12587:570	100.078:629 100.96246:560 101.0222:1260 104.10682:7646 110.0711:828 112.89723:929 114.89251:561 115.04145:820 116.06956:918 116.94855:512 117.10168:510 121.05098:6135 129.01736:704 130.0901:898 138.05402:2029 139.91411:7403 141.91325:1006 144.13556:923 147.06653:691 149.02394:1368 157.01416:972 175.11845:1340	Unknown	0.555996	0.00247323	0.0454642	0.0328424	0.000634	0.0033319	0.000369	0.00808485	0.00837861	0.0103475	0.00362707	0.000799	0.00475064	0.0199239	0.000441	0.00618571	0.00314275	0.00112678	0.00608346	0.00156499	0.00445084	0.000706	0.00123285	0.00746096	0.00957243	0.00413887	0.015726	0.00185754	0.0181602	0.0372086	0.0341606	0.0264248
1846	4	1744	4	0	pos_385	pos	385	1.248	189.039	[M+H]+	FRGM	0.05	51.21	isa1-pos-1	189.03931:6950 190.04266:830 191.04602:0	100.07439:818 100.95786:765 101.02235:2150 104.10633:3166 112.90321:573 114.05515:728 114.89309:531 115.03825:1737 116.07017:771 116.94817:903 117.10096:629 121.05116:6536 122.05405:575 122.09474:846 124.03852:1253 127.03664:548 129.01967:1515 130.05013:1093 130.08481:702 138.05559:1128 139.91515:3629 141.9129:687 142.08546:501 143.03191:594 147.06516:902 149.0228:1605 157.01326:1531	Unknown	0	0.00402478	0.00286491	0.00170542	0.00593758	0.00213622	0.00320166	0.00143978	0.00226764	7.03e-05	0.000319	0.000671	0.000392	0.000231	0.000943	0.000661	0.000836	0.00218231	0.00164074	0.00132338	0.00157496	0.0026818	0.00371832	0.000905	0.00163512	0.00109343	0.00148927	0.00135603	0.001014	0.0021004	0.00101543	0.00146952
1902	14	1794	15	0.0066576	pos_2632	pos	2632	1.287	417.147	[M+Na]+	FRGM	0.013	30.56	isa9-pos-1	417.14734:5368 418.15069:1123 419.15405:986	100.03953:2667 100.07452:711 101.04122:425 102.0145:7574 103.05656:4490 104.07998:944 109.03938:700 110.07087:7622 111.07245:761 112.04765:1082 112.07562:643 113.0258:96 113.06879:687 114.08984:1410 115.04102:119 115.08771:345 116.0725:3868 117.03651:1367 123.05815:907 124.04103:685 124.07309:625 125.06889:597 126.05759:267 127.07224:15410 128.05899:114 129.0576:395 130.03589:904 130.08859:114 13…	Unknown	0	5.24e-05	0	5.26e-05	0.000143	6.36e-05	0	5.53e-05	5.06e-05	0	0.000171	7.56e-05	5.69e-05	0.000302	0	0	0	0	0	0.000149	7.03e-05	0	0	4.91e-05	4e-05	0	3.28e-05	5.08e-05	5.59e-05	0.0001	0	3.62e-05
1902	14	1794	15	0	pos_875	pos	875	1.302	253.13	[M+H]+	FRGM	0.038	129.25	isa9-pos-1	253.12968:12059 254.13303:2033 255.13639:1458	100.03967:2733 100.07294:727 101.04044:474 102.01473:7667 103.05679:4477 104.06777:89 109.03593:627 110.07085:7766 111.07005:761 112.04605:1102 112.07537:650 113.02715:122 113.06721:703 114.08971:1460 115.04086:146 116.07301:4041 117.03667:1376 117.07446:633 120.05035:212 123.05834:1088 124.04196:685 124.07159:604 125.06765:597 126.06771:349 127.0728:15604 128.05783:132 129.05301:442 130.03752:96…	Unknown	0	0.00067	0.00051	0.00075	0.000333	0.000202	0.000353	0.000572	0.000487	0.00073	0.000197	0.00036	0.000253	0.000662	0.000224	0.00046	0.000236	0.00016	3.11e-05	0.000373	0.000431	0.000401	0.000305	0.000603	0.000584	0.000648	0.000522	0.000466	0.000641	0.000478	0.000757	8.35e-05
1833	57	1812	49	0.00367615	pos_1589	pos	1589	1.305	324.112	[M+K]+	FRGM	0.15	130.56	isa5-pos-7	324.10892:5964 325.11227:1169 326.11563:1114	100.03929:702 100.0752:1732 101.02119:249 101.07018:632 102.05436:1034 102.09046:954 104.07068:1247 106.02977:999 106.06304:589 107.05801:471 108.04393:611 108.07774:475 109.05074:1097 110.06834:2036 112.0744:6823 113.03101:1167 113.07278:887 114.05487:3686 114.08773:1391 115.04727:493 115.08378:821 116.07092:5024 118.08058:706 120.07186:753 123.05464:5209 124.04312:5301 125.05178:713 126.05775:8…	Unknown	0	0.001464	0.00102874	0.000934	0	6.87e-05	0.000152	0.000578	0	0.000119	7.37e-05	0.000206	0	0.000359	0	0.000952	0.00298319	0.0011186	0.00113263	0.0016264	0.0011722	0.00112752	9.55e-05	0.00110492	0.00120926	0.00208309	0	0.00134024	0.00148781	0.00505857	0.00253765	0
1902	14	1794	15	0	pos_1190	pos	1190	1.305	288.229	[M+H]+	FRGM	0.013	106.47	isa9-pos-2	288.22855:10922 289.2319:2196 290.23526:0	100.03931:1052 100.07563:2585 101.04025:391 101.06863:1243 101.10379:562 102.04722:1043 102.09007:1265 103.05718:12 107.05541:525 108.04662:109 110.07119:17736 111.07092:1337 112.04967:5213 112.07759:2683 113.03003:975 113.07192:1197 114.05438:3389 114.09175:4874 115.04131:1086 115.08929:919 116.07163:9714 117.07042:401 118.07057:382 119.04985:3221 120.07177:391 123.05204:915 124.04066:4896 124.0…	Unknown	0	0.000972	0.000335	0.000644	7.07e-05	0.000171	0	0.000331	0.00025	0.000128	0	3.87e-05	0	0.000289	3.57e-05	0.000103	0.000251	0.000111	4.43e-05	0.000217	0.000158	8.5e-05	2.97e-05	0.000222	0.000302	0.000388	0.000238	0	4.52e-05	0.00056	0.00103497	0.000259
1844	20	706	24	0	pos_1183	pos	1183	1.306	288.107	[M+H]+	FRGM	0.025	60.63	isa10-pos-2	288.10791:5652 289.11126:2866 290.11462:1620	100.03914:16974 100.07336:4652 101.05024:1383 102.01267:3260 102.05122:1273 102.09004:1285 103.04801:367 104.07005:1260 108.04903:549 109.03703:1710 110.06631:1366 111.05625:919 112.07374:2113 113.03231:713 113.07119:6597 114.0574:1503 114.08897:1031 115.03979:764 115.07798:603 116.07121:4763 117.07795:739 118.07716:551 120.07935:1305 122.05915:542 123.05726:898 124.04082:1598 124.07189:2742 125.…	Unknown	0	0.00116073	0.000394	0.000251	0.000631	0.000439	0.000459	0.000422	0.000552	0.000778	0.000584	0.000988	0.000507	0.000316	0.000629	0.000684	0.000608	0.000817	0.000688	0.000344	0.00105513	0.00049	0.000576	0.00033	0.000607	0.000343	0.000537	0.000581	0.000396	0.00037	0.000562	0.000463
1902	14	1794	15	0	pos_758	pos	758	1.31	233.15	[M+H]+	FRGM	0.025	59.82	isa9-pos-2	233.14964:11996 234.15299:1500 235.15635:0	100.03931:1184 100.07563:2319 101.04025:67 101.06863:1122 101.10379:554 102.04722:1073 102.09007:1269 103.05718:42 107.05541:504 110.07119:18182 111.07092:1278 112.04967:5166 112.07759:2522 113.03003:804 113.07192:1165 114.05438:3316 114.09175:5538 115.04131:637 115.08929:933 116.07163:11296 117.07042:545 118.07057:246 120.07177:649 122.073:304 123.05204:1366 124.04066:4214 124.07359:1770 125.067…	Unknown	0	0.000872	0.00064	0.00113821	0.000555	0.000431	0.000406	0.00023	0.00047	0.000584	0.000276	0.000386	0.000264	0.000897	0.000316	0.000436	0.000184	0.000295	0.000175	0.000519	0.000619	0.000587	0.000434	0.000329	0.000678	0.00181144	0.000563	0.000244	0.000208	0.000671	0.00264124	0.00066
1902	14	1794	15	0	pos_932	pos	932	1.31	260.171	[M+H]+	FRGM	0.025	55.98	isa9-pos-2	260.17084:9828 261.17419:17423 262.17755:2583	100.03931:1052 100.07563:2585 101.04025:391 101.06863:1243 101.10379:562 102.04722:1043 102.09007:1265 103.05718:12 107.05541:525 108.04662:109 110.07119:17736 111.07092:1337 112.04967:5213 112.07759:2683 113.03003:975 113.07192:1197 114.05438:3389 114.09175:4874 115.04131:1086 115.08929:919 116.07163:9714 117.07042:401 118.07057:382 119.04985:3221 120.07177:391 123.05204:915 124.04066:4896 124.0…	Unknown	0	0.00122526	0.000299	0.00170447	0.000182	0.000567	5.32e-05	0.000214	0.000431	0.000852	0.00014	0.000155	0.000123	0.00148527	3.95e-05	0.000378	0.000185	9.79e-05	0.000113	0.00034	0.000386	8.77e-05	0.000151	0.000295	0.000752	0.00211242	0.000169	0.000103	4.23e-05	0.00189628	0.00267596	5.02e-05
1844	20	706	24	0.0066576	pos_1052	pos	1052	1.311	275.124	[M+Na]+	FRGM	0.125	69.61	isa10-pos-2	275.12451:13274 276.12786:3037 277.13122:0	100.03914:16974 100.07336:4652 101.05024:1383 102.01267:3260 102.05122:1273 102.09004:1285 103.04801:367 104.07005:1262 108.04903:552 109.03703:1710 110.06631:1365 111.05625:919 112.07374:2109 113.03231:715 113.07119:6597 114.0574:1502 114.08897:1033 115.03979:762 115.07798:604 116.07121:4762 117.07795:739 118.07716:551 120.07935:1302 122.05915:542 123.05726:901 124.04082:1598 124.07189:2742 125.…	Unknown	0	0.00342607	0.00216786	0.00132146	0.000978	0.00111358	0.00107704	0.000993	0.00125511	0.00259873	0.00121821	0.00147055	0.00130638	0.00156131	0.00187223	0.00173953	0.00152181	0.00237211	0.00198005	0.000949	0.00109234	0.00147801	0.0013132	0.00104502	0.00180889	0.00190969	0.00168054	0.00102923	0.00100867	0.00112757	0.00150283	0.00245421
1902	14	1794	15	0	pos_2875	pos	2875	1.311	443.162	[M+H]+	FRGM	0.138	102.23	isa9-pos-1	443.16226:49806 444.16561:11858 445.16897:7301	100.04028:2690 100.07409:721 101.04147:439 102.01149:7860 102.03312:5021 103.05716:4490 104.06302:112 109.03197:723 110.07092:7677 111.06967:761 112.04124:1103 112.07883:647 113.02042:100 113.07006:693 114.09126:1425 115.04104:123 115.08607:346 116.073:3923 117.03613:1384 117.07329:594 120.04948:172 123.05824:945 124.04138:685 124.07576:625 125.06982:597 126.06427:274 127.03921:259 127.07225:1551…	Unknown	0	0.000121	0.000182	0.000172	3.38e-05	4.98e-05	0	0	6.4e-05	0.0003	0.000959	0	0.00013	0.000312	0	0	3.51e-05	0	0	6.31e-05	3.42e-05	0	3.44e-05	4.01e-05	4.11e-05	7.64e-05	0	3.4e-05	3.73e-05	0.000122	6.99e-05	3.42e-05
1902	14	1794	15	0	pos_1027	pos	1027	1.317	272.172	[M+H]+	FRGM	0.013	134.28	isa9-pos-2	272.17197:19576 273.17532:3355 274.17868:7440	100.0385:1091 100.07556:2197 101.06904:1182 102.04889:1012 102.08791:1178 107.05488:543 108.04508:113 110.0712:17659 111.07053:1235 112.05067:5166 112.07874:2350 113.03431:954 113.07101:1181 114.05181:3068 114.09145:4942 115.0414:611 115.0896:853 116.07215:9107 117.06543:537 118.07484:246 119.05037:3112 120.06923:748 122.06657:792 123.05276:900 124.04183:4231 124.07579:2067 125.06696:1188 126.060…	Unknown	0	0.00065	0.000531	0.00073	7.58e-05	0.0001	0.000177	0.000325	0.000285	0.000405	0.000105	5.47e-05	0.000178	0.000281	3.18e-05	8.94e-05	0.000213	0.000113	8.5e-05	0.000329	0.000275	0.000259	0	0.00028	0.000504	0.000585	0.000239	0.000167	0.00026	0.000851	0.000825	0.000189
1833	57	1732	35	0	pos_247	pos	247	1.385	162.125	[M+H]+	FRGM	0.1	113.36	isa1-pos-2	162.12579:6753 163.12914:957 164.1325:0	100.03939:642 100.07549:1373 100.95842:922 101.02161:1134 101.06164:673 102.05149:513 104.07159:642 104.1064:1108 106.06461:1032 107.06468:587 108.0437:583 108.07921:545 109.05175:1545 110.06568:1656 111.0536:559 112.04247:617 112.07772:2909 112.89758:830 113.07175:578 114.05379:1621 114.09042:915 115.03986:1167 116.07074:2236 116.9464:798 119.03715:3203 120.04513:595 121.05099:6317 122.05769:120…	Unknown	0.0691197	0.000374	0.00390296	0.00408424	8.5e-05	0.000503	4.84e-05	0.00108378	0.000898	0.000378	0.000337	0.000123	0.000173144	0.000763	5.49e-05	0.000669	0.000378	0.000198	0.000545	0.000255	0.000749	9.82e-05	7.44e-05	0.000923	0.00148841	0.000605	0.00111359	0.000529	0.00313301	0.00105514	0.00225249	0.0020625
1833	57	1732	35	0	pos_640	pos	640	1.409	219.05	[M+H]+	FRGM	0.162	68.81	isa1-pos-1	219.04875:8283 220.0521:821 221.05546:0	100.03741:1045 100.07407:771 100.95935:879 101.02168:1258 101.05884:594 102.05392:744 103.04105:786 104.06951:1203 104.1067:866 106.06373:1201 107.06226:608 108.06969:614 109.05013:2060 110.06434:1415 111.05525:586 112.07164:1547 112.91271:643 113.02537:878 114.05576:1672 114.08726:757 115.04128:1088 116.06832:1558 116.94762:783 117.06674:538 119.03529:16467 120.03819:1223 120.07491:918 121.05096…	Unknown	0	0.00479663	0.00116833	0.00151374	0.00334364	0.00473397	0.0046908	0.00158866	0.00535635	6.86e-05	0.000123	0	8.46e-05	0	0	6.48e-05	0	0	0	0.00264732	0.00111251	0.00340917	0.0010988	0.001088	0.00235709	0.00183938	0.00120056	0.00184741	0.00140646	0.00405437	0.000838	0.000934
1833	57	1732	35	0	pos_933	pos	933	1.426	260.196	[M+H]+	FRGM	0.013	84.51	isa14-pos-3	260.19571:9793 261.19906:1974 262.20242:0	100.04103:561 100.07481:181 100.10648:610 101.07026:11 102.05511:1172 103.04279:311 104.07057:772 108.04867:605 108.07742:570 109.0524:437 110.0353:25 111.04778:503 112.05313:60 114.08893:314 116.07096:3123 119.12392:212 120.07576:873 122.06676:726 122.09196:779 123.0613:173 124.07299:494 126.06739:2697 127.04026:968 128.06987:438 128.10484:3149 129.1042:108 130.05205:884 131.0582:222 132.0876:46…	Unknown	0	0.000508	0.000257	0.000512	0.000147	0.000221	0.000104	0.000481	0.000337	0.00026	3.94e-05	4.44e-05	5.03e-05	0.000566	0.000103	0.000139	0.000183	7.58e-05	0.000111	0.000231	0.000321	0.000233	0.00013	0.000318	0.000525	0.000801	0.000128	0.00017	0.000235	0.00107516	0.00103643	0.000151
177	9	167	10	0	pos_2187	pos	2187	1.481	374.057	[M+H]+	FRGM	0.013	54.08	isa13-pos-3	374.05737:6343 375.06072:1075 376.06408:788	100.03166:165 101.02161:279 102.0538:165 103.0489:162 108.04443:10 111.05105:8 112.03959:175 115.0385:542 116.06982:811 118.07652:526 120.04055:260 125.01631:232 127.03993:1681 129.05667:443 130.05878:1579 132.04807:17940 133.05342:404 134.05879:4766 136.06221:7300 136.15599:264 140.07008:189 141.01837:626 143.03174:351 145.04465:1657 146.05238:64 148.0464:317 152.0614:8998 153.06322:1005 155.040…	Unknown	0	0	0	3.16e-05	0	0	0	0	0	0	0	0	0	0.00012	3.44e-05	0	0	3.13e-05	0	0	0	3.67e-05	0	0	0	0	0	0	0	3.2e-05	0	0
1707	2	1619	2	0	pos_299	pos	299	1.497	173.14	[M+H]+	FRGM	0.013	307.52	isa9-pos-4	173.13982:24816 174.14317:1997 175.14653:0	101.07204:130 102.09293:637 106.0648:1096 107.06675:280 108.04433:725 110.09241:531 114.05423:351 119.03543:1139 120.0386:746 122.06162:97 122.09221:600 124.0393:593 124.07524:1727 125.06496:638 128.07356:440 129.10423:241 130.05199:797 130.09346:79 132.08421:46881 133.04736:526 133.08684:4016 134.06107:19442 134.1544:451 135.06255:3052 142.08656:178 143.12422:390 156.101:1204 157.10901:613 159.1…	Unknown	0	0.000264	0.000272	0.00036	8.42e-05	0.000136	5.19e-05	0.000215	0.000247	0.000346	0.000161	0.000206	0.000222	0.000209	0.000107	0.000461	0.000441	7.67e-05	0.000207	7.44e-05	0.000169	0.0001	0.0001	0.000258	0.00154947	0.000252	0.000478	0.000596	0.00131372	0.000545	0.000199	0.000166
1780	8	684	10	0.0066576	pos_2140	pos	2140	1.858	369.122	[M+Na]+	FRGM	0.188	70.66	isa1-pos-2	369.1246:7078 370.12795:1713 371.13131:684	109.03112:2056 112.07617:1277 117.05746:7249 118.0652:8514 119.06709:1605 120.08059:7386 121.05164:802 127.03998:824 132.04561:1148 133.05133:1193 139.91383:900 144.04599:1453 145.05267:356 146.06018:23688 146.15669:724 147.06367:2720 148.03979:1372 149.04387:1320 160.03957:122 161.06941:1011 162.05524:5590 163.05714:259 168.06538:702 171.05582:457 172.06337:2662 173.06755:107 178.03227:18380 179…	Unknown	0	0.00146789	0.00409113	0.00399655	0.000296	0.000416	0.000361	0.00073	0.000303	0	8.6e-05	0	0	0.000164	0.000202	0.000442	0.000108	0.000275	0.00032	0.000546	0.000564	0.000598	0.000498	0.000482	0.000557	0.000634	0.000517	0.000535	0.000328	0.00473856	0.00660392	0.00412511
117	2	110	2	0	pos_1169	pos	1169	1.946	286.093	[M+H]+	FRGM	0.062	226.11	isa10-pos-2	286.09277:29052 287.09612:12044 288.09948:1538	100.03887:329 101.05907:1451 103.05417:17379 104.06153:735 107.04939:324 107.07137:305 108.04523:553 112.07558:1313 120.08035:17332 124.039:22079 125.04684:1262 136.06268:10885 137.06403:527 140.07048:371 144.04544:1923 149.04782:781 158.08101:844 160.04257:621 162.05647:919 166.08479:3821 167.08075:483 182.08023:27 207.06384:960 222.07623:411	Unknown	0	4.28e-05	0.00016	7.71e-05	8.11e-05	0.000112	0.000317	0.000159	0.000404	0.000144	0.000143	0.000159	0.000104	7.4e-05	0.000343	0.00029	9.36e-05	0.000191	0.000211	0.000534	0.000207	5.01e-05	0.000266	0.00015	0.000253	0.000115	0.00029	0.000524	0.000639	0.00019	0.00033	0.000185
885	3	826	3	0	pos_276	pos	276	1.953	166.087	[M+H]+	FRGM	0.988	1015.55	isa1-pos-1	166.08681:150659 167.09016:13734 168.09352:1857	102.04685:749 103.05424:49581 104.05889:3588 105.06409:292 107.05529:281 109.036:837 112.07634:3486 113.07437:359 116.06967:285 118.06475:150 119.06843:1207 120.08065:39426 120.17028:1205 121.05145:545 121.08183:5482 139.91472:364 140.07072:771 148.04114:1255 158.08105:946 162.0565:493 166.08493:2046	Unknown	0	0.0872476	0.139753	0.194757	0.0249286	0.0273425	0.0201005	0.0465432	0.0359377	0.0693895	0.0458435	0.0213614	0.0285704	0.0487428	0.0194598	0.0421053	0.0788465	0.0288567	0.0323647	0.0491381	0.0376588	0.0281838	0.020713	0.068889	0.0593815	0.0560431	0.0399106	0.0517893	0.0680056	0.164934	0.105261	0.0690182
1	1	1	1	0	pos_0	pos	0	2.086	100.039	[M+H]+	FRGM	0.463	91.69	isa2-pos-1	100.03984:6190 101.04319:0 102.04655:341	100.03811:1244 100.96082:824 103.05333:1151 104.05972:500	Unknown	0.0611175	0.000892	0.00162268	0.00110837	0.00361499	0.00370878	0.00728995	0.00223179	0.0045532	0.00134029	0.00291769	0.00264504	0.00184388	0.00125568	0.00147694	0.00272415	0.00239261	0.00335473	0.00374039	0.00366091	0.00264224	0.00444866	0.0109983	0.00293558	0.00537824	0.00198041	0.00256748	0.0021105	0.000789	0.0100882	0.00162905	0.0156941
1743	3	1651	3	0	pos_572	pos	572	2.346	209.117	[M+H]+	FRGM	0.013	52.35	isa13-pos-3	209.11671:5939 210.12006:1049 211.12342:389	101.02399:665 102.04741:559 103.05228:687 105.06657:815 106.06526:553 107.05268:1121 107.08218:1058 107.96702:1069 108.05634:1865 109.05288:850 110.06059:682 112.07588:3460 112.92044:558 113.01904:525 114.05553:772 116.05257:5054 116.94631:789 117.06073:891 118.06444:511 119.04426:1723 119.08039:533 120.04473:2379 120.07841:1138 121.05159:8438 122.06061:961 122.09293:809 123.05367:623 123.94189:1…	Unknown	0	0.000258	0.000233	0.000388	0.000167	0.000237	0.000131	0.000332	0.000164	0.000172	0.000232	7.74e-05	0.000176	0.000112	0.000151	0.000151	0.000289	0.000199	0.00033	0.00056	0.000524	0.00032	0.000149	0.000564	0.000618	0.000215	0.000387	0.000783	0.0016362	0.00197916	0.000144	0.000431
421	2	395	2	0	pos_2008	pos	2008	2.352	359.092	[M+H]+	FRGM	0.013	105.63	isa10-pos-4	359.09207:5282 360.09542:2571 361.09878:578	100.08558:1198 100.9573:788 101.06553:560 106.06409:676 107.05416:1302 107.96696:829 108.05551:26596 108.141:733 109.05703:2424 110.04983:3589 112.07507:7309 112.92237:947 113.08038:514 116.06877:1849 116.94643:640 119.04171:603 120.04208:722 120.07973:580 121.05098:7579 122.06144:537 122.09414:717 123.94153:629 125.08169:12198 126.08078:1368 127.0383:506 127.07246:1852 130.0587:1148 132.0442:526…	Unknown	0	0.00147592	0.00164525	0.0021825	0.000131	0.000763	0.00118101	0.0010812	0.00112654	3.54e-05	7.14e-05	7.07e-05	0	0.00036	0.00064	0.00184016	0.00214246	0.00136849	0.000267	0.000816	0.000346	8.26e-05	0.000505	0.000656	0.000891	0.000194	0.00174482	0.00123909	0.0012202	0.0024749	0.00256807	0.00206071
1868	2	1764	2	0	pos_641	pos	641	2.615	219.05	[M+H]+	FRGM	0.087	95.45	isa2-pos-2	219.05014:7808 220.05349:997 221.05685:0	100.96088:558 101.03863:1093 101.95252:556 103.04072:1616 104.04839:849 105.03469:915 105.0694:722 106.06348:951 107.05106:1558 107.07146:1245 107.96659:1065 108.05563:3421 109.05482:1047 109.10131:550 110.05767:914 112.07686:1199 116.06516:984 116.94994:690 117.05389:631 118.04723:802 119.04895:2815 120.04588:863 120.07705:700 121.05131:7652 122.0582:962 122.09425:760 123.0658:544 123.93974:578 …	Unknown	0	0.00581192	0.00173658	0.0020089	0.00410112	0.00450735	0.00421758	0.00251239	0.00445787	0	0.000294	5.66e-05	0.000213	3.72e-05	0.00045	0.00043	0.000285	0.000716	0.000896	0.00339464	0.00163026	0.00371672	0.00121656	0.00164556	0.00453356	0.00254338	0.00154517	0.00294354	0.00325119	0.00456188	0.000905	0.00108615
1835	2	1734	2	0	pos_802	pos	802	3.138	243.087	[M+H]+	FRGM	0.013	131.81	isa10-pos-4	243.08676:6301 244.09011:1327 245.09347:0	101.03545:792 102.0457:1634 103.0541:8947 104.05354:2112 104.10612:606 105.03345:1344 105.06524:1305 106.06378:1663 107.04942:1091 107.08373:1401 108.04992:757 108.07576:522 109.0311:1864 109.06171:1262 109.10059:3138 110.06128:2005 111.04333:680 111.07784:666 112.06161:671 112.92455:508 113.02525:639 114.05455:675 115.05622:808 116.06813:1243 116.94677:666 117.06165:1687 118.06599:1469 119.06198…	Unknown	0	0.000289	0.000131	0.000156	0.000555	0.000377	0	0.000476	0.000188	0	0	0	0	4.84e-05	0	0.000303	0.000127	0	7.7e-05	0.000185	0	0	0	0	0.000539	0.000123	0.000136	0.000366	0.000323	0.00011	0.000103	0.000363
1873	9	1768	28	0	pos_1844	pos	1844	3.173	345.154	[M+H]+	FRGM	0.125	120.1	isa5-pos-4	345.14993:6295 346.15328:1174 347.15664:895	100.95765:796 101.03868:743 101.06485:544 102.04591:1654 103.05437:11219 104.05651:1572 105.02742:801 105.06756:861 106.06362:870 107.07455:852 109.02873:1407 109.06708:688 109.09598:586 110.06715:635 112.07504:903 115.0486:529 116.06768:1397 116.94803:693 117.05989:1597 118.06401:1408 119.04807:782 120.04388:1260 120.07649:623 121.05132:8856 122.0606:788 122.09125:710 123.06721:560 126.01147:720…	Unknown	0	0.000615	0.000363	0.000838	0.00119063	0.00144419	0.0015333	0.00096	0.00133973	0.00132019	0.000375	0.00108345	0.000722	0.000163	0.00275977	0.00282748	0.0039495	0.00452544	0.000838	0.0016159	0.000768	0.000934	0.00117607	0.000681	0.00140051	0.000794	0.000712	0.00212786	0.000987	0.000824	0.00178745	0.00251982
864	2	806	2	0	pos_1145	pos	1145	3.179	284.112	[M+H]+	FRGM	0.013	40.3	isa11-pos-1	284.11243:6233 285.11578:1274 286.11914:891	112.07553:3603 113.07756:133 121.05166:335 130.06517:0 130.15665:1266 131.06761:582 136.06248:1698 140.0705:1118 144.0463:806 149.05833:212 158.0797:313 160.04289:389 167.06944:18 177.05571:26 205.05519:818 227.05257:158 232.07063:106	Unknown	0	5.96e-05	0.000141	0.000131	0.000791	0.00150022	0.0010082	0.00109824	0.000864	0.000375	0.000202	0.000185	0.000234	0.000182	0.000152	0.00172888	0.000427	0.000289	0.000308	0.00145516	0.00170351	0.00146776	0.00137358	0.00110739	0.00223887	0.0012369	0.00137153	0.00113442	0.00110667	9.88e-05	9.63e-05	0.000127
1873	9	1768	28	0	pos_629	pos	629	3.184	217.098	[M+H]+	FRGM	0.013	47.96	isa12-pos-5	217.09772:5815 218.10107:784 219.10443:672	100.07683:674 100.95899:538 101.02444:655 101.95039:564 102.04833:1222 103.04951:590 104.05162:2736 104.10555:644 105.03521:2738 106.06538:3403 107.06651:822 107.96633:936 109.04914:517 109.10069:545 110.06258:1186 112.08344:2043 112.92065:542 113.02203:1082 114.10039:903 115.04166:718 116.06353:2799 117.05877:1118 118.06428:1206 119.03703:1519 119.06219:830 120.04461:10102 121.0507:8750 122.0632…	Unknown	0.0813549	0.00025	0.000136	0.000146	0.000169	0.000348	0.000119	0.000518	0.000712	0	6.79e-05	4.49e-05	3.17e-05	3.51e-05	0	6.28e-05	4.76e-05	8.17e-05	4e-05	0.000361	0.00023	0.000149	3.13e-05	0.000265	0.00036	0.0002	0.000126	0.00036	0.00100824	0.000528	0.000173	0.000124
1873	9	1768	28	0	pos_1553	pos	1553	3.225	321.144	[M+H]+	FRGM	0.062	52.27	isa10-pos-2	321.1438:8824 322.14715:1954 323.15051:1049	101.05553:874 102.04454:1063 103.05569:5293 104.05105:4659 104.10344:598 105.06466:3011 106.06802:1660 107.084:2915 107.96631:500 108.05004:709 108.08261:794 109.02925:2246 109.06165:1720 109.10126:4225 110.06308:1601 110.1009:605 111.04485:517 111.07642:654 112.07792:961 113.05836:643 113.09494:915 115.05595:706 116.06706:1118 117.06377:1460 118.06676:1198 119.04483:855 119.08244:1646 120.04385:…	Unknown	0	0.000212	4.36e-05	0.000172	0.000534	0.00108021	0.00108778	0.000631	0.00059	0.000251	6.11e-05	0.000173	5.34e-05	3.3e-05	8.68e-05	0.000768	0.00108975	0.000315	0.000246	0.000252	0.000951	0.00153882	0.000897	0.00114469	0.00153859	0.00152285	0.000952	0.000253	0.000636	9.8e-05	0.000537	0.0012178
1917	2	1811	2	0	pos_961	pos	961	3.283	262.094	[M+H]+	FRGM	0.038	62.8	isa7-pos-3	262.09399:6741 263.09734:0 264.1007:0	101.03759:483 102.05199:3342 103.05414:287 103.13493:112 104.05141:7294 105.06696:2470 106.06563:598 108.05032:680 109.02889:3092 110.06251:1070 114.05344:384 115.05319:2297 116.06428:223 117.05711:3856 118.06343:3161 119.04786:982 120.04439:16380 121.05058:1463 124.07581:797 125.02213:560 126.05434:746 127.03942:4861 128.04991:2651 129.05504:1081 130.06519:38 132.04486:10627 133.05508:5537 138.0…	Unknown	0	0.0015649	0.00221339	0.00206364	0.000723	0.00209123	0.00106551	0.00223237	0.00246868	3.24e-05	0	0	0	0	3.07e-05	4.62e-05	3.47e-05	5.66e-05	0	0.00173069	0.00136847	0.00043	4.63e-05	0.00168181	0.00270406	0.000841	0.00409458	0.00264287	0.00894079	0.0013647	0.00138099	0.000375
689	1	1205	5	0	pos_271	pos	271	3.454	166.05	[M+H]+	FRGM	0.05	58.89	isa6-pos-3	166.05019:8686 167.05354:2031 168.0569:0	101.03252:1331 102.0379:1007 103.05316:2880 104.05008:8915 104.10436:1152 105.03309:14961 105.06559:6382 105.119:663 106.06473:15553 106.14989:568 107.06142:2006 108.05252:659 109.02966:3913 111.04604:660 111.07471:513 112.07585:1782 113.02399:509 113.07243:706 114.10191:1089 115.05441:2275 116.05415:5131 116.94876:561 117.05476:2504 118.04679:1874 119.04726:3822 120.04517:7355 121.05501:8416 122…	Unknown	1.27725	0.00116913	0.00130577	0.0012858	0.00329911	0.00343941	0.00435578	0.00234667	0.00380876	0.00124579	0.000933	0.00105163	0.000853	0.0011246	0.00110732	0.000963	0.000994	0.00111214	0.00143579	0.00297235	0.00230802	0.00511705	0.00338141	0.00238292	0.00631049	0.00303142	0.00355254	0.00289403	0.00304958	0.0020683	0.00288504	0.00337522
78	13	331	15	0	pos_733	pos	733	3.536	231.051	[M+H]+	FRGM	0.162	55.39	isa2-pos-3	231.05099:5817 232.05434:747 233.0577:0	104.05027:3551 105.03381:16091 105.11571:304 106.03631:16 106.06495:17928 106.1469:550 107.07404:2143 109.02949:3613 109.09779:712 114.10116:497 115.04692:418 116.05304:4165 117.05733:2034 118.06454:471 119.04554:399 120.0452:1773 121.05338:1148 124.07392:690 127.00245:447 127.0391:4283 128.04965:1915 129.03038:866 132.07994:2646 133.05261:17972 134.05991:37028 134.15494:929 135.06346:3269 137.05…	Unknown	0	0.000225	0.000482	0.000474	0.00264788	0.00293681	0.00339938	0.00151083	0.00289748	0	3.44e-05	0.000122	0	0	3.75e-05	3.63e-05	2.98e-05	3.3e-05	0	0.00255676	0.00180524	0.0036371	0.00300806	0.00226964	0.00484572	0.00297674	0.00336475	0.00225456	0.00227743	0.000766	0.00318497	0.00374179
78	13	331	15	0	pos_1144	pos	1144	3.561	284.106	[M+H]+	FRGM	0.262	65.71	isa2-pos-1	284.1041:6027 285.10745:808 286.11081:1441	104.052:4847 105.03376:14216 106.03503:693 106.06507:15023 107.07456:1570 109.03051:3297 109.10028:426 115.04939:582 116.05186:3766 117.05634:1964 119.0423:880 120.04543:2119 121.05309:1199 124.03915:966 124.07352:414 127.00308:532 127.03945:4321 128.05144:1238 129.02184:779 132.04555:3641 133.05257:17717 134.05981:32150 134.15436:963 135.06323:2936 137.05174:1085 137.09229:1286 144.04601:779 146…	Unknown	0	0.000807	0.00100737	0.00117221	0.00351937	0.00310351	0.00345512	0.00224549	0.00297862	0.00217624	0.000832	0.000297	0.00106733	0.00179121	0.000115	0.00120203	0.000144	0.000295	0.000506	0.00412155	0.0028619	0.0034666	0.0043272	0.00347492	0.00516639	0.00352402	0.003306	0.00324781	0.00507747	0.00114629	0.00278546	0.0027511
1818	2	1721	2	0	pos_756	pos	756	3.699	233.093	[M+H]+	FRGM	0.075	112	isa7-pos-5	233.09242:6851 234.09577:1400 235.09913:814	100.07797:535 100.95853:602 101.02681:684 102.04013:1222 103.0538:5234 104.05268:2573 104.10609:607 105.0348:3335 106.03093:1907 106.06468:4649 107.07031:1024 107.96621:867 108.05851:535 109.03085:738 109.06143:695 109.10052:579 110.06805:719 111.0426:603 112.07741:972 112.92251:566 113.02386:561 114.05439:1363 114.10281:3491 115.04753:899 115.0874:1138 116.06044:2208 117.0587:1288 118.06802:756 …	Unknown	0	0.00318699	0.00153052	0.00249045	0.00139235	0.00215058	0.00114764	0.00116126	0.0026778	3.44e-05	3.02e-05	0	0	0	0	0	0	0	0	0.0020346	0.0013478	0.00186148	0.000607	0.0010222	0.00294102	0.00244312	0.002075	0.00280259	0.00422406	0.00176724	0.00185066	0.000473
1120	4	1048	4	0	pos_370	pos	370	3.707	186.043	[M+H]+	FRGM	0.138	56.38	isa2-pos-3	186.04352:6507 187.04687:1103 188.05023:2230	105.03457:982 107.96596:195 108.05009:218 114.10178:589 115.08353:486 120.07556:929 124.07615:412 126.01064:30791 127.02182:925 128.00909:9454 129.01579:1006 130.02878:1193 134.05968:225 137.09326:571 139.91562:406 144.02234:11361 146.0181:2986 146.05824:1174 147.05621:892 148.04054:666 159.08841:257 169.01907:1253 171.02295:577 173.07147:1020 177.05498:1006 178.03705:642 190.05031:781	Unknown	0	0.000222	0.000559	0.000137	0.00106919	0.000908	0.00380265	0.00054	0.00222359	0.00536671	0.00370054	0.00302624	0.00274274	0.000607	0.00167115	0.00173745	0.000732	0.0031885	0.000679	0.000529	0.00271044	0.0029936	0.00581976	0.00141794	0.00234711	0.00192665	0.00128417	0.000291	0.000273	0.000199	0.00257992	0.001868
1020	8	1714	10	0.00323056	pos_351	pos	351	3.763	180.086	[M+NH4]+	FRGM	0.025	95.76	isa7-pos-2	180.0867:6651 181.09005:1654 182.09341:1664	103.05424:13550 104.05604:3449 105.03456:556 112.07692:104 114.05556:101 114.10168:2574 115.08861:865 119.08276:535 120.07661:388 126.01041:1482 126.05246:86 127.04102:549 130.02921:2189 131.04939:105624 132.04921:4630 144.08218:245 146.06053:1177 148.06487:3068 149.09254:589 151.0403:842 151.07156:949 158.06584:777 163.07506:5820 165.07841:63 167.10416:825 172.07498:52 173.07281:952 177.05524:32…	Unknown	0.088058	0.000473	0.00117073	0.0016445	0.00169514	0.000533	0.00273343	0.000735	0.00382931	0.000295	0.000271	0.000367	0.000273	0.000337	0.000542	0.000554	0.000275	0.000499	0.000712	0.00197654	0.000929	0.00163318	0.00172774	0.00165561	0.00370502	0.00392287	0.00302412	0.00228387	0.00122461	0.00165765	0.00822758	0.00166762
1710	5	914	21	0	pos_270	pos	270	4.003	166.05	[M+H]+	FRGM	0.562	87.88	isa1-pos-1	166.05096:10390 167.05431:1924 168.05767:712	100.95972:505 102.03735:827 103.04873:563 104.05069:1854 105.03384:1215 105.06066:1891 106.06505:1128 107.07576:830 107.96763:1124 109.03049:950 109.06831:636 109.09913:563 110.06518:522 112.92062:568 114.05603:1111 116.05731:1094 116.94675:502 117.05869:1046 118.06448:1052 119.04174:1100 119.0808:537 120.04469:14384 121.05117:9806 122.06147:1112 122.09493:1048 123.94032:1063 127.03993:1657 130.0…	Unknown	1.08986	0.00601671	0.00469151	0.00664177	0.00595885	0.00647825	0.00778028	0.00474362	0.00507794	0.00116838	0.000932	0.000906	0.00087	0.00116873	0.000982	0.000761	0.000997	0.00103239	0.0011929	0.00560208	0.0161551	0.00784744	0.0110396	0.00632057	0.00811916	0.0102326	0.00929429	0.00514743	0.00844806	0.00383701	0.00951657	0.00481952
539	14	1741	53	0.0066576	pos_565	pos	565	4.099	209.081	[M+K]+	FRGM	0.438	78.4	isa2-pos-1	209.08105:13962 210.0844:4223 211.08776:64705	100.0222:2834 101.03009:298 102.04653:1982 103.05434:42223 104.05934:2726 105.00184:672 105.03325:1741 105.06976:93065 106.04081:1895 106.07133:2816 107.05083:6712 108.05878:548 109.02814:73 109.06572:2331 114.05456:1284 114.10199:116 115.05424:52276 116.05869:3657 118.04139:40187 118.12731:1135 119.04767:10813 122.05917:36 122.09475:365 123.04416:2105 123.08002:926 125.02296:363 125.05681:446 12…	Unknown	0.0806182	0.000481	0.000561	0.00077	0.00815317	0.00543019	0.00747375	0.00199167	0.00703946	0.000617	0.000686	0.000422	0.00124574	0.000464	0.000451	0.00150935	0.0006	0.000766	0.000815	0.00537494	0.0038431	0.00908038	0.00882627	0.00549843	0.00742863	0.00745506	0.00597021	0.00292425	0.000617	0.000935	0.00434874	0.00572553
1797	47	1664	50	0	pos_206	pos	206	4.25	153.127	[M+H]+	FRGM	0.062	89.81	isa4-pos-2	153.12712:6718 154.13047:972 155.13383:0	101.02405:528 101.06194:742 102.05065:898 103.05385:2222 104.06039:863 105.02197:949 105.07011:2763 106.06964:889 107.08283:2309 108.05367:637 108.08184:585 109.02905:1272 109.06323:1951 109.09894:1328 110.03893:672 110.07224:538 111.04462:1154 111.08095:1119 112.07517:3429 112.92329:626 113.06933:611 115.05099:701 116.06895:2099 117.06699:1322 118.06644:754 119.04592:1283 119.0856:3199 120.08089…	Unknown	0.0821079	0.000824	0.00152996	0.000673	0.000338	0.000251	0.000388	0.000219	0.000359	9.23e-05	5.93e-05	0.000123	9.82e-05	7.71e-05	0.00086	0.00390077	0.00110652	0.0027053	0.00301548	0.000579	0.000372	0.000295	0.00033	0.00014	0.00052	0.000469	0.00033	0.000165	0.000248	0.000224	0.000765	0.000848
1650	8	1664	50	0	pos_856	pos	856	4.272	249.124	[M+H]+	FRGM	0.05	66.27	isa12-pos-1	249.12361:5639 250.12696:1166 251.13032:0	101.02406:1035 103.05339:1885 105.06582:3483 106.15049:528 107.07234:1669 109.02853:511 113.02428:858 115.04512:1318 116.05385:2689 122.09577:832 123.04581:893 125.02319:635 127.03979:604 128.06653:489 130.06044:1873 131.05211:729 132.04495:4723 133.05284:22052 133.14525:531 135.06528:713 137.04993:3052 143.03503:685 143.08081:721 145.05299:1969 145.0985:919 147.05977:1497 148.04323:3389 149.0940…	Unknown	0	0.000478	0.000197	0.000447	5.8e-05	0.000621	6.6e-05	0.000857	0.00143315	4.88e-05	4.23e-05	3.32e-05	3.16e-05	3.41e-05	3.57e-05	0	4.64e-05	0	3.54e-05	0.000612	0.000439	0.000173	5.13e-05	0.000502	0.000475	0.000226	0.000141	0.00084	0.00272689	0.00116778	9.59e-05	6.8e-05
947	2	651	20	0	pos_332	pos	332	4.317	177.079	[M+H]+	FRGM	0.05	51.68	isa5-pos-3	177.07928:5748 178.08263:1492 179.08599:819	101.03263:1125 102.04659:744 103.05399:23752 104.05295:7173 105.06693:2890 106.06561:3330 109.06522:661 109.09918:1302 111.08025:397 113.02164:511 115.04983:846 116.0566:2544 117.05747:7069 118.0641:1721 119.04172:1262 120.04388:1159 120.07821:864 125.02296:719 127.0398:1085 128.05009:4307 129.05685:2069 130.06502:18685 131.06688:100 132.04552:304 132.07899:2040 133.05424:5400 133.09642:2579 134.…	Unknown	0	0.000411	0.00183763	0.00096	0.000127	0.00034	9.95e-05	0.000393	7.59e-05	3.71e-05	0	3.39e-05	3.2e-05	3.6e-05	4.47e-05	0.000198	0.000729	0	0	7.03e-05	0.000726	0.000655	0.000273	0.000145	0.000209	5.85e-05	0.00035	0.000449	0.000262	0.000921	0.000156	0.000317
1795	55	1699	67	0	pos_1569	pos	1569	4.334	322.186	[M+H]+	FRGM	0.013	92.03	isa10-pos-6	322.18561:7489 323.18896:1328 324.19232:297	103.05199:711 105.03365:23618 105.06542:9281 105.14349:505 106.06522:31040 107.0801:3662 108.08012:854 109.06528:899 110.03598:970 113.02341:1044 115.04335:1403 116.05053:1384 117.05807:3423 118.06607:960 119.08274:2671 120.0455:1673 121.05384:1052 122.06051:4147 123.11192:109 125.0226:2176 125.05633:847 125.09254:449 130.06528:9642 132.04454:5044 133.05244:24851 133.18219:503 134.0603:40173 135.…	Unknown	0	0.000215	7.45e-05	0.000135	0.00033	0.000347	0.00064	0	0.000321	0.000268	0.000493	0.000193	0.000203	0.000202	8.71e-05	0.000347	0.000111	0.000358	0.000359	0.000492	0.000362	0.000198	0.000648	0.000113	0	0.000466	0	0	0	5.92e-05	0.00072	0.000916
1795	55	1699	67	0	pos_1916	pos	1916	4.349	351.154	[M+H]+	FRGM	0.038	59.45	isa10-pos-2	351.15414:11562 352.15749:2509 353.16085:5728	105.02817:1266 106.06609:3781 107.08277:2516 109.02876:309 109.06329:1423 109.0985:987 110.03522:997 116.06644:275 118.06802:927 121.09685:1262 122.06013:6540 123.11534:476 125.02259:1181 126.05109:168 127.03885:3062 127.10897:529 129.01776:686 129.0695:995 130.06497:20242 131.07152:277 132.04863:1385 133.05309:5415 134.05984:1564 135.07018:979 135.11363:553 136.07559:24296 140.06754:538 143.0338…	Unknown	0	0.000336	0.000104	0.000209	0.000281	0.000429	0.000528	0.000423	0.000305	6.57e-05	0.000107	6.16e-05	7.04e-05	3.8e-05	5.18e-05	0.000242	0.000496	0.000209	0.000261	0.000158	0.000412	0.00058	0.000651	0.000549	0.000734	0.000351	0.000566	0.000271	0.000502	0.000135	0.000793	0.00100004
1795	55	1699	67	0	pos_4108	pos	4108	4.369	637.287	[M+H]+	FRGM	0.013	65.28	isa10-pos-2	637.28662:12411 638.28997:5578 639.29333:4325	104.0508:2421 105.03048:1772 106.06601:1127 107.08379:872 108.0449:3365 108.08038:4131 109.02908:624 109.06345:151 111.08016:1091 115.07678:362 116.06623:579 117.07858:889 118.06735:444 119.08447:135 121.09786:147 122.06001:32992 122.15051:1111 123.07157:1259 123.11334:918 124.07764:1824 126.05414:674 127.03952:2404 130.06519:13098 130.15865:740 131.07048:642 132.04578:795 133.05371:3474 134.0602…	Unknown	0	4.93e-05	0.000114	3.66e-05	8.53e-05	4.53e-05	6.68e-05	6.17e-05	5.8e-05	0	0	0	0	0	4.04e-05	0	6.79e-05	0	7.87e-05	0	0	8.9e-05	0.000105	5.7e-05	0.000122	5.2e-05	4.75e-05	4.25e-05	6e-05	5.57e-05	6.58e-05	5.35e-05
1795	55	1699	67	0	pos_693	pos	693	4.37	225.149	[M+H]+	FRGM	0.1	242.62	isa10-pos-2	225.14919:89867 226.15254:13238 227.1559:0	104.0508:2360 105.03048:1744 105.06834:1324 106.06601:1691 107.08379:823 108.0449:3714 108.08038:4090 109.02908:370 111.08016:753 115.07678:529 116.06623:731 117.07858:1207 118.06735:706 119.04144:1168 119.08447:1294 121.09786:222 122.06001:32695 122.15051:1111 123.07157:1691 123.11334:1540 124.07764:2395 126.05414:696 127.03952:1715 130.06519:7343 130.15865:799 131.07048:991 132.04578:849 133.05…	Unknown	0.0755269	0.000327	0.000279	0.000441	0.000558	0.000337	0.000465	0.00034	0.000352	0.000159	0.00041	0.000249	0.00018	0.000252	0.000133	0.000431	0.000319	0.000268	0.000214	0.000391	0.000403	0.000325	0.000519	0.000245	0.000449	0.000458	0.000381	0.000335	0.000188	0.000136	0.000515	0.000376
1795	55	1699	67	0	pos_2698	pos	2698	4.385	423.14	[M+H]+	FRGM	0.475	98.13	isa1-pos-1	423.14066:5730 424.14401:1697 425.14737:1256	104.04991:2580 105.03471:7894 105.11506:246 106.06505:7472 107.06941:1487 108.04653:587 108.0797:32 116.05224:4739 117.05857:2069 119.08199:825 122.06055:2672 127.04226:896 130.02925:1647 130.06125:778 131.07118:307 134.15381:396 136.07449:10013 140.06825:56 146.02391:700 150.07304:264 152.0701:630 155.06992:156 160.07045:480 164.07086:26074 165.07581:1878 166.08075:576 171.06001:65 181.05336:135…	Unknown	0	0.00331836	0.00514703	0.00407781	0.00597218	0.00616212	0.00475606	0.00955653	0.0229177	0.000233	0	0.000577	0.000102	5.12e-05	0.000189	0.000177	8.37e-05	0.000259	0.000165	0.00686418	0.00208338	0.00394549	0.00106578	0.00536231	0.0191309	0.00207993	0.0132038	0.0156734	0.0166283	0.0260984	0.00529608	0.00614113
1795	55	1699	67	0	pos_2876	pos	2876	4.394	443.162	[M+H]+	FRGM	0.013	48.27	isa2-pos-5	443.16245:6098 444.1658:0 445.16916:0	104.05016:6842 105.0345:85 108.04701:931 108.07731:428 110.06245:523 114.055:59 121.05138:608 122.06217:2578 125.02363:348 126.0497:2144 128.00777:1098 128.06648:166 130.06645:1473 134.0601:805 135.06396:1469 136.07399:2174 138.0553:732 140.07033:1489 152.06967:660 155.03505:231 156.05054:1211 158.07785:1458 164.07025:17692 165.07808:1486 167.09912:535 168.06679:1694 172.0419:2857 175.08328:948 1…	Unknown	0	0.000766	0.00141922	0.00114866	0.00250922	0.00208959	0.00224622	0.00266703	0.00359465	0.000179	0.000374	0.000394	0.000253	0.00021	0.000229	0.000117	0.000305	0.000202	0.000213	0.00177286	0.00153649	0.0013618	0.000805	0.00155613	0.00338773	0.00086	0.00351695	0.00366154	0.00344356	0.00479993	0.00190055	0.00337268
208	1	195	1	0	pos_158	pos	158	4.395	146.018	[M+H]+	FRGM	0.013	57.23	isa7-pos-1	146.01831:5278 147.02166:0 148.02502:10010	105.0346:2297 108.0472:1897 108.07579:588 109.02992:777 111.04383:569 113.0203:376 114.05415:187 115.08629:595 117.05753:807 119.08025:647 120.04451:1593 120.07729:2132 121.05155:546 122.061:3193 124.07614:1067 126.04944:403 128.06555:785 129.01884:806 129.10065:374 132.04518:3317 135.0638:896 136.07536:21445 138.05489:608 140.07065:3818 146.05875:1281 149.09099:883	Unknown	0	0.000602	0.000571	0.000399	0.00083	0.00110945	0.0015261	0.0004	0.00116239	0.00132234	0.000891	0.000331	0.000265	0.000401	0.00203565	0.000466	0.00035	0.000872	0.000458	0.000579	0.00143349	0.0026917	0.00195755	0.00137339	0.00327299	0.00232563	0.0011177	0.000133	0.000133	0.000173	0.00186872	0.000304
524	2	491	2	0.00323056	pos_2136	pos	2136	4.439	369.119	[M+H]+	FRGM	0.4	288.68	isa1-pos-3	369.12012:9889 370.12347:2572 371.12683:0	102.04017:408 104.0499:1023 105.03604:785 107.07432:233 112.08199:310 116.05712:2308 117.05714:2405 120.07684:2246 127.03935:183 128.1064:15427 129.10817:1473 132.04466:1057 132.09845:3569 133.0963:1341 134.06018:9198 135.06708:733 136.06227:43 137.09448:152 144.0459:807 148.043:1123 156.04213:823 156.09982:708 160.06619:1218 163.05394:729 166.05165:264 171.06247:794 174.10796:684 175.0397:3566 1…	Unknown	0	0.00375657	0.00277912	0.00577427	0.00215918	0.00146288	0.00258952	0.00553239	0.00338436	3.9e-05	0	6.14e-05	3.31e-05	3.45e-05	0	0.000486	0.000233	0.00592518	0.000785	0.000938	0.00223978	0.00158091	0.00108611	0.00208101	0.00169949	0.00183527	0.00345887	0.00183094	0.00211344	0.00417454	0.00294506	0.000819
407	3	382	3	0	pos_1225	pos	1225	4.49	292.081	[M+H]+	FRGM	0.075	39.05	isa2-pos-5	292.08231:6576 293.08566:1384 294.08902:644	102.03632:259 104.05048:1348 105.06721:3444 111.04344:514 113.07928:66 126.01084:492 128.00792:69 129.0186:357 136.0621:19797 137.06133:361 140.07063:271 146.02547:144 148.04102:301 159.03012:581 161.06026:2171 162.05577:1496 166.05045:2593 177.05452:583 180.0661:807 181.05826:532 188.03456:78 189.06752:2558 193.04985:217 193.08716:690 201.10155:6199 202.10089:1191 205.07707:596 207.06554:1298 20…	Unknown	0	0.00244756	0.000601	0.00289464	0.000669	0.00152126	0.000705	0.000907	0.00387615	0	0	0	0	0	0	3.35e-05	0	0	0	0.000879	0.000802	0.000502	0.000152	0.00031	0.00156243	0.0045163	0.000463	0.000454	0.000997	0.00174175	0.00202493	0.000301
1522	3	1435	9	0	pos_4338	pos	4338	4.542	721.196	[M+H]+	FRGM	0.075	67.03	isa6-pos-1	721.19495:8629 722.1983:3097 723.20166:0	109.02773:2727 112.07572:16942 112.16148:518 113.07898:1149 126.00993:1753 128.00783:631 130.06497:6548 131.07292:296 136.06285:201 139.91486:617 140.0706:3898 141.07071:74 146.02277:249 149.02448:517 158.06511:4458 159.07007:494 162.05469:1449 180.06557:1926 205.04897:174 226.10442:281 231.0656:680 244.06612:710 249.07527:602 275.0575:2164 293.08771:830 324.10184:616 325.10901:821 331.11975:654 …	Unknown	0	0.000601	0.000425	0.000656	0.00168911	0	0.00116442	0.00221051	4.23e-05	0	4.95e-05	3.95e-05	0	0	0.000118	0.00135836	0.00062	0.00118165	0.000274	0.00500849	0.00249202	0.000961	0.00411375	0.00455838	0.00197799	0.000839	0.00103275	0	0.00128273	0.000596	0.00116744	0.00153104
1403	34	1323	43	0	pos_4267	pos	4267	4.601	691.297	[M+H]+	FRGM	0.725	313.33	isa1-pos-1	691.29626:21320 692.29961:10204 693.30297:2610	117.03862:747 119.04887:52 120.04531:1927 122.09352:330 123.04743:507 123.08227:994 123.93983:173 126.01229:441 130.0285:2 130.06503:233 134.09091:506 137.06061:2702 139.91505:47 145.03574:717 148.04221:466 149.02261:179 149.05623:366 150.05765:543 151.04224:229 152.06877:515 158.06096:220 161.0592:540 166.08725:2251 175.06697:347 177.05539:1447 185.06804:2696 190.0513:927 195.06445:421 205.05466…	Unknown	0	0.0123465	0.00151194	0.00429824	0.0083382	0.00871458	0.00848975	0.00459258	0.0201359	0.000978	0.00173212	0.00304394	0.000744	0.000209	0.00208144	0.00935037	0.0252131	0.00779189	0.00121151	0.00258862	0.013103	0.0157787	0.0447961	0.00502361	0.0492964	0.0116911	0.0281938	0.00351034	0.00861782	0.00242786	0.0537872	0.132743
1403	34	1323	43	0	pos_4323	pos	4323	4.602	716.309	[M+H]+	FRGM	0.287	142.18	isa2-pos-1	716.31061:9360 717.31396:4769 718.31732:1434	109.0284:541 112.07575:480 114.07941:186 115.05408:1516 116.06569:874 117.03524:2251 117.06656:710 118.05592:529 119.04622:807 119.08395:622 120.04485:2254 123.04874:645 126.01057:1144 128.0083:286 128.061:1609 129.06985:4606 130.06714:220 131.08208:1740 132.04752:266 137.05873:709 137.09152:1991 138.09003:469 141.07022:3489 143.03996:479 144.05875:874 145.05284:655 146.06409:929 147.05042:49 148…	Unknown	0	0.000311	0.000388	0.000171	0.00546623	0.00290061	0.00306422	0.00571494	0.00396443	0.00212838	0.00371748	0.00187889	0.00110075	0.000988	0.00417471	0.00445032	0.00269593	0.00306123	0.00403868	0.00440679	0.00429892	0.00394627	0.00636152	0.00349503	0.00487326	0.00334638	0.00612745	0.00368327	0.00279003	0.00227523	0.00404461	0.00269854
1403	34	1323	43	0	pos_1448	pos	1448	4.631	312.057	[M+H]+	FRGM	0.013	160.11	isa5-pos-6	312.0571:11658 313.06045:1469 314.06381:1554	101.00613:715 102.05219:580 103.05379:2746 104.0509:1078 105.034:651 105.06997:600 106.06302:907 107.07719:1417 107.96555:1734 109.02664:504 109.06528:838 109.09876:907 110.06512:510 112.07733:804 112.92257:615 115.04973:615 116.06508:862 117.03822:1255 118.04989:976 119.04809:2721 120.04623:1708 120.07799:919 121.05109:8595 122.06027:1302 122.09488:1143 123.05136:547 123.08414:576 123.94004:1336…	Unknown	0	0.000278	0.000233	0.000227	6.83e-05	7.16e-05	6.99e-05	5.63e-05	3.9e-05	0.000894	0	2.94e-05	0	0.000413	0	0	0	0	0	3.88e-05	9.84e-05	3.66e-05	0	3.2e-05	8.14e-05	0	3.12e-05	0	6.38e-05	0.000121	0.00012	3.26e-05
1864	38	1692	54	0	pos_3154	pos	3154	4.676	482.198	[M+H]+	FRGM	0.013	61.15	isa10-pos-2	482.19788:8867 483.20123:3137 484.20459:4994	101.05047:449 103.0533:565 105.06926:3054 106.07111:341 107.04981:1021 109.06433:724 109.1004:573 110.06456:665 117.03359:3840 118.04771:525 119.04937:4561 119.0839:177 120.05018:490 121.05354:278 123.04555:759 124.1188:39 125.06086:125 126.04974:169 131.05315:883 132.04686:595 135.04509:1048 137.06062:4858 137.09225:5856 138.05835:323 138.09178:95 139.08969:580 145.1002:542 146.05905:1072 147.05…	Unknown	0	4.16e-05	5.09e-05	9.54e-05	0.000441	0.000272	0.000165	0.000156	0.000138	4.58e-05	3.44e-05	3.19e-05	6.87e-05	3.58e-05	5.37e-05	0.000147	0.000153	0.000274	0.000238	0.000323	0.000162	0.000366	0.000676	0.000334	0.000296	0.000474	0.000355	0.000352	5.54e-05	5.68e-05	0.000148	0.000112
1864	38	1692	54	0	pos_1523	pos	1523	4.686	319.128	[M+H]+	FRGM	0.013	52.8	isa10-pos-4	319.12839:7220 320.13174:1585 321.1351:743	101.03699:937 103.05326:457 108.05294:670 109.10081:23 111.04485:505 117.03481:354 118.04984:294 119.04964:2572 119.08339:1542 121.09594:614 123.04788:1531 123.11639:339 124.1179:184 125.06023:56 130.06627:1272 131.0524:1487 131.08118:659 132.04645:753 135.04631:972 137.09038:5755 138.09045:1064 143.05792:295 146.0578:1420 147.11354:366 149.02434:919 149.06522:614 150.06694:341 151.03964:630 152.…	Unknown	0	0.000657	0.000436	0.00028	0.000545	0.000831	0.00123827	0.000417	0.000582	0.000364	0.000434	0.000366	0.000225	0.000188	0.000245	0.000282	0.000503	0.000415	0.000308	0.000326	0.000308	0.000866	0.000462	0.000438	0.000708	0.000925	0.000312	5.49e-05	0.000358	0.000368	0.000659	0.000811
1048	2	978	2	0	pos_3358	pos	3358	4.716	521.202	[M+H]+	FRGM	0.062	99	isa3-pos-2	521.20251:6291 522.20586:2372 523.20922:775	103.05402:1433 105.06949:3892 115.05774:613 119.04971:389 123.04863:575 123.11738:1105 127.02877:166 129.06047:719 130.06497:527 131.04968:3611 132.05635:281 133.08276:1338 137.06058:1998 149.0596:472 151.07573:1175 161.05989:1502 162.06799:597 163.07617:1168 167.07607:391 172.0417:577 175.07584:577 179.07066:520 185.04559:407 187.07803:501 189.08789:198 191.07022:2481 192.07411:62 193.08067:215 …	Unknown	0	0.00038	0.00213022	0.0018211	0.00158989	0.000624	0.00178399	0.0007	0.00179497	0.00212754	0.00371969	0.00158224	0.000757	0.00208493	0.000657	0.0023487	0.00089	0.00360582	0.00178432	0.00344987	0.000677	0.00187209	0.00243737	0.000733	0.00237609	0.00225771	0.00100924	0.00113334	0.00053	0.000986	0.00720415	0.00401376
598	2	556	2	0	pos_2366	pos	2366	4.767	391.149	[M+H]+	FRGM	0.013	31.86	isa10-pos-2	391.14893:7699 392.15228:0 393.15564:0	101.05614:9 105.02187:988 105.06947:4033 109.02878:489 111.08005:314 112.07623:573 117.0686:334 119.08514:978 120.08212:706 121.05392:908 121.09808:518 122.09669:641 123.11435:723 127.03912:863 128.05582:241 129.01823:484 130.06322:111 131.04932:1886 131.08134:598 133.09926:2251 134.06042:868 134.09685:569 135.1144:799 138.0573:921 138.09007:1303 142.08638:313 145.09935:1435 147.11697:682 151.073…	Unknown	0	0.000168	0.000202	0.000277	0.000266	0.000377	0.000331	0.000131	0.000373	0.000191	0.000188	0.000117	9.63e-05	0.00017	0.000283	0.000186	0.000197	0.000278	0.000148	0.000231	0.000157	0.000386	0.00063	6.82e-05	0.000702	0.00053	0.000245	9.7e-05	8.12e-05	0	0.000436	0.000379
495	11	780	12	0	pos_1956	pos	1956	4.847	354.058	[M+H]+	FRGM	0.013	137.38	isa10-pos-2	354.05753:7757 355.06088:1099 356.06424:1600	101.02608:4787 101.09419:1332 109.02766:2061 113.01612:3003 117.05966:2083 118.06485:6989 122.02471:0 123.07908:461 125.09496:556 127.0391:10679 127.10715:385 128.04915:6837 129.06071:340 130.06213:1030 145.0506:15177 146.05922:537 147.02545:12513 148.02676:1917 149.02301:879 149.05911:513 149.09657:2059 150.09586:568 152.10527:20 159.02399:4705 160.0318:870 161.03923:3268 162.03757:1054562 162.1…	Unknown	0	3.41e-05	0	0	0.000129	0.000412	0.000185	0.000316	6.52e-05	0	0	0	6.04e-05	3.19e-05	0	3.92e-05	0.000612	0.00024	0	0.000124	0.00051	0.000568	8.42e-05	0.000515	0.000805	0.000194	0.000198	0.000363	0	0	0	0
495	11	780	12	0	pos_2708	pos	2708	4.847	424.099	[M+H]+	FRGM	0.013	33.13	isa10-pos-2	424.09949:11880 425.10284:0 426.1062:0	101.02608:4840 101.09419:1192 109.02766:1777 113.01612:2954 117.05966:1809 118.06485:6989 122.02471:0 122.05804:803 123.07908:464 125.09496:871 127.0391:10511 127.10715:130 128.04915:6804 129.06071:523 130.06213:1002 145.0506:15444 146.05922:649 147.02545:12513 148.02676:1874 149.02301:792 149.05911:981 149.09657:1532 150.09586:568 159.02399:4711 160.0318:870 161.03923:3147 162.03757:1065755 162.…	Unknown	0	3.74e-05	3.86e-05	0	0.00011	0.000441	0.000185	0.000344	0	3.93e-05	7.01e-05	8.96e-05	3.59e-05	8.74e-05	3.08e-05	0.000166	0.000856	0.000387	8.37e-05	0.000172	0.000391	0.000878	6.73e-05	0.000573	0.00117797	0.000188	0.000206	0.000417	0	0	0	0.000104
1635	28	1644	46	0.00367615	pos_2097	pos	2097	4.899	366.177	[M+H]+	FRGM	0.075	181.87	isa10-pos-2	366.17654:32280 367.17989:6178 368.18325:1353	101.05792:241 103.05392:1105 104.06261:613 105.01876:961 105.06995:12783 105.15262:489 106.07365:1511 107.05026:484 107.0852:12724 108.05486:158 108.0864:1010 109.02873:965 109.0634:2676 109.10003:1903 110.1001:159 111.08019:942 111.11111:648 113.01699:146 113.0593:1209 115.05547:1164 116.06398:1576 117.06792:1618 119.08487:11910 120.08697:1100 121.05949:1292 121.10001:9386 122.09851:1459 123.080…	Unknown	0	0.000809	0.00103066	0.000577	0.00140055	0.000722	0.000943	0.000803	0.00101575	0.000993	0.00077	0.00240747	0.00143703	0.00126682	0.00155893	0.000842	0.00167199	0.00201989	0.00121694	0.00124546	0.00116473	0.00103166	0.000994	0.00115213	0.00105791	0.00108723	0.00103724	0.00207619	0.000744	0.00106287	0.00202039	0.00287806
1635	28	1644	46	0	pos_476	pos	476	4.938	198.113	[M+H]+	FRGM	0.013	53.41	isa14-pos-12	198.11331:8295 199.11666:1470 200.12002:236	101.026:731 101.06538:971 102.03382:879 102.05419:665 103.04897:1606 104.05284:2132 105.02943:1647 105.0689:7439 106.07029:1460 107.08411:5901 108.0817:1468 109.02917:2409 109.06334:2527 109.09904:2477 110.06546:868 110.09585:897 111.04605:661 111.0817:1322 112.0759:792 113.05861:1140 113.09378:676 114.10115:3109 115.04881:1026 115.08299:639 116.06725:2059 117.06759:1738 118.06755:1069 119.04646:…	Unknown	0.563568	0.000739	0.00042	0.000501	0.000583	0.000446	0.00057	0.000323	0.000687	0.000911	0.000823	0.000786	0.000638	0.000661	0.000664	0.000659	0.00112828	0.000523	0.000462	0.00048	0.000729	0.000594	0.00126899	0.000498	0.000915	0.000543	0.000571	0.000258	0.000555	0.000343	0.000613	0.000844
566	2	529	2	0	pos_1522	pos	1522	4.958	319.128	[M+H]+	FRGM	0.013	120.81	isa15-pos-4	319.12836:13646 320.13171:2726 321.13507:1266	103.05167:325 106.0722:335 107.08488:6396 109.06413:1767 109.09917:1211 110.06406:933 110.09631:522 111.0771:637 113.0622:1447 115.05383:1051 116.06726:1164 119.08527:921 120.08403:205 123.11206:1175 124.07934:633 127.0406:1213 128.06734:176 129.06818:1183 130.05922:859 133.09619:843 135.11644:2173 136.07516:1842 137.08348:858 141.07523:54 145.05315:621 145.09979:1855 146.0625:543 146.1024:665 14…	Unknown	0	0.000425	0.000392	0.000366	0.000388	0.000111	0.000194	0.000216	0.000143	0.000356	0.000307	0.0002	0.000102	0.000134	8.38e-05	5.83e-05	0.000263	0.000153	9.28e-05	0.000223	0.000336	0.000216	0.000142	0.000551	0.000304	0.000186	0.000332	0.000182	0.000447	0.000306	0.000334	8.88e-05
1829	39	1729	42	0	pos_2012	pos	2012	5.022	359.17	[M+H]+	FRGM	0.688	99.14	isa1-pos-1	359.16995:9228 360.1733:1833 361.17666:0	102.03403:6936 103.0491:812 104.05074:2031 105.03398:1637 105.06837:2133 106.06522:1606 107.08525:2713 107.96928:1059 108.05248:533 108.08186:513 109.06491:958 109.09705:726 115.0503:688 116.05289:2138 117.06268:771 119.04206:2099 119.08118:907 120.04513:1570 120.07377:862 121.0519:7387 122.06045:1033 122.09274:858 123.07392:758 123.94023:1388 126.01115:772 127.04697:547 128.05061:1372 129.06079:…	Unknown	0	0.0053441	0.00385413	0.00285878	0.00478141	0.00461116	0.00439095	0.00218891	0.00324312	0.00681894	0.00649485	0.00257597	0.00564441	0.0038239	0.00595208	0.00605974	0.00494145	0.00693524	0.00472491	0.00466156	0.0041987	0.0054516	0.0071529	0.0036193	0.00391327	0.00467098	0.0035253	0.00216035	0.00123604	0.00131745	0.00302425	0.00474951
982	2	918	2	0	pos_1498	pos	1498	5.117	317.138	[M+H]+	FRGM	0.013	40.05	isa6-pos-4	317.13797:7174 318.14132:1661 319.14468:747	101.05763:731 102.04185:2539 103.0508:1576 104.05215:1097 105.03296:1368 105.06987:4600 106.06446:1916 107.05067:1630 107.08443:4059 108.05191:741 108.08139:655 109.02785:2205 109.06393:2436 109.10007:3485 110.06883:766 111.04421:615 111.08023:1080 112.07669:4775 113.06966:682 114.1022:3181 115.05269:1700 115.08563:977 116.06118:1245 117.06586:1273 118.06859:752 119.04769:2969 119.08447:2433 120.…	Unknown	0	0.000155	0.000217	0.000129	0.000123	9.27e-05	0.000133	0.000162	0.000176	0.000167	0.0014535	0.000604	0.000121	0.000162	0	4.57e-05	0	0	5.41e-05	0.000174	0.000224	0.00105608	0.00414669	0.000261	0.000196	0.000105	0.000153	0.000102	0.000182	4.49e-05	0.000236	0.000196
1413	25	912	26	0	pos_3452	pos	3452	5.136	538.217	[M+H]+	FRGM	0.162	133.34	isa4-pos-3	538.21576:6134 539.21911:2388 540.22247:696	101.05035:672 102.05277:417 109.09914:1732 111.07879:772 117.06174:1407 118.06889:536 123.0783:734 123.11404:1062 125.0947:397 130.06342:2628 132.04723:1153 133.09753:1779 137.05908:1023 137.09601:152 143.09148:163 147.11253:888 148.0609:705 151.07477:112 153.09062:646 160.07521:8407 161.08409:811 161.13258:537 163.0462:1048 167.07372:689 173.12979:454 197.09143:543 202.04967:710 203.06058:623 20…	Unknown	0	0.00196366	0.000498	0.000375	0.00109583	0.000975	0.00135677	0	0.00216151	0.000105	0.00052	0.000471	6.18e-05	5.11e-05	9.9e-05	0.00153282	0.00363518	0.000733	0.000206	9.2e-05	0.0011411	0.00205382	0.00366681	0.000152	0.00538694	0.00146999	0.00250644	0.000144	0.000901	0	0.00446129	0.0109199
1413	25	912	26	0	pos_2968	pos	2968	5.143	455.19	[M+H]+	FRGM	0.013	81.31	isa10-pos-2	455.19031:11481 456.19366:3737 457.19702:2278	101.01765:771 102.04585:474 105.06931:842 109.06335:1512 109.09921:857 117.06154:45 122.06075:3345 125.06051:871 131.08394:960 132.04698:612 132.08234:539 133.09637:719 134.05884:529 135.08002:754 136.07468:1108 137.06364:910 140.07083:2912 144.04707:531 146.05939:632 147.07764:278 148.05089:785 151.07558:5535 152.07216:2110 160.04018:2428 163.11192:1324 165.12572:544 166.08646:4268 167.07567:188…	Unknown	0	0.000122	0.000416	0.000191	0.000276	0.000364	0.00059	0.000419	0.000479	0.000197	0.000164	0.00028	0.000103	7.05e-05	0.000407	0.000481	0.000488	0.00038	0.000283	0.000477	0.000254	0.000393	0.000794	0.00014	0.000655	0.000509	0.000428	0.000342	0.000121	0.000227	0.000691	0.000806
1357	46	1542	106	0.0066576	pos_2059	pos	2059	5.201	364.084	[M+K]+	FRGM	0.05	29.93	isa7-pos-3	364.08554:5395 365.08889:2480 366.09225:1323	100.08517:4 101.07887:221 102.03506:4277 104.04957:5009 105.03378:5828 105.06706:1111 106.06527:6096 107.0815:1293 109.0652:645 113.02438:524 114.18949:35 116.05284:2597 117.06024:1358 118.06551:1073 120.04758:613 120.07729:1232 121.09756:1829 125.08342:49 128.10452:406 130.03194:1862 130.06375:353 130.11768:71 131.22266:351 132.04692:2968 133.05376:3023 133.09712:1974 134.06058:2646 135.06241:54…	Unknown	0	0.00115723	0.000245	0.003754	0.000797	0.0013171	0.00209494	0.00144426	0.0014261	0	0	0	0	0	0	0	8.08e-05	0	0	0.00191539	0.00237416	0.00193765	0.000945	0.00154742	0.00165364	0.00406354	0.00327679	0.00207522	0.00337081	0.00267235	0.00344043	0.0013384
1357	46	1542	106	0	pos_4270	pos	4270	5.22	693.223	[M+H]+	FRGM	0.025	126.45	isa5-pos-3	693.22363:5459 694.22698:0 695.23034:0	102.03579:882 104.05054:1287 105.03302:746 105.06902:1250 106.06636:733 107.08395:1456 112.07668:1067 119.045:981 119.08403:692 120.04522:618 121.09211:965 131.06888:671 132.04526:188 133.09702:1180 137.05922:651 137.09111:423 140.06995:1141 148.05768:480 149.08987:358 149.12514:287 158.0737:183 167.09929:848 172.07407:77 176.04556:259 177.05724:337 225.07918:55 284.11398:166 302.12399:107 311.12…	Unknown	0	7.28e-05	0.000147	9.49e-05	0.000508	0.000587	0.00118593	0.000369	0.00280882	0.000106	7.84e-05	3.08e-05	5.49e-05	4.59e-05	0	9.29e-05	0	3.92e-05	3.59e-05	0.000589	0.000369	0.000775	0.000894	0.00156904	0.000449	0.000175	0.000262	0.000273	7.51e-05	0.000461	0.00015	0.000846
1357	46	1542	106	0	pos_4245	pos	4245	5.232	682.232	[M+H]+	FRGM	0.013	32.74	isa5-pos-5	682.23242:5535 683.23577:2331 684.23913:0	105.03379:735 106.06818:572 108.05415:842 109.02912:732 109.06448:64 115.05338:1016 116.06097:380 117.06773:867 118.06441:705 119.04327:1910 119.08471:248 120.04494:118 120.07955:1250 121.09735:504 127.03984:221 130.06564:4714 132.08501:459 143.08369:298 145.05544:889 146.05981:1041 147.05478:1971 148.0511:448 149.02463:2098 158.07701:876 159.0843:327 161.06174:736 163.04192:2030 163.06764:98 165…	Unknown	0	0	8.77e-05	4.82e-05	0.000526	0.000116	0.000164	3.46e-05	0.000533	3.47e-05	6.71e-05	3.45e-05	5.81e-05	3.28e-05	0	9.28e-05	0	2.99e-05	0	0.000204	0.000131	0.000892	0.000397	0.000438	0.000373	0.000458	0.000154	0.000143	3.76e-05	3.4e-05	0.00105654	0.000295
1357	46	1542	106	0	pos_3088	pos	3088	5.258	476.306	[M+H]+	FRGM	0.575	99.67	isa2-pos-1	476.30496:7314 477.30831:2427 478.31167:829	104.05115:2250 105.03433:2024 105.06821:945 106.06556:1930 107.05242:934 108.05656:559 112.07545:736 114.10175:900 115.05425:893 116.05286:624 117.06727:1288 118.06647:998 119.04747:2642 119.08279:971 120.04445:1320 120.07856:1643 126.00998:664 127.05104:178 128.00769:729 128.05782:317 132.04745:768 133.07944:236 135.07388:412 144.05511:385 145.06314:2225 147.049:4897 148.04745:422 149.02661:2731…	Unknown	2.89762	0.00172799	0.00147538	0.0018897	0.00427106	0.0039692	0.0074	0.00254652	0.00512735	0.0052633	0.00637417	0.00584125	0.00700189	0.00256924	0.00934551	0.00576931	0.00422531	0.00710385	0.00580609	0.00353262	0.00399235	0.0065361	0.007144	0.00265309	0.00501813	0.00782474	0.00404975	0.00265043	0.0017301	0.00180843	0.0058132	0.00415489
1931	1	1542	106	0	pos_992	pos	992	5.285	265.108	[M+H]+	FRGM	0.425	104.69	isa2-pos-1	265.10736:40379 266.11071:6739 267.11407:1095	102.04051:1182 104.05231:1430 105.03331:1171 105.06911:523 106.06463:731 107.05013:2003 108.05434:153 112.07489:892 115.05434:9006 116.05814:68 117.06918:7265 118.06744:555 119.04578:1237 119.08169:773 120.04524:176 121.05354:422 127.05322:6251 128.05627:1785 129.0659:1065 131.05106:1057 131.08231:788 131.12604:318 132.04919:1135 133.08159:827 134.0957:631 135.112:546 140.07175:581 141.07359:519 …	Unknown	0.0676853	0.00100876	0.00179203	0.00209341	0.0235804	0.0152441	0.01987	0.00496802	0.0177074	0.000748	0.0020406	0.00117454	0.00502949	0.000911	0.00138259	0.00490661	0.000756	0.00483146	0.00473638	0.0179013	0.009335	0.0205926	0.0235489	0.00879563	0.0175652	0.0111164	0.00874187	0.00190679	0.00159122	0.00129392	0.00146951	0.00461955
777	9	1630	38	0	pos_2148	pos	2148	5.418	369.189	[M+H]+	FRGM	0.05	76	isa10-pos-4	369.18823:5647 370.19158:1657 371.19494:0	107.04977:657 109.06482:3184 109.09845:925 119.04496:4 119.0854:627 121.05274:80 136.07553:4 146.05995:46 148.07359:480 149.02405:1067 149.09705:715 150.07686:392 151.03909:214 151.07599:2224 152.07111:857 161.12904:229 163.10976:24 166.08589:1679 175.03888:258 175.07095:169 179.06862:886 181.05499:565 182.0517:58 182.07814:286 183.07353:471 184.0945:900 195.02856:735 204.06609:7671 205.07001:486…	Unknown	0	0.00022	0.000675	0.000193	0.000331	0	0.000281	0.00029	0.00047	0.000147	9.69e-05	0.000153	9.38e-05	7.85e-05	0.000414	0.000155	0	0.000858	0	0	0	0	0.000174	0	0	0.000428	0	0	0	0.000438	0.00114942	0.00206537
1049	9	1630	38	0	pos_1846	pos	1846	5.475	345.169	[M+H]+	FRGM	0.025	86.58	isa1-pos-2	345.16904:7658 346.17239:2790 347.17575:710	103.05391:576 105.0694:905 107.04968:1203 109.06573:594 109.09924:272 119.08366:760 120.08218:835 121.05326:330 123.11185:75 127.03891:324 128.0515:358 129.0648:250 131.05217:2910 132.04613:1237 133.06821:4721 134.0639:334 135.08411:1891 137.05992:25621 138.06416:2494 141.06697:39 143.07097:352 145.06393:1441 146.02451:385 147.06602:371 149.02409:1723 149.05154:671 149.09358:397 151.07576:3044 15…	Unknown	0	0.00186108	0.004426	0.00383414	0.0008	0.000764	0.000931	0.0014256	0.00103246	0.000674	0.000722	0.000277	0.00035	0.000788	0.000726	0.00106253	0.00110808	0.000717	0.000441	0.000618	0.000787	0.000553	0.000869	0.000378	0.00120799	0.000487	0.00145601	0.000947	0.000637	0.00153526	0.00242126	0.00244034
1773	3	1678	3	0	pos_657	pos	657	5.483	220.061	[M+H]+	FRGM	0.038	84.84	isa9-pos-1	220.06094:9374 221.06429:0 222.06765:475	107.08183:1170 111.04321:101 114.01097:506 120.07734:529 121.05327:134 126.01119:2843 127.03605:1003 127.06893:329 128.02295:3249 129.04692:250 130.02692:761 131.05438:1142 132.04515:3430 133.08585:1297 135.07837:393 135.11409:1185 136.05525:359 137.06036:9578 138.0638:1063 139.91437:414 141.02:209 145.05881:359 146.06541:1558 147.116:48 148.04272:261 149.02808:173 149.09575:230 151.07379:769 151…	Unknown	0	0.000662	0.00228902	0.00215024	0.00106398	0.000589	0.000578	0.000605	0.00102842	0	0	0	0	0	0	5.01e-05	0	0	3.13e-05	0.000456	0.000614	0.000353	0.00105645	0.000315	0.000948	0.000797	0.0015219	0.000625	0.000934	0.00188998	0.0013799	0.00167692
813	2	754	2	0	pos_2998	pos	2998	5.502	460.159	[M+H]+	FRGM	0.013	26.27	isa11-pos-1	460.1593:8242 461.16265:2553 462.16601:595	103.05347:1112 105.06956:1298 107.96659:634 115.08549:32 121.05233:1007 122.06401:500 123.04716:813 123.93966:632 124.04231:563 125.06104:250 126.01057:2457 128.02292:1468 129.03178:784 130.02495:1241 133.08284:898 134.06802:8 136.06996:448 137.05949:2311 137.09294:735 139.91406:779 145.09526:278 146.02481:792 148.0443:691 149.02444:433 151.11031:1334 159.05714:389 160.07437:1256 161.06006:13497 …	Unknown	0	7.51e-05	4.83e-05	0.000183	0.000124	0.000118	0.000343	0.000109	0.000261	0	4.01e-05	0	0	4.36e-05	3.06e-05	0.000124	8.7e-05	6.73e-05	3.47e-05	0.0013685	0.000209	0.000602	0.00121514	0.00190636	0.000441	0.000971	0.000897	0.000386	6.62e-05	0.000128	0.000157	0.000211
1128	14	1313	19	0	pos_2832	pos	2832	5.519	436.218	[M+H]+	FRGM	0.025	78.07	isa10-pos-2	436.21823:25742 437.22158:6213 438.22494:6029	105.02063:665 107.04928:1490 120.04475:398 121.05306:630 122.06245:1623 129.06989:654 130.06549:614 131.04974:44 131.08311:691 133.06441:0 133.09929:168 134.06203:622 135.07974:929 137.06088:3375 137.12717:1030 141.07098:315 145.0554:298 148.11398:376 149.12817:1010 153.12723:10028 154.12877:1253 155.14168:1758 157.10181:7 158.08148:297 160.0598:611 161.06085:684 161.09422:845 162.05147:1742 163.…	Unknown	0	0.00035	0.000556	0.000193	0.000752	0.000564	0.000643	0.000227	0.000437	0.000221	0.000494	0.000176	0.000182	0.000106	0.000826	0.00188194	0.00145952	0.00119243	0.0012788	0.000462	0.000383	0.00067	0.000884	0.000786	0.000485	0.000397	0.000475	9.18e-05	3.99e-05	0.000161	0.000593	0.0025763
1128	14	1313	19	0	pos_1022	pos	1022	5.521	272.055	[M+H]+	FRGM	0.275	92.96	isa1-pos-2	272.05536:11301 273.05871:1765 274.06207:4792	103.05425:1968 107.05086:1084 107.08392:118 109.02968:413 115.05525:584 116.06486:244 119.08421:226 120.04442:452 121.05276:522 123.11139:150 126.01219:411 127.0421:254 128.05768:316 129.06761:1385 130.06473:376 131.0499:316 131.08145:832 132.04634:636 133.09579:469 135.11401:282 137.05942:88 138.06323:101 141.06895:1045 145.06233:544 146.02391:393 146.06589:905 147.06665:638 148.04524:1354 149.0…	Unknown	0	0.00211786	0.0065316	0.000645	0.00392867	0.00103109	0.00325588	0.00257071	0.00462349	0.000949	0.00185516	0.00141433	0.000797	0.00141086	0.00125055	0.000223	0.000785	0.00210246	0.000366	0.000755	0.00557423	0.00460698	0.00674502	0.00135913	0.00257101	0.00708222	0.00528408	0.00211273	0.00105491	0.00294648	0.00299531	0.00576672
1128	14	1313	19	0	pos_447	pos	447	5.538	193.086	[M+H]+	FRGM	0.188	180.95	isa2-pos-3	193.08673:14191 194.09008:3449 195.09344:1425	101.02341:513 101.06433:867 102.03884:2160 103.05351:6191 104.06124:998 105.06947:6806 106.06177:1519 107.05067:2236 107.0835:3498 107.96667:554 108.05193:583 108.08266:1051 109.02871:2098 109.06329:2330 109.09864:1775 110.06579:732 111.04438:1176 111.07996:828 112.07615:3948 113.07639:513 114.10213:6361 115.0535:3284 115.08361:1564 116.06612:926 117.07011:1017 118.04498:2033 119.04898:3749 119.0…	Unknown	0.0519313	0.000888	0.00188604	0.00307488	0.00308821	0.00278221	0.00829326	0.000768	0.0104819	0.000246	0.000711	0.000104	0.000537	0.00039	0.000186	0.000304	0.000113	0.000337	0.000335	0.0031799	0.00330416	0.0436663	0.0122749	0.00645754	0.0137808	0.0312096	0.0190049	0.00101668	0.000293	0.000821	0.00190845	0.00171886
1735	53	1693	78	0.00569371	pos_4173	pos	4173	5.565	662.279	[M+H]+	FRGM	0.15	55.92	isa2-pos-1	662.27905:6330 663.2824:2712 664.28576:733	103.05116:605 105.02917:348 105.06902:1933 106.06896:557 107.04949:1367 109.02913:1192 109.06341:226 112.07538:3062 115.05457:912 116.06528:452 117.06677:619 118.03979:272 119.08487:624 120.04538:1014 120.07907:475 121.09628:139 122.06076:873 124.06154:451 127.04048:1298 128.00726:269 128.05426:353 129.06802:297 131.06943:1326 133.09525:1501 136.07382:1502 137.061:1944 137.09225:26 138.08659:502 …	Unknown	0	3.88e-05	0	0	0.00369629	0.00248879	0.0022295	0.00175002	0.00173191	0.0080423	0.00739306	0.0113306	0.00482023	0.00425982	0.000196	0.00243982	0.000639	0.000166	0.00108983	0.00414418	0.00153716	0.00247301	0.00543294	0.00127432	0.0018523	0.00135791	0.0025393	0.00124365	0.000672	3.03e-05	0.000563	0.000203
1308	5	1693	78	0	pos_2686	pos	2686	5.585	421.185	[M+H]+	FRGM	0.075	103.07	isa3-pos-2	421.1857:8782 422.18905:2713 423.19241:708	102.05183:533 103.05296:1328 105.02639:843 105.0695:4271 107.04999:2282 107.08497:4421 109.02816:1745 109.066:1304 109.10001:1719 111.04371:1083 111.08041:666 112.02156:4219 112.07542:4184 113.02639:539 113.07671:384 114.0423:802 115.05601:1228 116.06891:860 117.06919:1279 119.04911:1855 119.08425:2635 120.08031:544 121.09842:3505 122.07565:622 123.04639:559 123.07944:866 123.11399:676 124.07085:…	Unknown	0	6.57e-05	9.42e-05	0.000298	0.00057	0.000526	0.000607	0.000314	0.00027	0.00150586	0.0051924	0.0060674	0.00231202	0.00204578	0.00132518	0.00149792	0.00122083	0.000689	0.000225	0.000888	0.000446	0.00140101	0.0016156	0.00120997	0.000986	0.00127509	0.000221	0.000348	0.000188	0.000107	0.00045	0.00138826
1735	53	1693	78	0	pos_1882	pos	1882	5.627	349.134	[M+H]+	FRGM	0.062	56.15	isa14-pos-3	349.13498:11918 350.13833:2581 351.14169:0	101.03885:13075 102.03892:917 108.04211:451 116.0685:307 120.04494:694 124.07529:544 128.05017:9805 128.10197:215 129.05734:730 144.04643:1037 146.10165:113 147.11119:254 149.05585:737 153.05267:347 155.06091:17618 156.06699:2100 160.07724:1523 174.05861:747 181.12495:110 223.13324:446 263.13718:723 283.06055:84 309.07553:235 315.08591:168 323.09222:93 324.09177:112 325.10666:381 333.07852:55 335…	Unknown	0	0.000185	7.8e-05	0.000103	5.41e-05	0.000159	0.00014	6.7e-05	0.000116	4.89e-05	4.36e-05	0	3.79e-05	3.47e-05	3.74e-05	6.56e-05	4.82e-05	5.73e-05	4.68e-05	8.2e-05	0.000117	3.92e-05	0	6.78e-05	0.000128	0.000158	8.54e-05	9.47e-05	9.55e-05	0.000237	0.000199	4.78e-05
1735	53	1693	78	0	pos_3193	pos	3193	5.642	490.214	[M+H]+	FRGM	0.038	56.09	isa10-pos-6	490.21335:6550 491.2167:1851 492.22006:1024	105.06959:1964 106.06834:1053 107.08116:1842 108.08312:565 109.06426:588 119.04746:562 120.04517:51 122.06117:697 122.09305:530 123.11453:659 124.07617:1758 125.09139:694 127.04044:1517 129.05745:1666 133.09686:2325 134.05981:752 134.09268:848 136.07539:7899 144.04659:1662 145.10007:543 147.11014:1034 149.06781:1132 149.1268:642 152.07182:746 163.0665:3 163.11438:988 164.07091:5309 165.08638:1448…	Unknown	0	0.000289	0.000231	9.44e-05	0.000362	0.00045	0.000726	0.00011	0.000758	6.88e-05	0.000132	0.000121	0.000204	0.00025	0.000261	0.000279	0.000482	0.000201	0.00015	0.000158	0.000576	0.000777	0.00125898	0.000528	0.000956	0.000594	0.000311	8.76e-05	4.17e-05	0.000119	0.000285	0.00267581
1735	53	1693	78	0	pos_1874	pos	1874	5.643	348.168	[M+H]+	FRGM	0.013	49.03	isa14-pos-12	348.16846:7339 349.17181:0 350.17517:0	101.03851:14059 102.03983:762 105.06992:1190 108.04321:659 120.04477:1819 124.07638:1690 128.04907:11523 129.05707:783 130.05731:868 137.06126:291 138.09021:758 142.08525:1619 144.04572:3347 145.05728:161 155.06027:19505 156.0638:2300 160.0771:723 164.07214:528 165.12502:726 166.0865:323 174.05444:1375 175.11412:776 176.07031:5445 178.07886:824 181.11986:645 203.05945:954 223.1337:871 248.08932:2…	Unknown	0	0.000189	8.28e-05	0	0.00012	0.000369	0.000163	0.000159	9.43e-05	4.16e-05	0.000149	7.48e-05	3.98e-05	3.52e-05	0.000426	0.000389	0.000532	0.000492	0.000576	0.000159	0.000295	0.000331	0.000213	4.73e-05	0.000149	0.000369	0.000276	0.000189	8.71e-05	8.05e-05	0.000627	8.45e-05
1735	53	1693	78	0	pos_2697	pos	2697	5.677	423.128	[M+H]+	FRGM	0.013	24.53	isa8-pos-2	423.12817:6823 424.13152:1564 425.13488:0	101.09701:1122 108.08187:412 112.07635:4 113.06149:127 120.0451:831 121.05071:576 124.07561:677 126.01157:649 133.05403:663 137.06055:1711 140.07135:112 144.05197:1323 145.05533:524 147.06453:758 149.02771:1176 163.07626:619 163.13306:524 165.12737:739 175.0407:997 176.07129:208 177.09154:1076 179.10333:138 180.06546:84 203.05312:1577 215.08333:545 223.12993:79 239.08449:798 248.08946:617 249.069…	Unknown	0	0.00112978	0.0014202	0.00151863	4.13e-05	0.000463	0.000253	4.95e-05	0.000437	0.000161	8.31e-05	0.000114	0.000145	0.000491	0.000232	0.00057	0.000542	0.000655	0.00029	0.00015	0.000129	8.38e-05	6.19e-05	0.000133	0.000258	0.000746	9.18e-05	0	0.000193	0.0023323	0.00397343	0.00237836
504	4	470	4	0	pos_2265	pos	2265	5.687	380.218	[M+H]+	FRGM	0.013	43.9	isa15-pos-4	380.21756:5771 381.22091:0 382.22427:687	101.09156:462 112.07559:3301 118.06419:605 119.0737:6467 120.04601:318 120.07836:215 122.06023:24393 122.14841:783 123.06125:580 124.07572:200 139.91525:461 140.07092:23209 141.07312:1313 144.04614:1696 146.06056:10673 148.07796:1289 150.09305:450 161.054:544 162.05556:161517 163.05914:14870 164.06842:2480 165.11736:996 176.07126:8577 177.07889:120524 178.08591:60749 179.09013:5611 188.04019:499 …	Unknown	0	0.000116	0.000176	0.000173	8.75e-05	0.000231	0.000266	9.89e-05	6.03e-05	0.000444	0.000212	0.000153	8.79e-05	0.000103	0.000263	0.000267	0.00019	0.000325	0.000302	0.000233	0.0002	0.000146	0.000511	6.39e-05	7.49e-05	0.000121	0.000165	0.000116	4.65e-05	0.000112	0.000311	0.000514
953	5	1693	78	0	pos_3039	pos	3039	5.691	464.191	[M+H]+	FRGM	0.05	19.97	isa5-pos-1	464.1911:6591 465.19445:1743 466.19781:801	102.04008:518 103.05418:3078 104.0619:516 104.10781:511 105.02427:714 105.06988:2183 106.07052:549 107.08154:2401 107.96711:872 108.07765:887 109.02811:5826 109.06116:2053 109.09972:1843 110.03188:629 111.04735:684 111.07669:569 112.07564:26178 112.16335:741 113.07822:2047 115.05317:610 116.06855:920 117.07013:859 119.0485:745 119.08561:2083 120.0439:1858 120.08058:801 121.05103:7676 121.09658:24…	Unknown	0	0.000207	9.61e-05	3.62e-05	0.00154609	0.000695	0.0032514	0.000541	0.00454135	0.0011274	0.0013748	0.00191905	0.00148476	0.00066	4.27e-05	0.000586	0.000172	0.000162	0.000415	0.00365699	0.00151869	0.00330243	0.00338035	0.00420707	0.00510739	0.0104234	0.00703477	0.00417715	0.0014192	5.7e-05	0.00123358	0.000238
1343	6	1267	6	0	pos_1369	pos	1369	5.72	305.114	[M+H]+	FRGM	0.025	27.16	isa12-pos-2	305.11414:5846 306.11749:1480 307.12085:0	102.03549:2511 103.04732:40 105.06954:482 107.08031:822 109.0285:1318 109.06273:491 109.09998:1594 112.07659:1401 114.056:598 115.04601:621 116.06651:571 119.04844:204 119.08349:950 120.04477:2497 120.07786:1333 121.0935:1588 123.04678:250 123.11272:618 127.03944:3202 129.06493:355 130.03122:2107 133.05431:2503 133.09787:1896 135.09352:295 137.09274:1716 138.08632:346 140.07129:832 145.05196:2192…	Unknown	0	0.00059	6.66e-05	0.000753	5.9e-05	0.000107	0	0	0	0	0	0	0	0	0	0	3.83e-05	0	0	0.000287	0	0	0	7.52e-05	4.77e-05	0.00027	9.84e-05	0.000135	0.000485	0.000941	0.000121	6.65e-05
1343	6	1267	6	0	pos_4067	pos	4067	5.725	625.372	[M+H]+	FRGM	0.25	593.46	isa2-pos-1	625.37189:128798 626.37524:38777 627.3786:0	103.04192:1442 105.06947:1424 106.07004:1130 107.08473:3127 109.02851:2608 109.06138:1235 109.10001:4531 110.10178:554 113.08661:418 115.04623:601 119.08405:2282 121.09957:3146 123.07935:799 123.11446:747 125.09588:1103 127.039:9238 133.09702:1959 135.11528:4201 136.11392:764 137.09419:3333 138.09125:607 139.10898:1056 145.0499:5701 147.11496:878 148.07149:943 149.09453:1757 149.13022:1667 151.11…	Unknown	0	0	0	3.37e-05	0.0752142	5.57e-05	0.0551678	0.0427813	0.0533418	0	0	3.29e-05	0	0	2.95e-05	8.49e-05	0.000124	0	0	0.0865085	0.0527058	0.0473416	0.0481009	0.0444911	0.045859	0.0710122	0.0506569	0.0731759	0.0361954	4.02e-05	0	3.88e-05
707	12	1056	12	0.00569371	pos_2150	pos	2150	5.735	369.191	[M+H]+	FRGM	0.025	241.39	isa10-pos-2	369.19055:25583 370.1939:6050 371.19726:1638	107.04973:546 109.02861:1028 109.06427:1948 111.08049:2206 115.07561:13316 116.07333:971 120.08556:688 121.10056:350 122.06201:2608 122.09959:1371 124.07658:634 124.11855:504 131.04982:711 135.07866:1342 136.07556:2797 137.09421:3709 137.1299:2218 138.09297:909 140.07069:4046 146.06236:884 147.11526:2169 148.0578:2128 149.09691:10923 150.09883:549 151.03975:989 156.09312:61 159.07872:1059 161.054…	Unknown	0	0.000125	0.000122	7.22e-05	0.000576	0	0	0	0	5.83e-05	0.000176	5.89e-05	7.35e-05	5.02e-05	0.000333	0.000102	0	0.000106	0	0	0	0	0	0	0	0	0	0	0	8.98e-05	0.000254	0.00042
707	12	1056	12	0.00569371	pos_2368	pos	2368	5.742	391.15	[M+Na]+	FRGM	0.038	37.72	isa10-pos-2	391.14951:11517 392.15286:2902 393.15622:889	103.04636:611 105.06971:4759 106.07241:614 107.08467:3705 108.08471:662 109.02824:1437 109.06374:1960 109.10081:17746 110.10311:1771 111.08012:3115 116.07391:444 119.08504:6602 120.08637:778 121.10044:5961 122.09905:1313 123.07948:2610 123.1146:1084 124.11501:258 127.0397:1960 127.10991:610 129.05881:4851 131.04987:589 133.1002:3845 135.11647:19913 135.20866:570 136.1183:2118 137.09676:3748 138.0…	Unknown	0	0.000205	8.27e-05	4.48e-05	0.000122	4.94e-05	0.000156	5.86e-05	0.000139	3.75e-05	9.27e-05	3.48e-05	3.84e-05	4.51e-05	5.38e-05	2.99e-05	0.000164	5.51e-05	6.87e-05	7.57e-05	0.000129	0.000113	0.000145	6.73e-05	0.000199	9.88e-05	8.91e-05	9.58e-05	0.000185	0.00012	8.47e-05	0.000251
1393	28	1503	31	0	pos_3202	pos	3202	5.744	491.201	[M+H]+	FRGM	0.013	63.62	isa15-pos-4	491.20096:10785 492.20431:3726 493.20767:884	101.06858:719 102.05293:511 103.05116:569 105.02334:511 105.06922:2211 106.06822:788 107.08412:3329 107.96593:906 108.08166:844 109.02926:1208 109.06378:1763 109.10021:4690 110.06348:988 110.09808:931 111.04581:511 111.08144:811 112.07682:1797 114.10554:721 115.04875:524 116.06802:556 117.06982:729 119.08056:5264 120.04477:706 120.07998:1402 121.05111:8441 121.09705:3180 122.06036:8864 123.07582:…	Unknown	0	0.000189	7.44e-05	7.6e-05	7.73e-05	0.000121	0.000316	0.000102	0.00139822	0.000218	0.000192	0.00022	0.000102	0.000154	0.000517	0.00048	0.00110691	0.0001	6.24e-05	0.00019	0.00073	0.00048	0.00300564	0.000153	0.000357	9.06e-05	0.000212	8.84e-05	0.000124	0.000101	0.000161	0.00177332
1393	28	1503	31	0	pos_3031	pos	3031	5.773	463.295	[M+H]+	FRGM	0.1	1096.76	isa8-pos-2	463.29572:43854 464.29907:0 465.30243:0	102.03403:1106 107.08365:302 109.02817:356 109.10106:3317 110.09872:333 119.08544:2069 120.08013:1149 121.09893:1389 122.09514:478 123.04456:303 123.08017:390 123.11494:227 126.05063:213 128.05971:29 129.06787:864 131.04919:76 135.11592:4485 136.11589:783 137.05978:868 138.05991:89 138.09062:504 139.11192:370 143.03429:391 144.08299:524 147.06876:247 147.11101:860 148.04646:92 149.0573:655 149.09…	Unknown	0	4.78e-05	0.000241	0.000155	5.2e-05	0.000147	0	0	0.000163	3.2e-05	0	0	8.85e-05	0	0	0	0.000122	5.87e-05	0.000129	0.000132	0.000102	0.000175	0.000117	0.00660526	8.08e-05	0.000122	0.000125	0.000235	8e-05	3.78e-05	0.0255391	0
1805	3	1708	4	0	pos_2886	pos	2886	5.776	445.113	[M+H]+	FRGM	0.075	148.02	isa10-pos-2	445.11575:5823 446.1191:2179 447.12246:0	103.0422:1853 107.0853:1085 109.02865:1970 109.06285:719 109.10062:12545 110.10425:706 119.0848:2918 123.07976:983 127.03943:813 129.06038:5278 130.05937:442 133.10086:2065 135.11655:15909 135.21291:590 136.11839:2132 137.09671:1358 138.09328:706 147.07434:1573 150.0403:1700 150.09645:478 151.10893:774 151.14641:2039 159.03131:384 163.14354:563 165.12701:205 175.14799:7996 176.15079:1319 178.0415…	Unknown	0.0571408	0.000121	0.000255	0.000119	0	0	0.000168	0	0.000192	0	3.44e-05	3.85e-05	3.76e-05	3.78e-05	2.92e-05	0	0	3.74e-05	0	9.9e-05	0.000563	4.98e-05	0	0.000553	0.000392	0.000425	0.000593	0.000499	0.000125	0.00036	0.00135787	0.000144
991	2	467	4	0	pos_2259	pos	2259	5.887	380.098	[M+H]+	FRGM	0.1	136.58	isa7-pos-1	380.09641:9760 381.09976:2480 382.10312:0	101.02748:489 105.03206:407 106.06573:503 107.08325:275 109.06322:652 109.10085:2365 113.02482:396 119.04893:595 119.08323:1610 120.04623:620 120.08135:150 121.05182:279 123.08028:401 123.11504:177 125.02185:658 126.01064:715 128.06131:366 129.06398:1420 130.06485:2554 131.12856:449 132.0472:1135 134.06201:1501 135.11588:2582 136.11923:306 137.05894:155 137.09221:205 143.03625:524 144.06123:504 1…	Unknown	0	0.000985	0.00191622	0.0020493	0.00230554	0.000566	0.000617	0.00101295	0.00147874	0	0	0	0	0	0	3.09e-05	3.53e-05	0	0	0.000809	0.00163036	0.000694	0.000278	0.000558	0.00605192	0.00155183	0.00238194	0.00281361	0.00403896	0.00373848	0.0017479	0.00165496
1790	15	703	21	0	pos_2834	pos	2834	5.968	436.254	[M+H]+	FRGM	0.025	147.08	isa10-pos-2	436.25351:23519 437.25686:6592 438.26022:1979	105.0691:6068 106.07216:388 107.08479:3695 108.08504:320 109.06426:5088 110.06664:387 111.08022:13759 112.08299:1054 115.07515:1939 119.0499:719 119.08556:396 121.10065:1716 122.06168:1246 122.09992:246 123.07952:3356 123.11546:5470 124.08292:781 124.11752:755 125.05926:345 128.05878:628 130.06532:305 131.08434:2409 135.07985:1041 137.05913:353 137.12917:1531 141.07225:1547 143.08577:593 145.0995…	Unknown	0	5.27e-05	3.86e-05	5.47e-05	0	5.42e-05	0	4.04e-05	4.03e-05	0	0	3.03e-05	4.67e-05	3.33e-05	3.3e-05	4.51e-05	3.81e-05	3.69e-05	3.66e-05	0	5.7e-05	0	0	0	0	0	3.66e-05	0	3.32e-05	3.47e-05	4.2e-05	0
1790	15	703	21	0	pos_804	pos	804	5.971	243.125	[M+H]+	FRGM	0.1	78.32	isa1-pos-3	243.12431:6766 244.12766:1161 245.13102:404	102.03561:1924 103.05445:1699 104.05145:2123 104.10631:649 105.03401:1448 105.06943:2588 106.06762:1354 107.08128:1820 107.96774:1096 109.03134:554 109.06491:1233 109.09758:1132 110.06908:551 111.04634:656 112.08164:569 115.05423:1196 116.06161:850 117.06157:1237 118.06615:782 119.04402:1451 119.08419:1791 120.0452:3926 120.07829:1557 121.05121:9089 121.09451:2472 122.07059:1882 123.07153:1265 12…	Unknown	0.0646155	0.00036	0.00270131	0.00395077	6.88e-05	0.000413	4.27e-05	0.000939	0.000738	5.01e-05	6.12e-05	8.65e-05	5.81e-05	3.32e-05	3.95e-05	5.12e-05	6.68e-05	4.88e-05	7.26e-05	0.00015	0.000337	5.44e-05	0.000112	0.000507	0.00224316	0.000532	0.000975	0.000345	0.0039919	0.00456694	0.00226132	0.00217219
1790	15	703	21	0	pos_4156	pos	4156	5.993	652.409	[M+H]+	FRGM	0.038	85.55	isa2-pos-3	652.41016:5142 653.41351:2001 654.41687:719	104.05011:1068 105.03508:301 127.06824:564 132.04587:710 133.08722:1566 136.07416:526 137.09358:819 140.07062:1749 149.02411:219 149.06036:364 151.07312:926 177.10864:1122 185.05183:305 191.07181:526 191.14221:1152 193.04951:1055 193.08325:913 209.07973:1416 211.09662:3759 212.09496:518 219.10301:2467 233.07797:693 239.09122:2867 245.08337:481 263.09589:658 277.09903:530 302.11823:882 332.12405:2…	Unknown	1.22951	0.000734	0.000606	0.000786	0.00159292	0.00155958	0.00300508	0.00112729	0.00213325	0.00160464	0.00241701	0.00200472	0.00210653	0.000986	0.00406189	0.00198531	0.00176293	0.00250816	0.00265951	0.00127823	0.00159355	0.00253818	0.00249072	0.00108592	0.00189302	0.00346795	0.00178275	0.00107168	0.000766	0.000711	0.00224429	0.00156347
1613	6	1525	11	0	pos_1502	pos	1502	6.019	317.15	[M+H]+	FRGM	0.087	64.76	isa9-pos-2	317.14948:11417 318.15283:4064 319.15619:0	103.05475:554 104.05067:1781 105.03326:1286 105.06796:763 120.07928:723 128.05367:253 130.06544:9193 131.06912:761 132.07979:1092 133.05127:1239 135.07535:290 136.0739:2629 138.09161:27 144.08089:315 146.06058:166 148.04504:322 149.04659:323 151.04164:351 151.07249:395 154.06407:554 158.06119:6627 159.07523:884 163.07539:190 170.06049:249 178.09113:210 183.06902:373 198.06242:571 204.06631:527 20…	Unknown	0	0.000675	0.000273	0.000633	0.00162627	0.000881	0.0012602	0.000905	0.000859	0.00260011	0.00054	0.00106709	0.000404	0.000537	0.000489	0.00081	0.0028123	0.000919	0.0007	0.000463	0.00191935	0.00159017	0.00286165	0.00184291	0.00129275	0.00172553	0.00125871	0.000483	0.00086	0.000245	0.00185407	0.00323016
1613	6	1525	11	0.00585062	pos_3717	pos	3717	6.099	576.229	[M+NH4]+	FRGM	0.013	76.35	isa10-pos-2	576.22864:9637 577.23199:3232 578.23535:1054	119.04881:295 128.00841:57 131.08368:535 135.07968:1375 144.08688:478 149.02399:4564 153.05531:611 158.10571:319 159.0757:379 159.11594:480 160.07349:284 163.06718:798 164.0713:1485 172.04318:362 173.13242:765 175.03917:680 178.07851:756 185.04665:186 185.12939:578 186.10445:292 187.10786:446 191.06934:638 191.14153:366 195.09804:322 201.11317:216 203.06956:47 204.06573:4049 205.08864:649 207.133…	Unknown	0	3.78e-05	4.43e-05	3.04e-05	0.000367	0.000338	0.000345	0.000217	0.000675	0.00124046	0.00169927	0.0011608	0.00118388	0.00179413	0.00106428	0.0010358	0.00109447	0.00124906	0.000927	0.000393	0.000114	0.000246	0.000614	0.000395	0.000542	0.000184	0.000502	0.000121	9.89e-05	3.26e-05	0.000394	0.000988
1851	2	1747	2	0	pos_836	pos	836	6.183	247.108	[M+H]+	FRGM	0.65	111.8	isa1-pos-3	247.10837:9916 248.11172:1996 249.11508:409	104.05144:615 116.05237:1615 117.05881:1904 119.08457:13 120.04446:3860 120.07797:128 121.05161:938 122.0958:747 123.07994:1482 126.01062:1120 130.0298:310 132.04541:4834 133.07507:1691 145.05191:736 146.02309:4180 146.05588:486 147.05861:758 147.11057:147 148.04829:28 149.05571:72 150.06044:711 152.07059:1968 160.0616:4683 163.05267:2534 170.02043:729 171.05637:2535 172.03874:342 172.06934:953 1…	Unknown	0	0.003109	0.00291997	0.00579048	0.00216444	0.00932633	0.00356045	0.0148224	0.0172704	4.93e-05	3.69e-05	3.1e-05	4.53e-05	4.09e-05	0	7.1e-05	4.37e-05	0	3.14e-05	0.0102966	0.0105723	0.00482896	0.00129736	0.010808	0.00687673	0.00686185	0.00755182	0.00988648	0.0189246	0.00575336	0.00503905	0.00590894
1456	6	1377	7	0	pos_2301	pos	2301	6.19	386.066	[M+H]+	FRGM	0.013	207.99	isa10-pos-2	386.06558:13487 387.06893:3279 388.07229:2547	111.0427:449 119.01915:3859 126.01089:590 132.05615:2966 146.02339:438 149.05367:582 151.10771:233 160.0509:14912 161.06702:2047 163.06685:322 164.07306:330 175.06863:975 176.06122:35 177.06442:546 177.12254:1012 178.04283:2479 179.0657:155 181.04971:1024 182.0668:575 189.09412:507 192.07349:554 193.09775:736 195.13638:1713 197.08244:935 198.06982:594 203.05855:325 208.09506:1165 209.08768:329 20…	Unknown	0	4.04e-05	0.000561549	3.63e-05	0.000313	0.000354	0.000192	0.000233	9.64e-05	0.000793	0.000662	0.00033	0.000775	0.000677	0.000135	0.000978	7.42e-05	0.000662	0.000936	0.000265	0.00042	8.11e-05	0.000634	0.000418	0.000264	0.000106	0.000419	0.000552	3.95e-05	2.91e-05	0	3.78e-05
1661	2	1573	2	0	pos_3135	pos	3135	6.242	480.174	[M+H]+	FRGM	0.1	31.92	isa6-pos-1	480.17331:5688 481.17666:1395 482.18002:335	107.08308:688 109.02847:511 109.06381:985 121.05193:688 121.09884:928 123.07982:505 123.11298:73 130.02885:845 132.0507:1393 135.08107:17 137.0954:1557 146.02391:236 149.09428:523 149.13037:497 151.11176:2677 157.10822:649 165.12701:8608 166.13014:1059 167.07266:636 172.0768:1043 181.08119:537 191.14305:1033 193.05901:870 194.06351:509 198.05476:3919 199.07164:361 201.104:511 209.15419:6702 210.1…	Unknown	0	4.22e-05	4.12e-05	4.05e-05	0.000969	0.000165	0.00263409	0.00306125	0.0019137	0	0	0	4.14e-05	3.96e-05	0.000106	0	0	3.65e-05	4.09e-05	0.00330171	0.0019338	0.00261262	0.00187795	0.0036298	0.00435328	0.00603679	0.00472543	0.0090748	0.00411341	4.51e-05	0.000145	4.95e-05
152	3	1677	3	0	pos_655	pos	655	6.256	220.061	[M+H]+	FRGM	0.05	123.4	isa9-pos-1	220.06093:14736 221.06428:2181 222.06764:308	104.04895:361 106.06588:688 107.07542:562 112.07627:321 113.0023:604 114.02012:473 119.05458:686 119.08324:412 120.04652:264 122.0791:452 123.94039:364 128.02325:8898 129.04707:778 130.02814:4033 131.06264:585 133.07155:1285 134.07109:890 135.08096:540 137.0605:797 139.91425:176 140.01715:440 141.02232:1039 143.0202:545 146.02403:1094 146.06703:1162 147.0659:5983 148.07849:2792 149.02834:264 151.…	Unknown	0	0.00175694	0.00139078	0.00148305	0.00137996	0.00193684	0.00129252	0.000649	0.00222872	0	0	0	0	0	0	0	0	0	0	0.00114342	0.000545	0.000694	0.000602	0.000383	0.00149103	0.00115814	0.00123905	0.00114845	0.00156794	0.0026763	0.00105543	0.000985
1776	9	1704	63	0	pos_4174	pos	4174	6.312	662.279	[M+H]+	FRGM	0.038	49.46	isa3-pos-1	662.27881:11075 663.28216:4433 664.28552:1368	102.04714:16 104.05854:263 105.03483:4958 107.08324:999 109.02943:1515 109.06269:673 109.10058:911 112.01897:132 112.07571:5957 113.07662:610 115.05659:314 116.06985:321 117.03695:2158 118.04147:1226 119.08183:1235 121.09647:2165 122.06397:372 123.04451:716 123.07946:554 123.11303:594 124.05213:428 126.05289:523 127.04179:1628 129.06404:462 131.04956:492 131.08115:733 132.0569:9581 133.05939:3603…	Unknown	0	0.000251	0	0.000104	0.000312	0.00033	0.000345	0.000166	0.000545	0.0065	0.00281223	0.00457511	0.00383595	0.00155286	0	0.000189	0.000248	3.63e-05	6.89e-05	0.000274	0.000499	0.000597	0.00114904	0.000328	0.000864	0.000304	0.000442	0.000221	0.000299	7.89e-05	0.000376	0.00039
1244	3	1171	3	0	pos_1679	pos	1679	6.316	333.133	[M+H]+	FRGM	0.475	61.78	isa1-pos-1	333.13333:6716 334.13668:1704 335.14004:707	123.0451:613 131.05179:735 133.09746:471 137.05981:4104 146.06201:511 147.06291:313 149.0235:392 167.071:4992 168.0746:506 172.06764:184 173.07466:698 175.08727:1657 187.07619:255 205.08241:716 209.06445:789 211.06812:501 226.10904:469 288.10324:356 317.07629:466	Unknown	0	0.00388956	0.00519778	0.00408174	0.0123478	0.00780919	0.00742616	0.00676431	0.00960077	0.0027935	0.00194864	0.00112783	0.00196127	0.00218435	0.000872	0.00424685	0.0032991	0.00173785	0.00215437	0.00749982	0.00690368	0.00804641	0.0117441	0.00452362	0.00825795	0.00470923	0.00773088	0.00710664	0.00307604	0.00428078	0.00370758	0.00647848
1749	38	985	17	0	pos_1233	pos	1233	6.337	292.086	[M+H]+	FRGM	0.013	73.81	isa3-pos-5	292.08569:7680 293.08904:1492 294.0924:0	101.04442:1377 102.04642:20163 102.12912:560 103.05407:26461 103.13762:788 104.06003:3694 105.03364:33520 105.06611:10750 106.03819:2894 106.06844:622 107.04865:1642 108.05703:413 109.02844:2286 109.06207:722 112.02083:2273 112.07542:404 113.02184:736 114.03843:433 115.05389:1442 116.02579:513 116.06539:470 117.03367:14032 118.04114:22187 119.04905:67917 120.05625:26282 120.14658:521 121.09709:39…	Unknown	0	0.000128	6.58e-05	0.000171	3.64e-05	9.72e-05	2.98e-05	0.000107	0.000217	0.000994	0.000168	0.000226	0.00127314	0.00471539	0	0	0	0	0	3.51e-05	5.26e-05	3.47e-05	3.11e-05	3.68e-05	5.57e-05	0.000269	4.41e-05	7.21e-05	0.000103	0.000214	0.000258	5.72e-05
1749	38	1704	63	0.00323056	pos_2649	pos	2649	6.351	418.16	[M+NH4]+	FRGM	0.038	46.43	isa2-pos-1	418.16193:5839 419.16528:6137 420.16864:1590	102.04594:546 103.05496:289 107.05093:2431 112.07554:2023 115.0545:5594 116.06243:789 117.07008:4164 118.07557:258 121.05207:1060 122.07532:678 123.04413:763 127.05312:3793 128.05736:1141 129.06755:517 131.05139:1092 132.09239:489 133.09558:1056 135.09253:645 137.05978:2849 138.06322:326 140.07094:1214 143.04921:776 144.05923:447 145.06352:6799 146.06702:190 147.05026:1219 149.05614:229 151.04114…	Unknown	0	0.000156	0.000152	0.000193	0.00340997	0.00244367	0.00386634	0.00119145	0.00390707	0.000344	0.000366	0.000345	0.00162521	0.000574	3.57e-05	0.000355	8.96e-05	3.43e-05	0.00017	0.00184309	0.00172904	0.00314892	0.00260517	0.00138803	0.00262405	0.00232177	0.00135287	0.000799	0.000284	0.000352	0.00038	0.000789
1749	38	985	17	0	pos_1371	pos	1371	6.365	305.15	[M+H]+	FRGM	0.062	219.45	isa3-pos-1	305.14984:25192 306.15319:5430 307.15655:0	102.04636:4487 103.05426:6694 104.06113:533 105.03352:7251 105.06842:4173 106.03666:1015 107.05175:1392 109.02927:1295 109.06403:738 112.0228:499 112.0761:3411 115.05445:1258 116.06756:685 117.03394:3080 118.04151:5399 119.04943:16764 120.0564:5964 123.1153:605 127.04428:376 128.05328:368 130.03661:4660 131.04916:1540 131.0809:897 131.12581:532 132.05698:9209 133.02812:11788 133.0549:5575 133.095…	Unknown	0	3.49e-05	4.94e-05	6.02e-05	0.000157	4.73e-05	0.000122	0.00013	4.28e-05	0.0147848	0.00491665	0.00499088	0.0169736	0.0396784	3.27e-05	0.000132	0.000127	9.21e-05	0.000105	0.000157	8.95e-05	0.000124	8.79e-05	0.000107	0.000156	6.77e-05	4.69e-05	0.000167	7.88e-05	0	8.87e-05	0.000173
684	2	1704	63	0	pos_1202	pos	1202	6.445	290.067	[M+H]+	FRGM	0.038	50.84	isa12-pos-2	290.06583:9088 291.06918:1547 292.07254:506	101.0462:494 103.05305:535 105.06933:1173 107.08382:944 109.02659:397 109.06252:678 118.06683:717 119.04892:2191 119.08119:893 120.04517:523 120.07882:2111 121.09834:793 130.06183:434 132.07822:915 135.07069:49 137.06004:5101 138.06491:509 144.05365:532 146.02451:894 146.05923:2937 149.0274:655 151.10788:1756 153.06126:535 158.06334:1342 159.05734:693 160.07011:1195 165.12456:115 172.04134:4373 1…	Unknown	0	0.000581	0.000551	0.000321	0.000222	0.000549	0.000466	0.000178	0.000766	0	0	0	0	0	0	3.27e-05	0	0	0	0.000214	0.000126	0.000169	0	9.65e-05	0.000462	0.000303	0.000378	9.18e-05	0.000417	0.00100804	0.000346	0.000479
1745	2	1653	2	0	pos_199	pos	199	6.472	151.111	[M+H]+	FRGM	0.013	32.13	isa6-pos-4	151.11148:8293 152.11483:1445 153.11819:479	103.05467:880 105.06989:11017 106.07125:1027 107.04839:1639 107.08504:8999 108.08514:809 109.06484:3879 109.09959:3483 110.06651:478 111.08057:449 115.05408:854 116.06746:557 117.06812:851 119.04905:2448 119.08412:3712 120.04718:164 121.05536:716 121.10072:10622 122.06753:134 122.10105:1293 123.07972:1857 123.11519:1387 125.09465:1529 127.04022:996 128.05399:814 129.03281:14 129.06877:381 131.082…	Unknown	0.521772	0.000577	0.00051	0.000636	0.00243888	0.00200965	0.0023293	0.00139929	0.00183442	0.00032	0.000361	0.000368	0.00028	0.000414	0.000406	0.000278	0.000431	0.000609	0.000631	0.0031805	0.00200545	0.00297484	0.00479358	0.00210919	0.00124054	0.00123056	0.00119151	0.00118274	0.000762	0.000635	0.00174828	0.00075
1872	4	1428	67	0	pos_2846	pos	2846	6.59	439.15	[M+H]+	FRGM	0.038	42.12	isa9-pos-2	439.15015:9094 440.1535:3270 441.15686:943	102.0371:71 103.05433:621 105.03468:457 105.06946:837 106.06718:364 107.08463:2409 109.03043:306 109.06468:991 109.10049:5847 111.0798:170 116.06242:968 117.06509:284 119.08428:2353 120.07838:639 121.05173:603 121.09772:2575 123.07883:1425 123.11248:452 125.02413:163 125.05727:212 127.04305:64 134.06091:760 135.11577:2014 137.09337:3118 141.07219:514 145.05231:602 147.11205:554 149.05243:248 149.…	Unknown	0	0.000708	0.00170776	0.00206535	5.37e-05	0.000103	5.72e-05	3.38e-05	0.00016	0	0	0	3.17e-05	4.57e-05	0	3.3e-05	8.26e-05	0	0	5.92e-05	4.54e-05	0.000291	4.58e-05	7.28e-05	0.000254	0.000201	5.46e-05	7.56e-05	0	0.00223961	0.00311467	0.0021474
1847	46	1428	67	0	pos_3420	pos	3420	6.622	531.353	[M+H]+	FRGM	0.062	427.75	isa5-pos-2	531.35309:37065 532.35644:0 533.3598:0	101.0429:559 103.05199:575 105.03074:378 105.06979:1489 107.05063:1501 107.08414:1681 109.02892:3437 109.06234:664 109.10072:2216 111.04451:516 115.04674:1095 117.0613:1478 118.06477:1028 119.0496:6252 119.0815:1538 120.04903:916 121.0985:1194 127.03909:28467 127.12962:699 128.04349:2150 129.03517:1374 130.06479:5656 131.07591:763 133.0979:1686 135.04437:530 135.11276:457 137.09271:706 140.07056:…	Unknown	0	0.000393	6.53e-05	0.000126	0.000161	0.000146	0.00017	6.37e-05	9.55e-05	0	0	0	0	0	0	5.11e-05	0	0	3.39e-05	4.28e-05	0.000257	3.35e-05	7.71e-05	7.14e-05	0.000347	0.000177	5.28e-05	0	4.41e-05	4.19e-05	0.000127	0.00013
1847	46	1428	67	0.0066576	pos_4363	pos	4363	6.629	737.226	[M+K]+	FRGM	0.1	44.32	isa2-pos-5	737.22577:9243 738.22912:3914 739.23248:0	101.0595:626 103.05446:1031 104.05366:206 105.06956:6501 106.06994:624 107.08559:13812 108.05478:687 108.08762:1374 109.02746:2000 109.06387:4116 109.10052:31640 109.18736:1008 110.06427:508 110.10295:2628 111.08061:1450 112.07585:865 113.08672:445 115.05143:20 116.07052:789 117.06568:1300 118.06477:797 119.04889:2088 119.08484:9041 120.08369:1755 121.10036:3970 122.10239:778 123.08041:6090 123.1…	Unknown	0	0.000301	0.00075	0.000692	0.0013105	0.000965	0.0019952	0.00108227	0.00544824	0	0	0	0	3.5e-05	0	0.00019	3.47e-05	6.64e-05	6.83e-05	0.000405	0.000851	0.00204634	0.00061	0.000966	0.00147237	0.00114108	0.00087	0.00135542	0.000439	0.00129961	0.000591	0.00161684
1847	46	1428	67	0	pos_3401	pos	3401	6.634	530.162	[M+H]+	FRGM	0.162	45.14	isa5-pos-1	530.16144:7647 531.16479:623393 532.16815:156408	103.05311:1006 105.02703:461 105.06954:3313 107.05014:2157 107.08445:3638 109.02847:3266 109.06293:710 109.10086:3141 110.099:449 111.04554:849 111.07817:341 112.07568:18 115.04729:1102 116.06724:553 117.06307:1560 118.06453:990 119.0493:5099 119.08293:2267 120.04996:919 121.09869:1692 122.07614:1182 123.0453:453 123.07946:1009 123.11555:576 127.03894:24953 128.045:1521 129.03612:1609 129.06673:8…	Unknown	0	0.0006	0.00143297	0.00148579	0.00115253	0.00112882	0.00163988	0.00142487	0.00219483	6.72e-05	3.7e-05	7.59e-05	0.000439	0.00151893	0	0.000224	0	0.000263	0	0.000395	0.000871	0.000806	0.000702	0.000848	0.000394	0.000132	0.000378	0.00101273	0.000485	0.00221491	0.00109314	0.00239958
1756	5	1805	52	0	pos_614	pos	614	6.672	213.149	[M+H]+	FRGM	0.062	77.13	isa7-pos-2	213.14932:10420 214.15267:1550 215.15603:430	100.99617:1388 101.05959:1456 102.03558:2408 103.05505:1675 104.05547:584 105.03058:679 105.06963:14055 106.07066:1836 107.04922:2386 107.08516:16296 108.08678:1898 109.06402:4220 109.10093:17530 110.06629:1008 110.10366:2161 111.04336:637 111.07927:2237 112.07663:3962 113.09098:640 114.10185:9840 115.05345:840 115.09128:1535 116.06534:1185 117.06427:5481 118.06655:2562 119.04851:5355 119.0847:11…	Unknown	0.166252	0.000167	0.000133	0.000408	8.8e-05	0.00015	0.000187	0.000141	0.000175	0.000228	0.000394	0.000395	0.000177	0.000219	0.000282	0.000169	0.00025	0.000157	0.000118	0.000107	9.93e-05	0.000192	0.000289	0.000321	0.000137	0.00614605	0.00169995	0.00309314	0.000216	9.42e-05	0.000221	0.000164
1756	5	1805	52	0	pos_1441	pos	1441	6.674	311.22	[M+H]+	FRGM	0.05	48.69	isa7-pos-2	311.22079:7985 312.22414:1948 313.2275:0	100.99617:1388 101.05959:1456 102.03558:2408 103.05505:1675 104.05547:584 105.03058:679 105.06963:14055 106.07066:1836 107.04922:2386 107.08516:16296 108.08678:1898 109.06402:4220 109.10093:17530 110.06629:1008 110.10366:2161 111.04336:637 111.07927:2237 112.07663:3962 113.09098:640 114.10185:9840 115.05345:840 115.09128:1535 116.06534:1185 117.06427:5481 118.06655:2562 119.04851:5355 119.0847:11…	Unknown	0.0628253	0.000212	0.000137	0.000413	9.43e-05	8.42e-05	0.000146	0.000149	0.000298	0.000105	0.000503	0.000328	8.45e-05	0.000205	0.000293	0.000107	0.000164	3.55e-05	8.12e-05	4.1e-05	0.000139	0.000135	0.000521	9.6e-05	0.000214	0.0047101	0.00119825	0.00230722	0.000106	0.000202	0.000228	9.3e-05
1756	5	1805	52	0	pos_4125	pos	4125	6.678	642.253	[M+H]+	FRGM	0.2	67.01	isa2-pos-1	642.25336:6493 643.25671:2707 644.26007:831	107.08441:1134 109.10048:3864 112.07545:5689 114.10135:592 119.08545:1221 123.07978:858 128.00755:1021 135.11649:1797 137.09425:895 140.07033:7510 141.0732:430 153.05817:481 158.08049:473 163.11092:483 175.14651:795 177.05597:625 193.04771:647 193.0849:223 193.15659:883 207.18192:824 215.07341:21 284.11279:666 287.08667:363 301.07297:1802 313.06992:814 357.13266:312 387.14148:107 395.2034:6210 39…	Unknown	0	0.000148	0.000477	0.000116	0.00379187	0.00138462	0.0017854	0.00105578	0.00210007	0.00330377	0.00463493	0.0018497	0.00185562	0.00691388	6.44e-05	0.00169065	0.000809	0.000193	0.00180165	0.00172701	0.00117142	0.00130481	0.00134114	0.000775	0.00167757	0.00106885	0.00174768	0.00122294	0.000834	0	0.000562	0.000184
1912	32	1805	52	0	pos_682	pos	682	6.73	223.195	[M+H]+	FRGM	0.087	567.12	isa2-pos-3	223.1956:19539 224.19895:0 225.20231:0	100.00819:714 100.99679:4510 114.1022:603 126.01089:251578 127.01421:15359 128.00774:76198 129.01143:4984 131.1291:312 145.07562:413 153.05367:512 175.03908:2917 181.05539:815 187.09592:383 191.06932:407 193.1618:277	Unknown	0.0535431	6.28e-05	8.05e-05	0	0.000136	0.000408	0.0114182	7.5e-05	0.000255	0.000197	6.04e-05	0.000126	0.000147	6.2e-05	9.05e-05	0.000592	5.16e-05	5.91e-05	0.000215	0.000106	0.000143	0.000244	0.0120372	0.000533	0.000193	0.0278251	0.000285	0	0	4.53e-05	0.000284	0.000101
1386	3	1307	3	0	pos_4088	pos	4088	6.734	632.268	[M+H]+	FRGM	0.038	41.73	isa3-pos-1	632.26807:5611 633.27142:2086 634.27478:690	100.99606:2483 112.07562:4382 121.05162:486 126.01082:134965 127.01398:8521 128.00751:40142 128.1019:865 129.01198:2623 221.08179:3215	Unknown	0	5.73e-05	3.27e-05	3.08e-05	0.00157533	0.00121254	0.000451	0.000604	0.000722	0.00329282	0.00313796	0.00140252	0.00307312	0.000624	0	6.89e-05	3.23e-05	0	0	0.000662	0.000743	0.000433	0.000689	0.000407	0.000567	0.000656	0.000866	0.000738	0.000349	5.4e-05	9.12e-05	0.00011
1912	32	1805	52	0	pos_1902	pos	1902	6.753	350.171	[M+H]+	FRGM	0.025	183.12	isa10-pos-2	350.17081:14723 351.17416:7899 352.17752:1613	100.99889:704 105.02134:550 105.06982:1550 107.08453:762 109.05655:701 109.1001:442 115.07272:871 119.08444:1186 121.09967:1026 122.05946:1587 123.07561:314 123.11281:566 126.01022:34815 126.09962:760 127.03548:1358 128.00781:10765 129.01698:1253 133.09773:640 135.11525:643 137.0513:6108 138.05461:910 146.10344:446 151.06502:3432 151.10194:34 151.14545:641 152.16954:695 153.07452:2490 159.11475:9…	Unknown	0	0.000135	3.87e-05	0	0.000102	0.000102	0.000164	4.5e-05	0.000209	3.73e-05	3.31e-05	4.32e-05	0	3.44e-05	0	0.000118	0.00019	0.000103	3.86e-05	0	0.000119	0.000115	0.000225	8.16e-05	9.59e-05	5.58e-05	0.000203	9.66e-05	7.77e-05	0	7.32e-05	0.000529
503	2	469	2	0	pos_1840	pos	1840	6.8	345.144	[M+H]+	FRGM	0.025	98.03	isa15-pos-4	345.14435:12512 346.1477:2966 347.15106:1635	105.06944:790 107.08418:799 107.96669:389 109.10063:1827 111.07848:624 119.08412:1100 121.05243:388 121.09675:619 122.0612:685 123.11399:452 123.94014:219 124.03712:853 124.07588:1375 129.01103:82 135.08041:790 139.0743:709 147.11807:1301 149.12961:981 150.05644:649 151.1485:697 152.06897:790 161.0959:1448 162.05566:3966 166.08733:260 167.05943:2447 167.10071:852 168.09438:629 174.06686:2267 177.…	Unknown	0	0.000124	0.000124	0.000202	8.17e-05	6.41e-05	4.47e-05	7.15e-05	0.000301	0.000484	0.000117	0.000207	3.15e-05	3.68e-05	0	4.61e-05	8.86e-05	5.53e-05	0	0.000133	0.000226	4.89e-05	8.94e-05	0	0	6.51e-05	0	0	0	0.000129	0.000105	0.000119
1198	2	1127	2	0	pos_2863	pos	2863	6.871	441.246	[M+H]+	FRGM	0.013	53.74	isa7-pos-2	441.24588:5992 442.24923:1467 443.25259:501	101.06064:1044 102.03852:910 103.05312:1223 104.04931:881 104.06678:584 104.10702:503 105.03281:639 105.06989:2364 106.06637:751 107.08347:3079 107.96683:825 108.08514:588 109.02959:600 109.06557:1064 109.10067:2562 111.04274:534 111.07841:971 112.07623:2007 113.05705:515 113.09219:570 114.10241:9547 115.05004:745 115.08935:1834 116.06148:638 117.07:1102 118.06464:751 119.049:4124 119.08436:2465 …	Unknown	0	0.000703	0.000755	0.000545	0.000307	3.31e-05	0.000109	5.09e-05	5.79e-05	8.44e-05	0	0	4.85e-05	0	4.66e-05	5.99e-05	3.33e-05	0	4.66e-05	0.00015	0.000233	0.000256	0.00086	5.74e-05	0.000118	0.00353444	0.000162	0.00029	0.000364	6.16e-05	0.000285	4.19e-05
1702	4	1613	4	0	pos_1243	pos	1243	6.887	293.138	[M+H]+	FRGM	0.075	55.6	isa10-pos-2	293.13803:7536 294.14138:1512 295.14474:412	108.08125:398 110.09836:242 115.04731:217 120.08099:500 121.05264:524 124.07646:984 135.07828:268 136.07428:1259 138.0916:1138 148.06078:162 149.02409:6071 150.03865:675 152.07111:3291 160.03958:470 161.05711:723 162.05084:1065 164.07219:4 166.08669:2155 172.04115:802 181.05325:630 188.03441:2488 189.04404:320 190.04904:493 194.08191:2378 195.13359:258 204.067:2111 205.08717:107 219.10893:417 226…	Unknown	0.0595718	0.000499	0.00036	0.000334	0.000354	0.00104719	0.00156863	0.000128	0.00119026	0.000892	0.00127708	0.00047	0.000746	0.000781	0.000603	0.000798	0.00061	0.000887	0.000565	0.000653	0.000674	0.000688	0.00184224	0.000576	0.00061	0.000725	0.000667	0	0	9.67e-05	0.00140152	0.000719
1651	2	1561	2	0	pos_3071	pos	3071	6.893	471.249	[M+H]+	FRGM	0.038	59.87	isa9-pos-2	471.24954:5597 472.25289:1502 473.25625:627	101.02449:163 104.0528:733 104.99728:696 105.03178:245 120.04391:16237 120.1338:655 121.05113:929 122.09419:582 123.94083:292 125.02356:539 127.00163:982 128.05278:285 130.02917:1123 131.05888:671 132.04582:5195 133.05453:1328 135.0706:280 139.91562:532 144.04448:8916 145.05084:676 149.02351:1221 150.08435:424 155.03479:425 156.04384:590 159.04163:1331 160.03978:13164 161.05325:718 163.07295:509 …	Unknown	0	0.000303	0.000575	0.00178601	0.000188	0.00031	0.000377	0.000293	0.000496	0.000168	4.89e-05	0.000108	0.000103	0.000305	0.000243	8.03e-05	0.000266	0.000192	8.94e-05	0.000213	0.000162	6.11e-05	0.000247	0.000334	0.000305	0.000456	0.000286	5.77e-05	4.82e-05	0.000662	0.0012388	0.000835
1932	14	769	31	0	pos_805	pos	805	6.962	243.125	[M+H]+	FRGM	0.013	58.46	isa9-pos-4	243.12459:8540 244.12794:1372 245.1313:1166	100.07858:647 101.02384:794 101.06277:697 102.0358:1147 103.05436:1397 104.05106:1723 104.10783:1428 104.99245:533 105.0336:2319 105.06887:3156 106.06685:2094 107.07867:2792 107.9672:598 108.07494:663 109.03045:995 109.06431:1470 109.1003:2370 111.04427:1263 111.08028:982 112.08628:3387 113.02258:702 113.05875:866 113.09571:571 114.05527:579 114.10155:3007 115.05361:1135 116.05609:1498 117.06437:…	Unknown	0.0701855	8.81e-05	0.000505	0.00059	2.99e-05	0.000167	5.83e-05	0.000179	0.000158	4.66e-05	3.17e-05	7.41e-05	3.37e-05	3.65e-05	3.76e-05	8.4e-05	4.16e-05	5.42e-05	3.59e-05	8.71e-05	7.71e-05	0.000113	3.21e-05	0.000181	0.000305	9.61e-05	0.000247	0.000113	0.000691	0.000354	0.000534	0.000392
830	7	769	31	0	pos_1258	pos	1258	7.024	294.097	[M+H]+	FRGM	0.3	46.82	isa1-pos-1	294.09805:10762 295.1014:1872 296.10476:358	103.05368:89 107.0824:631 109.09963:510 120.04426:4663 121.09857:1682 128.05006:696 130.06424:5377 131.07558:510 137.06006:59 139.91457:1421 146.06183:467 158.06064:1432 159.05995:108 160.07195:593 175.06491:197 176.07005:20 190.08719:1126 191.07402:524 234.18538:566 247.08603:2270 252.19537:888 273.10956:500 280.10483:838	Unknown	0	0.0062321	0.004104	0.0171013	0.00287143	0.00249081	0.00135873	0.00338398	0.00856192	0	0	0	0	0	0	0	0	0	0	0.00154326	0.00377312	0.000819	0.000742	0.00130259	0.00506241	0.00727696	0.00301888	0.00114737	0.00303563	0.00264303	0.00901186	0.0011528
1750	1	1658	1	0	pos_606	pos	606	7.024	212.092	[M+H]+	FRGM	0.112	461.14	isa10-pos-2	212.09247:98004 213.09582:11813 214.09918:1581	106.06609:255 107.04989:802 108.04932:436 109.05808:1056 119.01572:1494 120.04637:524 121.05248:590 122.06062:690 123.07208:715 124.07597:1440 132.04524:144 134.061:310 136.07436:1334 137.05103:5618 138.0562:353 144.05032:13 149.05646:274 151.06372:2822 152.07111:42935 153.07365:3488 161.06424:255 161.09317:198 163.07553:665 164.07272:1625 166.08643:6618 167.07779:685 170.07704:570 171.05327:352 …	Unknown	0.0566833	0.000568	0.000176	0.000163	0.000473	0.000523	0.000957	0.000473	0.000816	0.000117	0.000154	0.000207	6.79e-05	4.43e-05	0.000235	0.000457	0.000798	0.000462	0.000127	0.000192	0.000653	0.000986	0.00100866	0.000481	0.00144369	0.000526	0.000722	0.000157	0.000378	0.000156	0.00122429	0.00276146
1144	4	769	31	0	pos_3313	pos	3313	7.03	511.135	[M+H]+	FRGM	0.162	250.59	isa7-pos-1	511.13461:40935 512.13796:13274 513.14132:2855	104.99491:633 106.06434:881 116.05553:599 120.04475:15012 120.134:743 121.05038:1060 125.02435:668 127.00072:589 130.02959:1453 132.04466:5872 133.05098:1460 134.06018:4137 135.07143:548 144.04482:13113 145.04997:859 146.05969:654 152.0724:823 156.04192:869 160.04144:1342 163.03671:410 169.01503:931 172.04199:2815 174.05626:1436 182.06461:710 184.07552:2180 186.05759:611 194.07961:1154 198.05528:…	Unknown	0	0.00340029	0.00296985	0.00502667	0.00648686	0.00232508	0.00170294	0.00217737	0.00668585	0	3.34e-05	0	0	0	0	0	0	0	0	0.0024008	0.00292135	0.00247412	0.00116601	0.00108255	0.0253831	0.00643712	0.00426422	0.00753379	0.0130437	0.013387	0.0033933	0.00246013
1144	4	769	31	0	pos_2042	pos	2042	7.031	362.087	[M+H]+	FRGM	0.013	111.45	isa12-pos-5	362.0871:12706 363.09045:0 364.09381:0	101.02316:459 104.04961:976 104.99311:894 105.03481:551 106.06493:1099 116.05006:2795 117.05603:523 118.06439:894 120.04447:36863 121.0498:4009 125.02381:607 127.00047:1077 130.02852:1412 130.06334:1705 132.04451:12256 133.05219:1929 134.05983:4646 135.07121:397 144.04456:22264 145.04933:2237 146.05983:2984 147.05537:492 148.04645:763 154.06439:606 155.03384:726 156.04442:1373 159.05032:1241 163.…	Unknown	0	0.000697	0.000609	0.000999	0.00109762	0.000465	0.00035	0.000427	0.00112189	0	0	0	0	0	0	0	0	0	0	0.000481	0.000658	0.000373	0.000118	0.000241	0.00380167	0.000847	0.000722	0.00137555	0.00209382	0.00210908	0.000628	0.000498
1473	2	1391	5	0	pos_2315	pos	2315	7.066	387.143	[M+H]+	FRGM	0.025	64.03	isa10-pos-2	387.1445:6072 388.14785:1457 389.15121:1001	106.06512:229 121.05215:732 122.05998:263 124.07575:2929 137.09331:273 138.09146:705 144.04565:4814 152.17061:105 153.11986:429 161.05922:427 163.07291:152 164.07144:323 176.07056:11443 177.06917:718 191.07057:30 193.08075:191 207.18231:659 209.08194:889 225.07968:580 231.0625:209 249.08615:202 251.11652:313 255.11133:127 275.06207:552 283.05429:396 283.11935:946 287.10931:235 301.13004:13 313.07…	Unknown	0	0.000739	0.00086	0.000585	0.000655	0.000269	0.000333	0.000301	0.000411	4.42e-05	0.000125	3.08e-05	8.39e-05	0.000142	3.52e-05	0.000156	0.000105	0.000186	3.82e-05	0.000406	0.000402	0.000301	0.000817	0.000135	0.000407	0.000279	0.000357	0.000238	8.18e-05	0.000418	0.000267	0.000516
1676	19	1587	25	0	pos_3849	pos	3849	7.154	592.178	[M+H]+	FRGM	0.013	51.27	isa12-pos-1	592.1778:7536 593.18115:3200 594.18451:1288	101.04218:16 103.05211:119 104.02646:890 104.04568:504 105.06912:861 107.07835:618 109.02941:1023 109.10088:863 111.04408:623 115.04455:627 119.049:2234 119.13686:198 121.09583:1585 127.03902:1717 128.05009:675 129.03418:1142 130.03465:1345 131.0509:865 135.04703:839 135.11009:531 137.05956:717 139.03917:859 147.04445:13166 148.04832:2173 149.03171:748 151.0576:547 154.06499:713 160.07172:1559 16…	Unknown	0	0.000516	0.000454	0.000958	0.000213	0.000421	0.000247	0.000303	0.000877	0	0	0	0	0	0	5.71e-05	0	0.000591	0	3.86e-05	0.000247	7.2e-05	6.29e-05	0.000123	5.18e-05	0.000361	6.12e-05	0.000137	3.65e-05	0.000281	0.000612	0.000195
1676	19	1587	25	0	pos_1483	pos	1483	7.189	316.156	[M+H]+	FRGM	0.188	45.79	isa1-pos-1	316.1568:5677 317.16015:1599 318.16351:559	105.07066:905 107.08194:453 109.02826:429 109.10011:1000 111.08035:612 115.05428:972 117.0695:598 119.04936:1871 119.08523:4930 120.0841:712 121.0981:1145 127.04163:2213 128.0605:340 128.10593:1202 129.06871:2752 130.06726:511 131.08093:1794 132.0463:1687 133.06587:950 133.09918:1119 135.11081:581 137.06302:1060 141.07022:1895 143.08513:1110 145.06227:835 145.09807:783 146.02409:1045 146.06403:78…	Unknown	0	0.0032876	0.00540918	0.00255588	0.00263053	0.000896	0.00211839	0.00221565	0.000912	0.000692	0.000658	4.38e-05	0.000353	0.000569	0.000732	0.0019645	0.00135892	0.00231793	0.0011599	0.00109335	0.00282553	0.00275409	0.0020042	0.00172846	0.00206175	0.00229105	0.00232415	0.001332	0.000821	0.00326182	0.0048196	0.00435735
1676	19	1587	25	0	pos_4357	pos	4357	7.204	736.218	[M+H]+	FRGM	0.2	80.04	isa5-pos-1	736.21973:7212 737.22308:443956 738.22644:165682	105.02144:362 105.06927:1017 107.08407:633 109.02883:1130 109.10053:1362 111.07851:536 112.07668:1021 119.04883:4710 119.08423:2993 121.09458:1204 127.03883:12676 127.10757:527 128.04976:654 128.10472:699 129.05684:642 131.0836:738 133.09286:678 137.09523:517 139.03792:518 140.07126:886 141.0696:504 143.08646:702 145.05818:614 145.09796:714 146.02411:1953 146.05882:34 147.04579:7410 147.11235:776…	Unknown	0	0.00103785	0.00266251	0.00283211	0.00181969	0.000329	0.00191657	0.00155358	0.000665	0	0	0	0	0	0	0.000167	3.17e-05	0.000171	0	0.000219	0.00142228	0.00142993	0.00122233	0.000585	0.00224856	0.00141938	0.000606	0.000557	0.000481	0.00450542	0.00317788	0.00467623
1788	5	1690	5	0	pos_668	pos	668	7.235	221.19	[M+H]+	FRGM	0.013	46.93	isa7-pos-2	221.19006:6775 222.19341:1224 223.19677:0	102.03605:1308 105.06924:556 107.08335:1228 109.0644:169 109.10062:1547 111.07974:382 119.08495:2786 120.07841:356 121.09533:348 123.0807:53 123.11506:316 125.09426:414 127.03975:2145 128.1048:418 129.06325:536 130.02921:666 131.06854:367 134.09639:507 135.11284:743 137.05835:94 137.09329:476 141.07336:399 143.08337:404 144.04604:677 144.07712:1323 145.08035:560 146.02698:7963 147.04973:854 148.0…	Unknown	0	9.32e-05	5.72e-05	8.21e-05	0.00019	3.25e-05	0.000204	3.64e-05	9.84e-05	0	0	3.2e-05	0	0	3.72e-05	3.01e-05	3.15e-05	3.97e-05	0	3.07e-05	0.00178052	0.000664	0.000506	8.9e-05	0.000976	0.00399629	0.000116	3.99e-05	0	9.01e-05	0.000292	6.03e-05
1788	5	1690	5	0	pos_681	pos	681	7.236	223.133	[M+H]+	FRGM	0.025	43.63	isa9-pos-2	223.13347:6423 224.13682:1076 225.14018:698	101.02532:739 105.06888:681 107.05196:659 107.08484:504 109.02766:759 109.0633:615 109.10116:1449 111.0432:191 111.07994:867 115.05431:1018 117.06733:591 119.04784:2240 119.08559:5109 120.04437:3120 120.07788:2468 121.09753:526 122.06243:134 123.07988:222 127.0396:6155 128.0567:326 128.10393:1094 129.0676:1371 131.08008:1627 132.04568:3577 133.09883:931 135.11247:646 137.05917:1349 137.09497:974 …	Unknown	0.133009	0.00216259	0.00133273	0.00199232	0.000547	0.000626	0.000501	0.000552	0.000696	0.000507	0.000494	0.000403	0.00046	0.000687	0.000502	0.000487	0.000477	0.000553	0.000508	0.000515	0.000659	0.000569	0.00037	0.000628	0.000598	0.00104484	0.000548	0.000551	0.000677	0.00127073	0.00102241	0.000526
383	3	363	4	0	pos_1585	pos	1585	7.237	323.257	[M+H]+	FRGM	0.025	37.7	isa10-pos-7	323.25748:6746 324.26083:1716 325.26419:567	101.06024:614 102.03526:1075 103.04907:838 105.02517:649 105.0699:3170 106.06547:675 107.0849:4757 108.08944:632 109.02911:1069 109.06588:1140 109.10031:5158 110.10178:525 111.04409:716 111.07988:1592 111.11568:962 113.05986:648 115.05198:573 116.06808:567 117.06625:859 118.06542:508 119.04746:3256 119.08406:3169 120.0466:1127 120.08049:1182 121.05195:6830 121.09966:3913 122.05933:1133 122.09607:…	Unknown	0	0.000175	0.000328	0.00028	0.000288	0.000135	0.00039	0.000202	4.11e-05	0	3.43e-05	0	0	0	5.17e-05	0.000115	4.66e-05	0.000141	5.84e-05	0.000172	0.000139	0.000244	0.000377	4.67e-05	0.000479	0.000262	9.01e-05	4.72e-05	4.23e-05	0.000192	0.000265	0.000228
383	3	363	4	0	pos_2013	pos	2013	7.237	359.279	[M+H]+	FRGM	0.038	71.79	isa10-pos-4	359.27829:5887 360.28164:1417 361.285:437	101.06329:830 102.03925:787 103.05321:831 105.02744:623 105.06964:2927 106.06728:857 107.08426:4508 108.08381:539 109.02932:753 109.06367:1474 109.10033:4641 110.10238:566 111.04355:1180 111.07861:1321 111.11454:797 115.05334:790 115.0787:687 116.05706:640 117.06869:1248 119.04846:2119 119.08405:3205 120.04468:1607 120.0825:1138 121.05257:7445 121.09869:3625 122.06046:1789 122.09401:913 123.07143…	Unknown	0	6.84e-05	0.000116	0.000136	0.000325	0.000164	0.000507	0.000332	7.04e-05	0	0	0	0	0	3.13e-05	0.000143	6.91e-05	0.000292	3.12e-05	9e-05	0.000248	0.000294	0.000552	3.88e-05	0.000381	0.00022	8.6e-05	4.4e-05	3.1e-05	0.000126	0.000215	0.000205
1017	2	952	2	0	pos_350	pos	350	7.251	180.066	[M+H]+	FRGM	0.188	81.54	isa1-pos-2	180.0658:9467 181.06915:1525 182.07251:0	101.05671:673 102.03404:3541 103.05008:1063 104.05451:606 104.10767:671 105.03313:638 105.06902:2565 106.06965:573 107.05079:1180 107.08421:2135 107.96744:557 109.02797:613 109.06409:1475 109.099:1805 111.0437:733 111.07827:713 115.05562:1375 116.05517:1107 117.06747:1589 118.06711:614 119.04633:2329 119.08441:4007 120.04506:2326 120.08033:1364 121.05186:7479 121.09758:2193 122.06414:1149 122.096…	Unknown	0	0.0030073	0.00547196	0.00456346	0.00385909	0.00391552	0.00465085	0.00298093	0.00642404	4.66e-05	0	0	0	0	0	0	3.41e-05	0	0	0.00397526	0.00209334	0.00133732	0.0019177	0.00210164	0.00351754	0.00241373	0.00456931	0.00257181	0.00424992	0.00281404	0.0055797	0.0016165
181	3	171	3	0	pos_1080	pos	1080	7.345	277.098	[M+H]+	FRGM	0.162	94.36	isa1-pos-3	277.09702:9845 278.10037:2326 279.10373:506	102.03681:1541 103.05358:788 104.0532:909 104.10596:1418 105.03347:946 105.06956:2078 106.06638:856 107.04771:713 107.08307:1804 107.96623:1181 108.08192:573 109.06582:1207 109.09982:1283 111.04582:510 112.08112:537 113.05614:565 115.05467:604 116.04999:1662 117.06181:2065 118.06465:1532 119.07535:1456 120.04425:2958 120.07781:1045 121.05185:8661 122.06564:1753 122.09013:1084 123.07535:895 123.11…	Unknown	0.0569812	0.000742	0.00153883	0.00574887	0.000176	0.000319	0.000133	0.000471	0.00017	3.86e-05	6.93e-05	0	4.04e-05	3.13e-05	4.92e-05	7.77e-05	3.77e-05	4.52e-05	3.89e-05	0.00013	0.000194	0.000168	0.000201	0.000233	0.000461	0.00111725	0.000221	0.000408	0.000271	0.00908643	0.00561369	0.0016787
1655	2	1566	2	0	pos_4303	pos	4303	7.358	707.216	[M+H]+	FRGM	0.038	48.77	isa2-pos-1	707.21497:5914 708.21832:2456 709.22168:773	102.03349:655 103.05475:756 104.10709:657 105.07009:2519 106.06781:719 107.04911:1035 107.08347:1693 107.96648:804 108.07101:512 109.02974:849 109.06244:1343 109.10048:1554 111.07883:780 112.07643:1942 114.10384:535 117.06819:780 119.04784:2215 119.08292:1741 120.0461:963 120.07745:665 121.05192:8241 121.09766:2107 122.06622:1173 122.09393:966 123.0461:543 123.07948:810 123.11347:680 123.93998:86…	Unknown	0	0.000399	0.000549	0.000352	0.00345353	9.71e-05	0.00219673	0.00161475	0.000269	0	0	0	0	0	0	0.000571	3.12e-05	0.000241	0.000139	0.000378	0.0014189	0.00182877	0.00268491	0.000522	0.00473893	0.00574693	0.000304	0.000128	0.000597	0.000399	0.000551	0.000245
1174	2	1101	14	0	pos_1101	pos	1101	7.382	278.139	[M+H]+	FRGM	0.013	272.98	isa3-pos-1	278.13889:24465 279.14224:5152 280.1456:726	101.95048:598 103.05544:693 104.10621:621 105.03323:924 105.06879:1702 106.0668:509 107.05042:671 107.08372:1350 107.96693:1858 109.06599:746 109.09941:882 112.07533:1743 114.10071:619 116.06866:539 117.06989:768 119.04642:1479 119.0832:925 120.06963:621 121.0469:10020 122.05087:1158 122.09411:751 123.08415:657 123.93962:2233 126.01163:1182 128.0618:505 129.0697:4802 130.07266:736 131.05054:3066 …	Unknown	0	3.34e-05	5.14e-05	0	4.52e-05	0	3.62e-05	3.5e-05	3.99e-05	0.0143586	0.000132	0.000487	0.000267	0.0141836	3.33e-05	3.07e-05	3.23e-05	3.62e-05	3.59e-05	4.01e-05	5.4e-05	7.06e-05	3.81e-05	0.000111	3.72e-05	0	5.58e-05	7.68e-05	0.000151	0	0	4.44e-05
1125	2	1053	2	0	pos_3567	pos	3567	7.479	557.176	[M+H]+	FRGM	0.438	121.35	isa2-pos-1	557.17554:9950 558.17889:3464 559.18225:1031	103.05434:90 105.06975:18 107.05041:261 115.05408:104 117.06102:21 120.07887:103 127.06841:346 128.06116:347 129.0696:1502 130.06648:6112 132.05008:57 147.17752:582 148.08286:730 156.08865:40 157.02888:84 160.07588:513 163.03929:1652 164.04247:3763 164.14281:316 173.13264:659 174.02718:762 175.03922:342 189.05638:585 190.06015:423 205.06422:578 206.0699:131 224.0799:179 233.06:103 234.06514:209 2…	Unknown	0	0	0	0	0.00581063	0.00751806	0.00364615	0.00686128	0.00381657	0	0	0	0	0	0	0.000792	0	0	0.000375	0.00652223	0.00583067	0.0107558	0.00829161	0.0105401	0.0224607	0.00562552	0.0124379	0.0136783	0.00626666	6.22e-05	5.48e-05	3.05e-05
1523	4	1436	5	0	pos_2948	pos	2948	7.533	453.126	[M+H]+	FRGM	0.013	15.63	isa9-pos-2	453.12585:6202 454.1292:2346 455.13256:781	101.02246:627 103.05316:385 104.05127:1421 105.03579:1394 105.06821:1451 107.08391:482 109.10126:4 115.05422:5642 116.05302:1255 117.05727:13241 118.06371:850 120.07906:393 121.09738:1235 127.03953:690 129.06844:874 130.06543:2552 132.04666:1792 140.0518:610 142.06424:946 145.05547:441 146.02332:1634 149.09253:306 155.08472:285 156.07928:394 158.06267:1126 159.06133:991 160.07445:4424 164.04443:5…	Unknown	0	8.79e-05	0.000135	0.000747	0.00011	6.86e-05	4.01e-05	0.000108	0.000325	0	0	0	0	0	0	0	0	0	0	0	0.000302	6.35e-05	0	3.09e-05	0.000206	0.000278	0.000207	0.000138	0.000167	0.000146	0.000357	0
899	3	838	3	0	pos_2041	pos	2041	7.602	362.086	[M+H]+	FRGM	0.075	45.16	isa7-pos-1	362.0878:5559 363.09115:1033 364.09451:536	100.99733:585 111.04467:201 114.10198:467 117.06007:28 120.04315:16 121.05103:994 122.07827:91 123.04857:328 126.01041:75393 127.01456:5263 128.00778:23578 128.10344:545 129.01994:1211 145.05594:557 146.06018:690 147.1109:258 148.04585:233 149.05655:556 157.06212:543 157.10764:470 158.06587:163 159.04675:450 160.07442:3119 161.07225:133 163.10889:297 170.064:251 173.05902:209 173.13234:216 174.05…	Unknown	0	0.000731	0.000905	0.00171288	0.000978	0.000314	0.000207	0.000698	0.00086	0	0	0	0	0	0	0	0	0	0	0.000348	0.0014103	0.000479	6.02e-05	0.000336	0.00344716	0.000856	0.000598	0.00175676	0.00247899	0.00209897	0.00116986	0.00100125
899	3	838	3	0.0066576	pos_3091	pos	3091	7.602	477.128	[M+Na]+	FRGM	0.075	62.88	isa7-pos-1	477.12933:6307 478.13268:1850 479.13604:748	100.99733:587 111.04467:197 114.10198:692 120.04315:193 121.05103:1597 122.07827:239 123.04857:119 126.01041:75560 127.01456:5263 128.00778:23289 128.10344:605 129.01994:1199 146.06018:518 148.04585:3 149.05655:462 157.06212:700 157.10764:505 159.04675:529 160.07442:2274 163.10889:117 173.05902:15 173.13234:139 174.05472:465 182.0688:515 184.07576:2050 198.05698:90 201.10262:800 202.05296:327 210…	Unknown	0	0.000797	0.00105308	0.00198116	0.000983	0.00036	0.00021	0.000812	0.000917	0	0	0	0	0	0	0	0	0	0	0.000518	0.00151218	0.000465	3.1e-05	0.000365	0.00391064	0.00109542	0.000686	0.00182169	0.00287401	0.00262894	0.00142816	0.00111101
942	2	881	2	0	pos_1055	pos	1055	7.675	275.2	[M+H]+	FRGM	0.013	42.49	isa5-pos-7	275.20032:7635 276.20367:1944 277.20703:1163	105.06916:910 106.06715:658 107.08423:368 109.10069:263 119.03686:8804 119.08485:1650 120.04195:1048 121.09788:685 131.08289:380 133.09834:677 142.07759:620 143.08469:914 144.04475:384 145.10037:826 147.11484:1120 156.09258:563 157.10074:1227 159.11452:680 160.07646:659 163.04076:202 165.12192:403 169.09886:721 170.1048:507 171.11499:746 173.13115:291 184.12018:1048 199.14716:1299 201.10538:540 2…	Unknown	0	0.00045	0.000856	0.000632	0.00103049	0.000821	0.000686	0.000845	0.000745	0.00138633	0.000283	0.000659	0.000559	0.000136	0.000774	0.00132741	0.000784	0.00149407	0.000822	0.00112892	0.00106074	0.0012753	0.00194647	0.00125844	0.00344578	0.00188717	0.00123196	0.00129071	0.000596	0.000324	0.000741	0.00118973
829	15	1617	19	0	pos_1259	pos	1259	7.736	294.097	[M+H]+	FRGM	0.188	93.54	isa1-pos-1	294.09738:7128 295.10073:1392 296.10409:408	101.05984:605 102.03342:949 103.05185:758 104.04984:1121 104.10671:1121 105.03564:1044 105.06984:2255 106.0657:2031 107.08367:2250 107.96671:2305 108.08793:574 109.06655:1237 109.09963:1840 111.04458:750 111.07857:833 113.02201:1130 113.05914:508 114.05431:556 115.05334:933 116.05594:811 117.06371:810 118.066:621 119.03735:6726 119.08226:2397 120.04444:7967 121.05074:10993 121.09529:2777 122.0644…	Unknown	0	0.00412791	0.00298154	0.0128682	0.00202598	0.0019589	0.00112347	0.00289955	0.00735816	0	0	0	3.13e-05	0	0	0	0	0	0	0.00106295	0.00288134	0.00056	0.000551	0.000959	0.00428001	0.00570707	0.00236519	0.00105557	0.00216007	0.00230007	0.0068395	0.000807
1660	11	1633	14	0	pos_1423	pos	1423	7.894	309.205	[M+H]+	FRGM	0.038	99.34	isa3-pos-3	309.20557:7120 310.20892:1785 311.21228:514	105.06973:1201 106.06661:1001 107.08346:1865 107.96586:2197 109.06345:638 109.10139:1158 117.06795:873 119.0831:1186 120.08176:723 121.05225:8780 122.05865:885 122.09621:1071 123.08086:663 123.94149:1868 126.01151:643 129.06685:1005 131.08382:590 133.0928:1317 135.09737:664 136.06276:1509 139.91521:2081 140.07323:500 145.09953:884 147.07066:1207 147.11203:612 149.02238:827 149.09805:749 158.10147…	Unknown	0.362429	0.000694	0.000798	0.000802	0.000877	0.000683	0.000558	0.00089	0.000559	0.0010242	0.000645	0.00411313	0.000977	0.000605	0.000552	0.000685	0.000739	0.000467	0.000488	0.000724	0.000751	0.0011676	0.000976	0.000852	0.00169921	0.0168084	0.00154613	0.00165256	0.00167971	0.000633	0.000582	0.000411
1660	11	1633	14	0	pos_4358	pos	4358	7.91	736.219	[M+H]+	FRGM	0.112	43.25	isa2-pos-1	736.21869:6052 737.22204:317563 738.2254:111669	101.0247:452 105.06865:258 107.08076:252 109.02957:605 109.10013:379 119.04675:830 119.08384:1743 120.08042:240 121.09924:1001 127.04111:1294 133.09441:988 135.10909:684 137.06006:892 137.09361:783 145.05829:477 145.09943:205 147.05908:479 149.02283:1623 153.05893:243 155.07497:404 159.11554:107 160.04211:380 161.09215:224 167.07166:1643 173.07314:104 175.03966:5590 175.14461:752 176.04433:1123 1…	Unknown	0	3.3e-05	0	0	0.0035342	0.00423219	0.00486233	0.00363971	0.00572057	0	0	0	0	0	0	6.11e-05	0	5.51e-05	0	3.22e-05	0.0014456	0.00317268	0.000374	0.000447	0.00340152	0.00248578	0.00182194	0.00544331	0.0013155	3.39e-05	0.000121	8.37e-05
1660	11	1633	14	0	pos_4554	pos	4554	7.91	792.56	[M+H]+	FRGM	0.05	38.93	isa2-pos-2	792.5592:11321 793.56255:5456 794.56591:2417	101.0417:164 105.06847:499 107.08426:1236 109.0277:896 109.09995:1145 119.04809:895 119.08425:2289 120.0784:758 121.09785:998 123.08021:443 123.11402:776 127.04172:1386 128.05836:541 131.08125:815 132.04555:841 133.09816:1234 135.07571:703 135.11436:1100 137.09346:659 137.13152:461 145.05544:240 145.10002:763 146.0594:578 147.05638:622 147.11369:1038 149.02528:1437 149.09436:586 149.13104:751 155…	Unknown	0	0.000216	7.3e-05	0.000322	0.0015246	0.0065351	0.00613405	0.00606639	0.00478156	0	0.000135	0.000134	0.000118	0.000179	0.000381	0.000326	0.000482	0.000833	0.00071	0.00133442	0.00189201	0.00162983	0.00110298	0.00121085	0.00109975	0.00137937	0.0014438	0.00265641	0.000525	0.0034124	0.000509	0.000852
1876	6	1770	6	0	pos_899	pos	899	8.135	258.077	[M+H]+	FRGM	0.025	57.04	isa9-pos-2	258.07684:9362 259.08019:1477 260.08355:433	101.9501:562 102.04039:526 103.05451:556 104.05287:641 104.10812:526 105.03359:595 105.07021:1836 106.06545:1013 107.08159:2229 107.96677:1994 109.06551:1977 109.0994:2137 110.08089:544 111.04441:868 111.0792:807 115.05462:855 116.06161:690 117.06593:992 118.06628:576 119.04031:763 119.08546:1893 120.04456:8661 121.05099:9780 121.09756:2532 121.13935:543 122.08207:1220 123.08129:1153 123.11318:58…	Unknown	0	0.000974	0.00026	0.00191135	0.000188	0.000337	0.000164	0.000508	0.00134647	0	0	0	0	0	0	0	0	0	0	0.000217	0.000738	0	4.08e-05	0.000151	0.000558	0.00076	0.000247	0.0002	0.000482	0.000329	0.00101566	0.000126
1245	2	1172	2	0	pos_2316	pos	2316	8.433	387.144	[M+H]+	FRGM	0.013	27.37	isa1-pos-1	387.14355:5446 388.1469:1813 389.15026:0	101.02378:4066 102.03089:584 103.05518:626 104.04997:1385 104.10641:850 105.03459:981 105.06834:1636 106.06561:1319 107.08362:1795 107.9665:2473 109.05892:770 109.10143:1551 111.04543:565 111.07901:686 113.02155:503 115.05396:1048 116.05198:1304 117.06484:975 118.06676:1135 119.04092:1346 119.08538:1509 120.04446:11047 121.05052:8590 121.09756:2289 122.06077:1172 122.09362:841 123.07845:962 123.1…	Unknown	0	0.00315402	0.0020826	0.00172581	0.00260728	0.000722	0.000613	0.00116482	0.000957	0.000396	0.000313	0.000167	0.000283	0.000333	8.11e-05	5.77e-05	0.000167	0.000128	0.000178	0.000939	0.00118259	0.00107589	0.00166359	0.000671	0.000892	0.00160488	0.00130536	0.000555	0.000472	0.000483	0.000525	0.00029
1920	17	885	20	0	pos_2721	pos	2721	8.463	425.135	[M+H]+	FRGM	0.438	347.38	isa1-pos-1	425.13422:68435 426.13757:18281 427.14093:2982	101.02348:6365 102.033:401 104.05004:1577 105.03553:797 106.06731:904 107.96712:1059 109.10068:186 113.02214:780 115.05423:799 116.05139:1242 118.06461:1253 119.04236:588 120.04424:16065 121.05127:661 121.09615:453 123.94009:1920 129.01736:676 130.0274:1336 130.06468:1245 132.04443:13831 133.05194:3108 134.05922:4572 135.07056:594 137.06015:891 139.91504:2139 142.06683:761 143.03467:668 144.04504…	Unknown	0	0.0396309	0.00577381	0.0488086	0.00712968	0.0168514	0.00518014	0.00911388	0.0477552	0	0	0	0	0	0	0	0	0	0	0.00529447	0.00734574	0.00298772	0.000924	0.00254039	0.0167063	0.0300645	0.00390973	0.00201874	0.00748453	0.00851879	0.0205665	0.00127171
1828	12	782	17	0.00323056	pos_1574	pos	1574	8.705	323.103	[M+H]+	FRGM	0.025	60.74	isa9-pos-2	323.10278:7988 324.10613:2469 325.10949:0	102.03793:1360 116.0501:6315 117.05732:1011 118.06493:1598 120.04456:68850 121.05004:4671 129.0589:365 130.0289:6755 130.05956:436 132.04512:1092 144.045:5365 145.05017:670 146.02383:2087 148.03961:1487 157.05144:1937 172.03995:4711 173.04205:777 176.0699:2440 192.07967:771 193.05084:968 193.08403:440 209.10962:1419 218.08447:1773 219.09125:16949 220.08635:4419 229.07233:457 235.08563:304 237.091…	Unknown	0	0.000826	0.00117514	0.00271811	0.000192	0.00012	0.000134	0.00125708	0.00049	0	3.59e-05	0	4.49e-05	0	0	0	0	0	0	0.000272	0.000801	0.000227	8.27e-05	0.000517	0.00104703	0.00158639	0.000374	0.000467	0.0014578	0.00123864	0.0012748	0.000395
1828	12	782	17	0	pos_1285	pos	1285	8.728	296.14	[M+H]+	FRGM	0.013	41.12	isa9-pos-2	296.14005:5740 297.1434:1497 298.14676:0	102.03616:1504 116.04987:6599 117.05814:1037 118.0653:1639 120.04434:72437 121.04996:4816 128.05208:497 129.05881:823 130.02884:6933 130.06224:1167 131.05791:434 132.04472:1092 144.04466:7419 145.05028:923 145.09874:121 146.02473:3727 148.04178:2231 157.05316:1934 158.06046:503 172.04018:5463 173.04401:754 176.07031:3323 177.07683:347 182.09306:521 191.06721:155 192.08084:766 193.04938:1003 193.0…	Unknown	0	0.000429	7.06e-05	0.000983	4.32e-05	0.000326	0.000151	0.000228	0.000455	0	3.19e-05	0	0	0	0	0	0	0	0	0.000338	0.000182	0.000103	3.5e-05	0.000166	0.000475	0.000866	0.000183	0.00012	0.000611	0.00236054	0.00175356	0.000819
1782	6	1684	6	0	pos_302	pos	302	8.91	174.092	[M+H]+	FRGM	0.013	59.02	isa12-pos-5	174.09222:5618 175.09557:0 176.09893:434	102.03437:815 104.05232:639 105.0338:570 105.06973:1241 106.06511:805 107.08393:1566 107.96647:1838 109.06606:854 109.09911:1721 111.04672:687 111.07916:615 114.10306:985 115.05693:608 116.05671:506 117.0589:1192 118.06474:740 119.04736:643 119.08261:1172 120.04417:4668 121.05115:9553 121.09684:1818 122.06657:1751 122.0909:951 123.07795:1120 123.11554:666 123.94129:1448 125.09046:504 130.02925:20…	Unknown	0.0993253	0.000585	0.00114653	0.00107849	0.000287	0.000509	0.000253	0.000459	0.000605	3.32e-05	9.24e-05	5.82e-05	6.55e-05	6.73e-05	8.21e-05	0	9.04e-05	7.36e-05	5.45e-05	0.000407	0.000224	0.000221	0.000175	0.000282	0.000646	0.000473	0.000541	0.000674	0.00151527	0.00252301	0.000739	0.000442
72	7	67	8	0.0066576	pos_1232	pos	1232	9.103	292.082	[M+K]+	FRGM	0.025	17.18	isa9-pos-2	292.08243:7172 293.08578:1803 294.08914:778	101.02353:928 104.05022:993 105.03513:585 105.0679:404 114.05447:1528 115.05415:1655 116.05406:619 117.05952:1149 118.06655:757 119.03951:104 120.04426:2872 121.09564:180 127.05557:678 128.05905:1913 129.0694:8835 130.0298:301 130.0672:3170 132.04495:7792 133.05362:1778 138.09253:513 139.06339:604 140.05075:661 141.067:461 142.06511:794 144.04362:832 144.08054:2486 146.05978:2465 148.04588:384 14…	Unknown	0	0.00143976	0.000614	0.00214813	0.000403	0.000676	0.000268	0.000787	0.00110932	0	0	0	0	0	0	0	0	0	0	0.000417	0.000885	0.000165	5.83e-05	0.000379	0.000823	0.00121312	0.000336	0.000206	0.000518	0.000655	0.00151926	0.000168
72	7	67	8	0	pos_2523	pos	2523	9.103	407.123	[M+H]+	FRGM	0.025	104.65	isa9-pos-2	407.12305:26281 408.1264:9890 409.12976:3004	101.02353:929 104.05022:929 105.03513:437 105.0679:404 114.05447:1519 115.05415:1561 117.05952:1021 118.06655:696 120.04426:233 121.09564:433 127.05557:718 128.05905:1913 129.0694:8835 130.0298:65 130.0672:3451 132.04495:7792 133.05362:1667 138.09253:525 139.06339:620 140.05075:688 141.067:493 142.06511:824 144.04362:832 144.08054:2436 146.05978:1807 148.04588:331 149.02565:869 154.06493:2510 155…	Unknown	0	0.00229273	0.00079	0.00507067	0.000454	0.000881	0.000335	0.00113428	0.00181318	0	0	0	0	0	0	0	0	0	0	0.00046	0.00120336	0.00026	0	0.000398	0.00113805	0.00203284	0.000322	0.000175	0.00079	0.000781	0.00299949	0.000316
72	7	67	8	0.0066576	pos_1064	pos	1064	9.106	276.087	[M+Na]+	FRGM	0.05	107.17	isa1-pos-3	276.08795:8806 277.0913:2442 278.09466:547	101.02551:596 104.05025:577 104.10629:532 105.0329:867 105.0698:2312 106.06556:965 107.08141:1962 107.96639:1626 108.08043:555 109.06447:757 109.10041:2120 114.05505:873 115.0545:1135 116.05321:700 117.0604:1178 118.06734:593 119.03915:641 119.08371:1014 120.04437:2591 120.07807:962 121.05132:9683 121.09786:1990 122.08085:1232 123.08085:880 123.11428:581 123.93989:1485 125.0953:529 127.05512:529 …	Unknown	0	0.00245696	0.000757	0.00514229	0.000129	0.00097	0.000208	0.00111564	0.00186784	0	0	0	0	0	0	0	0	0	0	0.000286	0.00134881	0	0	0.000204	0.00144658	0.00186911	0.000251	0	0.000768	0.00102196	0.00339543	9.8e-05
1713	5	1119	6	0	pos_683	pos	683	9.173	224.021	[M+H]+	FRGM	0.013	67.79	isa14-pos-12	224.02104:7742 225.02439:1251 226.02775:1105	101.03889:10828 102.04232:2064 104.04659:435 111.98312:1537 116.0496:23210 116.13358:549 117.0573:51236 118.06104:4685 120.00234:647 126.03337:1648 127.04261:781 128.04935:41944 128.14195:978 129.05414:6030 132.04599:1276 133.01053:15919 134.01447:1615 135.00798:823 139.91513:532 141.04265:659 142.05278:5295 143.06015:5197 144.05594:635 145.05281:2175 146.00887:679 146.05858:391 147.01091:901 148…	Unknown	0	0	0	0	0	5.21e-05	0	0	0	0	0	0	0	0	0	0	0.000483	0	0	0	0	0	0	0	0	0	0	0	0	0	0	0
949	2	888	2	0	pos_2987	pos	2987	9.32	458.171	[M+H]+	FRGM	0.013	24.62	isa10-pos-6	458.17062:6444 459.17397:2056 460.17733:0	144.04266:391 149.02283:1286 172.04123:562 178.05202:1075 237.07802:641 291.07935:314 305.0929:6272 306.09558:1424 341.06436:824 385.09341:655	Unknown	0	0.000542	6.36e-05	0.000388	0.000353	0.000253	0.000248	5.84e-05	0.00054	0	0	0	0	0	0	0	0	2.91e-05	0	5e-05	0.000268	0.000233	0.000772	9.4e-05	0.00141503	0.000437	0.000695	0.000237	0.000617	0.000191	0.00100862	0.00185299
73	5	68	5	0.0066576	pos_1234	pos	1234	9.934	293.057	[M+K]+	FRGM	0.038	21.04	isa1-pos-3	293.05719:6309 294.06054:4458 295.0639:3555	102.0338:1441 103.04333:2892 104.02673:5236 105.03225:697 105.06854:582 107.08396:783 111.0799:398 119.03709:2215 119.0831:580 120.04443:8124 121.05112:779 121.09496:300 122.0956:245 123.07916:638 130.02931:5393 131.03622:10747 132.04324:2052 133.04872:380 133.09709:337 145.09846:641 146.02393:21552 146.11993:646 147.04465:2456 148.04062:1144 151.07756:1474 159.0322:5229 159.11601:422 160.03868:2…	Unknown	0	0.00222072	0.00153623	0.00368404	0.000688	0.000996	0.000475	0.0015839	0.00122415	4.3e-05	0	0	0	0	0	0	0	0	0	0.00181088	0.00169659	0.000574	7.64e-05	0.000956	0.00159856	0.00271814	0.00158125	0.00211975	0.00255293	0.00278767	0.00266939	0.00151105
1018	2	953	2	0	pos_2364	pos	2364	9.958	391.127	[M+H]+	FRGM	0.013	17.8	isa9-pos-2	391.12735:6239 392.1307:2149 393.13406:587	102.03407:1413 103.04236:2505 104.02809:4780 105.03332:401 105.06874:393 107.08215:470 119.03712:1891 119.0834:402 120.04387:8256 121.05082:402 121.09721:673 123.08071:441 130.02892:4851 131.03668:9931 132.0433:2875 133.05298:1032 145.09297:405 146.02385:21173 147.04968:738 148.03961:1275 151.07515:1176 159.03165:4956 160.03903:2464 172.07391:280 178.06607:449 184.07565:672 186.05518:512 193.0756…	Unknown	0	5.44e-05	3.98e-05	0.000875	3.08e-05	0	0	0.000127	4.57e-05	0	0	0	0	0	0	0	0	0	0	3.44e-05	0.000102	3.18e-05	0	7.52e-05	0.00019	0.000186	0	0	0.000218	0.000605	0.00127777	0.000161
338	3	1676	6	0	pos_1277	pos	1277	10.091	295.191	[M+H]+	FRGM	0.188	83.16	isa3-pos-1	295.19174:6171 296.19509:1691 297.19845:0	109.06505:823 111.04277:617 112.02135:1702 121.09579:28 137.05954:6279 138.06168:538 191.07091:420	Unknown	0	6.73e-05	7.92e-05	0	0.00198151	0.000854	0.00100948	0.000718	0.000875	0.00362163	0.00416535	0.00187321	0.00349871	0.00356456	0.00273922	0.00158325	0.00418291	0.00139589	0.000684	0.000203	0.00757653	0.00586894	0.0024926	0.00145042	0.00998895	0.018735	0.000913	0.000129	0.000128	0	7.74e-05	0
1772	2	1676	6	0	pos_383	pos	383	10.096	188.107	[M+H]+	FRGM	0.038	109.97	isa12-pos-2	188.10736:9051 189.11071:1306 190.11407:216	102.03154:552 104.04646:1033 104.10441:786 105.03461:688 105.07043:1345 106.06544:703 107.08279:1896 107.96629:2211 108.04412:540 109.0662:588 109.10161:1496 111.08083:607 117.06074:725 118.06688:681 119.03783:657 119.08585:1108 120.04532:2224 121.05112:9542 121.09529:2464 122.06632:915 122.09455:1239 123.10297:690 123.93966:1822 128.05841:510 129.06343:530 130.02786:4750 130.06448:1855 131.03499…	Unknown	0.0607764	0.000929	0.00118089	0.00221496	0.00016	0.000448	0.000226	0.000577	0.00047	4.41e-05	6.33e-05	0	4.79e-05	4.93e-05	7.64e-05	4.26e-05	6.36e-05	2.99e-05	5.06e-05	0.000449	0.000336	0.000158	0.000124	0.000404	0.000878	0.000476	0.000566	0.000669	0.00159394	0.00205994	0.000877	0.000368
1823	5	474	13	0.00323056	pos_771	pos	771	10.761	236.062	[M+NH4]+	FRGM	0.05	236.09	isa14-pos-3	236.06197:46231 237.06532:8884 238.06868:2739	101.03861:13612 102.046:29005 102.12758:627 103.05097:9508 104.05036:5190 105.06477:2177 106.06615:630 115.05473:2053 116.04969:6640 117.05761:131448 118.06238:23952 119.06832:818 120.003:27 120.04123:2058 121.00654:32 121.99796:36 128.04987:28569 128.14149:568 129.05705:41834 129.14931:779 130.06453:20029 131.06885:4124 132.04495:12000 132.07901:13101 133.05614:5576 134.06181:1149 142.06458:1311…	Unknown	0	0	0	0	0	0	0	0	0	0	0	0	0	0	0	0.000813	3.05e-05	0	0	0	0	0	0	0	0	0	0	0	0	0	0	0
1823	5	474	13	0.00323056	pos_642	pos	642	10.764	219.059	[M+H]+	FRGM	0.05	200.89	isa14-pos-3	219.05922:35389 220.06257:20334 221.06593:7697	101.03861:13612 102.046:29005 102.12758:634 103.05097:9540 104.05036:5190 105.06477:2177 106.06615:624 115.05473:2053 116.04969:6618 117.05761:131448 118.06238:23956 119.06832:846 120.003:29 120.04123:2058 121.00654:29 121.99796:35 128.04987:28560 128.14149:570 129.05705:41813 129.14931:779 130.06453:20251 131.06885:4124 132.04495:12000 132.07901:13101 133.05614:5576 134.06181:1152 142.06458:1311…	Unknown	0	0	0	0	0	0	0	0	0	0	0	0	0	0	0	0.000499	0	0	0	0	0	0	0	0	3.32e-05	0	0	0	0	0	0	3.36e-05
1823	5	474	13	0	pos_865	pos	865	10.764	251.086	[M+H]+	FRGM	0.15	397.75	isa14-pos-3	251.08566:126819 252.08901:18945 253.09237:8103	101.03861:13612 102.046:29005 102.12758:627 103.05097:9508 104.05036:5190 105.06477:2177 106.06615:630 115.05473:2053 116.04969:6640 117.05761:131448 118.06238:23952 119.06832:818 120.003:27 120.04123:2058 121.00654:32 121.99796:36 128.04987:28569 128.14149:568 129.05705:41834 129.14931:779 130.06453:20029 131.06885:4124 132.04495:12000 132.07901:13101 133.05614:5576 134.06181:1149 142.06458:1311…	Unknown	0.0557973	3.16e-05	0	3.52e-05	0	3.28e-05	0	4.74e-05	0	0	0	0	0	4.94e-05	0	0.00189933	9.69e-05	4.15e-05	0	0	0	3.58e-05	3.46e-05	0	0	3.63e-05	0	0	0	3.1e-05	4.11e-05	0
1720	2	1628	6	0	pos_519	pos	519	10.832	206.027	[M+H]+	FRGM	0.025	52.44	isa14-pos-3	206.02667:5772 207.03002:1038 208.03338:330	103.04739:854 104.05004:367 106.06714:630 116.04942:1990 117.05737:181 117.1432:439 120.00298:61331 121.00613:4981 121.09416:542 121.99953:2500 130.02773:793 133.01143:808 133.05249:702 133.09015:647 134.06004:2761 135.01497:2732 144.0463:2819 145.05238:7422 145.15115:640 146.00662:124648 147.01404:203130 148.01804:27874 149.01326:7652 150.03488:3176 151.03333:479 158.02608:590 159.05292:45 160.0…	Unknown	0	0	0	0	0	0	0	0	0	0	0	0	0	0	0	5.7e-05	0	0	0	0	0	0	0	0	0	0	0	0	0	0	0	0
231	2	106	4	0	pos_1651	pos	1651	11.631	330.207	[M+H]+	FRGM	0.025	119.9	isa9-pos-1	330.2074:14462 331.21075:3844 332.21411:377	101.07047:1940 105.06954:325 106.06782:217 107.04929:373 107.08237:596 115.05452:909 117.06983:7790 118.07215:37 119.04854:992 119.08536:5379 120.08665:381 124.07541:5978 128.10712:584 129.07016:3146 130.06802:235 131.08508:2553 133.09096:1605 136.07452:4084 143.08592:5944 144.08716:528 145.06381:4732 145.1006:14729 146.06456:204 146.10263:1701 147.07889:2019 147.11592:6705 148.11807:898 149.0236…	Unknown	0.078142	5.38e-05	5.38e-05	5.39e-05	0.000198	0.00044	0.00137211	0.000126	0.000528	0.00103596	0.00129166	0.00146792	0.00126842	0.000314	0.00100387	0.000323	0.000394	0.000614	0.000728	7.47e-05	6.18e-05	0.000286	0.000798	0.00024	0.000816	0.00190074	0.000178	4.6e-05	4.59e-05	6.6e-05	0.00081	0.000349
765	3	710	3	0	pos_2352	pos	2352	11.737	390.16	[M+H]+	FRGM	0.013	43.39	isa11-pos-3	390.15985:11606 391.1632:3614 392.16656:978	103.05387:1223 105.0691:869 107.08522:1666 109.10014:464 119.08555:23889 119.1758:608 120.04409:3225 120.08659:2767 121.09807:1063 123.94025:277 130.02824:595 130.0649:23398 130.15637:696 131.07138:2270 133.0936:297 135.08055:780 135.11461:450 144.08067:1323 146.02408:495 148.04671:316 170.02422:752 171.13759:1261 172.13814:204 216.10289:104 217.08911:129 218.08798:252 219.09268:120 220.08945:110…	Unknown	0	0	0	0	3.81e-05	0.000233	0.000108	0.00127387	0.000145	0	3.08e-05	3.13e-05	3.31e-05	0	0	3.02e-05	0	0	0	6.25e-05	0.000239	8.11e-05	0.000104	0.000405	0.000288	0.00137721	0.000256	0.000189	8.3e-05	4.78e-05	3.18e-05	2.98e-05
1068	2	994	2	0	pos_2820	pos	2820	12.055	435.155	[M+H]+	FRGM	0.013	41.97	isa4-pos-2	435.15536:6610 436.15871:1739 437.16207:301	123.93942:434 130.06535:23002 131.07153:1260 164.92189:374 171.13625:448 318.09738:2260 357.14758:1154 358.14932:317 373.12354:324	Unknown	0	0	3.53e-05	3.03e-05	0	3.4e-05	0.000162	0.000544	0	0	0	0	0	0	0	0.00383804	0.000121	0.00170419	0	3.06e-05	0.000225	0	0	0.000153	4.86e-05	9.99e-05	3.76e-05	4.31e-05	4.28e-05	3.59e-05	0	0
423	2	882	7	0	pos_1607	pos	1607	12.239	325.238	[M+H]+	FRGM	0.712	95.38	isa1-pos-3	325.23724:11750 326.24059:3652 327.24395:809	101.07072:3461 103.05203:1278 104.0682:696 104.10392:578 105.06956:2435 106.07005:854 107.0852:8737 107.96683:1505 108.08768:1231 109.06467:1507 109.10018:3717 110.06374:622 111.04451:2448 111.07861:1041 116.06631:719 117.0668:1279 119.08598:428624 119.17574:24444 120.0437:2577 120.08881:38535 120.17698:1191 121.05113:11210 121.09486:5034 122.05951:896 122.09673:1210 123.07982:1159 123.11498:1546…	Unknown	0.140611	0.00293988	0.00298012	0.0068613	0.00198496	0.00404793	0.00216612	0.00469737	0.00303215	0.00184598	0.00457165	0.00196868	0.00168035	0.010595	0.0111528	0.0120732	0.0196267	0.00931637	0.00939067	0.0049942	0.00330909	0.00129433	0.00238691	0.00529688	0.00166851	0.00246235	0.00526828	0.00370229	0.00187258	0.012748	0.0127183	0.0161036
1895	11	926	17	0	pos_1275	pos	1275	12.335	295.118	[M+H]+	FRGM	0.988	96.03	isa1-pos-1	295.11731:6800 296.12066:1370 297.12402:260	101.07024:5383 103.05103:1200 104.06477:614 105.06983:1091 107.08528:13784 108.08678:1029 111.04412:4476 117.06877:1253 119.08563:886291 119.17564:63111 120.08912:81463 121.05109:1468 121.09221:2784 129.05566:4810 133.06619:14984 134.07118:1283 135.08086:49026 136.08302:4448 139.08778:566 147.06793:1732 281.13535:667 285.10239:2605 286.10745:647 289.25241:406	Unknown	0	0.00393814	0.00574792	0.00640528	0.00320244	0.00357489	0.00903557	0.00386856	0.00832753	0.00493841	0.00385714	0.00957876	0.00701924	0.00696757	0.0146987	0.00385844	0.0133093	0.0126942	0.0136656	0.005077	0.00568939	0.0115306	0.00357263	0.00930887	0.0084525	0.00430735	0.00592521	0.00662972	0.0122839	0.0127699	0.00599914	0.00361448
1895	11	926	17	0	pos_2628	pos	2628	12.335	415.375	[M+H]+	FRGM	0.988	721.56	isa1-pos-1	415.37564:49400 416.37899:0 417.38235:1086	101.07024:5383 103.05103:1201 104.06477:614 105.06983:1092 107.08528:13788 108.08678:1029 111.04412:4477 117.06877:1253 119.08563:886535 119.17564:63127 120.08912:81485 121.05109:1469 121.09221:2784 129.05566:4810 133.06619:14984 134.07118:1283 135.08086:49039 136.08302:4449 139.08778:566 147.06793:1733 281.13535:668 285.10239:2606 286.10745:647 289.25241:406 404.13815:2644 405.14368:811	Unknown	0	0.0286077	0.0492464	0.0574599	0.0159645	0.0254543	0.0778905	0.0271268	0.0718559	0.0422967	0.0273385	0.0881602	0.0629066	0.0625673	0.135016	0.0243814	0.119059	0.112236	0.119513	0.042853	0.047719	0.10386	0.0239943	0.0840766	0.0732989	0.0342303	0.0478155	0.0571043	0.109671	0.112245	0.0496647	0.0220837
1895	11	926	17	0	pos_3197	pos	3197	12.335	490.278	[M+H]+	FRGM	0.1	58.94	isa4-pos-1	490.27921:6031 491.28256:1841 492.28592:589	101.07074:19471 102.075:1134 103.05225:4524 104.06274:2922 105.06925:4070 107.08562:50357 108.08899:4584 109.02876:779 111.04391:14555 112.05151:1134 113.05962:454 115.05358:1650 116.06999:1641 117.06946:4264 118.07515:608 119.08574:3199659 119.17517:269615 120.08945:314335 120.17925:6964 121.05157:2780 121.0927:11472 121.17729:501 122.08587:415 123.94184:259 127.04163:1324 129.05499:15777 130.06…	Unknown	0	0.00101463	0.00134049	0.00200507	0.000898	0.00110468	0.00192317	0.00083	0.00205427	0.00116678	0.00091	0.00195619	0.00166253	0.00226864	0.00351902	0.000871	0.00264787	0.00269477	0.00273687	0.00165936	0.00125422	0.0026776	0.00108442	0.00199775	0.00180056	0.00131581	0.00128297	0.00191412	0.00264086	0.00324315	0.00132277	0.000826
1895	11	926	17	0	pos_3329	pos	3329	12.337	515.274	[M+H]+	FRGM	0.938	75.51	isa1-pos-1	515.27393:5522 516.27728:2342 517.28064:522	101.07024:5505 103.05103:1235 104.06477:789 105.06983:1469 107.08528:14245 108.08678:1125 109.06536:194 111.04412:4582 115.05309:482 117.06877:1291 119.08563:894168 119.17564:60990 120.08912:82006 121.05109:1566 121.09221:3276 129.05566:4855 133.06619:14984 134.07118:1504 135.08086:49523 136.08302:4383 139.08778:580 146.05917:369 147.06793:1953 151.07568:587 157.0999:451 165.12717:147 281.13535:6…	Unknown	0	0.00319799	0.00489342	0.00519206	0.00257762	0.00277124	0.00664669	0.00325679	0.00632821	0.0040241	0.00279549	0.00764746	0.00550724	0.00613734	0.0109629	0.00325874	0.0110198	0.00970431	0.0105993	0.00381705	0.0045137	0.00910234	0.00290208	0.0076515	0.00690803	0.00336228	0.0049713	0.0052257	0.00979502	0.00961418	0.00496334	0.00310528
1149	2	1075	2	0	pos_2578	pos	2578	12.436	410.186	[M+H]+	FRGM	0.038	17.76	isa1-pos-3	410.1864:5379 411.18975:2075 412.19311:389	101.06632:780 103.05013:661 104.10612:755 105.0694:4320 106.07139:751 107.08539:4608 107.96635:1222 108.08566:783 109.06458:1866 109.10031:3214 110.065:533 110.10057:572 111.04408:1431 111.07858:806 115.08808:517 116.0664:503 117.07054:947 119.08548:94857 120.04487:1740 120.08857:9011 121.05114:10218 121.09772:4507 122.05956:1034 122.09705:924 123.07793:955 123.11678:1104 123.94191:1047 125.09859…	Unknown	0	0.00115991	0.00142342	0.00314083	0.000115	0.000177	0.000107	0.000288	0.000125	0.000126	3.61e-05	5.58e-05	5.77e-05	5.55e-05	0	7.52e-05	0.00012	3.35e-05	0	0.000199	0.000167	0.00013	3.13e-05	0.000223	0.000507	0.000518	4.87e-05	0.000281	0.000896	0.00141792	0.000812	0.000261
1407	13	430	18	0	pos_1032	pos	1032	12.543	273.149	[M+H]+	FRGM	0.013	40.58	isa10-pos-2	273.14902:6667 274.15237:1546 275.15573:0	101.06535:700 104.10635:502 105.06941:3044 106.07294:835 107.08504:5099 107.96818:1085 108.08366:569 109.06415:1473 109.10061:5038 110.10201:692 111.04358:786 111.08079:961 111.11372:741 115.08625:935 116.07183:626 117.06739:983 119.03824:772 119.08537:40089 119.17471:1170 120.08804:4811 121.05188:9849 121.09829:5503 122.05735:726 122.09624:1213 123.08069:1124 123.11644:2178 123.94211:762 125.060…	Unknown	0.068267	0.000471	0.000586	0.000452	0.000315	0.000434	0.00056	0.000409	0.000276	0.00027	0.000346	0.000472	0.000252	0.000242	0.000441	0.000213	0.000585	0.00023	0.000216	0.000683	0.000645	0.000333	0.000372	0.000557	0.000281	0.000403	0.000327	0.000295	0.00013	0.000179	0.000612	0.000608
1071	1	997	1	0	pos_3616	pos	3616	12.763	565.244	[M+H]+	FRGM	0.025	48.17	isa9-pos-2	565.24353:12848 566.24688:4626 567.25024:3648	104.10711:9063 105.06898:708 105.11027:897 109.06397:1325 109.09987:871 111.08015:373 116.06947:980 123.11651:437 125.00017:36 131.08444:298 133.0965:600 135.11456:849 146.02254:515 146.9814:2488 147.11569:663 149.13174:218 158.10034:533 161.13118:495 163.11298:438 165.12685:3539 172.04065:523 177.13046:453 184.07396:35906 185.07797:2159 186.07921:364 205.09824:1469 209.18759:640 262.05737:358 27…	Unknown	0	0.00126283	0.000878	0.0046292	6.09e-05	0.000157	0	0.00033	0.000241	0.000717	0.000414	0.000272	0.00012	0.000504	0.00051	6.54e-05	0.00046	3.91e-05	0	3.51e-05	0.000492	0.000247	2.99e-05	0.000348	3.97e-05	0.00186753	6.89e-05	3.17e-05	3.21e-05	0.00214614	0.00107441	2.97e-05
1299	6	1190	6	0	pos_2709	pos	2709	12.779	424.129	[M+H]+	FRGM	0.013	22.3	isa7-pos-2	424.129:5215 425.13235:1643 426.13571:626	104.10709:5379 105.06983:608 107.0842:199 109.06515:1836 109.1003:558 116.06982:612 121.09803:203 130.06593:37 131.08055:341 133.09323:421 135.11064:179 139.11017:913 145.10077:213 146.98245:1695 149.13101:17 163.10905:517 165.12727:6313 166.13101:906 177.12621:784 184.07336:32685 185.07846:1810 209.1902:827 259.11874:38 273.06671:2190 274.07288:469 281.12201:189 284.09668:45 289.25293:1760 317.2…	Unknown	0	0.000488	0.000105	0.000936	0.000187	0.000289	0.00022	0.000135	0.00028	0	0	0	0	0	0	0	0	0	0	0.000646	0.000188	0.000298	0	0.000156	0.000432	0.00307578	0.000319	0.000242	0.000302	0.000481	0.000632	0.000229
1753	2	1661	2	0	pos_61	pos	61	12.798	130.065	[M+H]+	FRGM	0.025	44.9	isa11-pos-3	130.06479:15100 131.06814:1548 132.0715:253	103.05329:1648 105.06937:191 109.10155:945 115.05547:1218 117.05909:928 120.04451:696 128.05136:475 130.06517:36097 130.16016:858 131.07057:2863 132.05104:440 133.09337:701	Unknown	0.165035	7.63e-05	5.35e-05	0	0.000114	0.000422	0.000141	0.00219299	0.000193	0.000101	9.67e-05	5.12e-05	7.26e-05	6.89e-05	7.02e-05	0.00021	9.43e-05	0.000198	0.000105	0.000176	0.000407	0.000173	0.000199	0.000691	0.000476	0.00174837	0.000493	0.00048	0.000416	5.64e-05	6.04e-05	4.94e-05
935	2	874	2	0	pos_3054	pos	3054	13.155	467.276	[M+H]+	FRGM	0.162	60.46	isa3-pos-1	467.27692:5869 468.28027:1564 469.28363:381	101.05753:671 104.10703:7738 105.06831:1941 105.10915:595 106.06902:817 107.08327:2239 107.96609:1498 109.06548:1106 109.10089:2212 110.0635:646 111.07867:694 111.11305:543 119.04075:532 119.08522:8570 120.08667:987 121.05131:9365 121.09581:2486 122.05554:552 122.09473:1071 123.10663:1327 123.94106:1130 125.0975:599 131.08304:944 133.09349:2348 134.09616:517 135.10594:1581 136.06398:1084 136.9998…	Unknown	0	0.00164458	0.0030945	0.00148764	0.00312595	0.00140803	0.00073	0.00227772	0.00177161	0.00344443	0.00399053	0.00201066	0.00329576	0.00228536	0.00136738	0.00162008	0.00182432	0.000663	0.000423	0.00322304	0.00238467	0.00324319	0.000816	0.00214263	0.00414944	0.00175985	0.00248137	0.00489156	0.00506447	0.000365	0.00106458	0.000289
1896	2	1789	2	0	pos_924	pos	924	13.161	259.124	[M+H]+	FRGM	0.013	34.19	isa13-pos-2	259.12436:6891 260.12771:1580 261.13107:0	101.06372:547 103.05509:1134 104.10629:5111 105.03339:545 105.06922:1856 105.10801:638 106.06596:1005 107.0839:3233 107.96803:1215 109.06462:1458 109.10067:3013 111.04713:551 111.07742:732 113.05949:596 117.06789:810 119.08523:10770 119.14968:524 120.04627:1805 120.08485:1431 121.0506:9062 121.0966:3206 122.05696:810 122.09672:1360 123.08157:1166 123.11371:1236 123.9421:788 125.09451:703 130.0649…	Unknown	0.10861	0.000116	3.52e-05	2.97e-05	3.31e-05	6.58e-05	4.27e-05	0.000454	4.01e-05	3.05e-05	3.62e-05	3.03e-05	0	6e-05	3.44e-05	9.68e-05	8.66e-05	3.8e-05	4.75e-05	5.08e-05	9.82e-05	5.32e-05	4.07e-05	0.000145	0.000159	0.000373	0.000162	8.66e-05	9.22e-05	7.72e-05	2.99e-05	6.03e-05
975	4	910	4	0	pos_1624	pos	1624	13.203	327.252	[M+H]+	FRGM	0.013	54.28	isa14-pos-12	327.25217:7048 328.25552:1713 329.25888:423	103.05489:525 104.10765:999 105.03467:697 105.0698:2913 106.06761:897 107.08486:3472 107.96759:843 108.08624:770 109.06499:1518 109.10027:3358 111.04717:763 111.079:989 116.07127:734 117.06618:876 119.04014:651 119.08518:22091 119.17287:581 120.08862:2505 121.05148:9814 121.0974:3753 122.05789:941 122.09866:1086 123.0798:1031 123.11513:1303 123.94202:756 125.05978:655 125.09296:682 127.03996:578 …	Unknown	0.138863	0.000343	0.000323	0.000249	0.000221	0.00036	0.00024	0.000406	0.000268	0.000281	0.000525	0.000335	0.000398	0.00119458	0.000708	0.00084	0.000918	0.000807	0.000839	0.000524	0.000361	0.000239	0.000298	0.000347	0.000275	0.000295	0.000436	0.000337	0.000383	0.000439	0.000567	0.000574
1742	2	1650	2	0	pos_569	pos	569	13.348	209.081	[M+H]+	FRGM	0.013	99.92	isa3-pos-1	209.08147:13958 210.08482:1440 211.08818:0	102.04739:585 103.0546:923 105.0331:852 105.06894:738 112.02256:1924 118.04092:813 119.04808:2333 119.08376:847 120.05739:1194 123.94076:465 132.0573:2359 133.02791:1871 139.07603:536 147.05339:703 148.05208:3235 160.05272:1217 161.06104:551 163.07523:7690 164.07858:891 165.01929:620 167.0724:583 171.08179:513 174.06851:960 176.04849:1556 181.07883:619 185.08255:521 189.09074:788 191.07095:50519 …	Unknown	0.0646203	3.71e-05	0	3.34e-05	4.09e-05	4.11e-05	3.78e-05	3.36e-05	8.58e-05	0.00819204	3.28e-05	0.000158	5.02e-05	0.00371919	0	3.77e-05	3.53e-05	0	0	3.15e-05	3.19e-05	4.53e-05	2.94e-05	6.94e-05	0	4.65e-05	3.4e-05	3.78e-05	0	3.57e-05	2.92e-05	3.09e-05
688	8	1802	14	0	pos_948	pos	948	13.501	261.103	[M+H]+	FRGM	0.062	74.61	isa7-pos-2	261.10263:11221 262.10598:2852 263.10934:599	101.06363:619 102.09151:3312 103.05711:606 104.10712:1566 105.06955:1853 106.08609:4080 107.08408:1960 107.96641:825 109.06546:1020 109.10141:2426 110.06432:538 111.08189:584 111.11412:595 115.0556:906 116.06788:549 117.06044:1823 118.0702:517 119.08553:4302 120.04453:4190 121.05113:9198 121.09743:2340 121.14038:536 122.05631:935 122.09443:1003 123.08128:909 123.116:1062 123.94096:630 125.09347:5…	Unknown	0.0718704	3.88e-05	0	0	0	0.000262	0	0.00164424	0.000131	0.00214437	0	4.37e-05	0	0.00188423	0	0	3.33e-05	0	0	0	0.000218	0	7.26e-05	0.000465	0.000396	0.00661835	0.00135277	0.000206	7.46e-05	0	0	5.04e-05
688	8	1802	14	0	pos_2707	pos	2707	13.574	423.275	[M+H]+	FRGM	0.013	16.52	isa14-pos-3	423.27466:9484 424.27801:2780 425.28137:959	102.09148:908 105.06889:1064 106.08374:273 107.08488:868 109.02922:1741 109.06159:534 109.10063:1753 111.04465:944 119.08543:1686 121.09935:2019 123.11735:879 124.03949:142 127.03915:6313 131.08395:781 133.09485:2012 135.11371:868 136.06223:4212 137.06114:449 143.08591:506 145.05223:1171 145.10112:908 146.05913:366 147.11502:1239 149.05383:556 149.09445:340 149.13168:461 159.11658:730 160.07513:1…	Unknown	0.0564206	0.000227	0.000195	0.000359	0.000192	9.02e-05	0.000102	0.000217	5.58e-05	0.000338	0.000719	0.000242	0.000157	0.000344	0.00137116	0.000341	0.00042	0.000242	0.00018	0.000206	0.00018	0.000132	0.000139	0.000187	0.000269	7.02e-05	7.73e-05	0.000185	0.000163	0.000197	0.00015	0.000209
1038	7	1806	9	0	pos_1954	pos	1954	13.84	353.269	[M+H]+	FRGM	0.975	131.94	isa1-pos-1	353.26886:10336 354.27221:2760 355.27557:1136	101.06686:577 102.09169:715 104.1069:3184 105.06977:2077 106.07528:1113 107.08421:3984 107.96711:729 109.06472:1492 109.10047:3668 111.07839:1081 111.11599:610 115.08524:655 117.07021:725 119.0842:2241 120.04556:585 120.08305:931 121.05115:9617 121.0985:3979 122.08401:1309 123.08038:775 123.11494:1508 125.06001:507 125.09375:590 129.06825:653 131.08618:1331 133.09639:3196 135.11169:2364 136.06642…	Unknown	0.0598132	0.00598539	0.00698183	0.0125778	0.00675966	0.0208511	0.0100991	0.0182731	0.0147454	0.0064777	0.0149363	0.00686617	0.00924316	0.0228789	0.0257443	0.0318319	0.0327886	0.0189827	0.0143333	0.0154403	0.0167483	0.00590307	0.0101949	0.0212231	0.00712161	0.010138	0.0151783	0.0137513	0.006341	0.0209824	0.0165259	0.024016
1825	1	1726	1	0	pos_78	pos	78	14.094	130.065	[M+H]+	FRGM	0.013	28.41	isa11-pos-3	130.06537:7718 131.06872:772 132.07208:0	103.05399:1682 104.10704:4502 105.0694:2333 105.10667:711 106.07114:1007 107.08416:2819 107.96636:1486 109.06802:1114 109.10014:2882 111.08105:749 115.05366:760 116.06823:597 117.0699:761 119.08531:2323 120.0435:996 120.08203:842 121.05116:10472 121.09765:3662 122.08729:1023 123.07815:712 123.11533:1603 123.93998:911 125.06002:533 125.0946:703 130.06525:7442 131.08241:1833 131.12755:548 132.04587…	Unknown	0.0625184	0.000114	4.53e-05	3.06e-05	0.00018	0.000287	5.97e-05	0.000878	0.000271	5.37e-05	4.17e-05	0	8.18e-05	3.67e-05	4.02e-05	0.000117	3.34e-05	6.81e-05	3.53e-05	0.000155	0.000343	0.000114	0.000125	0.0004	0.000369	0.00257946	0.000411	0.00012	0.000213	5.12e-05	5.6e-05	3.91e-05
1852	2	1748	2	0	pos_838	pos	838	14.379	247.123	[M+H]+	FRGM	0.013	44.75	isa11-pos-3	247.12329:5372 248.12664:1361 249.13:0	103.05516:515 104.10546:940 130.0647:15380 131.071:1017 142.08075:410 146.06175:561 160.09665:829 184.07304:44 243.09248:116 244.09752:177	Unknown	0.0641225	3.49e-05	0	4.33e-05	3.64e-05	3.61e-05	0.000107	0.000565	3.63e-05	3.76e-05	4.03e-05	5.99e-05	3.62e-05	7.11e-05	6.54e-05	0.000702	9.5e-05	0.000272	3.66e-05	0.000112	0.000202	8.3e-05	5.16e-05	0.000112	0	0.000182	3.61e-05	5.71e-05	4.52e-05	5.99e-05	3.28e-05	0
1891	2	1785	2	0	pos_916	pos	916	14.413	259.123	[M+H]+	FRGM	0.013	24	isa11-pos-3	259.12292:8446 260.12627:2027 261.12963:565	104.10595:830 131.07314:207 184.07321:8178 185.08067:661 243.09784:552 244.10014:584 257.10721:323 259.12387:696	Unknown	0.0821524	7.78e-05	5.45e-05	3.94e-05	9.43e-05	7.97e-05	9.89e-05	0.00137573	3.36e-05	0	4.08e-05	5.49e-05	3.46e-05	3.9e-05	4.23e-05	0.000538	3.35e-05	0.000288	3.53e-05	0.000119	0.000268	0.000111	8.97e-05	0.000402	0.000193	0.000495	8.96e-05	0.000164	0.000124	9.67e-05	2.91e-05	5.15e-05
1623	5	1535	5	0	pos_2193	pos	2193	14.722	374.164	[M+H]+	FRGM	0.025	57.7	isa11-pos-3	374.16443:18326 375.16778:5167 376.17114:1141	104.10693:1272 105.10905:380 120.96716:774 148.04305:196 155.0108:641 161.0957:734 167.98013:802 185.07756:35 240.06757:625 256.09961:1378 257.10791:10863 257.23434:605 258.10977:2068 259.12015:891 261.1051:544 281.10681:1117 282.28226:727 308.17484:835 313.2735:9179 314.27631:1852 320.17551:866 339.28656:443 369.29727:862 374.15756:245	Unknown	0	2.92e-05	0	0	9.78e-05	0.000137	3.18e-05	0.0019959	3.64e-05	0	3.08e-05	0	0	0	0	0	3.17e-05	0	0	7.37e-05	0.000217	0.000106	0.000109	0.000338	0.000296	0.00103877	0.000143	0.000319	0.000112	3.3e-05	0	0
1890	1	1784	1	0	pos_915	pos	915	15.426	259.123	[M+H]+	FRGM	0.013	35.31	isa11-pos-3	259.12265:8580 260.126:1509 261.12936:385	101.06918:671 104.10663:1379 105.0695:3052 106.06818:1147 107.08385:2262 107.96691:1616 109.06436:1372 109.10062:2859 110.06351:538 111.07968:507 113.06135:514 115.05548:590 117.07083:611 119.04121:608 119.08545:2017 120.04545:676 120.08396:887 121.04731:12079 121.09643:3605 122.05813:847 122.09801:1370 123.08224:955 123.11401:1188 123.94086:1156 125.09422:554 130.06493:5925 131.08015:1611 133.09…	Unknown	0	6.7e-05	8.75e-05	3.77e-05	3.43e-05	0.000105	6.59e-05	0.000674	3.78e-05	3.28e-05	4.1e-05	0	0	4.74e-05	3.09e-05	8.09e-05	3.01e-05	4.16e-05	3.43e-05	3.24e-05	0.000141	0	0	0.000233	3.87e-05	0.000258	7.48e-05	0.000102	3.18e-05	3.18e-05	0	2.96e-05
1127	3	1055	3	0	pos_1741	pos	1741	15.706	337.12	[M+H]+	FRGM	0.488	226.98	isa1-pos-1	337.11844:69565 338.12179:14658 339.12515:2014	103.05539:840 107.08315:674 107.96622:65 109.06364:121 111.00898:124 111.04255:80 120.04367:1394 123.08123:60 129.0186:49 130.06526:13075 131.07652:774 132.04512:1888 133.08797:4422 134.08774:356 146.02374:843 151.032:95 158.06041:19219 159.06551:1968 159.11534:218 160.03961:1115 160.07497:1638 165.127:538 172.03986:3924 173.04805:683 174.05667:922 177.11282:1706 186.05498:24401 186.16554:581 187…	Unknown	0	0.0402856	0.0272712	0.0804638	0.0011148	0.00434347	0.00184026	0.0107111	0.00568165	3.48e-05	0	0	0	4.94e-05	0	3.67e-05	5.63e-05	0	0	0.00707057	0.0043015	0.00172058	0.000687	0.00655795	0.0237145	0.0274788	0.00206459	0.0131938	0.0284617	0.0314423	0.0115983	0.00286049
1137	15	954	17	0.0066576	pos_2857	pos	2857	16.898	439.27	[M+K]+	FRGM	0.013	55.66	isa14-pos-3	439.26956:6068 440.27291:1904 441.27627:867	101.06985:845 104.05482:456 104.10662:1008 105.03303:3264 106.06822:3342 107.0844:1562 109.02879:1666 109.10122:1366 111.04319:1078 111.07672:514 116.05634:611 117.06976:717 120.04455:724 121.0997:1518 123.08094:625 123.11511:745 125.05925:466 127.04027:1636 131.08461:291 134.06116:10164 135.11328:1926 138.05597:501 145.05812:776 145.10048:522 146.06119:635 147.11584:1574 148.04839:786 149.09328:…	Unknown	0	0.00277449	0.0012686	0.00193032	0.00036	0.000159	3.99e-05	0.00066	0.000193	3.19e-05	3.26e-05	0	0	3.72e-05	4.52e-05	3.16e-05	3.19e-05	5.72e-05	0	0.000334	0.00108756	0.000862	0.000327	0.000915	0.000942	0.000893	0.00173355	0.00051	0.000506	0.000332	0.000619	0.00012
1137	15	954	17	0.0066576	pos_2689	pos	2689	16.9	421.259	[M+K]+	FRGM	0.025	49.21	isa1-pos-1	421.25833:5820 422.26168:2307 423.26504:27543	101.06959:344 104.04996:634 105.03324:2261 105.06824:1156 106.07099:2302 107.08472:1341 109.02954:1239 109.06519:693 109.09993:1644 111.04288:675 116.05936:547 117.07296:761 119.08518:608 120.04446:427 121.0526:333 121.09916:1423 123.08038:432 123.11551:644 127.04055:1248 129.06892:551 131.084:1171 132.04657:457 134.06114:9042 135.11377:1432 138.05806:430 143.08661:434 145.05197:581 145.10051:118…	Unknown	0	0.0033703	0.00146486	0.00234391	0.000443	0.00027	5.32e-05	0.000869744	0.000188	0	3.94e-05	4.04e-05	4.71e-05	3.76e-05	2.96e-05	0	4.13e-05	3.51e-05	7.84e-05	0.000487	0.00127026	0.00103879	0.000432	0.00116396	0.00103856	0.000983	0.00208395	0.000549	0.00062	0.000346	0.000831	0.000179
1137	15	954	17	0.0066576	pos_2705	pos	2705	16.9	423.274	[M+Na]+	FRGM	0.275	46.4	isa1-pos-1	423.27362:25014 424.27697:7280 425.28033:1735	101.06959:344 104.04996:634 105.03324:2261 105.06824:1156 106.07099:2302 107.08472:1341 109.02954:1239 109.06519:693 109.09993:1644 111.04288:675 116.05936:547 117.07296:761 119.08518:608 120.04446:427 121.0526:333 121.09916:1423 123.08038:432 123.11551:644 127.04055:1248 129.06892:551 131.084:1171 132.04657:457 134.06114:9042 135.11377:1432 138.05806:430 143.08661:434 145.05197:581 145.10051:118…	Unknown	0	0.0144855	0.00564383	0.00898827	0.0011973	0.00063	0.000305	0.00228933	0.000532	0.000251	0.000814	0.000427	0.000367	9.44e-05	0.000381	0.000146	0.000452	5.04e-05	8.31e-05	0.00132409	0.00448287	0.0033474	0.00134243	0.00409947	0.00373857	0.00352096	0.00754369	0.00189708	0.00184746	0.000913	0.0021767	0.000553
845	2	786	2	0	pos_2810	pos	2810	17.073	433.329	[M+H]+	FRGM	0.038	42.62	isa10-pos-2	433.32983:5737 434.33318:2169 435.33654:0	101.06854:1476 104.10669:2032 105.06966:2296 106.07816:1356 107.08389:3496 107.96723:1641 108.08611:601 109.06462:1723 109.10079:3751 110.1008:506 111.04282:742 111.07929:893 111.11469:978 113.13206:538 115.09021:756 117.0816:807 119.0845:4048 120.08492:835 121.05164:10796 121.09734:4092 122.05585:1031 122.09888:1082 123.07881:1404 123.11518:1885 123.94035:947 125.06081:552 125.09673:1095 129.019…	Unknown	0	3.12e-05	3.17e-05	3.93e-05	8.07e-05	3.84e-05	3.11e-05	5.73e-05	0.000105	4.34e-05	5.7e-05	0.000102	4.26e-05	3.95e-05	2.98e-05	3.62e-05	4.25e-05	6.74e-05	6.61e-05	0.000114	8.15e-05	4.6e-05	3e-05	4.21e-05	0.000116	8.07e-05	8.24e-05	4.21e-05	7.15e-05	4.71e-05	7.15e-05	0.000106
51	1	1061	7	0	pos_118	pos	118	18.101	134.06	[M+H]+	FRGM	0.112	57.24	isa1-pos-1	134.06017:19484 135.06352:1875 136.06688:1317	101.07064:1164 105.0353:1781 105.06927:1001 106.06698:1882 107.08485:1827 109.10124:1682 111.0789:543 119.08541:818 120.04459:1861 121.09944:1548 123.116:653 125.02395:769 125.09384:512 132.0451:642 133.08875:8081 134.06306:7745 135.11369:1539 138.05553:1584	Unknown	0.057432	0.0112833	0.00523235	0.00893076	0.000535	0.000704	0.00023	0.0030048	0.0013099	0	0	0	3.7e-05	0	0	5e-05	0	0	3.91e-05	0.000544	0.00115384	0.000435	0.000274	0.000938	0.00101488	0.000582	0.00215537	0.000392	0.000781	0.000119	0.00242157	0.000315
1066	9	1197	10	0	pos_1506	pos	1506	19.082	317.212	[M+H]+	FRGM	0.075	27.94	isa1-pos-1	317.21161:5784 318.21496:1229 319.21832:255	105.06933:3077 107.08524:7821 108.08731:886 109.06523:1618 109.10053:5567 111.07957:1339 113.05958:916 113.09543:1476 119.08488:7832 120.08797:1108 121.10018:7097 122.09829:713 123.08029:5327 123.11452:1944 124.08261:513 125.06026:841 125.09424:2104 129.08537:828 131.08447:2524 132.08977:593 133.09499:4653 134.09883:841 135.08223:451 135.11606:3879 136.08774:511 136.11743:652 137.09526:2273 137.1…	Unknown	0.052541	0.00334969	0.00210752	0.00226474	0.00113375	0.00215059	0.00174389	0.00179518	0.00177346	0.000236	0.000991	0.00153385	0.000798	0.00026	0.00177487	0.00156668	0.00159582	0.00207471	0.00288984	0.0013564	0.000823	0.0010886	0.000847	0.00191151	0.00157411	0.00130007	0.00258023	0.00209571	0.00195757	0.00163431	0.00152052	0.0023367
1066	9	1197	10	0	pos_2287	pos	2287	19.082	383.259	[M+H]+	FRGM	0.112	47.63	isa1-pos-1	383.25812:6690 384.26147:2270 385.26483:570	105.06992:3070 107.08505:7749 108.08797:878 109.06477:1635 109.1008:5426 111.07963:1385 113.05949:931 113.09417:1521 119.08549:7506 120.08942:1071 121.10054:6926 122.09618:722 123.08046:5548 123.11505:1930 124.08601:534 125.05958:846 125.09561:2175 129.08534:858 131.08463:2546 132.09012:613 133.09521:4653 134.10054:886 135.11414:3762 136.11929:663 137.09648:2359 137.12709:172 139.07518:463 139.11…	Unknown	0	0.00387419	0.00274965	0.00265985	0.00152277	0.00274797	0.00223244	0.00214487	0.00233801	0.000244	0.00127332	0.00188384	0.00101527	0.000192	0.00225283	0.00202304	0.00185931	0.00244225	0.00358626	0.00154059	0.00103293	0.00127503	0.00115889	0.00238779	0.00207061	0.00164421	0.00311142	0.00258165	0.00260344	0.00194106	0.00196812	0.00283836
1508	2	1358	3	0	pos_4383	pos	4383	19.795	745.486	[M+H]+	FRGM	0.013	32.61	isa8-pos-1	745.48596:8292 746.48931:4675 747.49267:1313	101.07011:1153 109.10056:795 119.08516:1027 121.05222:321 121.09944:1267 123.11615:314 131.08406:419 135.11485:1027 147.11688:875 149.1301:511 159.11699:534 161.13065:816 163.14696:382 173.13185:453 175.10638:350 177.15399:375 184.07358:3128 191.15938:420 213.16086:770 215.17653:763 231.17538:612 233.18159:533 241.19534:1088 257.18924:534 259.20593:2095 307.22794:4673 308.23407:955 330.33804:912 …	Unknown	0	0.000207	0.000302	0.000474	0.000214	0.000406	0.000324	0.000732	0.000501	0.000186	0.000227	0.000386	0.000206	0.000711	0.000601	0.00097	0.000718	0.0011884	0.00185647	0.00027	0.000243	0.000154	0.000224	0.00061	0.000215	0.000135	0.000623	0.000439	0.000427	0.00482397	0.00104801	0.00177419
1930	1	1823	1	0	pos_990	pos	990	19.874	265.098	[M+H]+	FRGM	0.013	23.2	isa1-pos-1	265.09836:7352 266.10171:1435 267.10507:0	101.07008:4478 102.08843:516 105.06927:2593 106.07656:1295 107.08442:4479 107.96619:820 108.08803:735 109.0648:987 109.10162:4040 110.10246:640 111.04611:682 111.07796:636 111.11656:851 117.07144:842 119.08544:4257 120.04461:3756 120.08202:1229 121.05192:12231 121.09851:6177 122.05824:986 122.09644:1451 123.08096:1453 123.11501:2258 125.09529:765 127.10805:506 129.01697:501 129.0654:788 131.08423…	Unknown	0.194443	0.00425776	0.000753	0.00345064	5.86e-05	0.000156	0	0.000901	0.00027	5.58e-05	0	0	0	4.77e-05	0	5.05e-05	0	0	3.94e-05	5.95e-05	0.000106	0	0	0.000164	0.000291	5.06e-05	0.000201	4.84e-05	5.84e-05	0.000109	0.000786	5.91e-05
1450	6	1367	6	0	pos_4255	pos	4255	20.119	685.348	[M+H]+	FRGM	0.075	90.38	isa1-pos-1	685.34796:17787 686.35131:8118 687.35467:2136	101.07022:1200 120.04477:8137 121.09967:704 123.08101:496 132.04584:1673 134.0618:1574 134.09505:360 144.04514:4380 145.04913:686 146.06126:500 157.10066:506 160.03897:980 163.11066:253 164.07938:276 172.03952:1129 174.05547:642 187.14639:558 188.06982:311 198.0575:1405 200.07434:921 202.05034:5069 203.05615:704 203.14236:826 212.07498:0 216.06644:1683 222.06581:580 226.05269:1023 228.06741:369 2…	Unknown	0	0.0103007	0.00143116	0.00766797	0	0.000167	0	0.00156975	0.000631	0	0	0	0	0	0	0	0	0	0	0	0.000151	0	0	0.000124	0.000538	0	8.02e-05	0	6.87e-05	0.000129	0.00141531	0
690	8	1562	13	0	pos_811	pos	811	20.251	244.191	[M+H]+	FRGM	0.688	79.66	isa1-pos-1	244.19131:19672 245.19466:3583 246.19802:521	100.07536:688 101.07023:3085 102.09006:597 105.06907:5717 106.07468:1118 107.08508:8686 107.96687:848 108.04407:682 108.08745:1169 109.06692:1688 109.10059:7562 110.09682:991 111.04311:676 111.07912:1576 111.1143:899 113.06245:522 113.09256:509 117.07087:1414 119.08544:5444 120.04346:1012 120.08516:1298 121.05167:10395 121.09831:8140 122.05957:1083 122.10039:2035 123.08057:1806 123.11538:2846 125…	Unknown	1.7649	0.0113923	0.00309358	0.00425487	0.00417018	0.0018452	0.0102745	0.00885964	0.00181994	0.0026751	0.00259406	0.00492952	0.00327171	0.00401613	0.00149944	0.008115	0.00434693	0.00348411	0.00722437	0.00931201	0.00376139	0.00608218	0.0121892	0.00249629	0.00541022	0.00160262	0.00192006	0.00773601	0.00410593	0.004557	0.00217263	0.00216813
1500	2	1414	2	0	pos_3743	pos	3743	20.414	581.419	[M+H]+	FRGM	0.062	47.37	isa8-pos-1	581.41907:9747 582.42242:4013 583.42578:8932	101.0705:6019 102.08717:642 105.06944:3312 106.08214:2242 107.08448:5020 107.96521:593 108.07928:504 109.06622:1415 109.10089:6012 111.04502:529 111.07837:894 111.11557:1067 113.06126:522 117.07558:865 119.08537:4975 120.0863:1105 121.05135:9813 121.09935:7609 122.05665:788 122.09948:1931 123.08074:1565 123.11577:2745 125.06009:681 125.09561:997 129.01804:791 129.06541:679 131.08495:2251 132.0959…	Unknown	0	0.000219	0.000527	0.000863	0.000251	0.000625	0.000561	0.00092	0.000674	0.000441	0.000549	0.000504	0.000472	0.00112779	0.000806	0.00108825	0.00159642	0.0014243	0.0020118	0.000741	0.00047	0.000305	0.000395	0.000899	0.000349	0.000274	0.00085	0.000606	0.000584	0.00567088	0.00174942	0.00257298
805	2	747	2	0	pos_2642	pos	2642	20.477	417.337	[M+H]+	FRGM	0.05	136.37	isa10-pos-2	417.33572:12912 418.33907:3921 419.34243:820	101.07109:5712 102.08988:1095 105.06887:2857 106.08368:2832 107.08491:4919 107.96581:668 108.08405:563 109.06545:1363 109.10148:6359 110.10249:702 111.04736:747 111.08076:965 111.1155:1219 116.07056:513 119.08538:4745 120.08688:832 121.0509:11127 121.09766:5605 122.05488:785 122.0977:1959 123.0813:1263 123.11578:2741 125.09193:972 129.06082:567 131.08528:1968 132.08954:508 133.09137:9765 134.0979…	Unknown	0.144242	8.02e-05	4.77e-05	6.07e-05	8.79e-05	0.000115	0	0	0.000109	0.000252	8.36e-05	7.77e-05	6.07e-05	4.72e-05	0.000171	0	0.000156	0.000124	5.8e-05	9.53e-05	0.000125	0	0	7.51e-05	5.15e-05	4.76e-05	0.000221	8.2e-05	9.68e-05	5.97e-05	0.000135	0.000164
1334	3	1258	3	0	pos_4155	pos	4155	20.616	651.341	[M+H]+	FRGM	0.025	51.07	isa1-pos-1	651.34155:5934 652.3449:2996 653.34826:839	101.07053:2423 133.09154:744 135.11469:539 137.06316:588 137.09538:310 145.05164:46 149.09279:280 149.12984:217 151.10246:625 161.12416:414 163.06053:7 163.1433:366 164.07018:183 165.09009:182 171.13611:1682 173.09488:380 175.14423:616 181.12048:58 184.07608:1533 186.05673:449 199.16776:1597 203.14659:186 212.07309:1291 221.15279:174 222.06458:661 224.07156:2718 225.07785:535 240.06598:6633 241.0…	Unknown	0	0.00343617	0.000665	0.00381875	0	4.62e-05	0	0.000832	0.000144	0	0	0	0	0	0	0	0	0	0	0	0.000213	6.63e-05	0	0.000144	0.000192	7.7e-05	9.92e-05	0	4.91e-05	0	0.00139033	8.43e-05
1838	4	1553	8	0.0066576	pos_812	pos	812	20.715	244.191	[M+K]+	FRGM	1	222.77	blank-pos	244.19084:6544 245.19419:842 246.19755:0	101.07098:3343 105.06982:908 106.06534:1403 107.07758:1512 107.96589:2062 109.10179:1596 111.0457:597 111.0754:578 111.11646:507 119.08463:611 120.08286:687 121.05151:10634 122.05331:1344 122.09633:2260 123.11283:709 123.94153:607 129.0208:648 131.08279:653 133.08664:8965 134.09364:1112 135.10674:915 136.06299:649 139.91382:509 143.10774:1914 147.06622:1321 149.02364:11800 149.12498:713 150.03033…	Unknown	6.73792	0.0344689	0.00911523	0.0126737	0.0123902	0.00667682	0.0332651	0.025877	0.00690655	0.00905015	0.00879244	0.0138743	0.0103321	0.0145066	0.00511767	0.0228372	0.0132735	0.00974427	0.0224845	0.0297283	0.0107934	0.0186373	0.037239	0.00777057	0.016322	0.00574904	0.00562241	0.0235787	0.0117588	0.0128793	0.00743474	0.0069601
1838	4	1553	8	0	pos_2538	pos	2538	20.717	408.309	[M+H]+	FRGM	0.312	70.23	isa1-pos-1	408.31042:10212 409.31377:2809 410.31713:0	100.07834:964 101.07053:4061 102.08987:1132 105.06999:4407 106.08238:2684 107.08524:7938 107.96733:739 108.0468:528 108.08485:1024 109.06701:1350 109.10117:7691 110.10327:932 111.04469:523 111.08098:1955 111.11474:1232 113.09442:517 117.07098:1528 119.08539:5562 120.04495:536 120.08691:1319 121.05111:11009 121.09861:7058 122.09473:2192 123.07909:1543 123.11523:2576 125.09252:1437 125.13312:503 12…	Unknown	2.45602	0.00591363	0.00116323	0.00188927	0.00212381	0.00129695	0.00718912	0.00478636	0.00134907	0.00156344	0.00150218	0.00256921	0.00188313	0.00276718	0.000956	0.00373029	0.00217267	0.00165752	0.00415248	0.00534124	0.00209501	0.00348913	0.00856834	0.00149896	0.00296318	0.00121513	0.000883	0.00338819	0.00182661	0.0020236	0.00120371	0.00138572
1155	3	1082	3	0.00323056	pos_3775	pos	3775	21.514	584.422	[M+NH4]+	FRGM	0.988	178.55	isa1-pos-1	584.4231:41689 585.42645:31776 586.42981:8915	101.07097:7955 102.08822:942 105.06944:5658 106.07877:1889 107.08529:10608 107.96596:578 108.08601:1155 109.06406:1912 109.10098:11402 110.06947:526 110.10501:1029 111.04563:1142 111.07925:1387 111.11608:3450 113.0591:752 113.0949:803 115.08585:524 116.0685:594 117.071:1747 119.08527:8326 120.04395:678 120.08813:1893 121.05122:11280 121.10023:15291 121.18678:552 122.05695:1074 122.09893:2753 123.…	Unknown	0	0.0241424	0.0256176	0.0357631	0.0175775	0.0259938	0.0186723	0.016551	0.0207379	0.0248798	0.0236162	0.0166958	0.0203401	0.0252282	0.0357342	0.0208848	0.0214277	0.0241455	0.0239497	0.0170263	0.017219	0.0183713	0.0135949	0.0237047	0.0208245	0.0253685	0.029524	0.0279546	0.0242726	0.0216276	0.0244649	0.0235485
1195	9	1123	9	0	pos_2440	pos	2440	21.685	397.311	[M+H]+	FRGM	0.05	63.52	isa10-pos-2	397.31052:9711 398.31387:3170 399.31723:1192	101.07088:2901 105.06947:605 107.08531:1846 109.10086:1785 111.11607:2631 119.08523:563 121.10014:3584 122.09607:570 123.11575:910 127.03804:600 131.08463:902 133.0932:604 135.1162:2489 143.10385:693 145.05058:2721 147.11612:858 149.13129:1226 159.11725:585 161.13239:976 163.06026:12109 163.14624:1215 164.06927:727 173.13179:800 177.16003:571 184.0742:3793 187.14742:427 191.17195:318 195.00301:42…	Unknown	0	8.01e-05	4.45e-05	4.2e-05	5.18e-05	0	0	8.91e-05	0	5.83e-05	0	0	3.54e-05	0	4.09e-05	3.3e-05	3.94e-05	3.9e-05	0	4.8e-05	0	4.52e-05	0	3.02e-05	0	4.26e-05	3.13e-05	3.16e-05	0	4.2e-05	3.72e-05	4.18e-05
1579	2	1490	2	0	pos_4657	pos	4657	23.904	839.572	[M+H]+	FRGM	0.013	53.88	isa6-pos-1	839.57239:5540 840.57574:0 841.5791:0	109.06687:546 120.08214:208 122.05361:737 133.08998:864 143.10529:601 145.05112:452 145.10011:218 147.07324:135 151.08992:1 159.11574:229 163.06029:2914 163.10805:147 173.13319:38 177.11256:610 185.13202:74 199.16772:224 221.08499:192 221.14401:664 239.23558:211 255.23196:1144 283.26303:1106 284.27161:297 313.27377:14243 314.27621:2854 315.26266:333 325.11176:841 331.27567:662 333.24042:1012 335.…	Unknown	0	0.0106328	0.0079308	0.00794154	0.00584983	0.00449377	0.00353908	0.0077612	0.00603901	0.0038516	0.00415454	0.00470289	0.00482135	0.00682466	0.00356538	0.00704354	0.00311386	0.00565299	0.0103578	0.00321558	0.00862155	0.00606375	0.00250269	0.00668118	0.0122094	0.0105558	0.0136031	0.00805481	0.0193735	0.00680556	0.00772663	0.00654092
1259	4	1184	4	0	pos_3978	pos	3978	24.291	611.478	[M+H]+	FRGM	0.013	106.41	isa14-pos-12	611.47784:10060 612.48119:3803 613.48455:22956	100.07681:514 101.07069:28975 101.15253:768 102.07482:1010 102.12608:1106 105.06918:2930 106.06532:8152 107.07816:9539 107.96569:560 108.083:1445 109.06593:1078 109.10036:10260 110.10384:688 111.04416:1876 111.07783:1504 111.11575:2603 113.06184:534 113.09621:1079 115.07427:533 116.07094:837 117.07096:1174 119.08506:4985 120.08322:3410 121.05153:12733 121.09417:15086 121.18439:607 122.09629:14997…	Unknown	0.356421	0.00103144	0.000814	0.00123146	0.00033	0.00213347	0.00192121	0.00152256	0.000906	0.000819	0.00158682	0.00147904	0.00141068	0.00144725	0.00164145	0.00220558	0.00185803	0.00191511	0.0024801	0.00166174	0.000894	0.00111796	0.00138128	0.00125014	0.000921	0.000696	0.00182722	0.00163316	0.00156265	0.00498215	0.00359878	0.00373487
1422	6	1339	6	0	pos_4347	pos	4347	24.529	729.492	[M+H]+	FRGM	0.038	59.01	isa4-pos-1	729.49152:8313 730.49487:4951 731.49823:1829	101.07066:3684 105.07021:714 109.10044:1282 111.04418:601 117.07511:545 119.08517:355 121.09375:1075 123.11343:1389 124.0849:311 127.04114:555 129.05966:487 131.08476:1173 133.0909:142 135.11298:2356 137.09476:541 137.13022:5 145.05217:588 145.10031:1231 147.06926:323 147.11588:1673 149.13065:2026 151.10344:503 157.10182:173 159.11649:2078 161.13179:781 163.10995:383 163.14667:145 165.12871:635 1…	Unknown	0	0.0017717	0.000735	0.00221236	0.000224	0.000567	0.000324	0.000891	0.000445	0.000626	0.000875	0.000557819	0.000277	0.00107455	0.00485043	0.00188397	0.00230708	0.00130817	0.00135118	0.000846	0.0006	0.000322	0.000461	0.0010698	0.00028	0.000464	0.000918	0.000383	0.000384	0.00149079	0.00195653	0.00158427
686	3	635	3	0	pos_2702	pos	2702	26.305	423.272	[M+H]+	FRGM	0.025	37.08	isa4-pos-1	423.2731:6693 424.27645:1823 425.27981:422	101.07084:43906 101.15287:1289 102.07363:1938 102.12682:1250 105.06885:2230 106.06547:6411 107.07825:8205 107.96783:738 108.08034:1224 109.10043:8533 110.10404:748 111.04529:2025 111.07802:1241 111.11563:1365 113.05999:594 113.09366:744 117.07664:963 119.04755:539 119.08538:2641 120.08136:3150 121.0508:16646 121.09234:13765 122.05397:1206 122.09645:14527 123.11388:5376 125.09461:870 125.12897:552…	Unknown	0	0.00124531	0.000708	0.00152216	0.000535	0.000849	0.00046	0.00111551	0.000596	0.000905	0.000863	0.000649	0.000623	0.000819	0.00390515	0.00178866	0.00157108	0.000923	0.000698	0.000886	0.00101856	0.000614	0.000606	0.00130116	0.000692	0.000692	0.000939	0.000695	0.000455	0.000814	0.00111914	0.000989
1426	3	1222	4	0	pos_4075	pos	4075	26.318	627.496	[M+H]+	FRGM	0.087	75.97	isa2-pos-2	627.49646:7279 628.49981:3783 629.50317:1094	109.10098:1040 121.0911:385 140.03458:1108 159.11523:404 161.1321:487 199.16907:7685 200.1705:1228 227.20073:8281 228.20386:1002 243.20987:924 245.22484:516 255.36331:896 256.08209:1082 259.20398:512 261.22125:1962 262.24796:2231 263.24216:624 272.25696:949 274.09216:2102 280.26239:2482 298.2753:1261 311.29376:343 321.24158:1636 333.24307:488 335.25806:3623 336.26086:691 349.27463:1184 353.27524:…	Unknown	0.119178	0.000863	0.00119205	0.00102412	0.00228757	0.00420189	0.00379479	0.00264227	0.00314496	0.00182478	0.00220448	0.00169783	0.00246093	0.00164027	0.00490712	0.00413027	0.00262515	0.00379623	0.00264	0.0037878	0.00239896	0.00304293	0.00335323	0.00441134	0.00239603	0.00243156	0.00399137	0.0043669	0.00224275	0	0.000944	0.00142069
638	2	592	2	0	pos_1266	pos	1266	26.711	294.316	[M+H]+	FRGM	0.15	169.18	isa7-pos-1	294.31534:8452 295.31869:2258 296.32205:224	106.0652:144 109.10085:1168 111.1165:574 120.04636:575 123.11343:1065 130.06653:984 132.04375:2256 141.05568:1722 146.06082:11332 147.06673:769 151.1161:499 153.05415:1044 158.06024:15363 159.06702:1775 160.08142:708 172.07935:1422 186.09181:1943 186.12593:1121 200.10779:3763 201.11116:557 214.12823:1253 243.20897:736 261.22131:1701 262.24857:537 263.24026:209 280.26349:395 298.27518:335	Unknown	0	3.06e-05	0	0.000115	0.000877	0.00205758	0.000798	0.00248745	0.00188622	0	0	0	0	0	0	0	0	0	0	0.00129459	0.00284973	0.00145022	0.000183	0.000592	0.00524092	0.00647935	0.00136601	0.00182796	0.00265854	0.0026562	0.00855591	0.00891604
1567	2	1477	2	0	pos_4411	pos	4411	27.265	757.523	[M+H]+	FRGM	0.663	75.87	isa1-pos-3	757.52399:6801 758.52734:4010 759.5307:1595	101.07127:145419 102.07405:6015 102.12549:812 103.07516:437 105.06953:1589 107.0817:1691 109.10073:8393 110.10374:587 111.07944:560 111.11546:359 117.07463:554 119.08533:2543 121.09538:2963 123.11496:5792 124.08722:522 124.11711:910 125.10023:752 131.08464:2059 133.09248:442 135.1136:4674 136.11467:377 137.12918:2615 139.09671:1025 145.10066:2901 147.11633:6065 148.11443:611 149.13127:5190 151.14…	Unknown	0.0924145	0.00235868	0.00326436	0.00397143	0.00341325	0.00639387	0.00646575	0.00658503	0.00624132	0.00257049	0.00374907	0.0035982	0.00417374	0.00509642	0.0049493	0.00594347	0.00446967	0.00581342	0.00610004	0.00499734	0.00445256	0.00352002	0.00444834	0.00641397	0.00349871	0.00390127	0.00532816	0.00414148	0.00332316	0.00627605	0.00557448	0.00738836
1449	2	1366	2	0	pos_4209	pos	4209	27.822	670.473	[M+H]+	FRGM	0.1	54.51	qc-pos-1	670.47003:5604 671.47338:2602 672.47674:1054	101.07102:17041 102.07381:941 102.12721:314 106.06516:50 119.08527:15066 120.08498:1271 121.05061:296 121.08775:647 122.05356:93 122.0957:469 124.08662:175 137.07724:491 139.08484:184 139.1044:227 171.13724:463 184.18736:58 199.16899:1081 255.23218:1464 256.23828:540 263.23935:203 335.25775:742 355.06949:17 363.17175:97 496.44376:267 497.2709:203 498.28064:38 508.54425:48 551.32806:145 553.33215:…	Unknown	0	0	0	0	0	0	0.000277	0	0	0	0	0	0	0.000182	0	0	0	0	0	0.0002	0	0.000473	0	0	0	0	0	0	0	0.000224	0	0
1804	33	1707	37	0	pos_1155	pos	1155	1.538	284.171	[M+H]+	INF (UnRECG)	0.075	55.98	isa2-pos-1	284.16925:7048 285.1726:964 286.17596:0	106.06548:998 108.08065:32004 108.16373:945 109.07144:2887 110.06774:636 119.03548:92 120.04118:3 122.05866:188 123.06763:491 124.04083:128 124.07687:1537 127.03748:1024 134.06169:2443 135.06491:335 136.06906:652 147.00909:308 150.06125:244 151.06502:232 152.07083:29134 152.16904:442 153.07336:3087 154.08276:859 163.04019:477 170.08171:2030 206.04631:977 265.08374:460 275.10922:1481	Unknown	0	0.00167077	0.0010926	0.0013092	0.00411585	0.00242886	0.00282851	0.00106488	0.00232102	0.00125403	0.00159778	0.00161041	0.00125063	0.00123858	0.00163247	0.00258557	0.00178392	0.0025601	0.00201716	0.00298995	0.00191926	0.00180475	0.00313791	0.0012809	0.00191236	0.00150237	0.0025118	0.00102715	0.000548	0.0011026	0.00197432	0.00253872
1040	25	1757	31	0.0104351	pos_2540	pos	2540	5.873	409.09	[M+K]+	INF (UnRECG)	0.062	375.74	isa3-pos-1	409.08923:19800 410.09258:3938 411.09594:2099	102.04766:976 103.05485:2267 105.0339:1462 105.06979:2053 117.03329:673 118.04332:1388 119.04902:4000 120.05955:2050 121.09859:651 126.01007:1027 127.03952:225 129.06889:103 132.05685:3258 133.02905:3320 133.09:2095 137.05978:3198 137.09119:1204 145.05469:842 147.05859:1468 148.0527:4848 149.05588:1229 151.07491:4398 160.056:878 161.05966:785 163.07578:5328 164.08049:559 167.07788:810 175.08247:8…	Unknown	0	0.000141	0	8.57e-05	0	0	5.24e-05	4.03e-05	0	0.0116203	0.00855213	0.00769051	0.0135621	0.0128134	0	3.45e-05	0	5.02e-05	0.000302	4.7e-05	3.18e-05	4.74e-05	0	8.53e-05	6.51e-05	6.84e-05	3.68e-05	0.00049	0.00124176	0.00145923	0.000405	0.000275
1763	3	1670	3	0	pos_783	pos	783	5.15	238.059	[M+H]+	INF (UnRECG)	0.025	57.72	isa1-pos-3	238.06006:5576 239.06341:0 240.06677:388	103.05151:616 104.05029:1841 105.03465:150 105.06891:155 107.967:862 109.09577:315 112.07711:1701 114.05418:1159 116.05096:6575 117.05966:796 119.04272:246 120.04398:2678 120.07614:119 123.93973:965 126.05395:629 128.05344:3858 130.0591:440 133.05286:1678 134.06004:638 135.07478:214 139.91437:594 140.07054:967 143.06042:1448 144.06139:589 145.04486:955 147.05952:1523 148.04208:1213 149.09393:419 …	Unknown	0	0.000725	0.000403	0.00325588	0	3.13e-05	3.98e-05	0.000179	0.000221	0	0	0	0	3.27e-05	0	0	5.62e-05	0	0	6.06e-05	7.47e-05	0	0	0.000168	3.12e-05	8.79e-05	0.000276	0.000125	0.00125641	0.00370774	0.00173197	0.000424
1833	57	1812	49	0	pos_3173	pos	3173	1.301	487.178	[M+H]+	INF (UnRECG)	0.038	85.46	isa11-pos-3	487.17764:5551 488.18099:0 489.18435:0	100.03949:193 100.07634:2788 101.06981:387 102.01094:1348 102.05273:300 102.0926:789 103.04201:255 107.05438:962 108.04636:602 109.0528:1425 110.05574:2988 111.06615:271 112.05185:27842 112.13797:728 113.05328:1740 114.05523:2353 114.0901:1702 115.04656:188 115.08714:586 116.07109:937 118.07901:409 119.04994:517 122.06423:216 123.05447:1233 124.04091:4000 124.0761:1878 125.05573:418 126.08781:133…	Unknown	0	0	3.89e-05	0.000283	7.83e-05	3.64e-05	0	0.000111	8.36e-05	0.00027	2.98e-05	3.95e-05	0	0.00027	0	0	0	2.89e-05	0	0	9.58e-05	6.4e-05	0	0	0	0.000538	4.59e-05	0	0	0.000209	6.53e-05	0
4	2	4	2	0	pos_1013	pos	1013	2.193	268.236	[M+H]+	INF (UnRECG)	0.225	253.27	isa1-pos-1	268.23599:26858 269.23934:0 270.2427:240	115.04047:1032 119.03503:6357 129.05745:210 131.06808:263 136.06223:434243 137.06378:27256 137.16013:376 138.06171:222 159.06425:73 178.07164:585 180.06514:184 186.05527:243 268.10696:696	Unknown	0	0.0155533	0.0137393	0.0285688	0.000161	0.000259	0.000199	0.000213	0	0.000194	0.000156221	0.000213	0.000283	0.00458897	0	0.000294	0	0.000137	0.000338	0.000337	0.000163	0.000102	0.000103	9.16e-05	0.000109	0.000246	0.000119	6.9e-05	0.000163	0.000226	0.0188301	3.14e-05
182	3	172	3	0	pos_1431	pos	1431	2.57	310.186	[M+H]+	INF (UnRECG)	0.013	74.35	isa10-pos-2	310.18561:7936 311.18896:1438 312.19232:0	100.95879:838 101.06091:590 103.04887:849 104.05173:1180 105.03302:1803 105.06405:1371 106.03011:1098 106.06518:2870 107.05146:5019 107.96526:799 108.05593:2784 109.03058:1391 109.05901:973 109.09444:571 110.06074:2329 111.04668:597 111.07929:557 112.07519:1683 113.06187:851 115.04409:515 116.05193:3052 116.94739:778 117.05943:1162 118.06776:767 119.04393:659 119.08102:562 120.04443:589 120.07742…	Unknown	0	0.000395	0.000336	0.000392	0.00121189	0.00166805	0.00117869	0.000545	0.00127852	0.00103026	0.000867	0.00059	0.000701	0.000888	0.000801	0.00136453	0.00107803	0.00161756	0.000999	0.00111751	0.00061	0.000996	0.00123931	0.000914	0.00128085	0.00134755	0.00105211	0.000991	0.000528	0.000509	0.00133178	0.00180216
488	5	454	5	0	pos_4286	pos	4286	2.633	701.179	[M+H]+	INF (UnRECG)	0.062	47.54	isa7-pos-1	701.17999:5955 702.18334:2130 703.1867:809	102.05238:303 104.05117:1088 105.03217:1334 106.06604:964 107.0517:3109 108.05609:23 110.05725:386 116.05492:1746 117.05727:657 118.06403:566 119.04884:300 122.06069:693 127.03821:391 132.04402:3319 133.05156:1665 134.05963:2572 135.05:331 138.0569:74 146.05936:701 149.02643:10 159.02936:427 160.04283:798 164.05727:150 165.08452:166 175.04042:380 177.05453:715 178.0519:1669 179.07823:372 185.0441…	Unknown	0	0	0	0	0.000681	0.000374	9.79e-05	0	0	0	0	0	0	0	0	0.000353	0.000199	0	0	0.00043	0.000138	3.24e-05	0.000205	0.00102093	0.00369269	0.00127432	0.000283	0.000175	0.00014	0	0	0
488	5	454	5	0	pos_2166	pos	2166	2.636	371.145	[M+H]+	INF (UnRECG)	0.087	54.24	isa7-pos-1	371.1449:6396 372.14825:1637 373.15161:627	101.04195:49 102.04821:534 103.04163:265 104.04989:381 105.03439:1818 105.06345:216 106.06571:1212 107.04997:2533 108.05563:300 116.05285:546 117.05759:489 122.05984:783 125.08336:7 129.02159:342 132.0441:4264 133.0531:1841 134.05981:2735 139.08383:55 151.07072:95 155.06393:505 157.10666:136 159.03098:914 160.04173:702 162.05466:1210 164.06575:146 177.05429:676 178.04996:1923 179.07986:613 185.04…	Unknown	0	4.13e-05	3.08e-05	5.32e-05	0.00172364	0.0012722	0.000919	0.000547	0.000348	0.000106	0.000132	0.000486	0.000111	3.45e-05	0.000134	0.00186944	0.00145249	0.000624	0.000542	0.00151103	0.00111671	0.000829	0.00134012	0.00257795	0.00396637	0.00225827	0.00118399	0.00109084	0.000819	7.57e-05	5.08e-05	8.91e-05
541	5	507	5	0	pos_2458	pos	2458	2.784	400.172	[M+H]+	INF (UnRECG)	0.013	61.19	isa9-pos-4	400.17151:10941 401.17486:2735 402.17822:849	101.01904:557 103.05247:509 106.06493:165 108.07751:330 114.10098:951 117.05946:6286 118.06503:8750 118.15289:181 119.06271:4135 120.04593:1915 120.07705:182 127.05067:125 128.05797:352 132.04475:1288 133.0802:451 135.05655:417 137.05972:1522 144.08037:347 145.07135:535 146.06023:18356 146.15794:503 147.05746:4336 156.05869:747 161.06892:648 162.05476:678 163.05109:2412 164.0585:12662 165.06544:1…	Unknown	0	0.000335	0.000637	0.000504	0.000469	0.000722	0.000467	0.000909	0.000722	4.05e-05	8.82e-05	0.000155	0	3.65e-05	0.0002	0.000222	0.00281382	0.000744	0.000242	0.00100106	0.000685	0.00138641	0.000823	0.000572	0.000737	0.000439	0.000943	0.000739	0.000253	0.000383	4.45e-05	0.000853
288	3	276	4	0	pos_1693	pos	1693	2.819	334.149	[M+H]+	INF (UnRECG)	0.013	78.85	isa10-pos-4	334.14944:12081 335.15279:2268 336.15615:870	107.96826:352 110.04905:844 115.05538:703 117.06381:290 118.06554:7523 119.06802:733 121.05077:215 124.07491:502 126.01178:534 127.06667:1493 132.07985:1317 137.05978:4095 139.0394:1313 139.08427:2743 142.06903:472 143.07312:1656 144.07964:1541 146.05983:2457 148.0639:471 149.06114:238 151.0687:842 165.08829:1007 167.07227:1135 170.06097:562 175.05164:506 179.08421:547 182.05009:8302 183.06372:62…	Unknown	0	0.000884	0.000858	0.00133251	0.000587	0.000659	0.000911	0.000493	0.000832	0.000599	0.0008	0.000415	0.000427	0.000559	0.000979	0.0011517	0.000988	0.00133271	0.000917	0.000569	0.000498	0.000699	0.000926	0.000445	0.00130131	0.000939	0.000923	0.000893	0.000546	0.000476	0.000835	5.66e-05
1863	1	1761	1	0	pos_862	pos	862	3.036	250.593	[M+H]+	INF (UnRECG)	0.013	113.5	isa12-pos-5	250.59314:5675 251.59649:366 252.59985:0	100.95898:586 102.04817:854 103.04951:1045 104.05206:1193 105.03769:1492 106.06566:1858 107.07276:761 107.96636:1148 109.03125:521 110.06703:912 112.07524:1131 112.10513:506 112.92236:503 113.02398:700 114.05473:650 114.10047:1108 116.06246:1630 116.94704:618 117.05911:1823 118.06618:1659 119.04263:1192 120.04449:7736 121.05099:8600 122.06184:1225 122.09111:909 123.94059:872 125.0231:1432 126.055…	Unknown	0	0	3.08e-05	0.000377	0	0	0	0.000294	7.82e-05	0	0	0	0	0	0	0	0	0	0	0	3.57e-05	0	0	4.21e-05	0.000542	0	0.000228	0	0.000817	0.00193925	0.000645	0.00122879
876	5	818	5	0	pos_3192	pos	3192	3.288	490.191	[M+H]+	INF (UnRECG)	0.213	70.6	isa2-pos-1	490.19098:8062 491.19433:1897 492.19769:482	101.04012:216 102.04823:686 103.05376:2439 104.05181:4748 105.06792:2315 108.05094:574 109.02986:1415 110.06342:543 115.05412:1917 116.06477:459 117.05794:1506 118.06273:1683 120.0447:5468 126.05252:369 127.04027:3034 128.04938:1607 129.05652:516 132.04463:6912 133.0589:2372 138.05482:1389 142.06621:1038 142.9391:63 143.05573:462 145.06015:1507 146.05948:2667 147.05594:839 148.03923:553 149.03255…	Unknown	0	0	0.000132	0.000167	0.00470824	0.000827	0.00142455	0.000509	0.00419089	0	0	0	0	0	0	0.000454	0.00034	0.000263	0	0.00242054	0.000936	0.00881142	0.0036437	0.00497684	0.00430196	0.00507123	0.00375337	0.00124897	0.00013	0.000202	0.00175183	0.00240568
78	13	331	15	0	pos_2748	pos	2748	3.547	427.171	[M+H]+	INF (UnRECG)	0.325	45.86	isa2-pos-1	427.17087:5851 428.17422:0 429.17758:0	104.04962:4953 105.03361:14259 106.03542:703 106.06477:15018 107.07445:1580 109.02906:3302 109.09859:429 115.04954:582 116.05228:3720 117.0591:1944 119.04238:880 120.04492:2071 121.05247:1144 124.04046:1009 124.07506:410 126.99999:522 127.03923:4437 128.05197:1238 129.01764:781 132.0451:3641 133.05222:17706 134.05994:32001 134.15401:963 135.06445:2956 137.05449:1195 137.09158:1253 144.04752:1215 …	Unknown	0	0.000523	0.0010733	0.00134973	0.00341664	0.00354054	0.00395243	0.00311823	0.0036373	3.34e-05	5.58e-05	0	0	0	7.82e-05	0.000168	4.52e-05	6.08e-05	5.11e-05	0.00311842	0.00337324	0.00425446	0.00383468	0.00354721	0.0061579	0.00344287	0.00512128	0.00348556	0.00408057	0.00160137	0.00471622	0.00541798
759	7	702	7	0	pos_2833	pos	2833	3.937	436.253	[M+H]+	INF (UnRECG)	0.075	64.21	isa10-pos-2	436.25247:8135 437.25582:2064 438.25918:0	105.06926:411 107.08395:1932 111.08002:2145 113.01895:574 115.07251:1779 119.08366:340 120.04392:782 121.09714:170 122.09348:951 123.1149:910 130.07872:1302 133.09998:1399 134.09998:731 135.11446:802 144.04552:3083 145.09656:1068 146.06104:1678 149.09059:1231 151.11044:203 160.05157:18060 161.0554:2352 161.09528:1101 163.04305:501 164.06895:947 165.12552:261 175.14246:1467 179.10707:3180 192.0768…	Unknown	0	3.29e-05	4.11e-05	3.27e-05	5.59e-05	4.43e-05	0.000172	9.35e-05	0	0	0	0	0	0	0	0	3.11e-05	3.92e-05	6.3e-05	8.54e-05	5.64e-05	4.45e-05	6.72e-05	0	7.63e-05	0	3.82e-05	3.69e-05	3.65e-05	0	4.78e-05	0.000148
608	10	914	21	0	pos_2010	pos	2010	3.997	359.146	[M+H]+	INF (UnRECG)	0.262	62.96	isa2-pos-3	359.14734:6737 360.15069:2024 361.15405:956	101.03122:558 101.95082:509 102.0364:994 103.05283:1410 104.05089:1712 105.03413:2794 105.06786:2249 106.03197:975 106.06492:3329 107.07318:1331 107.96706:819 108.05465:730 109.02652:1007 109.06055:693 109.09853:527 111.04421:607 111.07887:715 112.07585:3023 114.05491:1151 114.1014:1213 114.12377:749 115.04752:982 115.08201:860 116.05931:1175 117.05619:855 118.06321:855 119.04571:1491 119.08256:9…	Unknown	0	0.00358062	0.0024453	0.00372942	0.00260872	0.00315974	0.00393726	0.00239209	0.00236301	0.000127	0.000107	0.000248	6.34e-05	0.000281	0	0.00103791	0.000335	0.000159	0.0008	0.00273569	0.00868351	0.00431362	0.00574566	0.00375096	0.0036518	0.00532003	0.00399689	0.00227432	0.00450568	0.00196175	0.00472303	0.0021871
198	1	186	1	0	pos_1554	pos	1554	4.019	321.145	[M+H]+	INF (UnRECG)	0.087	73.44	isa6-pos-4	321.14499:8643 322.14834:2447 323.1517:2281	100.02554:5 105.06991:239 107.0501:31 109.06493:265 112.07601:112 115.05453:161 120.04556:5534 122.06198:784 122.09028:92 123.07884:30 124.06881:260 136.07343:69 138.05632:451 138.09152:1286 140.06973:248 146.02757:245 146.05345:228 148.04211:681 149.05789:31 151.03856:197 151.07553:434 160.0518:3136 162.0632:307 164.0703:2696 168.07713:116 169.08221:75 181.08496:130 185.04413:799 188.03172:1196 …	Unknown	0	0.00068	0.000149	0.000265	0.00186	0.00163765	0.00345861	0.00180598	0.00139045	0.000349	0.000222	0.000466	0.000285	0.000118	0.000754	0.000688	0.00125	0.000883	0.000881	0.000676	0.00151107	0.00219734	0.00499589	0.00169917	0.00269079	0.00321624	0.00127931	0.000611	0.000726	8.44e-05	0.00166952	0.00388665
539	14	1741	53	0	pos_4451	pos	4451	4.086	767.274	[M+H]+	INF (UnRECG)	0.65	1775.8	isa1-pos-3	767.27191:9848 768.27526:4629 769.27862:1496	103.05449:3049 105.06921:3077 109.02786:652 114.05484:912 114.08769:505 115.05414:2500 118.0418:3678 119.04863:1338 133.05766:3488 141.01573:701 144.07567:2013 151.03899:70 151.06992:739 159.0555:1146 161.06023:8942 169.0735:478 170.06122:26 171.09195:235 172.07744:1033 173.07121:7657 175.05489:1489 185.0601:1133 187.08531:291 193.08641:3015 194.08559:562 195.05782:310 205.05017:603 207.06531:134…	Unknown	0	5.75e-05	0.00135021	0.00575054	0.0780789	0.0550887	0.111808	0.015509	0.152719	0	0	0.000762	0.00102466	0	0.000376	0.000556	0	0	0.000234	0.0834024	0.0419569	0.209192	0.14261	0.0956324	0.156018	0.154861	0.111008	0.0472551	0.00316923	0.00978824	0.0804088	0.0804411
539	14	1741	53	0	pos_2420	pos	2420	4.088	395.29	[M+Na]+	INF (UnRECG)	0.1	392.88	isa2-pos-5	395.28976:45372 396.29311:0 397.29647:759	100.02168:2930 102.04624:673 103.0545:76434 104.05931:5237 104.9992:492 105.03264:853 105.07008:174425 106.07233:8882 107.04956:10565 108.0554:1490 109.0294:1203 109.06378:3468 115.05427:95572 116.05891:5477 118.0414:74645 119.04818:19686 121.0598:408 122.06519:211 123.04433:2621 123.07775:1451 124.04998:431 125.05941:615 127.03947:3227 131.04892:13017 133.06497:113615 137.05913:263 143.04762:541…	Unknown	0	0.000151	0.000148	6.93e-05	9.05e-05	0.000169	0.00491425	0.000147	0.0267439	0	5.84e-05	0.000331	0.000181	0	0.000216	0.000407	0	0.000551	0.000235	9.44e-05	0.000133	0.0368965	0.0216888	0.000125	0.02619	0.0263265	0.000224	0.000123	0.000167	0.000206	0.000189	0.000178
1797	47	1741	53	0	pos_3735	pos	3735	4.181	580.223	[M+H]+	INF (UnRECG)	0.013	64.88	isa6-pos-5	580.22278:7683 581.22613:2807 582.22949:1064	101.04028:464 103.05413:6381 105.03313:869 105.06948:9494 106.06882:1480 107.05185:989 109.02882:1504 109.06183:804 109.09912:168 112.07613:1537 114.10247:4036 115.05379:7043 115.08385:2050 116.06628:1710 117.0463:904 118.04246:6809 119.04886:7254 120.07846:800 122.06231:620 123.05973:233 125.05787:17 127.03853:5914 129.04149:1079 130.06558:3315 131.05318:1603 131.12878:786 133.06496:5391 134.061…	Unknown	0	0.00021	0.000405	0.000247	0.000752	0.000586	0.001468	0.00224137	0.000564	0	0	2.97e-05	0	0	0.000175	0.00189532	0.00101988	0.00111025	0.000526	0.00294977	0.00179499	0.000824	0.00117368	0.00461875	0.000303	0.000417	0.00058	0.00112609	0.00122913	6.63e-05	9.05e-05	0.000273
1797	47	1741	53	0	pos_3873	pos	3873	4.182	595.355	[M+H]+	INF (UnRECG)	0.075	708.27	isa5-pos-6	595.3551:64827 596.35845:0 597.36181:2857	101.04263:620 105.06957:1176 109.03016:838 109.10004:302 115.05324:1647 118.04549:708 119.04807:145 127.03986:1146 132.0464:1532 137.09328:679 147.05048:1560 160.0396:279 161.06093:700 169.08131:309 173.07071:404 175.03999:5986 176.04401:335 178.06039:433 193.08061:789 194.07997:1177 207.06549:5903 208.06854:894 224.06964:1224 225.07735:1236 232.07561:686 267.11938:312 271.05969:4198 272.06482:32…	Unknown	0	0	0	7.19e-05	0.000112	0.000186	0.000291	0.000136	3.34e-05	0	0	0	0	0	0	0.000348	0.000272	5.59e-05	7.09e-05	0.000102	0.000272	5.99e-05	6.71e-05	0.000188	0.000115	0.000128	0.000107	0.000192	0.000168	0	0.000117	8.46e-05
1795	55	1664	50	0	pos_2679	pos	2679	4.253	420.258	[M+H]+	INF (UnRECG)	0.1	72.65	isa4-pos-1	420.25861:13413 421.26196:3561 422.26532:937	103.05442:550 105.06982:3653 106.07204:336 107.08263:1478 109.02843:306 109.06532:688 109.10001:734 111.07858:568 115.05377:817 116.0671:554 117.06836:1359 119.08534:4688 121.09441:2303 123.07892:349 123.11386:284 125.09135:422 126.01045:9179 127.03819:443 127.11008:417 128.00798:2939 128.06044:1234 129.06589:1311 131.0509:376 131.08351:1958 133.09975:2309 134.09477:19 135.08073:1379 135.10764:63…	Unknown	0	4.14e-05	0.00192585	0.00186248	0.00109809	0.00101403	0.00167482	0.000581	0.00101304	0	0	0	0	0	0.00782619	0.00918058	0.00682158	0.00611812	0.00609589	0.00163743	0.00150975	0.00229404	0.00205628	0.00101613	0.00138192	0.00160407	0.00139572	0.00113412	0.00112513	0.0011451	0.00177486	0.00122179
709	11	651	20	0	pos_2598	pos	2598	4.318	412.115	[M+H]+	INF (UnRECG)	0.038	39.82	isa2-pos-3	412.11331:6127 413.11666:3705 414.12002:964	101.02259:287 109.10027:70 113.02324:55 120.04517:2896 120.07808:2327 121.05137:1812 125.02396:215 126.01055:1142 133.05405:11410 133.14552:549 134.06024:93 135.06424:161 138.05527:485 143.03398:77 143.08372:448 145.09937:34 146.02347:1796 146.05997:3422 148.04158:212 149.09459:869 152.07082:189 162.05817:1248 175.07326:298 191.14084:210 195.09888:441 200.03494:755 203.05684:253 213.10864:202 217…	Unknown	0	0.000838	0.00190661	0.00127719	0.00348088	0.00199936	0.0035807	0.00411599	0.00523475	0	0	0	0	0	0.00011	0	0	0	0	0.00382372	0.000812	0.00278144	0	0.00159932	0.00597834	0.0020547	0.00497615	0.0043475	0.00521233	0.00672274	0.00263736	0.0055265
1795	55	1699	67	0	pos_2609	pos	2609	4.4	414.176	[M+H]+	INF (UnRECG)	0.062	130.18	isa3-pos-1	414.17596:25992 415.17931:6036 416.18267:1359	102.04675:5657 103.05383:6388 104.06072:897 105.03404:8244 105.06816:2400 106.03767:1031 108.04704:574 111.04405:303 116.0686:984 117.0344:3806 118.0414:5689 119.04942:16677 120.05713:6741 122.0562:511 126.01078:1507 128.00766:1158 130.04901:1289 131.0499:1435 132.05707:14284 133.03233:13103 134.03313:919 145.03328:517 146.04866:163 147.04601:6783 148.05203:9825 149.05219:1047 152.07109:503 160.0…	Unknown	0	3.8e-05	6.7e-05	0	0.000342	0.00036	0.000776	0.00017	0.000115	0.0152544	0.00400179	0.0134751	0.00692832	0.0068056	0.000106	0.000133	9.59e-05	7.48e-05	0.000109	0.000543	0.000246	0.000143	0.000169	0.000354	0.000928	0.000853	0.00014	0.000477	0	0.000119	0	0
882	4	1435	9	0	pos_3155	pos	3155	4.546	482.213	[M+H]+	INF (UnRECG)	0.1	24.03	isa2-pos-2	482.2135:7997 483.21685:2733 484.22021:816	102.03548:107 107.96537:112 109.02818:2297 110.03398:209 112.07562:18383 112.16267:594 113.07792:1406 121.05126:768 126.01055:922 128.00813:605 130.06482:6107 136.0632:148 139.91516:79 140.071:4370 141.07349:115 158.06639:4015 159.06918:308 176.04065:533 180.06618:1067 194.08211:548 201.09846:601 226.10733:1499 244.06261:180 299.13428:515 317.146:471 324.103:693 334.09204:1598 340.1011:412 348.06…	Unknown	0	3.61e-05	3.91e-05	5.37e-05	0.00387414	0.00461618	0.00487318	0.00182615	0.00437481	3.16e-05	5.05e-05	3.63e-05	4.47e-05	3.16e-05	0.000115	0.000218	8.66e-05	8.36e-05	0.000109	0.00426501	0.00435531	0.00290974	0.00455902	0.00384516	0.00362314	0.00388885	0.00342632	0.00240241	0.00176337	5.38e-05	0.0003	0.000244
715	7	657	7	0	pos_2883	pos	2883	4.789	444.124	[M+H]+	INF (UnRECG)	0.013	79.69	isa12-pos-5	444.12415:10216 445.1275:2291 446.13086:643	101.02972:615 101.06145:745 105.03338:2682 105.06742:1042 106.06492:3366 107.0753:1075 109.02788:359 109.06525:512 109.09937:751 111.04507:2884 114.05513:363 115.04356:618 116.05376:1380 117.0597:100 119.04994:2101 125.02309:935 127.04159:132 128.06366:147 132.04494:2054 133.05334:1738 133.09515:834 134.06049:59418 135.0638:4942 137.05721:603 139.03986:1347 140.04567:752 140.06599:576 143.03519:4…	Unknown	0	0.000301	0.000613	0.000133	0.00101068	0.00104795	0.00149288	0.00127542	0.0026274	0	0	0	0	0	0	0	0.000104	4.77e-05	0	0.0011142	0.00013	0.000867	7.62e-05	0.000693	0.0025328	0.0001	0.00190184	0.000923	0.00109922	0.00233985	0.000872	0.00184157
715	7	657	7	0.00569371	pos_2877	pos	2877	4.795	443.165	[M+Na]+	INF (UnRECG)	0.025	91.55	isa8-pos-1	443.16547:8684 444.16882:0 445.17218:0	101.0247:544 104.05009:454 105.03478:1395 105.0679:878 106.06486:1466 107.07384:593 109.06521:505 111.0465:1619 112.01176:387 114.05627:524 115.04663:374 116.05357:963 119.08056:1134 120.07626:634 125.0223:829 126.03107:630 131.05035:1695 132.04529:2589 133.05402:3155 134.05998:28940 134.1539:731 135.06456:2983 137.05647:957 139.03806:1400 139.91411:120 140.05009:588 144.04906:197 146.02319:188 1…	Unknown	0	0.000324	0.000607	0.000965	0.000992	0.00130878	0.00133194	0.00119617	0.00212522	0.000152	0.00024	0.000222	0.000334	0.000102	7.93e-05	0.000169	0.000183	0.000113	0.000139	0.00167621	0.000958	0.00102504	0.000256	0.000732	0.00272494	0.00100754	0.00186746	0.00154562	0.00213455	0.00505231	0.0024192	0.0032803
589	3	517	3	0	pos_2475	pos	2475	4.797	402.175	[M+H]+	INF (UnRECG)	0.1	48.39	isa2-pos-5	402.17395:5913 403.1773:1776 404.18066:2776	100.02497:519 100.07731:160 104.05116:105 105.02473:3342 106.02972:1572 109.02846:3663 111.04417:491 114.05731:365 114.10193:547 115.0845:3 124.03912:2771 125.02306:593 125.05302:440 125.09413:170 127.03967:7281 128.05417:677 131.12891:86 132.0464:1421 133.06458:1383 134.06024:11568 137.06024:1933 138.05698:347 139.03999:793 145.05069:1941 146.02644:191 147.05414:794 150.05602:2156 151.0414:1620 …	Unknown	0	0.000915	0.00185637	0.000692	0.00298246	0.00281101	0.00184652	0.00204587	0.00348522	0.000248	0.0001	0.000152	0.000161	7.25e-05	0.00364647	0.000977	0.000707	0.00242007	0.000799	0.000867	0.00106651	0.00248769	0.00261197	0.00136297	0.00252769	0.00082	0.00211953	0.0018017	0.00100996	0.000244	0.000628	0.000389
495	11	780	12	0	pos_3065	pos	3065	4.835	470.274	[M+H]+	INF (UnRECG)	0.013	512.56	isa10-pos-2	470.27444:61468 471.27779:0 472.28115:0	101.02328:5027 101.09835:1198 109.02828:1794 113.01665:2944 117.05939:1887 118.06519:6997 122.02373:0 122.05991:803 123.07798:513 125.09554:840 127.0393:10514 128.0488:6793 130.06337:1001 145.04968:15369 146.05829:619 147.0255:12513 148.0282:2009 149.02277:788 149.05864:981 149.09729:1544 155.07011:388 159.02486:4723 160.03494:810 161.02734:2158 162.03755:1061725 162.14059:79209 163.04091:110546 …	Unknown	0	0	3.94e-05	3.17e-05	0.000114	7.46e-05	0.000258	0.000125	0.000159	0.000107	6.88e-05	5.03e-05	8.23e-05	8.87e-05	0	5.95e-05	0.000167	6.02e-05	0	9.12e-05	9.45e-05	0.000164	0.000204	0.000131	0	0	0.000164	0	0	3.65e-05	4.66e-05	0.000205
703	4	1542	106	0	pos_4588	pos	4588	5.201	799.406	[M+H]+	INF (UnRECG)	0.062	114.61	isa10-pos-4	799.40308:8788 800.40643:4405 801.40979:1507	101.02251:552 102.03539:1378 103.05337:2035 104.05358:2322 105.03358:2069 105.06961:13857 106.06928:3237 107.0852:16143 108.08467:1560 109.06473:478 109.09995:534 110.09662:249 111.0806:382 115.05636:1221 116.062:804 117.06885:2401 118.07049:1199 119.04388:1272 119.08423:3005 120.04436:845 120.08065:5607 121.05257:162 121.09905:5523 122.09837:1177 123.07873:77 123.11444:73 126.01017:460 128.06233…	Unknown	0	5.64e-05	0	5.79e-05	0	0	3.09e-05	0	0	0.000719	0.00105419	0.00113263	0.000546	0.000172	0.000847	0.00106147	0.00120978	0.00108841	0.000386	0	0	0	5.13e-05	3.26e-05	0.000187	3.97e-05	6.64e-05	0	0	9.9e-05	0.00035	0.000439
280	2	267	2	0	pos_1759	pos	1759	5.255	337.334	[M+H]+	INF (UnRECG)	0.075	327.05	isa6-pos-5	337.33395:47315 338.3373:0 339.34066:0	108.05549:444 109.02996:1154 114.10232:19601 114.19076:718 115.0903:2593 118.06775:140 119.04919:21533 120.04749:2485 120.07793:1326 126.01045:30 127.04082:3255 128.05609:277 129.03494:3516 130.06258:7594 131.12865:10365 132.13107:682 133.08244:677 134.06184:799 137.09241:238 146.06073:490 147.04535:33669 147.14479:803 148.0484:2352 149.02522:2481 149.05495:319 157.10858:1988 160.04767:1232 163.0…	Unknown	0	0	0	5.92e-05	0.000274	0.00032	0.000388	0	0	0	0	0	0	0	0	0	0	0	0	0.000323	0.000211	0.000413	0.000482	0.0284443	0.0695417	0	0.0485495	0.0419096	0.0563843	5.4e-05	6.45e-05	0
1798	24	1542	106	0	pos_4482	pos	4482	5.289	774.315	[M+H]+	INF (UnRECG)	0.387	151.9	isa2-pos-1	774.31464:16670 775.31799:6928 776.32135:2544	102.04051:1182 104.05231:1430 105.03331:1171 105.06911:523 106.06463:954 107.05013:1873 108.05434:885 112.07489:928 115.05434:9006 116.05814:1977 117.06918:7825 118.06744:2241 119.04578:2188 119.08169:953 120.04524:1578 120.07729:1052 121.05354:152 126.01071:534 127.05322:6251 128.05627:1967 129.0659:1081 130.05032:1988 131.05106:1253 131.08231:788 131.12604:440 132.04919:1408 133.08159:827 134.0…	Unknown	0	7.21e-05	0	5.63e-05	0.00973495	0.00685458	0.00826102	0.00288693	0.00807619	0.000613	0.00133721	0.00089	0.00338368	0.000731	0.000975	0.00319239	0.00048	0.00313438	0.00381438	0.00649533	0.00516062	0.00868246	0.00806594	0.0043934	0.00746012	0.0048422	0.00502502	0.00116339	0.000432	0.00038	0.000415	0.00252231
1798	24	1542	106	0	pos_4274	pos	4274	5.302	695.291	[M+H]+	INF (UnRECG)	0.013	71.18	isa10-pos-2	695.29108:5865 696.29443:2456 697.29779:878	105.02203:413 107.05022:911 107.08442:49 108.07996:407 109.02851:1056 110.06504:350 112.0772:1318 116.06269:413 118.06587:193 119.04745:124 120.0806:40 121.05301:316 121.09979:1236 122.06045:12270 123.0703:785 125.05926:37 125.09497:439 126.05268:373 127.04027:827 129.0186:497 130.06451:227 135.11513:1164 137.13094:517 140.07082:10006 141.07762:836 141.12207:249 144.04662:1671 145.05658:276 146.0…	Unknown	0	3.59e-05	3.24e-05	5.5e-05	4.84e-05	7.96e-05	4.83e-05	0.000148	0.000162371	4.65e-05	4e-05	3.39e-05	0	3.16e-05	0.000137	0	3.46e-05	0	8.67e-05	0.000106	0.000106	8.7e-05	0.000104	0.000127	0.000261	0.000193	0.000142	0.000106	8.33e-05	0	0	4.63e-05
1798	24	1542	106	0.00569371	pos_2441	pos	2441	5.325	398.091	[M+H]+	INF (UnRECG)	0.025	58.47	isa10-pos-2	398.09128:49845 399.09463:10573 400.09799:4195	105.02094:473 107.04987:730 107.08469:1088 109.02744:1806 112.07595:443 117.06232:1467 121.09986:1297 122.06023:4146 125.06115:61 125.09529:863 126.05856:314 127.03927:1032 129.01733:586 130.06021:391 139.07591:770 139.11049:381 140.07069:4143 141.12761:163 144.04433:702 146.0605:5654 147.11472:264 149.05664:1263 149.09369:110 149.1288:179 150.03766:18694 151.04182:2583 152.03404:803 154.08687:69…	Unknown	0	0	0	0	0	0	0	0	0	0	3.31e-05	9.32e-05	0.000102	0	0	0.00018	0.00130743	4.44e-05	0	0	7.05e-05	0	0	0	0	0	7.09e-05	0	0	0	0	0
776	4	690	4	0	pos_2918	pos	2918	5.333	448.216	[M+H]+	INF (UnRECG)	0.125	56.68	isa1-pos-1	448.21613:10752 449.21948:3284 450.22284:963	105.06907:1151 109.02899:86 115.03932:5096 121.05188:1055 127.03931:4519 130.02951:1530 133.05075:3925 135.11356:680 145.05038:5841 146.02399:1405 149.05159:1157 161.13301:343 163.06839:799 174.05574:961 175.05132:1337 177.05862:522 191.07147:6 193.06761:296 201.09767:104 209.08163:452 249.0731:428 307.11545:2924 308.11142:552 323.0834:694 439.15701:57329 440.15991:11543 441.16309:2137	Unknown	0	0.00622672	6.09e-05	0.00561413	0.000138	4.29e-05	7.13e-05	7.22e-05	6.09e-05	5.44e-05	8.49e-05	4.94e-05	7.16e-05	3.61e-05	0.000138	8.07e-05	0.000103	0.000597	0.000145	4.79e-05	5.13e-05	5.62e-05	5.46e-05	0.000137	6.1e-05	0.000168	0.000116	3.33e-05	4.94e-05	4.74e-05	6.51e-05	0.000769
777	9	1630	38	0	pos_2658	pos	2658	5.413	418.243	[M+H]+	INF (UnRECG)	0.087	64.44	isa8-pos-4	418.24219:5749 419.24554:1335 420.2489:3479	101.09344:52 105.06996:2780 107.08196:2631 109.06435:690 109.09829:1044 111.04494:200 121.05357:285 121.09778:1456 123.08002:801 126.0106:85 131.08255:452 132.07956:20 135.11156:167 139.05986:67 149.02774:1314 149.09685:2024 151.07782:506 163.13289:533 175.0385:295 181.0724:485 185.04848:595 193.0853:243 207.13676:337 227.11563:611 240.07951:496 241.09373:164 255.11269:3110 283.10284:558 315.1345…	Unknown	0.0651401	0.000338	0.0014761	0.000435	0.000999	0.000235	0.00106546	0.000602	0.000949	0.000633	0.000645	0.000471	0.000556	0.000577	0.000826	0.000936	0.000726	0.00192415	0.000879	0.000768	0.000444	0.000839	0.0010766	0.000318	0.00144829	0.0010107	0.000604	0.000636	0.000203	0.000746	0.00203817	0.00331884
1735	53	1693	78	0	pos_3872	pos	3872	5.565	595.355	[M+H]+	INF (UnRECG)	0.05	582.62	isa2-pos-2	595.35522:41782 596.35857:0 597.36193:0	103.04666:2244 104.05376:706 105.031:642 105.06894:2778 106.06727:406 107.08009:83 109.02942:997 109.06281:1105 109.09982:29 111.04283:130 115.05331:1123 117.06777:652 119.08364:242 120.04517:516 120.07853:1481 122.06011:415 123.04704:92 124.07497:341 127.04005:5421 128.0589:663 129.06662:1195 130.06056:1854 131.07368:909 131.12872:382 132.04901:993 133.05774:824 133.09865:1053 134.06607:832 136.…	Unknown	0	0	0	0	0.000103	0.0241196	0.000252	3.39e-05	5.79e-05	0	3.4e-05	3.37e-05	3.85e-05	0	5.34e-05	0.000163	0.000156	3.28e-05	0	0.000149	0.000113	0.000204	0.000103	0	0.000192	0.000159	0.0001	0.000176	0	3.33e-05	7.18e-05	5.22e-05
1735	53	1693	78	0	pos_4732	pos	4732	5.598	903.163	[M+H]+	INF (UnRECG)	0.025	110.33	isa10-pos-7	903.1626:5506 904.16595:2653 905.16931:942	103.04121:1212 105.0278:435 109.02877:642 120.04445:579 124.07742:208 127.04111:6 144.048:489 148.07072:590 162.05595:612 165.01901:560 165.08723:45 165.12671:142 167.07448:723 176.07076:1438 177.01967:906 177.06175:780 181.11784:741 188.03477:659 191.13843:433 219.10149:2089 220.09712:482 223.13072:650 229.05058:635 243.03368:49 247.09581:736 267.06601:3845 268.07327:998 270.05356:3352 271.06006…	Unknown	0	0.00234845	0.00115255	0.00122476	0	2.92e-05	0	0	0	0	0	0	0	0	0	0	4.4e-05	0	0	0	0	0	0	0	0	0	0	0	0	0.000654	0.000494	0.00135584
1735	53	1693	78	0	pos_2809	pos	2809	5.6	433.278	[M+H]+	INF (UnRECG)	0.2	440.93	isa1-pos-1	433.2785:73644 434.28185:0 435.28521:0	103.04591:1287 105.07018:2264 106.06837:346 107.08101:945 109.0292:2649 109.09995:476 111.04407:539 115.04966:114 117.06781:377 119.08454:613 120.04504:1873 120.07785:639 121.09535:1680 123.11647:526 127.04073:1624 129.0585:2239 130.06369:1882 131.07814:431 132.04997:262 133.05579:297 133.09836:957 134.05904:707 136.07208:356 137.06059:530 137.09343:961 138.08876:449 143.035:1104 145.05641:494 14…	Unknown	0	0.0426477	8.34e-05	0.0148085	0.000256	0.000296	0.000193	0.000189	3.94e-05	9.43e-05	7.62e-05	0.000174	0	6.24e-05	5.6e-05	0.000275	0.000325	4.16e-05	0.000182	0.000222	0.000328	0.000199	0	0.000192	0.000111	6.35e-05	0.000107	0.000149	0.000117	0.000278	0	0.0291816
209	7	207	7	0	pos_4094	pos	4094	5.806	633.169	[M+H]+	INF (UnRECG)	0.013	122.09	isa13-pos-2	633.16852:6105 634.17187:2514 635.17523:617	101.03912:444 102.04502:1305 103.05419:9994 104.0622:1295 109.06939:544 116.06886:1247 117.04701:2363 118.05352:5693 119.0367:21869 119.12443:575 120.04247:2755 128.05104:3423 129.0596:296 130.06523:809548 130.15854:54552 131.06859:73138 132.07037:4144 137.06062:5244 138.06046:561 144.04523:1 145.04335:3755 146.05965:15555 147.06085:2144 149.05882:534 161.06067:1456 163.0524:3023 170.06024:534 17…	Unknown	0	4.48e-05	3.41e-05	4.05e-05	7.48e-05	0	5.05e-05	0.000505	5.81e-05	8.47e-05	0.000129	7.97e-05	6.85e-05	6.67e-05	0	0.00213389	3.49e-05	0.0007	0	4.39e-05	0	0	0	7.45e-05	0	0	0	0.000115	7e-05	0.000143	7.88e-05	4.77e-05
209	7	207	7	0	pos_1919	pos	1919	5.811	351.157	[M+H]+	INF (UnRECG)	0.225	92.28	isa2-pos-4	351.15955:16275 352.1629:3875 353.16626:1997	101.03555:254 102.04017:1092 103.05399:7505 104.05808:887 116.07024:1827 117.05507:793 118.05448:2476 119.04073:8351 120.04494:1319 120.07832:700 121.09512:25 128.05264:1726 129.06017:1016 130.06543:530082 130.15837:26394 131.06877:48413 131.12726:2619 132.06007:1061 137.05946:12264 138.06299:972 144.04988:457 145.04997:1375 146.05939:8239 147.04781:781 147.1086:202 149.052:473 151.07281:520 151.…	Unknown	0	0.000197	6.84e-05	0.000304	0.00168352	0.00302124	0.00274146	0.00958071	0.00337624	0.000575	0.000141	0.000153	0.000142	0.000422	0.00243127	0.0119331	0.00441089	0.00617507	0.00410548	0.00193399	0.00410823	0.00304119	0.00132759	0.00632843	0.00859837	0.00713699	0.00634692	0.0106558	0.0087894	0.000199	0.000136	0.000166
1393	28	1503	31	0	pos_4731	pos	4731	5.844	899.353	[M+H]+	INF (UnRECG)	0.038	88.71	isa10-pos-2	899.35321:10653 900.35656:6336 901.35992:2528	101.06921:723 102.05395:538 105.06918:2232 107.04926:478 107.08511:4387 109.02841:687 109.06442:1024 109.10102:17187 109.18781:243 110.10394:1701 119.08527:8496 120.08572:669 121.10004:3362 123.08027:2645 123.11433:2655 124.11691:665 125.09593:315 127.03973:868 129.06529:5214 130.06047:3652 131.08264:647 133.10033:5479 134.10344:705 135.0789:693 135.11679:14615 135.21153:302 136.12038:1658 137.05…	Unknown	0	0	0	0	0	0	0	0	0	0	0	0	0	0	0	0	0	0	3.07e-05	0	3.21e-05	0	0	4.73e-05	3.26e-05	4.95e-05	3.5e-05	0	0	0	0	0
1738	35	1652	41	0	pos_4127	pos	4127	5.975	642.274	[M+H]+	INF (UnRECG)	0.013	69.88	isa6-pos-3	642.27393:10975 643.27728:4779 644.28064:1916	100.04823:943 103.05309:255 119.0492:1350 131.12872:570 135.06979:690 136.07364:800 147.0479:1361 149.02328:1165 149.05887:1509 151.07393:1537 161.06146:1091 167.0706:1821 177.05475:713 177.10751:777 179.07126:1334 181.08392:870 185.05408:651 190.06407:51 191.07112:1206 193.08415:3230 205.08467:33 207.06551:4115 209.07909:1396 211.09682:25587 212.09933:2822 213.09502:589 217.08893:1027 219.10095:…	Unknown	0	0	3.54e-05	3.54e-05	0.00098	6.8e-05	0.00138941	0	0.00327405	0	0	0	0	6.62e-05	3.05e-05	0	3.94e-05	2.96e-05	0.000208	5e-05	5.99e-05	0.00646593	0	0.000746	0.00223115	0.00204403	0.000268	0.000516	3.97e-05	0	0.000964	0.000141
866	4	808	4	0	pos_3182	pos	3182	5.976	488.248	[M+H]+	INF (UnRECG)	0.05	102.82	isa3-pos-3	488.24838:7537 489.25173:2143 490.25509:769	101.0606:533 103.05366:1008 105.06933:2952 106.06908:1047 107.08361:2932 107.9678:1830 108.07884:787 109.02818:1122 109.06485:996 109.09928:973 111.04239:626 111.07707:542 112.0757:5436 112.91751:511 115.05511:726 116.06625:608 117.06929:1334 119.04884:597 119.08474:2392 120.0834:1163 121.05329:8632 121.09586:2958 122.06016:1097 122.09694:937 123.07996:947 123.94039:1972 126.01133:2638 127.03986:…	Unknown	0	8.1e-05	0.000195	0.000142	0.000408	0.000321	0.00079	0.00019	0.000408	0.0012838	0.000719	0.00435368	0.000645	0.00141792	0.00162572	0.00516669	0.0026812	0.00215889	0.00068	0.000323	0.000318	0.000298	0.00147352	0.000374	0.00133818	0.001015	0.000498	0.000388	0.000223	5.98e-05	0.000734	0.00123663
1900	7	1793	8	0	pos_2146	pos	2146	5.995	369.166	[M+H]+	INF (UnRECG)	0.025	79.99	isa4-pos-2	369.16479:7579 370.16814:1968 371.1715:842	105.0698:1683 107.08401:1371 109.06542:499 116.06731:51 117.0668:423 119.0847:1261 121.09716:1204 128.05811:745 130.15816:1065 133.09337:427 135.08089:767 137.09232:508 140.06926:414 145.09991:590 147.11494:4471 148.11812:672 149.02505:1117 149.0957:609 149.13042:712 151.07288:609 152.07005:1124 153.07474:382 154.06595:440 161.09576:2881 163.10797:420 170.08151:1425 173.1313:913 177.11192:425 182…	Unknown	0	7.98e-05	0.000153	0	0.000585	0.00111453	0.000946	0.00469723	0.000737	9.9e-05	0.00014	0.000112	8.37e-05	8.58e-05	0.000248	0.00440083	0.00114375	0.00220755	0.000485	0.000387	0.00198967	0.00120327	0.000288	0.00275825	0.00245129	0.00247367	0.00194996	0.00342867	0.00238601	0	0	0
1749	38	1704	63	0	pos_4894	pos	4894	6.345	1183.42	[M+H]+	INF (UnRECG)	0.05	160.71	isa2-pos-1	1183.41626:7154 1184.41961:5730 1185.42297:2273	102.04594:595 103.05496:355 107.05093:2743 112.07554:2023 115.0545:5888 116.06243:887 117.07008:4493 118.07557:344 121.05207:1060 122.07532:668 123.04413:823 127.05312:3965 128.05736:1192 129.06755:547 131.05139:1185 132.09239:554 133.09558:1056 135.09253:700 137.05978:3039 138.06322:321 140.07094:1214 143.04921:808 144.05923:503 145.06352:7103 146.06702:249 147.05026:1443 149.05614:213 151.04114…	Unknown	0	0	0	0	0.00417795	0.00172784	0.00583478	0.000402	0.00541668	3.14e-05	0	0	0	0	0	5.23e-05	0	0	0	0.000984	0.00113184	0.00342502	0.0027154	0.000628	0.00284912	0.0018334	0.000652	0.000129	0	0	0	8.01e-05
1749	38	1704	63	0	pos_3981	pos	3981	6.35	612.264	[M+H]+	INF (UnRECG)	0.338	116.9	isa2-pos-1	612.263:20420 613.26635:8643 614.26971:2217	102.04594:595 103.05496:356 107.05093:2744 112.07554:2023 115.0545:5889 116.06243:887 117.07008:4493 118.07557:344 121.05207:1060 122.07532:668 123.04413:823 127.05312:3965 128.05736:1192 129.06755:547 131.05139:1185 132.09239:554 133.09558:1056 135.09253:701 137.05978:3045 138.06322:321 140.07094:1214 143.04921:808 144.05923:503 145.06352:7103 146.06702:249 147.05026:1446 149.05614:213 151.04114…	Unknown	0	0.000393	0.000341	0.000316	0.0119248	0.00789135	0.0133485	0.00405617	0.0117489	0.000459	0.000739	0.000577	0.00151992	0.00015	0.000412	0.00199314	0.000243	0.000912	0.00121195	0.00573031	0.00668269	0.0106405	0.0079535	0.00490399	0.00817898	0.00678811	0.00536977	0.00291474	0.000526	0.000874	0.000413	0.00196258
1847	46	1428	67	0	pos_4533	pos	4533	6.625	786.278	[M+H]+	INF (UnRECG)	0.225	149.3	isa5-pos-1	786.27887:15325 787.28222:6548 788.28558:1698	101.03587:610 103.05273:1006 105.02953:469 105.0698:3202 107.05101:2157 107.08417:3517 109.02821:3308 109.0636:672 109.10098:3170 110.10156:528 111.04371:849 111.07651:348 112.07566:3 115.05005:1089 116.06677:549 117.06321:1539 118.07008:990 119.04876:5196 119.08177:2240 120.0478:919 121.09881:1576 122.07588:1165 123.07941:968 123.11464:575 127.03852:25074 128.04526:1510 129.03635:1610 129.06496:…	Unknown	0	0.000839	0.00230888	0.00167316	0.00155043	0.00137429	0.00221674	0.00232601	0.00294269	0	3.41e-05	0	0	0	7.02e-05	0.000383	0.000127	0.00038	0.000127	0.00120935	0.00138297	0.00125326	0.00104002	0.0021169	0.00104409	0.000497	0.00130971	0.00159703	0.00148649	0.00307422	0.00153017	0.00358587
1513	10	1442	12	0	pos_4532	pos	4532	7.113	786.278	[M+H]+	INF (UnRECG)	0.013	108.13	isa5-pos-6	786.27777:5564 787.28112:2496 788.28448:1059	109.09987:19 121.05189:775 130.06555:1793 145.05176:405 147.11159:230 176.04764:143 191.07141:285 193.06079:170 209.07318:80 223.0676:656 225.07635:2251 226.08194:382 329.08588:552 331.10342:789 351.10703:3303 352.10953:372 353.10718:149 368.11139:312 371.12476:77 391.10248:751 531.17041:2970 532.1723:763 552.14594:624 553.15265:88031 554.15601:20170 555.15674:4710 556.16071:915 569.12622:7029 57…	Unknown	0	0.000106	0.000247	0.000275	0.000379	0.000212	0.000419	0.000293	0.000686	0	0	0	0	0	0	0	0	0	0	8.37e-05	0.000203	0.000175	0.000241	0.000137	0.000216	3.77e-05	5.51e-05	0.000151	0	0.000452	0.000238	0.000621
1676	19	1587	25	0	pos_4045	pos	4045	7.158	624.227	[M+H]+	INF (UnRECG)	0.025	53.05	isa5-pos-7	624.22656:7844 625.22991:3414 626.23327:872	105.06905:708 107.0854:490 119.05053:9441 120.05048:1120 121.09547:693 127.03983:1255 129.03888:2420 130.06554:152 131.07042:180 145.05722:538 147.04509:14695 148.05119:1217 149.02217:322 161.05867:632 163.04431:725 167.07378:784 175.03935:53666 176.04346:5956 179.07358:1002 186.07663:570 191.07182:179 192.04568:589 192.07373:136 194.09782:30 205.05942:583 209.07278:667 219.06941:1056 221.08401:2…	Unknown	0	0.000894	0.0008	0.00172211	0.000251	0.000581	0.000383	0.000697	0.00116907	0	0	0	0	0	0	0	3.32e-05	0.00105247	3.12e-05	3.15e-05	0.000403	6.25e-05	4.69e-05	0.000566	0.000205	0.000549	0.000247	0.000237	3.53e-05	0.000347	0.00114341	0.000238
1676	19	1587	25	0	pos_2048	pos	2048	7.184	362.289	[M+H]+	INF (UnRECG)	0.013	51.68	isa11-pos-3	362.28918:5566 363.29253:1422 364.29589:376	105.06982:1240 107.08277:1105 109.03023:363 109.10038:1212 111.08204:832 115.05258:397 117.06824:644 119.04962:177 119.08461:4345 120.08112:533 121.09583:944 122.06252:100 127.04218:1174 128.10675:1055 129.07002:1016 131.07199:906 133.0923:655 135.10887:544 137.06021:756 137.09219:1045 141.07233:636 143.08429:948 144.08128:608 145.08131:1079 147.04646:521 147.07304:4054 149.1297:636 151.04073:347…	Unknown	0.0552628	0.000161	0.000124	0.000207	0.00016	7.66e-05	0.000106	0.00017	0.000241	6.45e-05	0.000236	0.000236	3.33e-05	7.93e-05	8.21e-05	5.8e-05	7.85e-05	6.27e-05	3.12e-05	4.87e-05	0.000225	0.000229	0.000725	0.00017	0.000167	0.00245157	0.000529	0.00097	0.000167	5.87e-05	0.000173	0.000122
1676	19	1587	25	0	pos_4846	pos	4846	7.201	992.336	[M+H]+	INF (UnRECG)	0.412	171.86	isa1-pos-2	992.33679:7625 993.34014:4258 994.3435:1736	102.03699:848 103.05459:731 105.06982:1438 107.0493:1091 107.08456:999 109.02892:593 109.06438:527 109.09966:1266 111.08018:955 115.05406:1498 117.0686:962 119.04816:3153 119.08495:8440 120.04546:176 120.0834:1211 121.09784:1482 123.0791:300 124.07856:381 125.09414:297 127.03989:7699 128.05763:1515 128.10558:1577 129.06934:4023 130.03024:1087 130.06871:919 131.04936:1070 131.08434:3286 132.04543:…	Unknown	0	0.00143432	0.00440701	0.00396828	0.00224165	0	0.00229534	0.00233732	5.86e-05	0	0	0	0	0	0	0.000193	3.15e-05	0.000288	0.000136	0.000296	0.00201273	0.00195474	0.00165937	0.000976	0.00291526	0.00161626	0.000535	5.37e-05	0.000354	0.00600603	0.00514975	0.00702838
599	8	1101	14	0	pos_1425	pos	1425	7.421	309.254	[M+H]+	INF (UnRECG)	0.988	840.84	isa1-pos-1	309.2536:129350 310.25695:24327 311.26031:1699	102.03403:4470 103.05373:1818 105.03344:1024 105.06941:897 107.06319:678 116.06506:359 117.06741:115 119.04869:449 121.03061:42891 122.03668:3147 128.06155:1393 129.06995:24175 129.16557:607 130.03137:230 130.07109:2814 131.04956:19293 132.05077:307 136.06241:538 143.08565:638 145.04752:898 147.0807:58292 148.08348:6304 153.06958:538 155.08566:19528 156.08842:2371 157.02881:4841 159.05495:740 163…	Unknown	0	0.0749073	0.0750749	0.0748506	0.0746074	0.0746978	0.0747128	0.0753964	0.0746091	0.0743599	0.0741518	0.0750461	0.0746183	0.0744019	0.0747617	0.0751383	0.074973	0.0747163	0.0742925	0.0751053	0.0748877	0.0746449	0.0744935	0.0747895	0.0748097	0.0747764	0.0748524	0.074375	0.0745725	0.0743684	0.0751599	0.0755552
1867	3	1763	3	0	pos_1140	pos	1140	7.609	284.074	[M+H]+	INF (UnRECG)	0.025	58.81	isa7-pos-2	284.07382:6930 285.07717:1212 286.08053:2562	100.99767:1438 114.10217:42 115.08588:130 123.93951:364 126.01079:203690 127.01445:12876 128.00784:61018 129.01196:3913 130.03085:444 134.05959:806 139.91577:513 146.02344:371 147.05165:344 149.07404:442 151.00571:930 157.05782:604 167.08398:12 174.05592:1187 186.01616:504 202.05489:281 207.18091:317 221.08292:58 240.06622:563 249.06718:1779 250.07314:329 253.03223:855 260.09543:266 269.07138:476…	Unknown	0	3.9e-05	3.21e-05	6.14e-05	0.000541	0.000607	0.00229215	0.000223	0.00138361	0.00118924	0.00251058	0.00188212	0.00187827	0.000523	0.00263142	0.00105937	0.000826	0.00231144	0.00133118	0	0.000332	0.000562	0.00131573	0.000764	0.00170251	0.00408751	0.000157	0	0	0	0.00189367	0.00065
868	2	810	2	0	pos_3127	pos	3127	7.615	479.259	[M+H]+	INF (UnRECG)	0.025	48.37	isa5-pos-7	479.25891:6727 480.26226:1895 481.26562:311	100.08265:582 104.1059:654 105.06903:1904 106.06781:589 107.08357:2154 107.96694:1334 109.06583:848 109.10113:1573 111.04404:813 111.07726:822 117.06801:915 119.03963:3333 119.08488:1945 120.04385:771 121.05066:9090 121.09637:2804 122.06187:848 122.09456:1026 123.07147:719 123.11378:855 123.93958:1631 125.08761:509 126.0102:753 127.0476:680 128.05869:521 129.06523:929 130.06273:1006 131.08394:835…	Unknown	0	0.00128473	0.000911	0.000604	0.000562	0.000452	0.000266	0.00022	0.000392	0.000269	3.99e-05	3.79e-05	0.000247	0	0.000133	0.000144	3.46e-05	0.000201	0.000115	0.000704	0.0003	0.00114158	0.000805	0.000831	0.00107255	0.00209303	0.00123052	0.000607	0.000457	0.000133	0.000605	0.000198
594	3	712	5	0	pos_249	pos	249	7.654	162.159	[M+H]+	INF (UnRECG)	0.075	302.67	isa9-pos-1	162.15924:43800 163.16259:0 164.16595:0	102.03412:3093 104.04919:4831 104.10596:505 105.03663:8939 106.06515:20174 107.07433:1031 116.04967:10143 117.05736:246 119.03699:267422 120.0406:19505 120.13254:669 121.05025:178 126.0106:302 130.02966:1209 133.05229:6077 134.06075:2699 144.04704:433 146.0248:1671 146.05841:1643 148.0424:561 160.07274:271 162.05701:1409 163.04768:357	Unknown	0	0.000162	0.000177	0.000167	0.000225	0.000323	0.000164	0.000192	0.000175	0	0	0	0	0	0	0	0	0	0	0.000281	0.000234	0.000209	0.000247	0.000385	0.000253	0.00019	0.00015	0.000269	0.000369	0.00393894	0.000271	0.000128
829	15	1617	19	0	pos_4716	pos	4716	7.737	875.273	[M+H]+	INF (UnRECG)	0.05	533.11	isa1-pos-3	875.27222:9653 876.27557:6463 877.27893:2132	104.04965:377 105.03403:152 105.07027:165 106.06577:829 107.0799:26 109.06479:528 113.024:1919 114.05485:273 115.04741:536 119.03617:2 119.08176:1104 121.09306:464 122.09382:515 123.07982:427 123.1153:244 123.93987:317 125.02369:452 127.04514:94 130.06148:650 133.05312:1682 134.05992:9998 135.06891:1048 139.91441:508 143.03391:1039 144.04611:314 144.07877:651 146.0248:1641 146.05785:2319 148.0424…	Unknown	0	0.000735	0.000293	0.00563689	0.000279	0.000207	0	0.000401	0.00209212	0	0	0	0	0	0	0	0	0	0	0	0.000388	0	0	3.52e-05	0.000943	0.00160475	0.000211	0.000111	0.000287	0.000158	0.00195473	0
1660	11	1633	14	0	pos_4845	pos	4845	7.906	992.335	[M+H]+	INF (UnRECG)	0.175	201.95	isa2-pos-1	992.33563:9735 993.33898:5258 994.34234:1986	101.02791:434 105.06929:258 107.08486:253 109.02799:605 109.09949:378 119.04831:830 119.08443:1743 120.08111:241 121.09748:1001 127.04183:1294 133.09319:988 135.11385:686 137.06081:892 137.09572:783 145.05719:478 145.10138:205 147.05943:480 149.02457:1623 153.05505:317 155.07396:421 160.04181:381 161.09178:224 167.07242:1643 175.03955:5591 175.14388:752 176.04535:1123 181.05424:1756 184.07442:245…	Unknown	0	0	0	0	0.00568513	0.0061627	0.0076209	0.00660486	0.00765146	0	0	0	0	0	0	0.000162	0	0.000133	3.08e-05	7.08e-05	0.00247461	0.00555913	0.000522	0.000727	0.00580978	0.00370023	0.00308625	0.00794936	0.00221353	4.16e-05	3.16e-05	7.98e-05
946	13	886	19	0	pos_4766	pos	4766	8.27	935.294	[M+H]+	INF (UnRECG)	0.162	306.03	isa1-pos-1	935.29504:10094 936.29839:6177 937.30175:2113	101.0235:6139 102.03461:356 104.0508:1275 105.03471:783 105.06845:382 106.06565:1015 107.96649:700 113.02077:693 115.05403:934 116.05266:1248 117.06013:1280 118.06596:1759 119.03851:608 120.04486:5664 121.09528:621 123.94077:955 129.01744:882 130.03096:769 130.06601:1755 132.04453:11668 133.05038:2998 134.0607:3638 135.07111:268 138.99481:1133 139.91481:1217 141.00865:628 142.06503:970 143.03387:…	Unknown	0	0.00584539	0.00045	0.0100227	0.000859	0.00212962	0.000429	0.00108866	0.00936701	0	0	0	0	0	0	0	0	0	0	0.000486	0.0008	0.000199	0	0.000159	0.00310295	0.00504206	0.000312	0.000147	0.000968	0.000983	0.00312204	3.31e-05
946	13	886	19	0	pos_3260	pos	3260	8.271	502.217	[M+H]+	INF (UnRECG)	0.038	52.54	isa9-pos-2	502.21707:7649 503.22042:2740 504.22378:1132	101.02352:22193 102.0324:1297 104.04932:3455 105.03397:3187 106.06512:4367 107.96643:1111 109.02793:709 111.00745:627 113.022:1764 115.05322:2206 116.0512:4175 117.06074:1379 118.0655:6131 119.03786:414 120.04425:26394 120.13293:865 121.05016:1241 123.94083:940 125.02246:828 127.04847:771 128.05333:1139 129.01776:2928 129.06578:711 130.02887:3132 130.06519:4913 132.04468:42800 133.05127:9549 134.…	Unknown	0	0.00188508	0.000398	0.00248747	0.000561	0.00101588	0.000388	0.000832	0.00217351	0	0	0	0	0	0	0	0	0	0	0.000408	0.000594	0.000302	9.1e-05	0.000185	0.00137097	0.00159549	0.000422	0.000321	0.000779	0.000767	0.00151671	0.000185
946	13	886	19	0	pos_3310	pos	3310	8.271	511.129	[M+H]+	INF (UnRECG)	0.038	48.36	isa9-pos-2	511.12854:8319 512.13189:2225 513.13525:767	101.02352:22188 102.0324:1297 104.04932:3467 105.03397:3194 106.06512:4367 107.96643:1103 109.02793:709 111.00745:627 113.022:1765 115.05322:2201 116.0512:4178 117.06074:1367 118.0655:6132 119.03786:414 120.04425:26422 120.13293:865 121.05016:1241 123.94083:940 125.02246:825 127.04847:771 128.05333:1139 129.01776:2928 129.06578:711 130.02887:3127 130.06519:4913 132.04468:42824 133.05127:9550 134.…	Unknown	0	0.00276382	0.00110683	0.00328372	0.00155303	0.00217295	0.00131306	0.00183109	0.00388464	0	0	0	0	0	0	0	0	0	0	0.00100641	0.00150721	0.000845	0.000343	0.000732	0.00274291	0.00299817	0.00107064	0.000868	0.0015283	0.00132381	0.00261366	0.000503
1920	17	885	20	0	pos_4767	pos	4767	8.464	935.295	[M+H]+	INF (UnRECG)	0.188	867.79	isa1-pos-1	935.29358:40820 936.29693:26452 937.30029:7762	101.02348:6207 102.033:533 104.05004:1506 105.03553:863 106.06731:904 107.96712:1059 109.10068:525 113.02214:719 115.05423:799 116.05139:1226 118.06461:1188 119.04236:533 120.04424:16162 121.05127:643 121.09615:537 123.94009:1740 129.01736:646 130.0274:1406 130.06468:1378 132.04443:13526 133.05194:3023 134.05922:4570 135.07056:507 137.06015:87 139.91504:2039 142.06683:741 143.03467:656 144.04504:…	Unknown	0	0.0236393	0.00117261	0.0318337	0.00194779	0.00769754	0.00143116	0.00276677	0.0317518	0	0	0	0	0	0	0	0	0	0	0.00136368	0.0019752	0.000561	3.21e-05	0.000341	0.00804677	0.0169271	0.000622	0.000232	0.0022134	0.00245686	0.0097961	3.22e-05
1920	17	885	20	0	pos_3309	pos	3309	8.465	511.128	[M+H]+	INF (UnRECG)	0.038	50.24	isa9-pos-2	511.12784:9195 512.13119:2680 513.13455:662	101.0239:20467 101.10571:603 102.03157:1517 104.04938:2883 105.03504:1736 106.06538:2794 107.96641:437 113.02154:853 115.05339:1662 116.05036:3323 117.0591:1169 118.06473:4313 119.03863:33 120.04429:51247 121.05037:2749 123.93982:273 125.02158:295 127.05105:731 128.05203:817 129.01938:1964 129.06633:814 130.02867:3584 130.06377:3704 132.04424:42768 133.05125:8456 134.05954:12911 135.06673:1463 13…	Unknown	0	0.00289955	0.000999	0.00331974	0.00125724	0.00207304	0.00112442	0.00144756	0.00375097	0	0	0	0	0	0	0	0	0	0	0.000972	0.00111841	0.000748	0.000226	0.000544	0.00231845	0.00292983	0.000799	0.000432	0.00107443	0.00119839	0.00252894	0.000381
72	7	67	8	0	pos_3015	pos	3015	9.104	463.109	[M+H]+	INF (UnRECG)	0.013	62.07	isa9-pos-2	463.10901:5901 464.11236:1633 465.11572:575	101.02353:942 104.05022:945 105.0679:374 114.05447:1664 115.05415:1526 117.05952:991 118.06655:686 120.04426:467 121.09564:420 127.05557:716 128.05905:1913 129.0694:8891 130.0298:112 130.0672:3503 132.04495:7778 133.05362:1573 138.09253:535 139.06339:616 140.05075:679 141.067:489 142.06511:810 144.04362:857 144.08054:2440 146.05978:1780 148.04588:293 149.02565:952 154.06493:2507 155.0351:1932 155…	Unknown	0	0.0010883	0.00044	0.00180008	0.0003	0.000511	0.000282	0.000697	0.00105805	0	0	0	0	0	0	0	0	0	0	0.00032	0.000679	0.000268	4.4e-05	0.00031	0.000813	0.000934	0.000287	0.000121	0.000454	0.000368	0.0015048	0.000185
1775	4	1680	4	0	pos_1407	pos	1407	10.485	308.14	[M+H]+	INF (UnRECG)	0.013	38.02	isa11-pos-3	308.13983:6650 309.14318:1747 310.14654:426	103.05376:3398 121.05121:502 130.06502:30425 130.16133:998 131.0696:2839 245.1057:396 257.1077:3252 258.10858:731 259.11853:338 309.12421:656	Unknown	0	0	3.98e-05	0	0.000148	0.000726	5.98e-05	0.00096	0.000413	0	0	0	0	0	0	0	0	2.88e-05	0	0.00012	0.000394	0.000148	5.79e-05	0.000576	0.000578	0.00326987	0.000439	0.000126	0.000127	6.79e-05	0	0
132	6	123	8	0	pos_1683	pos	1683	10.902	333.181	[M+H]+	INF (UnRECG)	0.013	46.9	isa3-pos-5	333.18054:7095 334.18389:1750 335.18725:1753	102.04622:514 103.05414:2656 104.05209:1065 105.03341:1032 105.06859:1175 114.05593:107 118.04192:599 119.04765:2497 120.0581:1462 123.04408:1483 123.9409:776 124.05148:2288 130.04808:343 131.05034:813 132.05621:2179 133.02899:1669 133.07231:1797 135.07826:832 136.05963:592 137.06064:350 138.06519:516 139.07513:10029 140.07977:858 146.03764:493 147.04727:2761 148.05127:5886 149.05844:2977 150.065…	Unknown	0	0.000102	3.4e-05	4.66e-05	3.23e-05	4.96e-05	0.000116	0	6.57e-05	0.00252859	4.26e-05	9.71e-05	6.02e-05	0.00435655	5.14e-05	3.02e-05	0.00013	0.000138	0	6.58e-05	4.6e-05	3.91e-05	6.51e-05	3.56e-05	6.93e-05	8.23e-05	0	8.76e-05	8.15e-05	4.37e-05	6.72e-05	0.000101
1913	4	1807	5	0	pos_3368	pos	3368	11.823	523.14	[M+H]+	INF (UnRECG)	0.013	55.75	isa9-pos-4	523.13995:6174 524.1433:2779 525.14666:530	102.03718:331 103.04545:726 104.03541:1625 104.10636:547 105.03572:706 105.06967:3780 107.08577:2148 107.96634:1224 109.1008:608 111.06829:168 116.05067:1571 117.06689:762 119.03699:1820 119.08469:2848 120.04461:7499 121.09905:1175 123.07927:490 123.11633:401 123.93993:419 130.02913:1126 131.03905:2083 131.08469:647 132.04442:4391 133.09796:1087 135.11461:489 143.08542:357 144.04514:2241 145.0988…	Unknown	0	0.000193	3.81e-05	0.00176022	0	5.14e-05	0	8.37e-05	7.18e-05	0	0	0	0	0	0	0	0	0	0	0.000191	5.66e-05	0	0	0	0.000146	0.00023	0	7.34e-05	0.000451	0.00183789	0.00177595	0.000526
1407	13	430	18	0	pos_3344	pos	3344	12.529	518.331	[M+H]+	INF (UnRECG)	0.062	111.19	isa4-pos-1	518.33136:8780 519.33471:3638 520.33807:708	105.06999:1213 107.0856:2836 109.10033:1470 111.07876:244 115.08168:440 117.0688:651 119.08564:44070 120.08897:5155 121.09949:2741 123.11253:888 131.08557:1260 133.09602:1739 135.08157:870 135.11497:3569 136.11958:481 137.13174:279 145.10007:1345 147.1161:963 149.09506:354 149.13187:1656 151.11136:465 155.01009:978 159.1167:1230 161.13121:370 163.14442:94 173.13257:1035 187.15031:250 195.00348:32…	Unknown	0	0.00118037	0.000652	0.00262937	0.000452	0.000857	0.000237	0.00102677	0.000541	0.000249	0.000923	4.71e-05	0.000168	0.00116053	0.00512307	0.00240901	0.00351298	0.00109047	0.000554	0.00140228	0.000741	0.000525	0.000216	0.00122098	0.000509	0.000941	0.00105362	0.00103765	0.000668	0.00158826	0.0025341	0.0012413
124	1	117	1	0	pos_1355	pos	1355	12.848	303.692	[M+H]+	INF (UnRECG)	0.013	116.39	isa9-pos-4	303.69232:5820 304.69567:470 305.69903:0	105.06931:176 107.08511:1950 109.0666:419 109.10044:2602 120.04367:367 121.09906:2754 123.11625:1455 125.0007:578 127.0383:467 131.08504:1145 133.09836:1024 135.11359:2454 136.12004:351 137.00026:789 137.13205:498 145.05173:998 145.10091:1158 147.11568:938 149.13002:1769 155.01085:902 159.11597:1169 161.12886:1098 163.0612:1134 163.14665:1344 173.13187:1251 175.1302:437 177.16119:644 184.07397:93…	Unknown	0	3.03e-05	0.000552	0.000389	0	0	0	3.2e-05	0	0.000243	0	0	0.000216	0.000309	0	0.000155	7.2e-05	0	0	0	0.000414	0	0	8.65e-05	5.26e-05	0	0.000222	0.000245	0.000418	0	0.000226	0
1404	7	1324	7	0	pos_4309	pos	4309	12.856	708.414	[M+H]+	INF (UnRECG)	0.013	47.29	isa14-pos-3	708.41431:6205 709.41766:3484 710.42102:1076	105.06992:823 107.08527:2655 109.10088:3220 111.08039:330 117.06734:353 119.17439:533 121.09998:3470 123.07834:313 123.11641:1337 127.0411:305 130.06514:813 131.08522:1584 132.09622:1047 133.09848:771 135.11595:2350 136.11493:423 137.13052:588 145.05367:1930 145.10095:1215 147.11681:1002 149.02454:221 149.13181:2050 159.11502:1117 160.07831:1422 161.13177:1066 163.06067:1257 163.14722:1496 173.13…	Unknown	0	0.00242331	0.0020845	0.00223319	0.00083	0.000632	0.00017	0.00157636	0.000647	0.0011608	0.000881	0.000338	0.000338	0.000554	0.00197381	0.00127862	0.00123605	0.00033	5.37e-05	0.00140481	0.00119612	0.00121027	0.000151	0.00145768	0.00166537	0.00119106	0.00149734	0.00146041	0.00177789	0.000292	0.00156717	0.000314
34	1	31	1	0	pos_1136	pos	1136	13.075	282.67	[M+H]+	INF (UnRECG)	0.013	141.19	isa9-pos-4	282.66962:7291 283.67297:357 284.67633:0	101.06313:639 104.10733:138527 105.03263:501 105.06962:2607 105.11055:7401 106.06815:791 106.10831:512 107.08426:3094 107.96754:975 108.08639:643 109.06426:1699 109.1007:3239 110.06523:606 111.04308:784 111.07986:1111 111.11466:604 114.10238:1148 116.06935:673 117.0688:908 119.08476:9180 120.04489:1128 120.08615:1490 121.05188:9248 121.0966:3526 122.05511:866 122.09698:950 123.08093:1024 123.1154…	Unknown	0	0.000104	0.000723	0.000611	0	0	0	0	3.25e-05	0.000271	0	0	0.000146	0.000216	0	0.000133	0.000236	0	0	9.64e-05	0.000377	0	0	6.52e-05	3.37e-05	3.83e-05	0.000221	0.000336	0.000354	0	0.000242	0
125	1	118	1	0	pos_1356	pos	1356	13.144	303.693	[M+H]+	INF (UnRECG)	0.013	129.83	isa9-pos-4	303.69278:6581 304.69613:897 305.69949:0	104.10686:10745 105.03519:656 105.06937:2455 105.10347:730 106.06616:1276 107.08431:2577 107.9671:1401 109.06505:1753 109.10074:2485 111.08112:651 111.11411:542 114.10357:1385 116.05901:536 117.07059:882 119.0368:601 119.08517:8072 120.04505:1451 120.08469:1304 121.05151:10588 121.09822:2759 122.05998:712 122.09854:1036 123.07903:1200 123.116:816 123.94061:841 125.00037:572 125.09393:923 131.0836…	Unknown	0	9.41e-05	0.000612	0.0006086	0	0	0	0	0	0.000108	0	0	6.69e-05	4.98e-05	0	0	7.65e-05	0	0	0	0.000317	4.61e-05	0	4.45e-05	3.6e-05	0	6.03e-05	0.000274	0.000352	0	0.000148	0
35	1	32	1	0	pos_1137	pos	1137	13.383	282.67	[M+H]+	INF (UnRECG)	0.013	109.44	isa9-pos-4	282.66968:5749 283.67303:491 284.67639:0	101.06177:727 104.10768:2085 105.07056:2293 106.07831:772 107.08412:3182 107.96722:1480 109.0658:1113 109.10125:3131 110.06281:602 110.10289:528 111.0816:608 113.05936:721 114.1025:1015 117.06817:662 119.08529:5938 120.04433:1007 120.0854:1165 121.05119:10214 121.09689:3574 122.05568:915 122.09513:1503 123.08064:912 123.11488:1325 123.94091:1138 125.0575:599 125.09498:596 129.06674:626 131.08507:…	Unknown	0	7.26e-05	0.000983	0.000565	4.3e-05	0	0	3.4e-05	0	6.86e-05	0.000142	2.93e-05	0.000362	0.000329	0	0.000356	0.000509	5e-05	6.59e-05	8.4e-05	0.000622	0	3.02e-05	0.000143	0.000125	0	0.000634	0.000437	0.000379	3.77e-05	0.000316	8.88e-05
123	1	116	1	0	pos_1354	pos	1354	13.462	303.692	[M+H]+	INF (UnRECG)	0.013	151.7	isa9-pos-4	303.69186:7675 304.69521:603 305.69857:0	101.0607:509 102.09178:3100 104.10651:1194 105.03326:635 105.07029:2106 106.08504:3865 107.08458:3127 107.96628:918 108.08604:726 109.06604:1717 109.10062:3294 111.07918:956 114.10215:1345 117.07536:796 119.0396:634 119.0854:4712 120.04556:997 120.08611:916 121.05167:10239 121.09671:3627 122.05642:607 122.0993:1147 123.07835:978 123.11495:1250 125.00149:1016 125.09698:783 129.0694:559 131.08447:1…	Unknown	0	0.000111	0.00100947	0.000766	3.02e-05	3.37e-05	0	5.15e-05	0	9.9e-05	0	3.43e-05	0.000302	0.000236	0	0.000168	0.000226	3.43e-05	0	7.61e-05	0.000756	9.56e-05	3.46e-05	0.000201	0.000135	8.56e-05	0.000481	0.00054	0.000863	6.71e-05	0.000346	4.34e-05
33	1	30	1	0	pos_1135	pos	1135	13.667	282.669	[M+H]+	INF (UnRECG)	0.013	181.06	isa9-pos-4	282.66916:9053 283.67251:451 284.67587:0	102.09073:2051 103.05116:616 104.10667:2354 105.06936:2448 106.08409:2015 107.08508:3578 107.96752:634 108.08363:620 109.06476:2154 109.10065:3713 110.061:646 111.04601:562 111.07985:1087 111.11377:581 112.07935:539 114.1021:1021 117.07016:866 119.08531:7528 120.0453:1606 120.0852:1506 121.05223:8482 121.09801:4237 122.06066:1034 122.09785:1313 123.07967:1349 123.11327:1306 125.06059:556 125.0944…	Unknown	0	0.000255	0.0012833	0.000964	5.31e-05	0	3.23e-05	3.93e-05	6.65e-05	0.000192	6.01e-05	0	0.000233	0.000117	3.01e-05	0.000205	0.000312	0	3.53e-05	0.000201	0.000705	9.4e-05	4.63e-05	0.00027	0.000122	0.000129	0.000354	0.000753	0.000696	3.82e-05	0.000409	3.62e-05
122	1	115	1	0	pos_1353	pos	1353	13.747	303.691	[M+H]+	INF (UnRECG)	0.013	155.46	isa9-pos-4	303.69104:7820 304.69439:686 305.69775:0	101.06411:584 102.09091:1100 104.1069:4089 105.06974:2599 105.10697:503 106.08155:1656 107.08447:3036 107.96703:1012 108.08175:508 109.06757:1277 109.10107:2925 110.06325:694 111.04506:757 111.07704:839 112.0846:555 113.06287:533 114.10208:1330 117.07057:560 119.08554:3653 120.04371:983 120.08146:916 121.05149:9572 121.09879:4230 122.05821:713 122.09706:1026 123.08194:1000 123.11635:1662 124.9995…	Unknown	0	0.000243	0.00105071	0.00104453	0	0	0	0	5.28e-05	5.8e-05	0	0	7.5e-05	0	0	6.8e-05	9.07e-05	0	0	9.56e-05	0.000553	5.65e-05	0	0.000126	6.59e-05	8.14e-05	5.31e-05	0.000421	0.00064	3.04e-05	0.000257	0
725	3	667	3	0	pos_2858	pos	2858	15.002	440.373	[M+H]+	INF (UnRECG)	0.15	71.71	isa2-pos-2	440.3725:6207 441.37585:2083 442.37921:347	101.06763:713 104.10696:3385 105.06931:2981 106.07224:1090 107.08395:2574 107.96722:1568 108.08542:546 109.06475:1044 109.10103:3189 111.04438:618 111.07852:891 111.11263:545 117.07161:957 119.0853:2464 120.08196:704 121.05295:9331 121.09784:2968 122.05756:927 122.09435:1136 123.07845:1565 123.11371:1353 123.94272:986 125.09456:661 131.0822:1518 133.08768:9015 134.09439:888 135.1096:2167 136.0616…	Unknown	0	0.00199898	0.00138054	0.00168068	0.00222237	0.00358316	0.00450801	0.00201984	0.00297484	0.000594	0.00134051	0.00305715	0.00145046	0.000409	0.001239	0.00191104	0.00166173	0.0023695	0.00128264	0.00241624	0.00280847	0.00385656	0.00379219	0.0023819	0.00349957	0.00328705	0.00185718	0.000933	0.00110162	0.00109836	0.00349953	0.00240015
1587	4	1355	8	0	pos_4675	pos	4675	21.743	852.576	[M+H]+	INF (UnRECG)	0.412	138.54	isa1-pos-2	852.57324:5145 853.57659:2881 854.57995:1163	101.07069:12418 102.07951:700 103.04668:684 104.0697:537 104.10547:582 105.06979:6501 106.07546:1461 107.0854:14491 108.08719:1284 109.06432:1685 109.10102:14883 110.065:613 110.10311:1202 111.04397:1221 111.07919:2170 111.11671:11378 112.04939:501 112.12014:1137 113.06044:967 113.09314:891 113.12911:503 116.07169:707 117.07059:2672 118.07857:559 119.08506:9441 120.08715:1524 121.05188:10823 121.…	Unknown	0	0.00192331	0.0029736	0.00430503	0	0.00360395	0.00333634	0.00296469	0.00404769	0	0	0	0	0	0	0.000239	0.000877	0	0.00305866	0.00141305	0.00186208	0.00108109	0	0.00378934	0.000336	0	0.0024025	0.00268235	0.00281581	0.0168539	0.00650307	0.011192
1469	4	1387	5	0	pos_4549	pos	4549	22.285	790.557	[M+H]+	INF (UnRECG)	0.325	51.42	isa2-pos-2	790.55652:7583 791.55987:3646 792.56323:3345	101.0705:2683 105.06927:1358 107.08533:3869 108.08756:373 109.10087:8205 110.1039:890 111.07915:467 111.11563:326 117.07195:698 119.0859:1588 121.10025:6949 122.09917:485 123.11605:3528 125.13221:442 131.08475:1125 133.09383:1011 135.11552:4434 136.11807:646 137.13113:1522 145.10078:644 147.116:1472 149.13139:2127 151.14662:629 155.01062:831 158.06065:361 159.11685:627 161.13129:1580 163.11005:26…	Unknown	0	0.000164	0.00335295	0.00194039	0.00175062	0.00437738	0.00427453	0.00523554	0.00503981	0.00124277	0.00225955	0.00141185	0.00175148	0.00139435	0.00180219	0.00282211	0.00204597	0.00279133	0.00166068	0.00330063	0.00307993	0.00207071	0.00243601	0.00471432	0.0027139	0.000503	0.00489974	0.00484826	0.00507902	0.00421394	0.00567779	0.00588731
287	4	275	4	0	pos_4223	pos	4223	24.7	675.675	[M+H]+	INF (UnRECG)	0.65	188.47	isa1-pos-1	675.6731:19714 676.67645:10253 677.67981:2072	100.07628:13321 107.08316:9322 108.08576:624 109.10062:8933 110.10342:1127 111.07979:9021 111.11536:10068 112.08104:678 112.1175:993 114.09142:10147 115.08981:596 121.09814:10376 122.09657:258 123.11492:2503 124.11234:458 125.09654:5179 125.12901:1963 126.0982:530 128.10675:4180 135.11353:8727 136.11545:860 137.13225:668 139.11174:3006 142.12462:2061 149.02327:2297 149.09373:187 149.13132:5539 15…	Unknown	0.42843	0.0114164	0.00325866	0.00727782	0.00410591	0.00190164	0.00172292	0.0144051	0.00290887	0.00159228	0.00456916	0.0104951	0.00433134	0.0038105	0.00152887	0.0160654	0.00502855	0.00369685	0.0027773	0.00648615	0.00357384	0.00369731	0.00735961	0.002563	0.00440849	0.00107087	0.00265828	0.00541652	0.0147367	0.00538584	0.000189	0.00248274
287	4	275	4	0	pos_1775	pos	1775	24.701	338.49	[M+H]+	INF (UnRECG)	0.3	1193.13	isa1-pos-1	338.49011:48902 339.49346:0 340.49682:710	100.07628:12911 107.08316:9121 108.08576:641 109.10062:9945 110.10342:1184 111.07979:8679 111.11536:9917 112.08104:635 112.1175:937 114.09142:9807 115.08981:586 121.09814:10361 123.11492:3079 125.09654:4882 125.12901:1978 126.0982:503 128.10675:3928 135.11353:8600 136.11545:843 137.13225:969 139.11174:2828 142.12462:2005 149.02327:792 149.09373:272 149.13132:5476 150.13075:509 151.131:321 153.127…	Unknown	0.477159	0.0283194	0.000223	0.0130836	0.000127	0.000237	0.000342	0.0363222	0.000145	0.000211	0.000191	0.0262698	0.000165	0.000189	0.000176	0.0389461	0.000256	0.0003	0.000188	0.000293	0.00021	0.000208	0.0134756	0.000227	0.000268	0.000202	0.0002	0.000233	0.0369589	6.93e-05	6.65e-05	0.000152
1539	5	1189	5	0	pos_4627	pos	4627	27.017	820.592	[M+H]+	INF (UnRECG)	0.625	57.6	isa2-pos-2	820.59009:11618 821.59344:6026 822.5968:2174	105.06961:684 107.08097:1195 109.10078:2994 110.10448:319 111.07906:164 111.11575:85 117.07065:357 119.08471:1227 121.0507:247 121.09528:1210 122.0966:146 123.11584:1605 124.11898:288 125.09484:173 131.08401:1078 135.1125:1678 137.09448:421 137.13136:1416 145.05095:70 145.10106:1080 146.09857:122 147.11586:1722 149.13138:1903 150.13028:260 151.13913:347 153.05388:217 153.12598:232 155.10954:256 1…	Unknown	0	0.00229491	0.00323575	0.00304949	0.00356062	0.00670693	0.00816634	0.00929972	0.00721518	0.00206588	0.00472821	0.00434385	0.00519763	0.00506809	0.00442641	0.0102817	0.00619297	0.00885118	0.0075963	0.00493285	0.00557142	0.00295114	0.0049498	0.00671907	0.00305423	0.00301762	0.00679104	0.00425459	0.00321227	0.00883641	0.00571617	0.0119332
723	1	665	1	0	pos_2788	pos	2788	29.065	430.374	[M+H]+	INF (UnRECG)	0.025	112.02	isa3-pos-1	430.37488:9769 431.37823:2505 432.38159:763	100.08299:820 101.07087:66993 102.0732:3067 102.12697:2316 105.06902:1444 106.06553:7567 107.07546:6875 108.08022:762 109.10094:6410 110.10516:735 111.04487:1344 111.07735:801 111.11614:1429 113.09512:925 115.08418:507 117.08442:945 119.08399:2193 120.08064:2854 121.05062:17908 121.09108:12043 122.09589:13845 123.11403:5500 124.08471:570 124.11935:570 125.09367:619 125.12943:607 127.03899:651 129…	Unknown	0	0.00682574	0.00411108	0.00476509	0.0109078	0.00926069	0.0193063	0.00635375	0.0096862	0.00573349	0.00710782	0.0176644	0.00922287	0.00277604	0.00370766	0.00880647	0.00679305	0.00736911	0.00388041	0.00904182	0.0121497	0.0162144	0.028178	0.00780136	0.0113627	0.0136496	0.00640036	0.00281648	0.00260136	0.00278299	0.00905679	0.0092786
1833	57	1732	35	0.00377747	pos_1191	pos	1191	1.396	289.068	[M+K]+	SRF (ID)	0.312	97.04	isa1-pos-1	289.0687:10775 290.07205:1228 291.07541:9030	101.06133:402 106.06514:1263 108.04555:221 109.05063:5441 114.08967:593 119.03528:89489 120.0388:5931 128.06819:357 132.08444:2680 133.07289:885 134.15382:1187 135.06331:272 136.06226:21292 137.06119:1639 139.91417:1910 150.06477:5314 151.06352:464 166.07233:805 207.06493:915 241.15446:1637 289.06961:525	Unknown	0	0.00623967	0.00266592	0.00228828	0.00265701	0.00274405	0.00293231	0.00140248	0.00196363	0.0120598	0.0142	0.0080827	0.00946966	0.0131516	0.00509169	0.00635157	0.00683839	0.00746375	0.00636912	0.00213733	0.00173077	0.0024606	0.00245008	0.00115157	0.00274901	0.00169808	0.00155231	0.0016934	0.000236	0.00265342	0.00569803	0.0108938
709	11	651	20	0	pos_2825	pos	2825	4.244	436.065	[M+H]+	SRF (ID)	0.1	113.87	isa2-pos-5	436.06476:8092 437.06811:1633 438.07147:841	101.02244:1000 104.05035:1578 105.03378:3572 106.0648:11005 107.06078:699 116.05145:2465 117.05974:85 119.08218:239 125.05737:589 133.05388:8188 134.06021:15423 135.06435:2632 137.05272:1451 138.05742:1054 143.03433:1452 144.04645:2092 145.09798:959 146.02336:1542 146.05965:14016 156.04709:2399 163.07419:1649 164.07327:658 165.04474:814 167.07281:2096 173.06631:1536 173.13167:849 174.05745:1571 1…	Unknown	0	0.000638	0.00167459	0.00139514	0.00238168	0.00210329	0.00264385	0.00222625	0.00476969	0	0	0	0	0	0	0	4.23e-05	0	0	0.00217906	0.000888	0.00120624	0.000543	0.00113587	0.00501778	0.000778	0.00487422	0.00389689	0.00411186	0.00732164	0.00226824	0.00499052
1795	55	1699	67	0	pos_2742	pos	2742	4.334	427.104	[M+H]+	SRF (ID)	0.412	49.39	isa1-pos-1	427.10266:5325 428.10601:2407 429.10937:0	101.0266:413 103.05444:1103 104.05019:5320 105.03433:8222 106.03622:568 106.06487:11039 107.0673:644 108.04836:603 116.05691:2591 117.05931:1716 118.06541:572 119.04008:537 119.08263:639 120.0442:2620 120.0798:828 123.07603:578 125.02207:690 127.03851:551 130.06383:1792 133.05257:3955 133.09657:841 134.06039:26233 134.15411:848 135.06703:2302 136.07172:2873 137.06055:393 140.05295:1112 143.03296:…	Unknown	0	0.00308386	0.00149307	0.00265243	0.00059	0.000454	0.000628	0.000345	0.000667	0.000324	0.000565	0.000485	0.000377	0.000294	0.00165511	0.00530768	0.00676378	0.0037242	0.0014035	0.000231	0.00155623	0.00200112	0.00179897	0	0.000476	0.0015654	0	0.000168	0	0.00381867	0.00287538	0.00418265
504	4	470	4	0.0066576	pos_2314	pos	2314	5.684	387.132	[M+K]+	SRF (ID)	0.025	91.02	isa15-pos-4	387.13205:15250 388.1354:3491 389.13876:2190	101.09156:462 112.07559:3301 118.06419:605 119.0737:6469 120.04601:318 120.07836:215 122.06023:24394 122.14841:783 123.06125:580 124.07572:200 139.91525:461 140.07092:23209 141.07312:1313 144.04614:1696 146.06056:10674 148.07796:1289 150.09305:451 161.054:544 162.05556:161528 163.05914:14870 164.06842:2481 165.11736:996 176.07126:8579 177.07889:120524 178.08591:60749 179.09013:5611 188.04019:499 …	Unknown	0	0.000131	0.000174	8.75e-05	0.000212	0.00025	0.000228	0.000158	0.000306	0.000931	8.32e-05	0.000237	5.58e-05	8.5e-05	3.05e-05	5.32e-05	6.21e-05	0.000312	0.000117	0.00023	0.000163	0.000272	0.000263	0.000111	0.000216	0.000346	0.000454	0	0	0.000214	0.000196	0.00019
1680	2	1591	2	0.0066576	pos_4843	pos	4843	19.51	991.544	[M+K]+	SRF (ID)	0.013	71.39	isa14-pos-12	991.54401:6621 992.54736:3552 993.55072:1874	101.07027:369 111.04436:436 133.09064:992 165.12022:239 177.11476:144 177.15881:1097 196.96548:557 201.11131:1004 227.20038:394 231.21111:503 241.19571:90 243.20935:959 259.20557:890 260.2106:426 261.22116:985 262.22589:208 263.23221:191 283.18222:580 304.26251:1819 305.25833:735 306.27786:93 315.23746:137 333.24246:742 334.246:218 335.25821:8 335.40567:729 336.26123:659 353.26901:421 451.21872:2…	Unknown	0	0.00106011	0.00176641	0.00164368	0.00131923	0.00147127	0.00120974	0.00170505	0.00167143	0.00141895	0.00188703	0.00197373	0.00201943	0.00143837	0.00198998	0.00264374	0.00174985	0.00201775	0.00177484	0.00116945	0.000909	0.0012968	0.00108953	0.00169664	0.00162275	0.000928	0.00225607	0.0025085	0.00268469	0.00259511	0.00193825	0.00238038
1496	2	1410	2	0.0066576	pos_4510	pos	4510	21.71	781.445	[M+K]+	SRF (ID)	0.087	70.77	isa2-pos-4	781.44287:5379 782.44622:2459 783.44958:0	107.08523:4921 111.11599:76 112.11914:54 119.08454:256 121.10029:7980 123.08044:842 123.11604:751 133.09297:1576 139.14441:515 145.1002:1005 147.11575:1907 149.0932:55 149.13234:2960 155.00946:116 159.11696:1385 163.06271:649 173.13255:524 184.07379:13229 195.0034:12903 195.11746:539 196.00774:742 199.16605:546 210.97743:994 219.207:124 237.22162:187 255.23125:415 259.20612:305 277.21573:703 306.…	Unknown	0	0.0025387	0.00391997	0.00280017	0.00217848	0.00242214	0.00290604	0.00316657	0.00240057	0.00205752	0.00256138	0.00206643	0.00159643	0.00291592	0.00151712	0.00298539	0.00184925	0.00253924	0.00171282	0.00218011	0.00207282	0.00144134	0.00227405	0.00289208	0.00254879	0.00123003	0.00325191	0.00232281	0.00249766	0	0.00250731	0.00539644
1804	33	1707	37	0	pos_1383	pos	1383	1.506	306.149	[M+H]+	SRF (ID)	0.863	1511.35	isa1-pos-1	306.14908:108951 307.15243:18929 308.15579:8107	106.06494:1000 109.04892:392 116.06999:533 119.0351:415 120.03951:83 123.06704:243 124.07456:635 125.07312:13 127.04058:195 132.08421:34431 133.08624:2292 136.06439:13403 137.06461:1122 139.91472:507 150.06976:9576 151.07175:917 207.06221:637 265.08615:236 293.08157:225	Unknown	0	0.0630943	0.0878557	0.0594134	0.0344651	0.0703685	0.110504	0.0509222	0.0741194	0.0552812	0.0784067	0.0011152	0.0321317	0.0250234	0.101327	0.0079908	0.0976107	0.0258167	0.0169233	0.0456547	0.0128591	0.0157127	0.0059058	0.0405248	0.0150053	0.0159585	0.0573331	0.0176525	0.00518455	0.00927569	0.0746341	0.184779
341	9	597	11	0.0066576	pos_1689	pos	1689	3.382	334.09	[M+Na]+	SRF (ID)	0.712	143.05	isa1-pos-2	334.08972:20440 335.09307:3578 336.09643:749	100.95982:538 102.05034:500 103.05241:557 104.05029:2309 104.10555:511 105.03432:2083 105.06553:1293 106.06516:2192 107.06656:779 107.96693:1337 109.0478:583 112.07569:909 112.91978:912 116.06206:521 117.05788:757 118.0639:864 119.04206:759 120.0452:2055 120.07764:1132 121.05098:9322 122.06545:1132 122.09383:904 123.06838:541 123.93987:1113 125.02193:565 126.01276:541 127.0377:694 130.06303:1073 …	Unknown	0	0.00937335	0.0118139	0.0175652	0.0123359	0.0176724	0.0214223	0.00898689	0.0165591	0	0	0	0	3.52e-05	3.02e-05	0.000115	8.03e-05	3.6e-05	7.02e-05	0.0135275	0.0267706	0.0134663	0.031636	0.0142139	0.0165879	0.0280863	0.0159128	0.00742958	0.0111035	0.0142178	0.0227405	0.0192753
1040	25	1757	31	0	pos_3148	pos	3148	5.858	481.204	[M+H]+	SRF (ID)	0.4	113.58	isa2-pos-1	481.20419:31005 482.20754:8982 483.2109:1919	105.06937:1542 107.08312:2800 109.06393:1067 109.10074:14499 110.10462:1336 119.04817:1309 119.08481:5513 120.0827:765 121.09946:2041 123.08018:2437 123.11504:1301 128.06056:580 129.0686:2910 130.06522:48 133.09904:3633 134.06137:834 134.09982:653 135.11673:14780 136.11879:1800 137.09315:4207 146.06337:870 147.04857:1064 149.13063:727 151.07552:13718 151.14552:3058 152.07785:385 153.12683:763 157…	Unknown	0	0.00157816	0.00016	0.000225	0.0181062	0.00684143	0.0103231	0.00602628	0.0116494	7.76e-05	5.53e-05	3.92e-05	7.09e-05	3.83e-05	0.00353049	0.00973908	0.00327085	0.00771713	0.00188184	0.00986662	0.00150279	0.0102321	0.0191546	0.0104137	0.0144188	0.00509775	0.00744671	0.00680441	0.00101034	0.000338	0.00273268	0.0113583
1587	4	1355	8	0.00569371	pos_4613	pos	4613	21.722	810.529	[M+Na]+	SRF (ID)	0.038	79.22	isa8-pos-4	810.52576:7383 811.52911:4126 812.53247:1692	101.07082:4072 105.07027:3773 107.0852:10595 108.08662:608 109.06674:557 109.10062:7430 111.11656:4537 112.11987:399 117.07167:1600 119.08514:3136 121.10038:18380 121.19073:39 122.10136:1582 123.08099:948 123.11616:2315 125.13161:1275 126.13416:293 131.08548:3436 133.09502:1285 135.11685:12361 136.11938:992 143.09906:667 148.11896:486 149.13216:2030 150.13617:362 155.00981:1697 167.10281:515 167.…	Unknown	0	0.000637	0.00135782	0.00159825	0.000192	0.000747	0.000754	0.0010254	0.000803	0	0	0	5.72e-05	7.49e-05	8.36e-05	0.000711	0.000944	0.000455	0.00135219	0.000738	7.46e-05	0.00018	0.000197	0.00149534	0.000423	0	0.00140481	0.000981	0.000699	0.00250778	0.00223276	0.00426209
1480	7	1397	7	0.00323056	pos_3140	pos	3140	23.294	480.419	[M+NH4]+	SRF (ID)	0.013	38.87	isa15-pos-5	480.41852:5644 481.42187:1903 482.42523:0	101.07076:890 109.10053:2055 111.11467:374 122.09583:889 123.11527:1442 137.1321:759 139.08334:847 140.07207:460 145.05249:190 149.09387:738 151.14688:135 163.06126:405 163.14485:330 167.0808:440 168.07072:1109 171.13791:18242 171.24605:643 172.14066:1810 186.09438:143 191.17296:233 195.00261:3138 203.13768:48 210.97592:411 215.17641:706 227.20094:20131 228.20357:2753 233.18788:65 239.23734:903 2…	Unknown	0.583193	0.000493	0.000159	0.00275044	0.000139	0.00044	0	0.00136036	0.00186931	0.000179	0.00210699	9.07e-05	0.00203767	0.0005	0.000115	0.000321	0.000194	0.00041	0.000514	0.000256	0.000224	0.000195	5.45e-05	0.0002	0.000264	0.000288	0.000188	0.00116754	0.000159	0.000223	0	0.00274742
1755	1	1663	1	0	pos_611	pos	611	1.106	213.076	[M+H]+	SRF (ID)	0.038	163.73	isa8-pos-5	213.07478:10875 214.07813:1044 215.08149:1043	104.10722:21917 104.18931:667 105.11031:1258 108.94366:633 110.07278:962 112.89629:3243 114.89385:1574 116.89003:530 121.05132:5630 122.05042:500 130.09618:918 136.94078:940 138.05368:1102 139.91423:5064 141.91284:746 147.06572:900 149.02322:1061 160.90189:944 176.87521:16823 178.87326:3468 181.96275:517 208.97388:2078 213.07747:637	Unknown	0.181621	0.000227	0.00381202	0.00219988	0	0.000202	4.56e-05	0.000536	0.000612	0.000622	0.000177	3.05e-05	0.000193	0.000945	3.25e-05	0.000223	0.000244	5.12e-05	0.000491	4.44e-05	0.000249	3.14e-05	6.18e-05	0.000506	0.000651	0.000266	0.00104115	0.000142	0.00146821	0.00250064	0.0021246	0.00185851
1877	1	1771	1	0	pos_9	pos	9	1.112	104.107	[M+H]+	SRF (ID)	0.825	7969.8	isa1-pos-1	104.10709:1529162 105.11044:88178 106.1138:5893	101.02275:625 104.10688:25762 104.19164:749 105.11108:1286 108.94488:1182	Unknown	0.794343	0.885546	0.884542	0.930528	0.807197	0.822229	0.656083	0.927384	0.904493	0.819831	0.786097	0.661136	0.767572	0.803624	0.826006	0.706387	0.753641	0.711255	0.682028	0.870978	0.991629	0.875443	0.737916	0.86946	0.889536	0.906844	0.914385	1.00328	0.973961	0.831834	0.79289	0.657585
427	1	400	1	0	pos_210	pos	210	1.17	156.076	[M+H]+	SRF (ID)	0.05	91.35	isa9-pos-4	156.0764:11725 157.07975:1232 158.08311:1328	100.95613:596 104.10716:35395 104.19042:1012 105.11071:1962 110.07147:1864 112.08471:775 112.89536:585 114.09936:573 116.07001:1620 121.05042:5214 122.09615:650 130.09586:2270 136.06476:505 138.05484:3330 139.91461:1908 144.13873:812 147.06824:712 149.02383:1276 158.09143:541 160.90317:693	Unknown	0.464281	0.000957	0.00279822	0.00371472	0.000718	0.00101913	0.000937	0.00167931	0.00117701	0.00362418	0.00152582	0.000964	0.00165137	0.00124788	0.00146109	0.00196499	0.00268075	0.00132925	0.00266584	0.00105986	0.00135014	0.000788	0.000969	0.00311005	0.00226492	0.00165015	0.00294681	0.00209913	0.00448456	0.00333307	0.00279587	0.00251773
164	1	153	1	0	pos_1454	pos	1454	1.217	312.167	[M+H]+	SRF (ID)	0.062	94.74	isa5-pos-6	312.16693:7241 313.17028:1208 314.17364:274	112.89558:1077 130.08899:552 136.0426:566 138.05502:22519 138.15317:627 139.0576:1727 139.91434:5832 141.91328:955 149.02333:746 175.11769:368 213.07423:717 222.98656:486 240.86937:669	Unknown	0	0	0.000459	0.000284	0.000707	5.56e-05	3.41e-05	0.000476	0.000563	0	0	0.00167761	0.000426	0.000177	0.00253002	0.000489	3.51e-05	3.92e-05	3.29e-05	3.59e-05	0.000362	0	0	0.000963	0.00110084	0.000121	0.00297377	0.000242	0.00514349	0.000363	0.000333	0.000131
74	1	69	1	0	pos_1235	pos	1235	1.234	293.064	[M+H]+	SRF (ID)	0.025	43.94	isa14-pos-3	293.064:11497 294.06735:1376 295.07071:1162	100.07776:602 100.95801:616 102.05415:762 104.10682:11104 105.11162:555 110.07085:2234 110.97731:512 112.89511:695 114.05454:751 116.07092:1884 116.94619:705 121.05058:6239 122.09605:552 124.03971:1506 126.05207:523 127.03639:901 128.07086:879 136.06575:609 138.05457:1440 139.91425:3341 147.06595:710 149.0219:1215 185.04187:685 203.05215:1752 221.08626:1543 266.16162:562 281.0502:2736 282.05246:7…	Unknown	0	0.00379734	0.00130273	0.0021317	0.00130763	0.00134285	0.000715	0.00177239	0.00106941	0.000882	0.00142063	0.000773	0.000881	0.00116315	0.00400506	0.0018234	0.00225582	0.00141731	0.000911	0.00160742	0.00168655	0.00128251	0.0016928	0.00181287	0.00103628	0.00163813	0.00151758	0.00083	0.000548	0.00124668	0.00147952	0.000945
1267	1	1195	1	0	pos_401	pos	401	1.242	189.16	[M+H]+	SRF (ID)	0.45	302.75	isa1-pos-1	189.15977:34262 190.16312:3866 191.16648:217	100.07497:509 100.964:558 101.0222:2091 104.10709:3948 110.99718:533 112.89451:766 114.05722:688 115.03876:1672 116.94628:768 117.10141:619 121.05109:6521 122.05619:763 124.04027:1293 126.05441:582 128.06775:613 129.01862:1241 130.05063:1229 130.08295:593 138.05424:1383 139.91492:4945 141.91551:520 147.0648:1060 149.0226:1322 157.01305:1358 185.03915:632	Unknown	0	0.0198411	0.0809503	0.085682	0.00294069	0.00194801	0.00141348	0.00307223	0.00470722	0.0316737	0.000347	6.5e-05	0.000103	0.000432	0.00204726	0.00193194	0.00464355	0.00284134	0.0028959	0.00288836	0.00244767	0.000826	0.000188	0.00580694	0.00423493	0.000901	0.00680108	0.00527713	0.0102736	0.0985901	0.0514001	0.0243696
1880	1	1774	1	0	pos_903	pos	903	1.243	258.11	[M+H]+	SRF (ID)	0.062	60.99	isa3-pos-2	258.1098:13493 259.11315:1267 260.11651:339	100.07478:1292 100.95821:599 104.10682:11856 105.10785:692 112.89639:1418 112.91837:809 116.06985:956 116.94826:506 117.10371:847 121.05061:7417 122.09595:606 124.99908:3770 127.03996:553 128.06879:702 139.91377:5392 141.91232:959 147.06546:806 149.02518:1627 184.07346:598 203.05374:1941 221.08321:1597	Unknown	0	0.00057	0.000666	0.00073	0.00181896	0.00328978	0.0032875	0.00238848	0.00455207	0.00313369	0.00797811	0.0052095	0.00611781	0.00522124	0.00335849	0.00202558	0.000768	0.00284301	0.00580461	0.0026933	0.0030018	0.0038379	0.00357408	0.00247172	0.00209039	0.000957	0.00228012	0.00178352	0.0019269	0.000772	0.000881	0.00172938
661	1	1812	49	0	pos_264	pos	264	1.245	164.074	[M+H]+	SRF (ID)	0.325	301.12	isa3-pos-1	164.0739:8207 165.07725:0 166.08061:0	100.07533:898 104.10689:7953 110.07033:1367 112.89543:1073 112.92113:665 114.89373:572 116.07134:522 116.94924:624 117.10233:595 121.05096:6012 122.09679:565 124.03834:526 125.00048:1249 130.08849:518 138.05409:1529 139.91454:6957 141.91356:1348 147.06552:581 149.02321:1326	Unknown	0.118105	0.0027798	0.00324729	0.00161446	0.00230671	0.00266503	0.00081	0.0027418	0.00224268	0.00481669	0.00290176	0.00361969	0.00326645	0.0117453	0.00101015	0.00308755	0.00414034	0.00362196	0.00283771	0.00155218	0.000898	0.001583	0.00113917	0.00181426	0.00129241	0.000956	0.00200926	0.00175924	0.00288686	0.0029835	0.00247521	0.00431753
1833	57	1812	49	0	pos_633	pos	633	1.298	217.123	[M+H]+	SRF (ID)	0.05	98.28	isa1-pos-3	217.12863:7821 218.13198:1810 219.13534:7728	100.04047:1536 100.07494:2955 101.07008:891 102.01409:633 102.05436:1184 102.09017:1050 104.07098:864 107.05498:830 108.05088:494 109.05321:1340 110.06509:1563 111.05904:710 112.05009:4157 112.07501:5708 113.06342:1364 114.05561:6436 114.09165:4306 115.04293:961 115.08755:715 116.07066:3968 118.07433:435 120.07638:492 122.07014:3262 123.05356:2524 124.04047:6052 124.07704:2110 125.06607:1020 126.…	Unknown	0.0995518	0.00182922	0.00155808	0.00456716	0.000519	0.000716	0.000487	0.000911	0.000816	0.00113663	0.000643	0.000607	0.00145992	0.00193856	0.000549	0.00104949	0.00145096	0.000904	0.00084	0.000755	0.000694	0.000772	0.000455	0.000878	0.00127349	0.00144879	0.000671	0.00126855	0.0011911	0.00404411	0.00169451	0.00212484
1902	14	1794	15	0	pos_3161	pos	3161	1.3	484.161	[M+H]+	SRF (ID)	0.025	55.92	isa9-pos-1	484.16147:5461 485.16482:1217 486.16818:926	100.03967:2725 100.07294:773 101.04044:487 102.01473:7661 103.05679:4505 104.06777:98 109.03593:604 110.07085:7744 111.07005:765 112.04605:1106 112.07537:552 113.02715:183 113.06721:690 114.08971:1401 115.04086:234 116.07301:4069 117.03667:1420 117.07446:632 120.05035:179 123.05834:977 124.04196:819 124.07159:587 125.06765:597 126.06771:361 127.0728:15525 128.05783:147 129.05301:436 130.03752:905…	Unknown	0	0.000449	0.000254	0.000198	0.000403	0.000259	0.0003	0.000224	0.00026	8.37e-05	0.000113	3.06e-05	4.37e-05	0.000115	0	0	0	4.41e-05	3.34e-05	7.96e-05	0.000201	0.000286	0.000281	0.00022	0.000222	0.000211	0.000169	9.48e-05	0.000109	0.000152	0.000216	0.000111
168	1	157	1	0	pos_1461	pos	1461	1.303	313.141	[M+H]+	SRF (ID)	0.013	37.42	isa12-pos-2	313.14078:8755 314.14413:2317 315.14749:1176	100.04153:1389 100.07526:5732 101.06824:929 102.05622:1489 102.08924:1206 103.04426:530 103.08281:506 104.07108:1219 106.05904:241 107.05809:687 108.04902:576 109.04922:2732 110.06255:2202 111.05685:1513 112.07295:6268 113.03511:588 113.07217:1469 114.05502:7384 114.0909:4219 115.04322:897 115.08541:652 116.07066:4289 117.06477:513 118.0803:592 119.04903:2071 120.06331:260 122.07111:3334 123.0568…	Unknown	0	0.00279137	0.0012145	0.001279	0.000605	0.00095	0.000108	0.000879	0.000681	0.000151	0.000317	0.000331	0.000146	0.000181	5.32e-05	0.00042	0.000484	0.000379	0.00027	0.00163074	0.000897	0.0014855	0.000189	0.000692	0.00137907	0.00177987	0.000513	0.00181466	0.00118412	0.000514	0.000729	0.000212
398	1	1812	49	0	pos_2038	pos	2038	1.303	362.085	[M+H]+	SRF (ID)	0.013	68.99	isa2-pos-1	362.08511:21780 363.08846:4058 364.09182:2687	100.0407:649 100.07492:584 101.02437:838 102.01211:2274 102.05436:780 102.08772:406 103.04384:518 108.94434:564 109.04463:1004 110.0442:669 110.06522:606 111.04949:312 112.04853:962 112.07484:835 113.0256:591 113.06988:1061 114.05473:433 114.08805:179 115.04012:795 116.0696:1056 117.0351:399 118.07746:592 119.04838:800 120.06596:1238 124.04013:2282 125.07132:622 126.06952:176 127.07258:28293 128.…	Unknown	0	0.00125554	0.000651	0.00031	0.0127186	0.00172063	0.00166661	0.0020655	0.00135368	0.000593	0.000407	0.000444	0.00035	0.00087	0.000295	0.000967	0.00184354	0.000827	0.000449	0.00187423	0.00119208	0.000654	0.00113874	0.000554	0.001	0.000527583	0.000801	0.000611	0.000259	0.000139	0.000112	0.00133899
576	1	539	1	0	pos_2447	pos	2447	1.303	399.112	[M+H]+	SRF (ID)	0.013	75.99	isa6-pos-4	399.11182:6021 400.11517:1207 401.11853:846	100.04109:1509 100.07498:914 101.0236:73 102.01215:5503 102.09161:348 103.04031:562 104.07855:1175 110.05318:1379 112.0504:1075 112.07312:524 113.06709:1059 114.05749:558 114.09032:196 115.04034:993 116.06895:1166 120.07549:367 124.04239:1028 124.07511:651 126.06995:367 127.07265:72289 128.07314:4138 129.01627:118 132.10191:1708 137.05988:2514 138.05757:1747 139.07254:1347 142.08606:60 143.08371:…	Unknown	0	0.000431	0.000247	0.000351	0.0020143	0.000514	0.00101642	0.00173095	0.00165171	0.000576	0.000518	0.000842	0.000264	0.00014	0.0017738	0.000843	0.000702	8.62e-05	0.000921	0.00147592	0.00153721	0.00116149	0.00348033	0.00243938	0.00220114	0.00209546	0.00182256	0.000838	0.000691	0.000168	0.000636	0.000848
1833	57	1812	49	0.0066576	pos_229	pos	229	1.303	160.108	[M+Na]+	SRF (ID)	0.125	122.52	isa2-pos-4	160.10738:5175 161.11073:0 162.11409:0	100.03941:685 100.07557:5988 101.07536:759 102.01334:821 102.05293:348 102.09215:1410 104.0722:325 108.0484:687 109.05208:1122 110.0594:1625 111.05479:352 112.06786:4986 113.03168:563 113.07195:964 114.05441:1889 114.08998:2159 115.0398:48 115.08733:306 122.0661:608 123.05856:475 124.04028:2124 124.07756:1179 125.07012:704 126.05902:501 126.09035:289 127.07275:34884 128.07179:5344 129.06772:34 12…	Unknown	0.164564	0.00219081	0.00137172	0.00206045	0.000903	0.00188707	0.000903	0.00304622	0.00126488	0.000956	0.00101982	0.00141803	0.00183597	0.00146713	0.00122938	0.00163038	0.00157557	0.00182563	0.00135239	0.000973	0.00131721	0.00159213	0.000922	0.00203408	0.00184787	0.00285074	0.00184061	0.00253959	0.00213001	0.00284111	0.00314709	0.00138167
1833	57	1812	49	0	pos_1957	pos	1957	1.303	354.122	[M+H]+	SRF (ID)	0.138	85.5	isa1-pos-3	354.12277:5709 355.12612:1394 356.12948:0	100.03977:1526 100.07484:2955 101.0694:891 102.01231:633 102.05368:1184 102.0898:1050 104.07116:864 107.05308:830 109.05559:1288 110.06451:1563 111.05512:702 112.04946:4190 112.07504:5708 113.03299:596 113.07336:1361 114.05492:6436 114.09237:4306 115.04533:961 115.08689:715 116.07071:3968 118.07513:435 120.07676:492 122.07146:3229 123.05363:2524 124.04201:6052 125.07178:1074 126.05643:1057 126.09…	Unknown	0	0.000958	0.0008	0.00333355	0.000295	0.000504	0.000247	0.00094	0.000662	0	3.27e-05	2.92e-05	0	0	6.44e-05	4.98e-05	3.54e-05	4.91e-05	8.56e-05	0.00100851	0.000883	0.000351	0.000122	0.000372	0.000966	0.0023897	0.000138	0.000633	0.00158872	0.00515172	0.0028783	0.00107405
1833	57	1812	49	0	pos_775	pos	775	1.304	236.107	[M+H]+	SRF (ID)	0.038	42.14	isa1-pos-1	236.11119:6062 237.11454:1125 238.1179:674	100.03987:2087 100.0742:1519 101.06304:377 102.01173:954 102.05373:755 102.08992:808 104.07216:1229 106.06493:30 109.04398:1449 110.06516:1688 111.05753:954 112.07478:5757 113.03339:533 113.07106:2707 114.0556:2407 114.08871:1688 116.07089:2500 119.04951:1209 120.06951:316 122.06273:515 123.05656:1270 124.04199:4499 125.05906:959 126.05886:603 126.08551:611 127.03802:304 127.07982:728 128.07094:1…	Unknown	0.0581914	0.00351038	0.00180242	0.00251437	0.00132077	0.00172785	0.00121158	0.00248151	0.00248264	6.53e-05	0.00057	6.73e-05	0.000127	0.00014	0.00049	0.000422	0.00127818	0.000418	0.000521	0.00145429	0.00154876	0.00180687	0.000239	0.00158945	0.00168568	0.00192217	0.00056	0.00231032	0.00249245	0.00474683	0.00167103	0.00102294
1833	57	1812	49	0	pos_1738	pos	1738	1.304	337.088	[M+H]+	SRF (ID)	0.762	95.56	isa1-pos-1	337.08936:13933 338.09271:2248 339.09607:1483	100.04037:2085 100.07477:1518 101.06194:370 102.01343:952 102.05425:751 102.09022:804 104.07279:1228 106.0611:22 108.04561:429 109.04311:1424 110.06329:1691 111.05478:959 112.07457:5733 113.03189:535 113.07097:2697 114.05587:2402 114.08982:1685 116.07127:2490 119.04891:1215 120.06783:312 122.06046:513 123.05439:1272 124.03943:4480 124.07117:1214 125.06644:988 126.05715:606 126.09017:614 127.04261…	Unknown	0	0.00806858	0.00507085	0.00395233	0.00475014	0.00556958	0.00448132	0.00377644	0.00524726	0.00497594	0.00609826	0.00558558	0.00395936	0.00483168	0.00375369	0.00529811	0.00599122	0.00650805	0.0101614	0.00586912	0.00443988	0.00434952	0.00461635	0.00324107	0.00546732	0.00479357	0.00579281	0.0049167	0.0031882	0.00169258	0.00375112	0.00673454
1926	1	1819	1	0	pos_979	pos	979	1.304	264.066	[M+H]+	SRF (ID)	0.087	71.5	isa6-pos-2	264.06638:9859 265.06973:1426 266.07309:1275	100.04136:365 100.07573:2897 102.0125:7533 102.09033:775 104.0774:519 109.04894:940 110.05946:1136 112.04878:737 112.0725:1017 113.03107:366 113.07011:1033 114.05596:1269 114.08992:541 118.08257:54 123.05713:298 124.04083:2121 124.07359:498 125.06825:660 126.06142:911 126.08868:1124 127.07241:23329 128.07112:3310 130.08777:1421 133.05072:384 133.10028:840 137.06227:423 138.05481:15430 139.06473:1…	Unknown	0	0.000826	0.000234	0	0.00146765	0.00150531	0.00154245	0.000618	0.00166984	0.0021982	0.00105074	0.00264451	0.00141084	0.000216	0.00141883	0.000938	0.000947	0.00129254	0.00134384	0.000867	0.00576935	0.00565811	0.0036963	0.00207491	0.00131865	0.00179396	0.00186134	0.000161	0.000214	0.000168	0.00198291	0.00373247
1833	57	1812	49	0.00367615	pos_1171	pos	1171	1.305	286.14	[M+H]+	SRF (ID)	0.237	72.28	isa1-pos-1	286.14056:6577 287.14391:1323 288.14727:1153	100.03987:2087 100.0742:1519 101.06304:377 102.01173:954 102.05373:755 102.08992:808 104.07216:1229 106.06493:30 109.04398:1449 110.06516:1688 111.05753:954 112.07478:5757 113.03339:533 113.07106:2707 114.0556:2407 114.08871:1688 116.07089:2500 119.04951:1209 120.06951:316 122.06273:515 123.05656:1270 124.04199:4499 125.05906:959 126.05886:603 126.08551:611 127.03802:304 127.07982:728 128.07094:1…	Unknown	0	0.00380887	0.00194269	0.00405428	0.00249363	0.00186432	0.00261305	0.00149135	0.00159409	0.00235154	0.00160508	0.00272625	0.00147458	0.0027577	0.00292218	0.00231974	0.00293061	0.00293974	0.00310203	0.00191351	0.00149632	0.00234981	0.00266003	0.00151096	0.00160561	0.00234001	0.00155191	0.000866	0.000753	0.0050869	0.00520338	0.00282344
1730	1	1639	1	0	pos_536	pos	536	1.306	207.066	[M+H]+	SRF (ID)	0.038	97.99	isa10-pos-7	207.07372:6661 208.07707:2084 209.08043:520	100.03896:5668 100.07258:1994 101.02438:860 101.06589:1124 102.01204:4354 102.05244:1191 102.09062:1321 104.07693:2176 105.07196:376 107.05813:57 108.04745:401 108.07987:657 109.04145:876 110.06041:1168 111.04941:439 112.07453:3509 113.07118:5798 114.05748:1928 114.08929:1386 115.04287:961 116.0702:3523 117.05715:559 118.07541:599 119.04893:1259 120.0667:575 123.05552:1743 124.04045:115 124.07309…	Unknown	0	0.00145886	0.000533	0.00150002	0.0102137	0.00832353	0.0117449	0.011244	0.0130863	0.000149	9.57e-05	0.000175	0.000298	6.82e-05	0.000134	0.000155	0.00018	0.00154122	0.0013466	0.0152723	0.0097072	0.0122124	0.00622721	0.0184303	0.00418976	0.00666073	0.015961	0.00712436	0.0066682	0.00647021	0.00452317	0.00171483
1833	57	1812	49	0.0066576	pos_718	pos	718	1.308	228.097	[M+Na]+	SRF (ID)	0.237	86.1	isa1-pos-3	228.09534:16950 229.09869:0 230.10205:4174	100.04047:1536 100.07494:2955 101.07008:891 102.01409:633 102.05436:1184 102.09017:1050 104.07098:864 107.05498:830 108.05088:494 109.05321:1340 110.06509:1563 111.05904:710 112.05009:4157 112.07501:5708 113.06342:1364 114.05561:6436 114.09165:4306 115.04293:961 115.08755:715 116.07066:3968 118.07433:435 120.07638:492 122.07014:3262 123.05356:2524 124.04047:6052 124.07704:2110 125.06607:1020 126.…	Unknown	0	0.00268131	0.00206298	0.00989764	0.000665	0.00150882	0.000812	0.00243421	0.00191713	0.000838	0.000409	0.00023	0.000362	0.0020315	0.000304	0.000487	0.000973	0.000357	0.000812	0.0023337	0.00166152	0.0011186	0.000466	0.00244985	0.00412306	0.00551002	0.00120962	0.00328209	0.0063949	0.0129844	0.00638565	0.00254153
1854	1	1750	1	0	pos_841	pos	841	1.308	247.141	[M+H]+	SRF (ID)	0.425	276.12	isa1-pos-2	247.1398:16174 248.14315:2502 249.14651:583	100.03973:2260 100.07391:1411 101.06186:482 102.01197:778 102.05347:707 102.09047:906 104.07172:345 107.05599:476 109.0518:1170 110.06029:965 111.05634:560 112.07682:2809 113.07154:2026 114.05433:1835 114.09258:1928 115.08781:475 116.0709:2524 119.04725:2018 120.07747:264 122.06978:505 123.05293:1903 124.04056:4524 124.07388:711 125.06039:802 126.0591:544 127.03767:214 127.07937:686 128.07019:191…	Unknown	0	0.00251305	0.00934844	0.0346471	8.52e-05	0.00300725	0.000223	0.00640975	0.00728389	0.000181	0.000149	0.000121	0.000123	0.000236	0	0.000211	0.000451	0	0	0.00154764	0.00189608	0.000848	0.000132	0.00291396	0.0118747	0.00869516	0.00294161	0.00221384	0.0154142	0.0778231	0.0245276	0.0263866
1715	1	1623	1	0	pos_502	pos	502	1.31	203.15	[M+H]+	SRF (ID)	0.75	171.88	isa1-pos-1	203.14713:9219 204.15048:1891 205.15384:0	100.03996:2086 100.07523:1519 101.06343:376 102.01454:954 102.05331:756 102.09045:808 104.07249:1229 106.06471:30 108.04301:466 109.04423:1447 110.06352:1690 111.05151:954 112.07436:5755 113.02956:536 113.07137:2706 114.05515:2405 114.09013:1690 116.07066:2501 119.05:1216 120.06725:313 122.06274:515 123.05428:1268 124.04069:4498 124.07354:1203 125.06421:957 126.05554:431 126.08639:611 127.03948:3…	Unknown	0	0.00533861	0.0194824	0.0166386	0.0021958	0.00286298	0.00154129	0.0153312	0.00315039	0.00968527	0.00394177	0.00209823	0.00518454	0.012587	0.00493339	0.00400976	0.00706733	0.00693458	0.00306052	0.00276097	0.00444548	0.00179979	0.00152557	0.0145792	0.00816316	0.0065444	0.0164076	0.0171456	0.0268403	0.0164319	0.00827065	0.0067846
957	1	895	1	0	pos_3338	pos	3338	1.314	518.22	[M+H]+	SRF (ID)	0.013	41.43	isa11-pos-2	518.22021:5637 519.22356:2080 520.22692:473	100.04149:1796 100.07541:3855 101.01853:195 101.06196:550 102.01248:3445 102.05102:820 102.09013:778 103.03846:325 104.06995:1194 107.06236:238 108.04819:541 109.04774:709 110.05537:1489 111.05598:733 112.07163:2321 113.06642:1320 114.05442:2916 114.08954:1982 115.04068:773 116.07002:4574 117.06458:364 118.07849:476 120.06954:308 122.06841:781 123.05692:1135 124.04027:2249 124.07288:547 125.05517…	Unknown	0	0.000153	0.000195	0.000683	0.000486	0.000498	0.000942	0.000356	0.00116817	0	0	0	0	3.54e-05	3.59e-05	3.77e-05	4.53e-05	0	9.03e-05	0.000847	0.000447	0.000669	0.000477	0.00132353	0.00138917	0.00174062	0.00157645	0.000607	0.000367	0.000475	0.000671	0.00135322
1833	57	1812	49	0.00569371	pos_884	pos	884	1.315	255.098	[M+H]+	SRF (ID)	0.188	142.32	isa3-pos-5	255.09764:27266 256.10099:9120 257.10435:1495	100.04192:736 100.07548:1051 101.06566:507 102.0135:622 102.05162:482 104.07764:1364 106.02945:2340 106.06219:534 108.06852:659 109.04386:1278 110.06929:831 112.04928:3667 112.07444:4034 113.07137:1579 114.05412:1019 114.09315:646 116.07044:5089 118.07062:663 119.04985:970 120.04286:536 120.07031:542 123.05514:16283 124.04556:3322 125.06807:583 126.05849:518 126.09213:404 127.07144:2920 128.07205…	Unknown	0.261191	0.000337	0.00101831	0.00152758	0.00099	0.000902	0.000904	0.001286	0.00109903	0.00240636	0.0023826	0.00133976	0.00148272	0.0167418	0.00270572	0.00339641	0.00302586	0.00129768	0.00121027	0.000885	0.00172159	0.000794	0.000633	0.00106868	0.00209019	7.68e-05	0.00145715	0.0023903	0.00310115	0.000615	0.00129959	0.00108337
62	1	59	1	0	pos_1213	pos	1213	1.35	291.085	[M+H]+	SRF (ID)	0.025	67.55	isa14-pos-6	291.08649:9620 292.08984:0 293.0932:0	100.03813:1119 100.075:1763 100.10652:531 100.95731:847 101.07063:1222 102.05455:1350 102.09023:1319 103.08849:506 104.06596:717 104.10681:3771 106.03282:645 106.06486:865 107.0605:886 108.01234:722 108.04546:740 108.07791:692 109.05545:1426 110.06889:3290 111.05985:1025 112.05001:14463 112.07194:11150 112.90056:851 113.06975:2726 114.05519:4799 114.08939:1502 114.89246:510 115.04784:760 115.0873…	Unknown	0	0.000277	0.000964	0.000775	0	0.000477	0.0001	0	0	9.17e-05	0.00218315	0	0	0.00126714	0.00140847	0.00229842	0.00255931	0.0024946	0.00234338	0	0	7.45e-05	0	0	0.000678	7.44e-05	9.32e-05	0.000123	0.000175	0.00101145	0.00204918	0.00480407
1833	57	1732	35	0	pos_931	pos	931	1.355	260.159	[M+H]+	SRF (ID)	0.013	27.76	isa11-pos-3	260.15942:5115 261.16277:1551 262.16613:0	100.04195:871 100.07631:128 101.06929:222 102.01234:430 102.05293:443 103.04853:329 104.07188:1240 108.04501:692 110.06335:255 112.05258:962 113.05112:284 114.05529:1586 114.08955:204 115.04395:498 116.07082:3530 117.06644:365 118.07938:370 120.07755:876 122.07045:393 123.06068:1203 125.05062:713 126.06615:1554 127.07287:406 128.07317:272 129.06093:357 129.10181:153 130.06804:1618 131.05782:258 1…	Unknown	0.0546925	0.00129894	0.000838	0.00179957	0.000463	0.000651	0.000294	0.000914	0.000842	0.000699	0.000162	0.000428	0.0002	0.00148527	0.000117	0.000457	0.000499	0.000319	0.000232	0.00081	0.000626	0.000557	0.000215	0.000717	0.00100697	0.00211242	0.00078	0.000144	0.000192	0.00252095	0.00267596	0.000316
180	1	170	1	0	pos_1488	pos	1488	1.361	317.064	[M+H]+	SRF (ID)	0.013	23.29	isa5-pos-4	317.06418:6152 318.06753:1160 319.07089:1292	100.0751:1109 100.95885:803 101.02329:661 102.01283:915 104.0723:598 104.10602:2322 106.05634:780 108.04865:774 108.07747:536 109.04987:1252 110.05937:885 111.05488:589 112.04666:758 112.07546:1115 112.89507:830 112.91544:531 113.03098:556 114.05347:1118 114.09017:1012 115.03951:748 116.07084:2979 116.94889:597 119.04903:1540 120.0773:622 121.05174:6187 122.05576:915 122.09559:1144 123.05814:1691…	Unknown	0	0.00127405	0.000943	0.000992	0.00104236	0.00125764	0.00104274	0.00133435	0.00150216	6.99e-05	0.000568	0.000432	0.000829	0.000246	0.0018111	0.00146627	0.00193967	0.00193214	0.00231114	0.000616	0.000696	0.00125514	0.000859	0.000337	0.00138069	0.000778	0.00117343	0.00169082	0.000553	0.000753	0.000914	0.00230244
1923	1	1816	1	0	pos_974	pos	974	1.382	263.102	[M+H]+	SRF (ID)	0.138	69.83	isa1-pos-3	263.10226:11642 264.10561:0 265.10897:0	100.03805:1152 100.07426:2073 100.10844:635 100.96004:744 101.022:1300 101.061:673 102.05518:1255 102.09171:633 103.04336:602 104.07155:1409 104.10567:2464 106.0656:1544 107.06128:841 108.04593:712 108.07737:663 109.05112:1581 110.06772:1868 111.05265:992 112.04735:1957 112.07663:3550 112.89375:647 112.9207:543 113.03073:519 114.05476:3174 114.0932:2201 115.04131:1320 115.08522:534 116.06881:2784…	Unknown	0	0.00438979	0.00322327	0.00679798	0.00166362	0.00351799	0.00143395	0.00333275	0.00429972	0.000128	0	0	5.41e-05	3.81e-05	0	0	0	0	0	0.00624461	0.00235978	0.00229232	0.000731	0.00247339	0.00475877	0.00427585	0.00281349	0.00501658	0.00676886	0.00437739	0.00846426	0.00217381
1723	2	1632	2	0	pos_1173	pos	1173	1.393	287.016	[M+H]+	SRF (ID)	0.125	50.48	isa2-pos-1	287.0166:5315 288.01995:769 289.02331:0	100.04005:391 101.02442:877 101.06094:366 102.04483:593 103.05302:3222 104.06946:2334 105.06335:590 107.05273:1109 109.04145:226 111.00753:408 111.04192:375 112.06932:706 113.0265:452 114.05468:497 115.04041:733 116.06971:2344 117.05728:1779 118.07632:680 120.06384:381 121.05116:170 125.01856:1060 126.06179:480 127.03841:1234 128.06137:636 128.10463:833 129.01947:401 129.05513:932 130.06519:23970…	Unknown	0	4.2e-05	2.9e-05	0	0.0031036	0.00252812	0.00327321	0.00384649	0.00419555	0	0	0	0	0	0	0	3.29e-05	0	3.54e-05	0.00436254	0.00340316	0.00356276	0.00209791	0.00561597	0.00136061	0.00199019	0.00484854	0.00237631	0.00250797	3.8e-05	0	6.81e-05
1151	1	1078	1	0	pos_376	pos	376	1.396	187.054	[M+H]+	SRF (ID)	0.112	103.13	isa4-pos-1	187.05406:9667 188.05741:1327 189.06077:1187	100.07598:1121 100.96083:937 103.0396:518 104.10651:2516 106.06517:516 107.06425:766 108.0728:996 109.05181:1577 110.0621:775 112.07675:586 112.9017:781 116.07088:2303 116.94783:820 119.03611:2876 121.05051:7663 122.05505:905 122.09538:579 123.06126:1241 127.0733:4420 128.06978:1302 128.10294:847 132.08592:1652 133.05309:720 133.08376:709 134.06357:986 135.05045:514 136.06253:2557 137.06229:889 1…	Unknown	0	0.00178889	0.00104761	0.000636	0.000368	0.000485	0.0014745	0.000388	0.000392	9.72e-05	8.14e-05	0.000142	0.000109	0.000162	0.00564069	0.00698015	0.0172509	0.00433852	0.00511963	0.000296	8.27e-05	0.000258	0.000143	0.000141	0.000152	0.000453	0.000211	0.000131	0.000129	0.000322	0.00129119	0.00268732
1833	57	1732	35	0	pos_506	pos	506	1.398	204.087	[M+H]+	SRF (ID)	0.013	63.4	isa8-pos-1	204.08696:6482 205.09031:1032 206.09367:1177	100.04118:707 100.07578:2713 100.95657:910 101.02508:882 101.06184:667 102.05399:1208 103.04445:604 104.10659:1512 106.06408:1218 107.06165:563 108.05009:786 109.05604:1837 110.06372:1625 111.05641:724 112.0763:2879 113.02792:649 114.05517:3327 114.09369:2449 115.03944:749 116.07121:2472 116.94696:827 118.0752:639 118.92068:901 118.93959:628 119.03671:9502 120.04259:1091 120.08173:628 121.05094:7…	Unknown	0.0534347	0.00183786	0.000874	0.00229235	0.000667	0.00138405	0.0008	0.00120346	0.00139402	0.000175	0.000226	0.000121	0.000227	0.000267	0.000261	0.000302	0.000615	0.000362	0.000259	0.00135726	0.000889	0.0009	0.000408	0.00116731	0.00121663	0.00187989	0.000886	0.00104032	0.00134239	0.00377135	0.00125791	0.000795
1833	57	1732	35	0	pos_1265	pos	1265	1.4	294.155	[M+H]+	SRF (ID)	0.6	158.19	isa1-pos-1	294.15387:11946 295.15722:1831 296.16058:794	100.03558:859 100.07519:1086 100.95795:784 101.02184:1523 101.05909:515 102.05364:754 103.04185:781 104.07043:751 104.10647:1561 106.06385:1259 107.07075:745 108.07655:661 109.0519:1224 110.06293:1142 111.00404:573 111.04527:551 112.04477:1010 112.07622:2392 112.91036:523 113.02421:835 113.06892:711 114.05476:1688 114.09105:863 115.03996:1044 116.07064:2071 116.94682:855 118.06747:550 119.0365:64…	Unknown	0	0.00691828	0.00427685	0.0151528	0.00297914	0.00540539	0.00485474	0.0259979	0.00927465	0.000679	0.000541	0.000296	0.000263	0.00044	0.000606	0.000592	0.00154568	0.000493	0.000638	0.00464196	0.030512	0.011931	0.00155604	0.0191019	0.00519969	0.00572723	0.00671489	0.0131922	0.0168224	0.0086499	0.00443884	0.000804
1833	57	1732	35	0	pos_719	pos	719	1.437	228.135	[M+H]+	SRF (ID)	0.062	43.85	isa5-pos-1	228.13382:5093 229.13717:0 230.14053:498	100.07455:1555 100.10921:623 100.95883:609 101.01972:668 101.06603:647 102.05561:578 103.04527:715 104.07098:2432 104.10629:2195 106.06428:1309 107.06526:800 108.0453:1192 108.07658:886 109.05195:3426 110.06067:949 110.09374:585 112.06175:1246 114.05373:1011 114.08311:507 116.0705:5910 116.94965:700 117.07022:872 118.08028:645 119.03571:34925 119.12372:1078 120.04076:2676 121.05136:6693 122.06237…	Unknown	0	0	4.47e-05	0	0	0	0.000106	0	0	4.67e-05	6.14e-05	6.07e-05	3.39e-05	6.84e-05	0.000233	8.38e-05	8.67e-05	0.000252	6.68e-05	0	0	0	6.1e-05	0	0	0	3.06e-05	0	0	0	0	0
94	1	86	1	0	pos_1284	pos	1284	1.461	296.135	[M+H]+	SRF (ID)	0.013	65.78	isa11-pos-5	296.13507:10003 297.13842:1231 298.14178:0	102.05586:44 108.04401:451 109.05225:2041 117.05927:303 119.035:34468 119.12344:990 120.04163:1954 126.05847:55 127.06841:544 136.06233:6145 137.06276:551 141.019:330 142.08475:183 150.06151:10311 151.06285:840 156.0972:57 167.04585:1542 174.05646:113 175.03917:494 178.07732:129 196.09055:36 207.06351:294 230.13753:123 241.1517:1357 247.97693:421	Unknown	0	0.000692	0.000356	0.000831	0	0	0.000771	0.000821	0.000986	4.21e-05	5.35e-05	5.21e-05	0.000161	0.000274	0.000139	0.000247	0.000217	0.000237	0.000135	0.000414	0.00092	0.000828	0.000486	0.000868	0.000458	0.000385	0	0.000793	0.000929	0.00110081	0.000555	0.000297
177	9	167	10	0	pos_3178	pos	3178	1.481	488.126	[M+H]+	SRF (ID)	0.013	73.57	isa13-pos-3	488.1257:5533 489.12905:1074 490.13241:1162	100.03166:165 101.02161:279 102.0538:164 103.0489:161 108.04443:10 111.05105:8 112.03959:174 115.0385:541 116.06982:810 118.07652:526 120.04055:259 125.01631:232 127.03993:1681 129.05667:443 130.05878:1579 132.04807:17940 133.05342:402 134.05879:4765 136.06221:7300 136.15599:264 140.07008:189 141.01837:626 143.03174:351 145.04465:1657 146.05238:64 148.0464:317 152.0614:8998 153.06322:1005 155.040…	Unknown	0	0	0	0	0	3.14e-05	3.83e-05	0	0	0	0	0	0	0	0	0	0	0	0	0	0	0	3.01e-05	0	0	0	0	0	0	0	0	0
1804	33	1707	37	0	pos_2687	pos	2687	1.49	421.21	[M+H]+	SRF (ID)	0.087	95.11	isa1-pos-3	421.21082:5905 422.21417:1441 423.21753:1042	106.06445:609 109.05209:522 123.06619:806 124.0747:1610 130.06975:266 131.05739:112 132.08383:32276 132.17578:968 133.08551:2155 134.06029:9837 135.06134:65 136.0623:63 136.1568:144 137.06319:40 149.03928:1460 150.06197:14805 150.18692:510 151.06537:1379 154.08313:507 166.07198:335 168.0645:617 178.08653:506 265.08395:178 293.0787:338 350.06537:439 351.08667:826 383.11444:434	Unknown	0	0.00138101	0.000697	0.0034478	0.000103	0.000399	0.000415	0.00160692	0.00051	3.87e-05	0.000359	0	0.000285	0.000316	0.000195	0	5.3e-05	8.47e-05	0	0.000146	0.000202	5.63e-05	0	0.000494	0.00016	5.24e-05	0.000563	0.000823	3.53e-05	0.00111292	0.000971	0.0011577
1804	33	1707	37	0	pos_4406	pos	4406	1.498	756.196	[M+H]+	SRF (ID)	0.038	101.99	isa7-pos-1	756.19836:5100 757.20171:2396 758.20507:1592	108.04505:1158 114.0551:751 114.10006:677 119.03534:561 121.05138:554 122.06085:541 124.07529:854 126.05752:564 128.07054:1141 132.04576:686 133.05099:1047 133.08481:962 134.06007:8710 135.06291:623 139.91466:500 148.04848:564 150.06024:27274 150.15207:473 151.06499:1280 170.08138:229 184.0639:459 201.00885:42 247.1033:803 275.05652:605 291.06454:597 293.08029:2531 294.08591:582 314.1254:512 319.…	Unknown	0	0.00109451	0.00105689	0.00145879	0.00174632	0.000867	0.00016	0.00102493	0.000606	0	0	0	0	0	0.000119	0.000503	0.00031	0.000226	9.41e-05	0.000531	0.00154743	0.000411	0.000561	0.00161431	0.00316215	0.00192044	0.00294829	0.00254071	0.00211437	0.000469	0.000696	0.000499
364	2	347	2	0.00367615	pos_1967	pos	1967	1.505	355.103	[M+K]+	SRF (ID)	0.025	81.87	isa4-pos-4	355.1026:10842 356.10595:2477 357.10931:1192	100.07484:385 104.06731:653 106.06413:912 107.05997:229 108.1663:642 109.04736:1063 109.0835:1561 110.07118:1458 111.05265:679 116.0703:2647 117.03281:746 122.09444:706 124.0752:1626 125.07269:312 127.04195:1233 127.06927:613 130.06369:1327 132.08446:667 133.08861:164 134.06079:8704 135.05414:579 145.03201:1714 146.05737:665 148.04106:448 150.07687:3222 152.07062:15304 152.17223:573 153.07195:102…	Unknown	0	5.07e-05	3.5e-05	0.000139	0.00103248	0.000144	0.000156	0.000103	5.34e-05	0	0	5.68e-05	0	0	0.000709	0.000695	3.35e-05	0.00625163	6.97e-05	0.000151	6.97e-05	5.64e-05	0.000111	0.000224	9.06e-05	5.06e-05	0.000204	8.24e-05	0.000189	0.000147	0.000132	6.56e-05
1761	1	1668	1	0	pos_620	pos	620	1.514	215.139	[M+H]+	SRF (ID)	0.038	192.88	isa9-pos-1	215.13893:12372 216.14228:1865 217.14564:2152	100.03657:536 100.07384:318 101.0274:673 101.05589:526 103.05527:861 104.05621:694 109.05109:688 110.07001:956 111.05262:615 113.02499:22 114.04729:352 114.09054:253 116.07037:2667 120.0428:675 122.05965:435 122.09402:618 124.07573:413 125.07272:13 126.06063:588 127.07378:1080 129.04648:667 132.0472:1006 132.07997:1878 133.04767:448 134.06042:552 135.05939:453 150.05762:51961 151.06593:6977 168.0…	Unknown	0	0.000826	0.000512	0.000888	0.000519	0.000766	0.000488	0.00106508	0.00100017	0.000247	0.000226	0.000129	0.000105	0.000394	0.0002	0.000334	0.000306	0.000363	0.000198	0.000792	0.000724	0.000711	0.000317	0.000727	0.000879	0.00102097	0.000606	0.000592	0.000573	0.000767	0.000778	0.000219
1804	33	1707	37	0	pos_1920	pos	1920	1.517	351.176	[M+H]+	SRF (ID)	0.013	42.41	isa14-pos-3	351.17569:7779 352.17904:1682 353.1824:437	100.07529:222 101.06926:864 102.08715:636 106.06442:315 107.0275:307 108.04531:520 108.08071:124 109.05246:521 112.04839:2004 112.07948:982 114.05392:837 114.09362:592 115.03218:178 116.07059:261 119.03539:9256 119.12486:484 120.04195:900 122.09176:516 123.06602:190 124.05423:1329 126.08731:185 128.06976:32 129.10063:584 130.05276:335 130.08342:895 131.05783:394 132.08464:273431 133.08672:18651 1…	Unknown	0	0.00102277	0.000399	0.000562	0.0003	0.000375	0.000467	0.00128303	0.000602	0.000125	8.85e-05	6.76e-05	6.16e-05	0.00018	0.000279	0.0006	0.000589	0.000378	0.00019	0.000412	0.000947	0.000377	0.000346	0.000431	0.00056	0.000596	0.000375	0.000547	7.08e-05	0.00186198	0.000512	0.000338
1804	33	1707	37	0	pos_1451	pos	1451	1.518	312.129	[M+H]+	SRF (ID)	0.262	182.09	isa1-pos-1	312.12344:19639 313.12679:3868 314.13015:946	106.06494:998 108.08082:10 109.04892:17 109.08015:16 116.06999:533 120.03951:217 123.06704:5 124.07456:242 125.07312:502 132.08421:33710 133.08624:2380 136.06439:2948 150.06976:13353 151.07175:1110 207.06221:637	Unknown	0	0.0113733	0.00966939	0.00348949	0.00016	0.000151	0	0.000404	0	0.00410212	0.00433719	0.00433983	0.00315792	0.00321425	0.00663745	0.00795072	0.0112506	0.0097706	0.008445	0.000341	0	0.00598699	0.0150006	0.00755182	0	0.000289	0.000132	0.000213	0.000287	0	0.00968488	0.0133913
1707	2	1619	2	0	pos_491	pos	491	1.52	200.176	[M+H]+	SRF (ID)	0.013	116.44	isa9-pos-4	200.17558:16191 201.17893:2505 202.18229:414	100.0756:2437 101.0711:662 106.06482:428 107.0667:571 108.04532:809 108.08032:424 109.05146:2928 112.04297:576 112.08189:2331 114.05357:839 114.09964:6678 115.0969:762 116.07008:856 119.03516:432 120.04099:135 122.0638:1300 123.06618:1808 124.07634:2240 125.07509:672 126.06487:929 127.08093:508 128.07051:1599 128.10274:696 129.10176:886 130.05185:155 130.09253:1104 131.1297:648 132.08427:7963 132…	Unknown	0	0.00101044	0.00144821	0.000989	3.61e-05	0.000119	6.13e-05	5.26e-05	0.000139	0.000201	0.000185	7.55e-05	5.04e-05	0.000242	0	0.000169	0.000425	4.3e-05	0.00034	3.81e-05	8.96e-05	5.35e-05	4.2e-05	0.000159	0.000321	0.000134	0.000283	0.000288	0.000296	0.000659	0.000162	0.000398
1804	33	1707	37	0	pos_679	pos	679	1.523	223.095	[M+H]+	SRF (ID)	0.013	58.36	isa10-pos-5	223.09477:7567 224.09812:1625 225.10148:854	101.02153:123 104.06486:20 105.06903:119 106.06556:485 109.04707:1288 119.03583:206 119.12482:359 120.04253:222 122.06049:395 123.06834:92 127.03864:90 127.07365:501 128.06532:290 132.08376:24905 132.17383:676 133.08769:1763 134.06097:4968 135.06352:360 142.08664:444 150.07338:15633 151.07469:2077 162.05904:305	Unknown	0.0570932	0.000649	0.000524	0.000799	0.000519	0.000103	0.000113	6.17e-05	0.000154	0.000171	0.000305	0.000252	0.000219	0.000232	0.00203629	0.000565	0.000299	0.000648	0.000133	0.000144	0.000113	0.000404	0.000181	4.51e-05	0.00016	0.000333	8.16e-05	0.000673	0.000125	0.000525	0.00068	8.82e-05
1804	33	1707	37	0	pos_1188	pos	1188	1.525	288.202	[M+H]+	SRF (ID)	0.075	93.35	isa7-pos-2	288.20081:5203 289.20416:1211 290.20752:270	106.06494:1071 109.05177:1263 109.08257:3290 120.0396:5188 122.05935:1004 124.0758:1797 132.08447:8088 136.06638:19455 137.06644:1198 150.06244:27697 151.06943:2870 152.07082:15380 153.07251:288 247.10818:695 265.08398:791 293.08093:2279	Unknown	0	0.00115767	0.000777	0.00159167	0.000333	0.000984	0.000611	0.00101443	0.00111493	0.000533	8.72e-05	0.00022	0.000125	0.000971	0.000203	0.000516	0.000573	0.000384	0.000206	0.00100488	0.000953	0.000711	0.000432	0.00118195	0.00186064	0.00306878	0.000683	0.00035	0.000453	0.00327465	0.00387458	0.000498
1804	33	1707	37	0	pos_729	pos	729	1.527	230.102	[M+H]+	SRF (ID)	0.025	132.54	isa14-pos-12	230.10387:5530 231.10722:1236 232.11058:664	108.08038:10005 109.08118:1024 120.04517:1097 122.06469:510 124.06236:617 130.06097:667 135.07333:243 140.08051:1939 149.0428:370 150.07452:5716 151.07655:162 152.07004:8772 153.07333:802	Unknown	0	0.000527	0.000347	0.000475	0.000459	0.000674	0.000816	0.000542	0.000588	0.000393	0.000421	0.000375	0.000331	0.000529	0.000454	0.000501	0.000828	0.000827	0.000539	0.000594	0.000582	0.000673	0.000795	0.000694	0.000661	0.000638	0.000504	0.000527	0.000575	0.000559	0.000484	0.00077
1182	1	1110	1	0	pos_3820	pos	3820	1.531	589.118	[M+H]+	SRF (ID)	0.712	166.78	isa1-pos-1	589.11719:14971 590.12054:4884 591.1239:936	106.06548:1010 109.04887:181 109.08281:7 112.0395:386 116.0703:533 119.12444:520 120.03983:7 123.06722:87 124.07499:365 125.07664:607 127.03857:55 132.08408:34284 132.1765:676 133.08569:2292 134.06053:9 136.06729:3660 139.91435:331 150.07362:13353 151.07262:1110 207.06216:637 265.08496:63 325.10645:409 351.08594:193 352.09125:870 353.09814:100 383.11313:1711 561.1228:267 589.11865:857 590.12079:3…	Unknown	0	0.00866988	0.00615098	0.0082433	0.0198253	0.0167266	0.00619333	0.00924149	0.0101463	0	0.00023	0.000325	0.00101034	0	0.00456013	0.00897422	0.00682533	0.00806628	0.00724126	0.00981964	0.0150464	0.00549429	0.0215465	0.0180385	0.0283856	0.0115936	0.0283704	0.022165	0.0123637	0.00531242	0.00573959	0.0196063
1804	33	1707	37	0	pos_1631	pos	1631	1.534	328.196	[M+H]+	SRF (ID)	0.013	96.74	isa10-pos-2	328.19562:6522 329.19897:1379 330.20233:0	100.03795:825 100.07555:862 101.02098:488 104.06738:740 105.04936:473 106.06516:148 107.05489:334 108.08094:187 109.08372:409 110.06529:315 114.08823:585 116.06794:1355 119.03612:78 123.06873:798 124.07162:1506 125.05035:334 127.07764:512 128.06985:527 129.05956:293 130.06345:453 132.04387:117 132.08388:20408 132.17863:551 133.05148:419 133.08644:1955 134.06131:1186 135.05792:728 137.06898:863 13…	Unknown	0	3.71e-05	5.47e-05	9.96e-05	6.73e-05	0	0.000129	8.69e-05	5.87e-05	3.1e-05	0	0	0	6.25e-05	4e-05	0.000122	4.83e-05	5.3e-05	3.67e-05	5.73e-05	4.13e-05	3.52e-05	7.65e-05	6.04e-05	7.81e-05	0.000262	5.58e-05	5.16e-05	0.000108	7.56e-05	0.000104	3.33e-05
1924	1	1817	1	0	pos_975	pos	975	1.562	263.103	[M+H]+	SRF (ID)	0.112	88.57	isa2-pos-4	263.10141:8107 264.10476:0 265.10812:499	106.06447:789 108.08053:24692 108.16437:497 109.08196:2405 119.03539:104 120.04227:75 120.07738:546 123.06647:898 124.07593:975 127.0377:209 132.04433:521 133.08612:71 134.06047:2440 135.06139:306 148.04395:442 150.06122:1652 151.06401:212 152.07062:23339 153.07259:2453 154.08554:237 165.08879:513 169.05209:555 170.07925:1862 206.04701:760 225.10172:459 265.08551:174	Unknown	0	0.00162995	0.00142214	0.00147669	0.00121265	0.00332003	0.00213072	0.0047726	0.00583991	0	0	0	4.04e-05	3.81e-05	0	9.54e-05	4.93e-05	5.65e-05	6.34e-05	0.00276998	0.00285638	0.00201458	0.000399	0.00250535	0.00393193	0.00259067	0.00294871	0.00347117	0.00740144	0.00222937	0.00134823	0.00162256
605	1	562	1	0	pos_2514	pos	2514	1.565	406.135	[M+H]+	SRF (ID)	0.013	66.12	isa6-pos-4	406.13528:5941 407.13863:1288 408.14199:0	106.06492:2493 108.08096:58630 109.03438:69 109.08363:4677 119.03719:15 123.06708:948 124.07566:3588 127.0401:2427 132.04362:676 133.04996:26 134.06044:4457 135.06215:668 136.0746:4867 139.91429:1265 140.08005:628 146.05856:218 151.07324:514 152.07082:50236 153.07353:4268 154.0858:1419 160.03813:947 164.0361:827 167.09837:988 170.08145:2489 188.03638:521 206.04579:1097 265.08658:385 271.0929:381 …	Unknown	0	0.000621	0.000652	0.000369	0.00263201	0.00178998	0.000873	0.00101495	0.00152662	0	0.000211	3.6e-05	0	4.6e-05	0.000204	0.000626	0.00036	0.000318	0.000188	0.000969	0.000983	0.00161138	0.00343406	0.00145921	0.00279956	0.000978	0.00252292	0.00113113	0.0012106	0.000508	0.000512	0.000714
1870	1	1766	1	0	pos_880	pos	880	1.571	254.102	[M+H]+	SRF (ID)	0.013	98.83	isa1-pos-3	254.10234:8240 255.10569:1871 256.10905:1816	106.06566:782 108.08061:27298 108.16492:845 109.08129:2877 120.07815:516 123.06292:132 123.93893:238 124.075:1577 125.02238:600 127.04172:276 128.10196:41 130.05115:961 134.06041:1535 135.06784:1129 139.91519:1221 141.91281:170 142.0511:667 148.07439:1485 149.04327:809 150.06621:5333 151.06848:435 152.07077:22885 153.07066:2266 154.08321:507 168.06812:365 170.08261:1311 200.12576:168	Unknown	0	0.00162788	0.000881	0.00481181	0.00045	0.000977	0.000656	0.00106713	0.0010847	8.09e-05	5.6e-05	0	3.64e-05	4.01e-05	0	6.54e-05	0.000171	5.42e-05	7.92e-05	0.00130907	0.000703	0.000941	8.85e-05	0.00110907	0.0015044	0.00178199	0.00043	0.00131477	0.00153685	0.00649098	0.0014632	0.000543
1787	1	1689	1	0	pos_674	pos	674	1.572	222.097	[M+H]+	SRF (ID)	0.062	74.7	isa1-pos-3	222.09647:5923 223.09982:1326 224.10318:859	106.06566:782 108.08061:27298 108.16492:845 109.08129:2877 120.07815:516 123.06292:132 123.93893:238 124.075:1577 125.02238:600 127.04172:276 128.10196:41 130.05115:961 134.06041:1535 135.06784:1129 139.91519:1223 141.91281:170 142.0511:667 148.07439:1485 149.04327:808 150.06621:5327 151.06848:434 152.07077:22885 153.07066:2266 154.08321:507 168.06812:364 170.08261:1311 200.12576:168	Unknown	0	0.00244446	0.00282711	0.00345871	0.000617	0.000911	0.000698	0.000974	0.00166947	0.000272	0.000149	9.03e-05	7.71e-05	0.000395	0.000189	0.00022	0.000289	0.000168	5.46e-05	0.00111679	0.000623	0.00053	0.000262	0.000762	0.00144926	0.00126616	0.000612	0.00107685	0.001782	0.00266051	0.00160272	0.000463
1802	1	1705	1	0	pos_726	pos	726	1.573	229.155	[M+H]+	SRF (ID)	0.025	72.9	isa14-pos-3	229.15508:14712 230.15843:2307 231.16179:0	106.06652:343 107.02383:323 108.08041:7859 109.07805:808 110.07066:773 116.07058:603 120.04207:314 120.079:674 121.05144:941 122.07088:484 124.05714:2258 126.08955:193 135.07808:703 148.07121:578 149.04362:1218 150.07784:3113 152.06868:1614 153.07132:261 170.08157:329 182.11829:207 196.06177:294 200.12796:656	Unknown	0	0.000909	0	0.000982	0.000415	0.0002	0.000162	0.00155781	0.000711	0.000848	0.000405	0.000327	0.000388	0.000842	0.000498	0.000598	0.00119256	0.000352	0.000193	0.000228	0.000847	0.000461	0.000423	0.00101013	0.00123563	0.00105542	0.000233	0.000439	0.000752	0.00259363	0.00183833	0.00022
7	1	7	1	0	pos_1019	pos	1019	1.582	271.109	[M+H]+	SRF (ID)	0.013	35.66	isa11-pos-3	271.10873:5521 272.11208:1766 273.11544:751	100.07505:1676 100.96212:930 104.07027:539 104.10667:1157 105.06839:532 106.0661:1574 107.07067:764 108.04205:591 108.08075:19561 108.1652:670 109.05082:2074 109.0818:2555 110.07005:2275 112.04794:807 112.07828:1015 112.89561:810 112.91898:938 114.05631:1020 116.07097:2251 116.9474:867 119.03531:12080 120.04124:1227 120.07746:586 121.05106:8078 122.0627:1104 122.09088:838 123.06735:1939 124.03986…	Unknown	0	0	0	0.000242	6.5e-05	0.000474	7.95e-05	0.00212383	0.000654	3.33e-05	3.09e-05	4.24e-05	0	3.41e-05	5.91e-05	0	0	0	0	0.000834	0.00206333	0.000492	8.1e-05	0.0022681	0.000232	8.06e-05	8.5e-05	0.000674	0.000846	0.000385	0.000193	0.000143
655	3	608	4	0	pos_311	pos	311	1.597	175.119	[M+H]+	SRF (ID)	0.038	101.92	isa9-pos-4	175.1194:40499 176.12275:3742 177.12611:526	100.03685:591 100.0761:2784 100.95978:817 101.02435:631 102.05373:639 102.09122:633 103.04389:547 103.07127:570 104.04917:576 104.10583:682 106.06523:2038 107.05148:792 107.07165:665 107.96686:637 108.04741:751 108.08047:18559 109.06509:1922 110.06917:2567 111.05125:523 112.0401:1201 112.08185:3268 112.92011:983 113.0275:532 113.0695:560 113.10393:523 114.05428:1390 114.09968:7308 115.03852:1087 …	Unknown	0.216586	0.000609	0.00739251	0	0.00027	0.000613	0.000221	0.00153493	0.00135456	0.00119649	0.000581	0.000193	0.000564	0	0.000221	0.000889	0.000634	0.000381	0.000621	0.000492433	0.000883	0.000345	0.00036	0.0013584	0.00112645	0.000681	0.00255862	0.000615	0	0	0.00376496	0.00248092
47	1	44	1	0	pos_1168	pos	1168	1.613	286.093	[M+H]+	SRF (ID)	0.062	281.69	isa10-pos-2	286.09256:28075 287.09591:0 288.09927:3703	107.07802:275 108.08047:98 109.08077:430 124.03973:20553 124.13001:713 125.04382:1313 127.04076:83 135.07288:622 137.09071:58 139.91432:231 149.02361:128 151.05688:386 152.07027:1625 153.07329:300 154.08472:135 164.0354:1715 164.06583:830 170.08046:513 181.08928:56 287.10876:1418	Unknown	0	5.91e-05	7.89e-05	4.98e-05	0.000177	6.77e-05	0.00019	0.000118	8.93e-05	3.51e-05	0	5.82e-05	3.41e-05	3.56e-05	0.000236	0.000186	0.00012	0.000109	7.6e-05	0.000296	3.63e-05	9.63e-05	8.8e-05	9.07e-05	0.000189	5.38e-05	0.000208	0.000285	0.000335	8.13e-05	0.000147	5.13e-05
228	1	214	1	0	pos_1645	pos	1645	1.65	329.157	[M+H]+	SRF (ID)	0.062	46.5	isa4-pos-1	329.15701:7365 330.16036:0 331.16372:0	100.95641:1008 101.9541:540 104.10675:997 106.06409:790 107.96704:1051 108.08048:5139 109.05154:1937 109.09713:736 110.03661:933 110.0629:875 112.07619:603 112.92115:650 116.07243:500 116.94861:905 119.03609:970 121.05106:7895 122.05727:1115 122.0941:694 123.06761:2494 123.94173:906 124.04031:727 124.07353:528 127.07352:1934 131.1288:535 132.0858:719 134.06068:1392 135.0452:525 136.07028:1913 138…	Unknown	0	0.000135	3.65e-05	0.000159	0.000883	0.000832	0.00163674	0.000891	0.00138273	0.00145814	0.00158073	0.00177065	0.00151693	0.000421	0.0042973	0.00339551	0.00242259	0.0030719	0.00164716	0.00111464	0.000973	0.00107257	0.00410849	0.000817	0.00115153	0.003423	0.00079	0.000976	0.000342	5.44e-05	0.0019072	0.00144789
2	1	2	1	0	pos_1000	pos	1000	1.729	266.091	[M+H]+	SRF (ID)	0.025	73.64	isa11-pos-5	266.08969:5680 267.09304:638 268.0964:1407	121.05048:1107 122.09:905 135.03162:625 139.91422:1793 150.05737:6207 150.15341:204 151.06006:1079 152.06947:537 160.03889:3741 161.04695:233 165.08774:334 166.07193:349 168.06772:51 175.14581:1024 180.08775:13379 181.08963:1051	Unknown	0	0.0029015	0	0.000418	0.000981	0.00193627	0.0011154	0.00108426	0.00171086	0	5.55e-05	0	3.78e-05	4.87e-05	0.00025	0.00046	0.000528	0.000497	0.000601	0.00148938	0.000272	0.00256948	0.000172	0.000216	0.00143604	0.00112922	0.00013	0.00176756	0.00035	0.00236071	0	0.000642
302	2	290	3	0.0066576	pos_1812	pos	1812	1.756	342.14	[M+K]+	SRF (ID)	0.975	163.42	isa1-pos-1	342.14008:18406 343.14343:3394 344.14679:459	108.07902:146 110.03632:1651 121.05187:541 135.03658:160 146.05948:36 150.05719:1119 151.05946:188 162.05705:291 178.03194:180 180.08806:18799 181.08989:1896	Unknown	0	0.0106592	0.0104745	0.0108714	0.0099679	0.0135865	0.0135366	0.00967985	0.0119923	0.0061519	0.00747226	0.00697768	0.0046176	0.00504879	0.0100152	0.0123533	0.0167497	0.012601	0.0110529	0.0126265	0.0123761	0.0142193	0.0208826	0.0142194	0.0133433	0.0125043	0.0119394	0.00955295	0.00682099	0.00663356	0.0177241	0.0151739
302	2	290	3	0.0066576	pos_1614	pos	1614	1.762	326.145	[M+Na]+	SRF (ID)	0.013	56.21	isa4-pos-5	326.14462:8020 327.14797:1505 328.15133:429	108.08083:196 110.03497:1861 110.06666:142 121.05054:214 122.05939:344 123.06646:260 127.03827:454 127.07304:268 135.03215:461 152.06917:169 180.08847:19261 181.08942:1723	Unknown	0	0	0	0	0.000131	0	0	9.68e-05	0	5.69e-05	6.76e-05	0.00069	0.000178	6.58e-05	0.00124425	0.000893	0.000492	0.00128484	0.00483436	0	0	7.1e-05	0	0.000115	0	0	6.99e-05	6.76e-05	0	0	0	0.000329
1827	1	1728	1	0	pos_786	pos	786	1.795	238.128	[M+H]+	SRF (ID)	0.013	58.77	isa6-pos-1	238.12808:6294 239.13143:803 240.13479:386	110.03516:914 123.06658:12317 124.06851:669 125.06323:707 127.07255:2540 144.04323:861 150.05577:13651 150.15247:538 151.06033:1408 160.03926:2 162.05833:820 165.08798:2033 175.14278:422 180.08781:546 181.08902:176	Unknown	0	0	0	5.39e-05	0.000846	0.00108926	0.00175171	0.000554	0.00201815	0	0	3.08e-05	3.95e-05	4.04e-05	6.25e-05	3.04e-05	3.65e-05	0	3.08e-05	0.00365307	0.000589	0.00133415	0.000866	0.00108274	0.000583	0.0013526	0.000368	0.000655	0.000182	4.34e-05	0.00169482	9.07e-05
1075	1	1001	2	0	pos_362	pos	362	1.805	183.1	[M+H]+	SRF (ID)	0.55	792.39	isa2-pos-1	183.09959:164362 184.10294:14886 185.1063:1086	110.04494:1111 122.05706:620 123.06667:52727 124.06931:3488 127.07246:9867 128.0717:515 144.04659:994 150.05655:20449 151.06155:1241 161.04422:723 162.05476:831 165.08841:5786 175.14424:650 180.08757:338 183.09927:420	Unknown	0.0753295	0.000298	0.000311	0.000412	0.0959826	0.0566446	0.123025	0.0972649	0.113725	0.00368678	0.0027367	0.00687008	0.00454631	0.00088	0.0146955	0.00278198	0.00185606	0.00331839	0.00336606	0.0227804	0.0703544	0.151819	0.0966324	0.105665	0.0897696	0.0810667	0.120246	0.0402242	0.0433233	0.000279	0.00289122	0.00119117
188	1	178	1	0	pos_1519	pos	1519	1.837	319.08	[M+H]+	SRF (ID)	0.038	98.82	isa10-pos-2	319.08038:7362 320.08373:0 321.08709:925	100.07549:719 100.95794:1055 101.05961:1686 102.0569:541 104.06776:885 105.06937:699 106.06599:1257 107.05093:729 107.07861:602 107.96547:785 108.07905:1813 109.03709:1138 109.07551:640 110.04359:3157 111.04722:701 112.07551:7634 112.92326:875 113.02081:512 113.07467:648 115.04008:1800 116.07079:1676 116.94775:1105 119.04021:835 120.04501:797 121.0511:8207 122.05907:1955 122.09398:850 123.06152:1…	Unknown	0	0.000101	0.000133	0	0.000329	0.000178	0.000482	0.000459	0.00011	0	4.98e-05	3.1e-05	0	3.2e-05	0.000152	0.00086	0.000804	0.00146667	0.00082	0.000209	0.000331	0.000194	0.000564	7.48e-05	0.00062	0.000277	0.000378	0.000166	0.000191	0	6.23e-05	6.82e-05
230	1	216	1	0	pos_1650	pos	1650	1.85	330.118	[M+H]+	SRF (ID)	0.913	169.47	isa1-pos-1	330.11737:9060 331.12072:2240 332.12408:2669	109.04102:590 116.06773:503 117.05716:158 118.06372:412 146.05992:7 150.0567:8550 151.0582:927 162.05568:2181 166.07526:1345 168.06419:523 179.03375:48 180.08771:757 185.04282:173 229.05756:452	Unknown	0	0.00524682	0.00781004	0.00921271	0.0144423	0.018718	0.0218927	0.00976139	0.0184107	0.00550492	0.0048772	0.00305167	0.00320979	0.00536214	0.00759824	0.010456	0.0152512	0.0229014	0.0107222	0.0219589	0.0145383	0.0157018	0.01714	0.016454	0.0128671	0.00567279	0.0157315	0.0203886	0.00911472	0.0157264	0.00941566	0.0162776
1780	8	684	10	0	pos_509	pos	509	1.859	204.124	[M+H]+	SRF (ID)	0.363	162.42	isa1-pos-1	204.12286:6746 205.12621:1126 206.12957:0	109.03333:678 117.05739:142 118.06503:383 150.05614:8519 151.0602:819 162.05658:2181 166.07385:1371 168.06496:512 179.03236:52 180.0867:697 185.048:160	Unknown	0.127896	0.00390642	0.00206706	0.0190304	0.000587	0.00181428	0.000871	0.00398251	0.00179086	0.00014	0.000347	0.000182	0.000329	0.000135	0.000366	0.00048	0.0014113	0.00049	0.00055	0.00469494	0.00260618	0.00177438	0.000295	0.00288212	0.00394002	0.00618872	0.00128836	0.00328262	0.00555969	0.0208889	0.0063434	0.00276565
1780	8	684	10	0	pos_1291	pos	1291	1.874	297.087	[M+H]+	SRF (ID)	0.013	53.2	isa8-pos-2	297.08713:6253 298.09048:0 299.09384:0	102.04817:538 104.06272:906 109.03334:1032 112.07578:5701 113.07935:595 116.06298:1356 117.05797:2130 118.06568:4089 120.04368:2311 120.08041:544 121.05161:1578 132.049:1091 133.0614:797 135.03702:670 136.06262:5912 139.91464:237 140.07065:708 145.05316:156 146.06029:16232 147.06401:1842 148.03963:9338 149.04195:1243 158.0789:1791 161.07195:882 162.05553:3851 163.06046:912 166.07394:1148 167.0781…	Unknown	0.237804	0.000385	0.000215577	0.001798	0.000199	0.000475	0.00024	0.000535	0.000465	7.98e-05	5.22e-05	0.00011	8.79e-05	0.000164	9.32e-05	7.18e-05	9.71e-05	0.00011	0.000121	0.000722	0.000387	0.000211	0.000122	0.000336	0.000633	0.000853	0.000269	0.000441	0.0010306	0.00221171	0.00364131	0.00119319
98	1	90	1	0	pos_1295	pos	1295	1.88	298.114	[M+H]+	SRF (ID)	0.213	48.03	isa1-pos-2	298.11542:5437 299.11877:992 300.12213:487	109.03112:2056 112.07617:1303 117.05746:7242 118.0652:8515 119.06709:1615 120.08059:7583 121.05164:802 127.03998:824 132.04561:1147 133.05133:1193 139.91383:896 144.04599:1453 145.05267:357 146.06018:23690 146.15669:724 147.06367:2720 148.03979:1342 149.04387:1326 160.03957:126 161.06941:1011 162.05524:5590 163.05714:261 168.06538:709 171.05582:454 172.06337:2662 173.06755:104 178.03227:18380 179…	Unknown	0	0.00220704	0.00314239	0.00305073	0.0025967	0.00320913	0.00254308	0.00278517	0.00329012	0.000988	0.000897	0.000716	0.000735	0.00176614	0.00190459	0.0017735	0.00363608	0.000494	0.00243986	0.00350289	0.00223816	0.00357583	0.00273286	0.00280965	0.00400802	0.00241025	0.00340541	0.0034257	0.0032511	0.00442884	0.00480513	0.00687051
1780	8	684	10	0.0066576	pos_2294	pos	2294	1.882	385.107	[M+K]+	SRF (ID)	0.35	449.21	isa1-pos-1	385.10522:13812 386.10857:3220 387.11193:1316	104.06203:282 117.05643:2327 118.06407:2400 146.05962:7357 147.06329:732 148.04086:365 166.07585:1495 172.06445:411 178.03239:4585 179.03271:624 185.0423:507 205.04286:515 206.03494:499 223.06145:758 229.05598:377 293.08087:504 325.09888:317 341.03729:338	Unknown	0	0.00799836	0.0373598	0.0477588	0.000465	0.000392	0.000321	0.000645	0.000448	3.35e-05	3.39e-05	0.000165	3.26e-05	3.6e-05	9.98e-05	0.00019	0.000135	0.000124	6.54e-05	0.00128579	0.00115426	0.00176939	0.000313	0.000929	0.000758	0.000597	0.00131773	0.00244232	0.00095	0.0711118	0.0220643	0.00626516
248	1	234	1	0	pos_1696	pos	1696	1.897	334.176	[M+H]+	SRF (ID)	0.425	545.85	isa2-pos-1	334.17624:93561 335.17959:17900 336.18295:2388	114.12841:368 118.06448:503 120.08031:228 121.05153:1225 123.06644:1036 127.07219:186 130.08632:10594 130.11623:3785 131.09023:788 139.91466:1169 144.04446:140 146.05928:135 158.11688:458 160.03932:52042 161.04353:4600 165.08717:1757 166.07422:1498 168.06529:302 175.14445:12906 176.14789:879 180.08615:1584	Unknown	0	0	0	0	0.0546367	0.0196046	0.0346617	0.0365098	0.0296788	0	0	5.45e-05	0	0	0.00355798	0.0213494	0.0352225	0.0116561	0.00178737	0.0397617	0.0502813	0.0111912	0.00781536	0.0914269	0.0459115	0.0373257	0.0262825	0.0503112	0.0549101	3.97e-05	0	0
1780	8	684	10	0	pos_666	pos	666	1.897	221.092	[M+H]+	SRF (ID)	0.013	42.46	isa8-pos-2	221.09219:5449 222.09554:1519 223.0989:0	101.04185:510 103.05423:2655 106.06436:75 109.04025:613 112.07603:1486 113.07668:372 116.06402:297 117.05708:4351 118.06443:5498 119.05597:375 120.04477:2311 121.08115:1956 127.03947:96 133.06355:42 136.06329:5912 139.91444:243 140.07127:858 144.04846:1180 145.05067:740 146.06032:17523 147.06488:1842 148.03893:9338 149.04381:386 158.08115:1791 161.07117:468 163.05978:164 166.07762:348 168.06743:3…	Unknown	0.0598052	0.00103134	0.000689	0.00203224	0.000543	0.00137344	0.000509	0.00122851	0.00131765	8.32e-05	5.15e-05	2.9e-05	0	5.49e-05	3.35e-05	6.55e-05	4.41e-05	6.33e-05	4.82e-05	0.00173451	0.000693	0.000665	0.000296	0.000979	0.00149943	0.00133408	0.00063	0.00123647	0.00243177	0.00249611	0.00317306	0.00149494
253	1	239	1	0	pos_1703	pos	1703	1.898	335.114	[M+H]+	SRF (ID)	0.013	6.91	isa10-pos-2	335.11365:5871 336.117:1319 337.12036:881	100.03748:646 100.96399:945 101.05912:2636 103.05425:9822 104.06477:1225 105.06882:725 106.03289:688 106.06687:1347 107.04837:1628 107.0722:867 107.96621:797 108.04662:565 108.07855:673 109.04254:1284 110.06064:5326 111.05572:755 112.07555:11523 112.9224:780 113.02298:540 113.07542:874 116.06888:1918 116.94807:731 118.06487:806 119.04646:608 120.04325:1193 120.07999:9316 121.05203:8479 122.06096:…	Unknown	0	0.00037	0	0	5.44e-05	6.63e-05	0.000779	7.26e-05	0.000609	0.000824	0.00189147	0.000603	0.000771	0.000952	3.68e-05	0.000286	9.52e-05	0.000732	0.000278	0.000121	0	0.000244	0.000135	4.92e-05	7.41e-05	5.44e-05	6.13e-05	5.55e-05	6.02e-05	0.000177	0.000522	0.000822
137	1	128	1	0	pos_1386	pos	1386	1.92	306.184	[M+H]+	SRF (ID)	0.237	230.58	isa1-pos-2	306.18411:7749 307.18746:1724 308.19082:0	102.04946:1005 105.05917:680 107.05241:1023 109.03167:2422 112.07553:4488 116.06052:1182 117.05667:5911 118.06483:6593 119.06911:447 122.09217:513 127.0394:797 132.04518:12 132.08473:2860 133.05136:1146 133.08246:579 140.07002:950 141.05734:542 144.04787:1176 145.05273:990 146.05983:20380 146.16019:556 147.06281:797 148.0396:2724 149.04102:1164 150.05672:7104 151.06688:631 158.07948:2036 161.0696…	Unknown	0	0.00169251	0.00447864	0.00330854	0.000963	0.00138407	0.00206645	0.00130043	0.0020084	0.00166348	0.00217767	0	0.00101362	0.000884	0.00285189	0.000117	0.00151604	0.000513	8.32e-05	0.000882	9.77e-05	0.000152	4.13e-05	0.000383	0.000153	0.00018	0.000123	0.000166	6.68e-05	0.000287	0.00147477	0.00385569
1733	1	1641	1	0	pos_540	pos	540	1.927	207.077	[M+H]+	SRF (ID)	0.1	92.32	isa2-pos-1	207.0761:7278 208.07945:1039 209.08281:273	103.05398:13534 104.05788:914 109.03139:942 112.07601:5431 114.12562:218 116.06719:397 120.04386:95 120.08058:11304 121.0533:1250 123.06694:3121 127.03875:667 140.07162:255 144.04509:2787 148.04112:129 158.08397:471 160.03946:706 161.04407:355 162.05493:1680 168.0675:68 175.1442:597 176.14894:152 180.08597:869	Unknown	0	0.000213	0.00207371	0.00237051	0.0042501	0.00374774	0.00289588	0.00180213	0.00174696	0.000667	0.000274	0.000175	0.0012288	0.000287	0.00105163	0.00170637	0.00215233	0.000811	0.000597	0.00230386	0.00270022	0.00275593	0.00355598	0.00172098	0.00258021	0.00314792	0.00214533	0.00179577	0.00107473	0.00216335	0.00383446	0.0026251
172	1	161	1	0	pos_1467	pos	1467	1.928	314.092	[M+H]+	SRF (ID)	0.2	122.97	isa5-pos-3	314.09265:5231 315.096:2124 316.09936:681	100.96213:577 101.04369:608 102.04749:747 103.0543:66062 104.05868:5416 104.10535:1380 105.05877:844 106.06613:897 107.04794:1027 107.07185:875 107.96602:762 108.07101:802 109.04013:1406 109.0998:777 110.06077:5072 111.05739:552 112.07594:4572 114.05309:558 116.07115:1622 116.94772:868 118.06627:2157 119.03539:1142 119.07138:1613 120.04491:738 120.08083:54145 120.17158:1822 121.05262:7784 121.081…	Unknown	0	0.00133734	0.0007	0.00206315	0.000359	0.00145093	0.00093	0.0028811	0.00144819	0.000632	0.000907	0.000886	0.000789	0.0014564	0.00146332	0.00197949	0.0026782	0.00157299	0.00192399	0.00170316	0.00170495	0.000677	0.000839	0.00257233	0.000951	0.000619	0.00118268	0.00111666	0.00137596	0.010584	0.00443242	0.00879402
1762	1	1669	1	0	pos_621	pos	621	1.929	215.139	[M+H]+	SRF (ID)	0.025	245.81	isa9-pos-2	215.13947:43896 216.14282:4542 217.14618:1125	100.0404:557 100.07496:794 100.95819:752 101.04954:701 102.04919:1321 103.05436:69839 104.05795:5314 105.06248:806 106.06319:948 107.05634:1346 108.04907:636 108.07411:605 109.03989:1357 110.07005:4826 111.06817:791 112.07664:5649 112.9224:619 114.054:1040 114.09359:665 115.0423:613 115.08148:542 116.07035:12241 116.94881:595 117.05968:3995 118.06525:5543 119.04163:2702 119.07037:2037 120.04517:2…	Unknown	0	0.000769	0.000927	0.00123198	0.000193	0.000258	0.000191	0.000502	0.000226	0.000233	9.39e-05	6.33e-05	3.95e-05	0.000168	7.68e-05	0.000175	0.000272	7.4e-05	5.99e-05	0.000292	0.000303	0.000242	9.19e-05	0.000409	0.000466	0.000635	0.000344	0.000204	0.000283	0.00074	0.000707	6.43e-05
1811	1	1713	1	0	pos_743	pos	743	1.951	232.117	[M+H]+	SRF (ID)	0.013	64.04	isa11-pos-5	232.11723:6823 233.12058:801 234.12394:571	102.05191:398 103.05424:31747 104.05806:2551 109.03778:253 112.07652:2641 116.06879:557 118.06655:686 119.06947:673 120.08068:25705 120.17159:669 121.07956:3499 127.03858:134 136.06157:10012 137.06238:595 139.9144:103 140.0712:721 144.05017:407 160.03917:110 162.05946:250 164.05956:351 166.0786:250 167.07147:161 181.05966:453	Unknown	0	0.000625	0.000954	0.000379	0.000436	0.000601	0.000344	0.00217386	0.00157291	0.000112	0.000317	0.000157	0.000253	0.000104	0.00069	0.00106945	0.00138869	0.00142929	0.00163569	0.000522	0.00129015	0.000685	0.000243	0.00104367	0.000735	0.00026	0.00100476	0.00137947	0.00195736	0.000424	0.000253	0.000231
1181	1	1109	1	0	pos_3819	pos	3819	1.958	589.118	[M+H]+	SRF (ID)	0.375	168.23	isa1-pos-1	589.1181:16802 590.12145:4943 591.12481:1218	102.04685:753 103.05424:49581 104.05889:3613 105.06409:304 107.05529:301 109.036:792 112.07634:3007 116.06967:163 118.06475:146 119.06843:1198 120.08065:39342 120.17028:1205 121.05145:606 121.08183:5482 139.91472:342 140.07072:721 148.04114:1211 158.08105:742 162.0565:490 166.08493:2054 178.03191:188 281.05261:220 293.07983:1412 325.10071:1155 341.04922:903 342.11536:783 369.10074:535 589.11646:2…	Unknown	0	0.00973006	0.00794458	0.019511	0.021801	0.0119215	0	0.0117868	0	0	0.000219	0.00027	0.000773	0	0.00156421	0.00523822	0.00428607	0.00363037	0.00253722	0.00898427	0.0105854	0.0065908	0.0094983	0.0132675	0.0228281	0.0111579	0.0334417	0.0233181	0.0177912	0.0145916	0.0107204	0.0242503
885	3	826	3	0	pos_3165	pos	3165	1.959	485.212	[M+H]+	SRF (ID)	0.075	37.26	isa1-pos-3	485.21085:5182 486.2142:1595 487.21756:412	102.04819:890 103.05457:107270 104.05807:8959 105.06393:849 107.05125:1472 110.06804:988 112.07594:3541 113.0737:519 116.06543:74 119.05968:2260 120.08069:86465 121.05051:907 121.0822:9632 127.0378:116 131.05605:564 132.04486:1048 139.91428:1809 140.07196:97 148.03975:6177 158.08148:1485 160.04681:402 162.05728:2652 171.05731:140 172.06679:802 178.03299:4333 179.03528:833 188.06564:612 189.06682:…	Unknown	0	0.00130217	0.00204255	0.00302573	0.000244	0.000394	0.000426	0.00063	0.00065	0.000219	0.000178	0	0	3.31e-05	0.000439	0.000802	0.00209902	0.000339	0.000532	0.000456	0.000449	0.000363	0.000526	0.000919	0.00123785	0.000578	0.00124271	0.000861	0.000988	0.00261093	0.00369713	0.00123827
162	1	151	1	0	pos_1452	pos	1452	1.972	312.129	[M+H]+	SRF (ID)	0.013	66.24	isa2-pos-3	312.12946:7553 313.13281:1543 314.13617:0	100.03911:347 103.05394:11311 104.05935:773 109.03355:1361 110.06036:2791 112.07579:8037 113.07664:528 116.06813:613 120.04317:284 120.08089:9877 121.0527:759 122.05673:189 123.06651:3601 127.03915:183 127.07108:578 130.11627:320 136.06235:4904 139.91412:42 140.07208:696 144.04533:2150 158.08107:870 160.03932:529 161.04575:366 162.05626:845 163.05566:263 175.14388:323 182.08229:522 282.08997:643	Unknown	0	0.000907	0.000563	0.000448	0.000998	0.000968	0.00441407	0.0010337	0.0039021	0.000572	7.48e-05	0.000195	0.000235	0.000432	8.5e-05	5.85e-05	0.000319	0	4.5e-05	0.0014601	0.000897	0.00084	0.00149767	0.0010857	0.00108443	0.00115813	0.000754	0.000657	0.00101402	0.00099614	0.000909	0.000947
110	1	102	1	0	pos_1323	pos	1323	1.976	302.123	[M+H]+	SRF (ID)	0.663	93.52	isa1-pos-1	302.12292:7914 303.12627:0 304.12963:478	102.04685:746 103.05424:49581 104.05889:3608 105.06409:297 107.05529:281 109.036:733 112.07634:3005 116.06967:143 118.06475:133 119.06843:1199 120.08065:39347 120.17028:1205 121.05145:630 121.08183:5482 139.91472:352 140.07072:719 148.04114:1237 158.08105:732 162.0565:501 166.08493:2053 178.03191:192 281.05261:222 293.07983:1412	Unknown	0	0.00458281	0.00439208	0.00388382	0.00730436	0.00635425	0.0111013	0.00696741	0.00836612	0.00189554	0.00183734	0.00121499	0.00105604	0.00108244	0.00322486	0.00966222	0.00975509	0.00427893	0.00363587	0.00341042	0.00769314	0.00649281	0.0105097	0.00749188	0.00781624	0.00341563	0.0165056	0.0078582	0.00645179	0.00295981	0.00842193	0.00494026
646	1	600	1	0	pos_2608	pos	2608	1.989	414.161	[M+H]+	SRF (ID)	0.188	130.54	isa2-pos-5	414.1608:6418 415.16415:1859 416.16751:437	100.03825:639 100.07645:585 100.95545:1059 103.05405:16985 104.06087:1437 104.10638:1352 106.06436:639 107.06504:829 107.96642:516 108.07438:948 109.03152:2021 110.06008:4183 111.05863:681 112.07593:8604 112.92094:1049 113.07896:839 116.0695:2295 116.94831:804 119.04407:1073 120.04332:1190 120.08017:14715 121.05136:8141 121.08277:3147 122.06052:1303 122.09392:783 123.06536:2656 123.94011:878 124.…	Unknown	0	0.00092	0.00145952	0.000994	0.00170618	0.00129713	0.00191755	0.00197158	0.00378304	0.000482	0.00115476	0.000888	0.000559	0.000694	0.000561	0.0024597	0.00150909	0.000989	0.00452312	0.000683	0.00160487	0.00164489	0.00218678	0.00112805	0.00173751	0.00262204	0.00110458	0.0020369	0.00118986	0.00145656	0.00392352	0.00552827
10	1	10	1	0	pos_1025	pos	1025	1.995	272.113	[M+H]+	SRF (ID)	0.512	170.62	isa2-pos-1	272.1138:6386 273.11715:1230 274.12051:315	100.96014:1097 101.02132:600 102.96738:665 103.05449:10852 104.05794:1136 106.0638:713 107.0676:634 107.9667:987 108.07448:697 109.03378:1643 110.06171:1970 112.07549:7003 112.92156:735 113.07674:517 115.0447:543 116.06907:1238 116.94916:706 119.03756:1747 120.04485:974 120.08138:9044 121.05179:8070 122.05846:1278 122.09402:853 123.06572:2436 123.94201:716 127.06654:884 129.01823:533 130.0851:334…	Unknown	0	0.000806	0.000998	0.000982	0.00372917	0.00218513	0.00989291	0.00172297	0.00855788	0.00232637	0.00742379	0.00225958	0.00908367	0.00174214	0.0021646	0.00144349	0.00217342	0.00246585	0.0014366	0.00469919	0.00177519	0.001381	0.00120526	0.0046037	0.00359411	0.00277772	0.011266	0.00622175	0.00796511	0.0012197	0.00188888	0.00163689
301	1	289	1	0	pos_1810	pos	1810	1.995	342.117	[M+H]+	SRF (ID)	0.062	123.59	isa2-pos-3	342.11661:14109 343.11996:2556 344.12332:1753	100.0397:1275 100.95885:709 103.05399:8012 104.05965:797 104.10789:505 106.06491:743 107.07029:610 107.9656:515 108.07222:754 109.03448:1966 110.06071:5068 111.06097:718 112.07555:10993 112.92213:712 113.07705:771 116.07071:1241 116.94917:572 119.03857:1462 120.04343:1860 120.08047:7602 121.05264:7876 122.05854:1148 122.09421:664 123.06657:3252 123.94045:721 124.03924:667 124.06806:603 127.03883:…	Unknown	0	0.0047757	0.00381331	0	0.00547859	0.00500639	0.00824497	0.00659238	0.0073269	0.00185014	0.00142876	0.00142059	0.00131989	0.00112924	0.00259906	0.00809369	0.00811329	0.00379104	0.00300971	0.00310159	0.00643632	0.00444837	0.00699942	0.00634595	0.00572116	0.00265533	0.0151479	0.00751164	0.0067536	0	0.00763988	0.00477453
38	1	35	1	0	pos_1143	pos	1143	2.004	284.103	[M+H]+	SRF (ID)	0.013	124.8	isa7-pos-3	284.10291:9092 285.10626:1282 286.10962:732	100.04116:798 100.96064:745 101.01996:719 103.05414:14370 104.05886:1771 104.10564:687 106.06347:785 107.06473:715 107.96635:659 108.07704:1127 109.03253:2838 110.06055:6399 111.05952:711 112.07535:16765 112.92114:652 113.07882:1299 114.10395:615 116.0702:1832 116.9492:603 118.07175:628 119.03629:1588 119.07095:589 120.0443:1339 120.08009:12797 121.05363:7794 122.06019:1340 122.09584:645 123.0663…	Unknown	0	0.000119	0.000293	0.000275	0.00128513	0.00121422	0.00169442	0.00256124	0.00179138	0.000185	0.000144	0	0	0.000145	0	0.0020289	0.000516	0.000109	0.000452	0.000435	0.00266068	0.00123315	0.000958	0.00247056	0.00130563	0.000739	0.00552279	0.00290152	0.00187396	0	0.000374	0
61	1	58	1	0	pos_1212	pos	1212	2.019	291.085	[M+H]+	SRF (ID)	0.275	124.42	isa2-pos-2	291.08417:9032 292.08752:1312 293.09088:782	100.03815:969 100.95877:1109 103.05403:4713 104.05659:944 104.106:765 107.06702:805 107.96806:849 108.0819:724 109.04245:1366 110.06253:1694 112.07532:6822 114.09792:514 116.07037:1210 116.9476:754 119.03651:1803 120.04303:2444 120.08029:4220 121.05094:8421 122.05945:1203 122.09371:842 123.07007:1501 123.94137:853 127.04216:504 128.06628:686 130.06732:1935 132.07918:791 133.04976:888 134.0593:922…	Unknown	0	0.00170046	0.00239924	0.00191183	0.00332033	0.00521374	0.00334969	0.00299441	0.00431218	0.00506312	0.00779091	0.00352283	0.00469991	0.00532868	0.00432241	0.0078649	0.00915853	0.00825877	0.00784225	0.00443773	0.00286345	0.00316899	0.00251991	0.00419319	0.00315457	0.00267113	0.00381479	0.00210568	0.0018336	0.00142567	0.00634211	0.00963809
818	1	758	1	0	pos_3012	pos	3012	2.05	462.159	[M+H]+	SRF (ID)	0.075	73.64	isa3-pos-1	462.1611:7208 463.16445:1382 464.16781:366	100.95678:967 102.96503:546 103.05383:7907 104.05857:964 104.10463:679 107.96682:1032 109.05144:627 109.10072:616 110.06253:1559 112.07658:1281 112.9202:1183 116.06926:518 116.94894:911 119.03757:2014 120.04533:674 120.08028:6861 121.05199:8524 122.06107:881 122.09268:763 123.94094:766 132.07697:762 136.0619:43350 136.15356:1172 137.065:2968 137.09218:1959 138.05832:700 139.91544:2121 145.07492:5…	Unknown	0	0	3.06e-05	3.65e-05	3e-05	0	0	2.99e-05	0	0.00423017	0.00334777	0.00288965	0.00307592	0.00163271	0	0.000837	0.00506272	0.0017099	0.00418759	3.79e-05	4e-05	3.61e-05	3.43e-05	0	5.09e-05	0	3.37e-05	0	0	3.46e-05	5.03e-05	0
424	6	397	6	0	pos_2009	pos	2009	2.053	359.143	[M+H]+	SRF (ID)	0.087	64.6	isa7-pos-1	359.14471:6373 360.14806:1623 361.15142:567	100.03826:517 103.05386:2856 112.07574:4187 114.10094:671 116.06928:1214 120.04346:2965 120.07876:3785 121.05437:2854 122.05971:879 122.09147:540 132.08002:569 133.04985:508 136.0619:59807 137.06346:3987 140.07106:589 148.14339:623 160.03882:986 162.05463:166 166.0701:591 167.07529:181 175.14569:725 181.0679:450 188.03458:502 257.0864:658 265.08527:701 293.08112:1741 303.08676:751 325.10577:743 3…	Unknown	0	0.000269	0.000165	7.1e-05	0.00105255	0.00165132	0.00226767	0.000611	0.000913	4.95e-05	8.33e-05	8.54e-05	3.53e-05	3.75e-05	4.32e-05	0	0	0	0	0.000289	0.00165339	0.0020169	0.00285231	0.00037	0.00395191	0.00214469	0.000688	0.000375	0.000128	8.84e-05	0.000967	0.0003
59	1	55	1	0	pos_1199	pos	1199	2.086	289.119	[M+H]+	SRF (ID)	0.013	47.61	isa12-pos-4	289.11893:7363 290.12228:1583 291.12564:0	100.03949:2136 100.9571:529 101.02128:557 102.05355:657 103.05366:4167 104.05626:711 107.96541:540 108.07893:664 109.05182:1354 110.06428:1545 112.07595:4573 112.92076:857 115.04545:510 116.07004:3380 116.94598:823 117.06316:740 118.06585:669 119.03713:3509 120.04442:3197 120.0797:5121 121.05161:7701 122.06128:915 122.09557:1061 123.94221:680 128.05974:760 130.06479:14514 131.06743:1562 132.04611…	Unknown	0	0.000788	0.000782	0.000881	0.00134976	0.00216828	0.00176904	0.00186867	0.00318566	0.000369	0.000494	0.000468	0.000287	0.000121	0.000487	0.000389	0.000469	0.000511	0.000492	0.0012303	0.00129377	0.00102905	0.000936	0.00143054	0.00132773	0.0023942	0.00126769	0.00144173	0.00168	0.00167475	0	0.00108254
1784	1	1686	1	0	pos_671	pos	671	2.105	222.087	[M+H]+	SRF (ID)	0.025	92.86	isa6-pos-4	222.0874:9668 223.09075:1367 224.09411:456	100.03891:2378 103.0535:638 104.05048:721 109.02942:804 110.06059:1203 112.07576:6174 113.07923:512 116.06863:689 119.0373:137 120.04447:4477 120.07738:813 121.05136:1419 127.03992:534 130.06502:357 131.06264:981 133.03915:998 133.07635:395 134.05515:268 135.0564:643 136.06172:40 138.05624:1701 148.0397:26022 148.13867:539 149.04042:1755 158.07756:821 159.05449:1108 166.05678:877 167.07146:307 17…	Unknown	0	0.000383	0.00037	0.000223	0.000297	0.000425	0.00165506	0.000394	0.00216612	0.000131	0.000127	3.21e-05	3.62e-05	5.22e-05	7.69e-05	0.000131	9.5e-05	0.000167	4.2e-05	0.000186	0.000727	0.00134373	0.00558892	0.000209	0.000731	0.00147565	0.000239	0.000274	0.000318	0.000334	0.000661	0.000154
255	1	241	1	0	pos_1705	pos	1705	2.108	335.135	[M+H]+	SRF (ID)	0.038	10.04	isa12-pos-2	335.1355:6744 336.13885:1278 337.14221:447	100.03989:834 102.05458:313 103.0536:2988 104.0555:207 109.04309:1698 116.06976:575 120.0446:1160 120.08018:2825 121.05175:93 122.02533:405 123.94006:200 130.15863:23 131.06731:128 138.05737:1588 148.03975:15853 149.03645:713 158.11354:435 162.05611:2245 166.06497:736 178.04468:397 181.06213:1803 186.05719:17 190.05219:824	Unknown	0	0.00172766	0.00228738	0.00260377	0	3.61e-05	6.79e-05	0	0	6.08e-05	7.06e-05	3.94e-05	4.49e-05	0	7.21e-05	0	0	4.16e-05	3.25e-05	0	0	3.46e-05	0.000102	0	0	0	0	0	0	0.0029104	0.0022687	0.00110486
1087	1	1013	1	0	pos_364	pos	364	2.115	184.061	[M+H]+	SRF (ID)	0.975	366.67	isa1-pos-1	184.0607:11939 185.06405:1394 186.06741:24778	100.95818:665 102.04639:514 103.05428:6412 104.05836:1026 105.05954:528 106.06638:937 107.0707:607 107.96616:1048 109.04732:1671 110.06074:843 111.04854:504 112.07598:2956 112.91982:610 114.05379:524 115.03959:1001 116.07103:952 116.94879:679 117.05756:575 118.0667:607 119.03536:5518 120.04302:1524 120.07986:2733 121.05111:8581 122.05686:843 122.0897:816 123.94189:1071 128.05049:1577 129.05605:53…	Unknown	0	0.00691379	0.00944931	0.0126625	0.0131646	0.0230539	0.019595	0.0165383	0.0160395	0.0079598	0.0064974	0.00288696	0.00660536	0.0125869	0.0164953	0.0113772	0.0211408	0.0122097	0.00890967	0.0223968	0.0400871	0.0320819	0.0312259	0.0197264	0.0332665	0.0254742	0.0520391	0.0273243	0.0307911	0.0186505	0.0375178	0.0230569
1809	1	1711	1	0	pos_738	pos	738	2.121	231.169	[M+H]+	SRF (ID)	0.038	96.26	isa9-pos-2	231.16949:12893 232.17284:1756 233.1762:0	102.05554:408 104.05232:334 110.06866:2209 115.04205:66 116.06997:2796 120.04389:2620 120.08006:1465 121.05169:950 122.02261:476 122.0583:654 133.05136:227 137.157:339 138.05989:1542 144.10182:256 148.0397:21121 149.04156:1000 156.0547:348 162.05629:1591 166.05148:326 181.09328:631 215.13896:1051 231.17122:397	Unknown	0	0.00137868	0.00092	0.00198825	0.000358	0.000441	0.000426	0.000941	0.000587	0.000841	0.000222	0.000533	0.000315	0.000957	0.000207	0.000476	0.00055	0.000355	0.000248	0.000606	0.000921	0.000438	0.000356	0.000913	0.00100184	0.00193504	0.00081	0.000248	0.000385	0.00230774	0.0018966	0.000306
376	1	356	1	0	pos_1996	pos	1996	2.122	357.154	[M+H]+	SRF (ID)	0.025	52.93	isa3-pos-1	357.1543:5186 358.15765:1255 359.16101:249	109.10051:1115 120.04398:922 120.07966:529 137.09232:6241 138.09557:285 145.07532:47 148.03967:21 165.09003:1157	Unknown	0	0	0	5.67e-05	0	0	0.000111	3.52e-05	0	0.00304368	0.00229582	0.00347119	0.00133677	0.00100646	5.14e-05	3.03e-05	0.00138273	3.9e-05	3.48e-05	0	3.67e-05	3.73e-05	5.06e-05	0	0	4.05e-05	0	0	5.26e-05	0	3.54e-05	3.7e-05
246	3	232	3	0	pos_1629	pos	1629	2.135	328.139	[M+H]+	SRF (ID)	0.112	53	isa1-pos-3	328.13864:8368 329.14199:1816 330.14535:0	100.03823:566 100.95851:664 101.9539:535 102.05437:974 103.05421:5628 104.05534:1087 104.10287:624 106.05972:523 107.06641:545 107.96594:1144 109.04987:1250 110.06513:1210 112.07546:2729 112.89472:645 112.91866:687 114.05703:739 115.04012:1444 116.06915:2069 116.94861:741 117.05841:609 118.06338:888 119.03592:6958 120.04365:2242 120.08072:4395 121.05048:7496 122.06181:1421 122.08906:913 123.9413:…	Unknown	0	0.00243887	0.00143471	0.00488636	0.000454	0.000838	0.000695	0.00232888	0.00142558	0.000401	0.000351	0.000247	0.00016	0.000222	0.000228	0.000249	0.000636	0.000183	0.000215	0.000729	0.00222241	0.00100272	0	0.00230676	0.00132627	0.000907	0.000504	0.00243421	0.00299428	0.00454756	0.00128422	0.000132
246	3	232	3	0	pos_3053	pos	3053	2.148	467.129	[M+H]+	SRF (ID)	0.013	79.94	isa12-pos-5	467.12921:8140 468.13256:1723 469.13592:341	100.03901:1868 103.05397:2027 104.05578:334 110.06194:532 112.04237:156 112.07802:1214 116.06997:1380 120.04485:1530 120.07957:2978 121.05219:164 130.06483:5753 131.06688:543 132.08154:856 133.08626:164 136.06187:1269 137.06412:178 138.05635:1125 144.07384:87 148.03973:9942 149.03934:558 158.07008:766 162.056:607 166.05083:537 166.07991:572 170.04884:279 174.05391:814 180.06425:1524 181.06723:656…	Unknown	0	0	8.7e-05	8.04e-05	3.41e-05	0.000122	0.000118	0.000133	0.000472	0	0	0	0	0	0	0	0	0	0	0.000127	0	3.32e-05	0	7.59e-05	0.000403	3.73e-05	0.000326	0.000442	0.000535	0.00139165	0.00028	0.00031
1855	1	1751	1	0	pos_845	pos	845	2.156	248.113	[M+H]+	SRF (ID)	0.025	96.49	isa12-pos-1	248.1123:7255 249.11565:1528 250.11901:268	103.05418:1403 120.04391:159 121.05109:555 128.05493:746 129.05434:279 130.06502:57024 131.06808:4733 137.06387:392 138.05609:1180 139.91389:2013 158.06252:4628 159.06514:729 161.06909:2059 186.05566:1257 223.06592:6197	Unknown	0	0.00116022	0.000246	0.000939	0.000313	0.00128764	0.000512	0.000654	0.000495	5.83e-05	0.000232	5.25e-05	5.49e-05	7.92e-05	0.000347	0.000238	0.000372	0.000168	0.000333	0.00170383	0.000619	0.00128681	3.69e-05	0.00066	0.00116265	0.00263657	0.000284	0.00127767	0.00106772	0.000771	0.000661	0.000209
1716	1	1624	2	0	pos_503	pos	503	2.166	204.067	[M+H]+	SRF (ID)	0.625	264.84	isa1-pos-1	204.06599:69693 205.06934:7807 206.0727:1087	103.05405:7967 104.05688:837 109.05073:539 112.07516:290 116.07005:492 120.04167:608 120.08067:1160 128.04987:1610 129.05751:594 130.06516:74613 131.06799:6748 132.07799:554 138.06042:893 148.0397:3245 158.06215:6622 159.06729:721 186.05479:1411	Unknown	0	0.0403598	0.0704419	0.015948	0.00344485	0.00677849	0.00403914	0.00882565	0.00780727	3.06e-05	5.96e-05	6.99e-05	0	4.37e-05	3.87e-05	6.5e-05	0	4.79e-05	3.86e-05	0.0075453	0.00653175	0.00485306	0.00421314	0.00663872	0.0287322	0.0131773	0.00593769	0.0220536	0.0217333	0.00842001	0.00481324	0.00245462
46	1	43	1	0	pos_1167	pos	1167	2.183	286.092	[M+H]+	SRF (ID)	0.013	411.25	isa10-pos-2	286.09229:24502 287.09564:5473 288.099:1100	101.01767:364 106.03277:496 107.07084:53 112.07545:1018 114.0551:793 119.03686:2404 120.07852:619 124.039:24420 125.04393:1855 130.06541:1334 132.07796:21 135.08:1026 136.06206:170969 137.0639:10629 138.0574:1034 139.04192:651 140.06967:194 144.04564:128 145.07495:1735 149.05064:1046 158.08127:1431 159.08238:61 163.08347:997 164.06961:1159 167.07376:426 180.06398:1360 188.04848:336 239.08824:497 …	Unknown	0	7.4e-05	3.02e-05	4.19e-05	0.000141	3.94e-05	0.000278	0.00025	0.000281	0.000178	0.000162	3.11e-05	8.04e-05	4.13e-05	0.000374	0.0004	8.95e-05	0.000236	7.48e-05	0.000344	0.000175	5.97e-05	0.000475	0.000508	0.000163	6.25e-05	0.000596	0.000532	0.000469	9.9e-05	7.14e-05	0.000499
258	1	245	1	0	pos_1725	pos	1725	2.194	336.16	[M+H]+	SRF (ID)	0.013	21.5	isa14-pos-12	336.15973:6972 337.16308:1257 338.16644:541	109.04868:262 115.04008:1302 119.0351:7795 120.04221:483 130.06131:628 133.05783:543 136.0621:544324 136.15721:21416 137.064:34320 137.15814:930 138.05983:420 145.07239:434 148.03957:69 166.05014:372 178.07368:553 180.06525:317 230.1147:570 231.07501:236 233.13736:103 259.11777:310 260.11807:245 277.1286:298 278.13184:77 284.11273:0 285.11777:11	Unknown	0	0.000456	0.000822	0.000771	0.000327	0.000336	0.00046	0.000304	0.000405	0.000924	0.00159797	6.18e-05	0.00078	0.000284	0.00160908	0.000282	0.0012616	0.000318	0.000257	0.000338	0.000289	0.000185	0.000216	0.000391	0.000235	0.000208	0.000616	0.000312	0.000167	4.14e-05	0.000621	0.00122001
218	1	203	1	0	pos_1613	pos	1613	2.2	326.124	[M+H]+	SRF (ID)	0.013	46.35	isa3-pos-3	326.1239:6220 327.12725:988 328.13061:448	109.09944:683 119.0365:2341 121.0516:1713 136.06195:131623 137.065:8379 148.04399:720 164.07155:5046 165.08017:619 177.05231:507 191.0701:706	Unknown	0	0.000372	6.89e-05	0.000119	0.000267	0.0003	0.000339	0.000234	0.000233	0.00261783	0.00192911	0.00359325	0.00214671	0.000757	0	0.000359	0.000199	0.000325	7.36e-05	0.000289	0.000293	0.000313	0.000416	0.000245	0.000741	0.00027	0.000286	0.00036	0.000381	0.000236	0.000205	0.000201
127	2	120	2	0	pos_1067	pos	1067	2.201	276.108	[M+H]+	SRF (ID)	0.038	50.18	isa10-pos-4	276.10791:7305 277.11126:1955 278.11462:535	103.05413:1431 110.06013:1234 112.07538:7224 113.07609:533 114.05601:292 115.04071:274 116.06937:1500 119.03623:4197 120.04242:534 120.0796:504 124.03954:6897 125.03728:682 130.06474:245 136.06215:285687 137.06345:15578 139.04254:685 140.07085:739 145.07695:903 149.05542:819 158.08009:3448 163.08284:590 180.06404:3338 181.06743:195 242.0999:498	Unknown	0.271374	0.000897	0.000574	0.000836	0.00104879	0	0.00111948	0.000707	0.000861	0	0.000498	0.000409	0.000434	0.000538	0.00039	0	0.000329	8.25e-05	0.00047	0.000777	0.000542	0.000537	0.00078	0.00056	0.000887	0.000659	0.000552	0.000789	0.00106314	0.00111517	0	0.000577
1789	1	1691	1	0	pos_685	pos	685	2.259	225.075	[M+H]+	SRF (ID)	0.013	46.03	isa12-pos-1	225.07516:8137 226.07851:1125 227.08187:0	100.07619:567 100.95602:559 101.02888:958 101.95191:606 102.05051:827 103.05352:2055 104.05798:528 104.10675:656 105.03163:619 105.06808:563 106.03864:611 106.06401:781 107.05067:1295 107.0825:606 107.96677:635 108.05416:1065 108.07654:748 109.04726:1860 110.06075:991 112.07526:4942 112.92247:631 114.05392:861 114.09579:576 116.06599:1868 116.94816:936 117.05815:2552 118.06321:3079 119.04063:4024…	Unknown	0	0.000625	0.00062	0.0011633	0.000641	0.000448	0.0007	0.00111002	0.000728	5.02e-05	4.15e-05	5.78e-05	3.53e-05	0	5.36e-05	8.73e-05	6.71e-05	0.00014	0.000119	0.000828	0.000729	0.000934	0.000298	0.00120911	0.00105406	0.000997	0.000542	0.0007	0.00118397	0.00101848	0.00056	0.000291
3	1	3	1	0	pos_1003	pos	1003	2.264	266.103	[M+H]+	SRF (ID)	0.013	86.35	isa4-pos-2	266.10266:6595 267.10601:1230 268.10937:72912	109.05614:280 112.07546:4245 113.07912:216 116.06144:1169 119.03702:594 133.08519:734 136.06209:449 144.04442:4746 158.08127:2644 159.07434:742 167.10384:322 168.10262:395 180.06317:6034 181.0668:582 188.07071:1696 195.1221:587	Unknown	0	8.44e-05	0.000212	0.000103	0.00102335	0.0012228	0.00191883	0.000948	0.000817	0.000291	0.000198	0.000194	0.000242	0.000312	0.00025	0.00382936	0.00295486	0.000953	0.000647	0.00147813	0.00120786	0.00126703	0.00152089	0.00101158	0.000921	0.000647	0.00135432	0.000726	0.00103788	0.000244	0.000205	0.000523
878	1	820	1	0	pos_3146	pos	3146	2.277	481.145	[M+H]+	SRF (ID)	0.025	64.3	isa12-pos-2	481.14481:6237 482.14816:1936 483.15152:351	100.07686:646 100.96042:749 101.02581:696 102.05215:1248 103.0535:1333 104.06704:756 106.06519:622 107.05131:722 107.07379:587 107.96603:635 108.05502:3717 109.04406:2809 110.06078:1469 112.07574:6897 112.91826:715 113.07616:1022 114.05589:711 115.04195:775 116.06795:2632 116.94698:748 117.05773:1994 118.06533:1868 119.03767:2757 120.0431:1231 120.0797:1916 121.05191:7716 122.06937:1928 122.09544…	Unknown	0	0.000146	0.000376	0.000323	0.000146	0.000281	0.00033	0.000282	0.000876	0	0	0	0	0	0	0	0	0	0	0.000261	0.000138	8.62e-05	0	0.000227	0.00116753	5.3e-05	0.000869	0.000797	0.00204267	0.00233523	0.000207	0.000408
380	3	360	4	0	pos_1921	pos	1921	2.301	351.176	[M+H]+	SRF (ID)	0.237	98.72	isa1-pos-3	351.17551:8234 352.17886:1538 353.18222:504	108.05538:137 109.05504:732 110.05799:610 112.07537:5670 116.06345:1256 120.04501:813 120.07742:1096 122.06511:2165 122.0941:579 125.08202:539 127.07004:126 139.07158:52 139.91446:921 140.07312:550 147.06229:566 158.08121:3043 167.10356:13165 168.10699:466 180.06282:9866 181.06752:845 265.08603:1803 266.08984:522 291.06354:146 293.08026:1074 294.08298:1065 297.10986:539 310.08313:403 319.06247:57…	Unknown	0	0.00383449	0.00323625	0.00480775	0.00122769	0.00165477	0.00241141	0.00227297	0.00209775	0.000276	0.000122	0.000189	0.000165	0.000658	0.00193257	0.00406184	0.00409761	0.00299676	0.00162976	0.00169937	0.00119123	0.00108661	0.00220383	0.00112798	0.00180814	0.000744	0.00331681	0.00281321	0.00229495	0.00566384	0.00569574	0.00424563
1516	1	1429	1	0	pos_4541	pos	4541	2.334	787.24	[M+H]+	SRF (ID)	0.488	225.08	isa1-pos-3	787.23926:7145 788.24261:3236 789.24597:899	108.0558:142 110.0516:610 112.07594:5740 116.0618:1349 120.04436:900 120.07936:1135 122.06503:2110 125.08108:571 139.06955:891 139.91328:1028 140.0688:553 147.06387:566 158.0815:3078 167.10423:13165 168.10434:296 180.06293:9821 181.06541:912 265.08585:1855 266.09003:522 291.06738:177 293.08069:1327 294.08383:1137 297.10828:550 310.08319:443 319.06076:605 323.09299:643 324.09839:436 325.10678:2251…	Unknown	0	0.00217869	0.000696	0.00417212	0.00883509	0.0104047	0.00709513	0.00739326	0.0119853	0	0	0	0.000104	0	0.000632	0.00138304	0.00133034	0.00169231	0.00129887	0.00777903	0.00466204	0.00683132	0.00577953	0.00719323	0.0133134	0.0101512	0.00996821	0.0100737	0.00439455	0.00596334	0.0103581	0.00951778
421	2	395	2	0	pos_2089	pos	2089	2.342	365.19	[M+H]+	SRF (ID)	0.013	70.31	isa10-pos-2	365.19003:7994 366.19338:2058 367.19674:504	110.05499:1025 112.07561:26859 112.16404:554 113.07843:1829 116.06493:5040 127.07013:263 133.08078:589 136.06245:1980 139.06552:98 140.07077:2660 144.0448:8714 145.06796:1491 149.02431:929 158.08104:13791 159.08237:1362 163.08546:628 168.10374:193 180.06328:30879 180.17146:217 181.06805:2105 188.07507:605 196.0446:666 201.05679:413 327.11865:485 342.11542:1213 358.08618:983 367.1113:306	Unknown	0	0.000918	0.000827	0.00116585	0.000328	8.78e-05	9.03e-05	0.000281	0.0006	0	4.11e-05	8.47e-05	3.2e-05	0.000179	0.000392	0.000911	0.000894	0.000747	0.000353	0.000369	0.000387	4.15e-05	0.000113	0.00036	0.000491	9.88e-05	0.000853	0.000688	0.000551	0.00131821	0.000185	0.00104804
842	1	783	1	0	pos_3072	pos	3072	2.346	472.134	[M+H]+	SRF (ID)	0.138	106.69	isa1-pos-3	472.13574:7100 473.13909:2199 474.14245:387	101.0239:415 112.07565:450 116.06418:249 121.05071:146 125.08249:16 136.06174:666 137.06458:123 144.04579:1239 148.06375:624 168.10339:483 180.06337:2706 207.06444:571 233.06499:195 234.11777:602 247.07213:283 265.08575:2320 266.0907:144 275.06213:508 291.06561:419 293.08032:8799 294.08395:1692 297.10999:480 310.08804:748 311.09164:396 319.06015:626 323.09384:1628 324.09769:728 325.10605:1563 326…	Unknown	0	0.000969	0.000714	0.00414614	0	0.000108	0	0.000543	0.000178	0	0	0	0	0	0	0	0	0	0	0.000177	0.000261	0	0	0.000848	0.00111867	3.74e-05	0.000321	0.000791	0.0082763	0.0115707	0.00208267	0.00527354
1743	3	1651	3	0	pos_1493	pos	1493	2.347	317.113	[M+H]+	SRF (ID)	0.138	36.12	isa2-pos-4	317.11404:8341 318.11739:1646 319.12075:0	110.04661:387 112.07543:1382 139.07246:1847 151.07201:145 158.07925:770 167.10396:29872 167.21062:827 168.10657:2355 180.06348:3260 200.09293:654 201.10107:1650 225.10046:1079 265.08374:757 293.08066:2517 294.08304:536	Unknown	0	0.000179	0.00014	0.000289	0.000267	0.00165754	0.00034	0.00491024	0.00165493	3.04e-05	3.87e-05	3.05e-05	3.04e-05	5.36e-05	7.39e-05	0.000119	5.69e-05	6.68e-05	4.99e-05	0.00348082	0.00410698	0.00113503	0.000162	0.00673997	0.000625	0.000712	0.000194	0.00154378	0.00223162	0.000361	0.000237	0.000296
1866	4	1486	11	0	pos_870	pos	870	2.35	252.109	[M+H]+	SRF (ID)	0.087	79.46	isa9-pos-2	252.10971:6070 253.11306:1158 254.11642:0	125.08192:1006 127.07288:277 144.04459:1844 167.10388:29002 168.10675:2470 180.06337:8487 181.06418:883 213.12329:1384	Unknown	0.333434	0.002714	0.00260139	0.00258756	0.000433	0.00066	0.000489	0.00120555	0.000159	0.000643	0.000536	0.000767	0.000679	0.0010168	0.000212	0.000654	0.000519	0.000554	0.000383	0.000373	0.00072	0.000346	0.000867	0.000985	0.000715	0.00135318	0.000672	0.000726	0.00185176	0.00113642	0.000179	0.000645
165	1	154	1	0	pos_1455	pos	1455	2.353	312.192	[M+H]+	SRF (ID)	0.013	239.55	isa9-pos-2	312.19196:23984 313.19531:4384 314.19867:853	108.05551:373 109.05775:359 110.04843:557 120.07988:1460 125.08192:3240 127.07288:2299 137.06381:991 139.91473:570 167.10388:29104 168.10675:1581 180.06337:766 181.06418:142 213.12329:1413	Unknown	0	0.000731	0.000986	0.00104491	6.64e-05	6.17e-05	4.26e-05	0.000236	6.42e-05	9.9e-05	4.04e-05	3.94e-05	7.68e-05	0.000109	3.49e-05	3.4e-05	0.000102	0	0	0.000189	8.53e-05	0.000114	3.62e-05	0.000236	0.00021	0.000235	3.89e-05	0.000111	0.000263	0.000366	0.00023	3.15e-05
888	1	828	1	0	pos_3169	pos	3169	2.354	486.229	[M+H]+	SRF (ID)	0.188	88.56	isa4-pos-3	486.23022:5556 487.23357:2403 488.23693:696	100.087:1325 100.95785:747 101.94946:528 107.05496:1077 107.96623:1145 108.05543:40024 108.13863:1224 109.05859:3049 110.04724:6227 111.05015:519 112.07459:2988 116.05825:799 116.94735:806 119.03487:508 121.05126:6415 122.05679:749 122.09653:509 123.93983:1026 125.08213:19233 125.17306:557 126.0825:1354 127.07243:2554 130.084:535 131.12698:740 133.0842:620 136.06181:5433 137.06479:730 139.07352:3…	Unknown	0	0.000329	0.000241	0.000474	0.0011267	0.00108589	0.00174308	0.00151603	0.00222477	0.000168	0.000139	0.000132	6.18e-05	0.000191	0.00175768	0.00278669	0.00329291	0.00233841	0.00137131	0.000975	0.00131704	0.000967	0.00159769	0.000654	0.00150564	0.000656	0.00405549	0.00172091	0.000357	0.00056	0.00527497	0.00320936
1866	4	1486	11	0	pos_2234	pos	2234	2.36	377.19	[M+H]+	SRF (ID)	0.013	54.53	isa14-pos-3	377.19049:7741 378.19384:1439 379.1972:323	100.95825:729 101.01771:752 102.05522:541 103.05342:1426 105.07141:1086 107.04969:952 107.0836:1275 107.96622:1141 108.05532:6150 109.05061:1791 110.06866:4032 111.06065:544 112.07643:4426 112.9179:506 113.01765:756 113.07526:621 114.0978:514 115.03913:605 116.06284:4695 116.94511:570 117.05896:1340 118.06727:722 119.03692:2083 120.04413:811 120.08085:3809 121.05174:7246 122.06424:1120 122.09338:…	Unknown	0	0.000372	0.000178	0.000463	0	0	3.79e-05	0.000293	6.33e-05	4.2e-05	0	0	0	3.19e-05	0	0	3.13e-05	0	0	4.36e-05	9.35e-05	5.94e-05	3.2e-05	0.000149	6.34e-05	3.81e-05	0	3.9e-05	0.000223	0.00031	8.37e-05	3.13e-05
1277	1	1204	1	0	pos_404	pos	404	2.378	190.051	[M+H]+	SRF (ID)	0.363	193.83	isa1-pos-1	190.0495:6958 191.05285:950 192.05621:0	108.05573:8443 110.04842:560 117.05788:1364 118.06507:1186 120.04478:1062 125.08247:4006 127.06739:721 130.0639:901 136.06172:0 139.07053:885 144.04533:1914 146.06036:1478 151.06464:578 167.10365:8188 168.10542:373	Unknown	0	0.00402917	0.00405905	0.0027739	0.000169	0.000147	7.19e-05	0.000145	7.98e-05	0.000586	0.000325	0	0.00154178	0.00119519	0.000698	0.00383856	0.00225935	0.0031907	0.000674	0.000257	0.000107	0.000119	0.000112	6.99e-05	0.000271	0.000432	4.79e-05	0.000318	0.00052	0.00347624	0.00146257	0.00236746
512	1	479	1	0	pos_2278	pos	2278	2.393	382.197	[M+H]+	SRF (ID)	0.038	85.88	isa14-pos-3	382.19659:8235 383.19994:2188 384.2033:500	101.02214:515 107.07239:440 108.05563:6416 109.05115:625 110.06931:1340 113.01891:633 116.06385:832 117.05859:667 119.03617:195 120.04298:586 121.05168:79 125.08169:3131 131.12907:587 133.05392:334 136.06195:222 137.06378:27 139.0722:659 139.91492:795 144.04424:13802 145.04878:1347 146.06084:950 148.04077:443 156.07756:1864 164.10587:568 167.10408:4711 180.06427:3554 198.10086:453 207.06317:148 2…	Unknown	0	0	0	2.99e-05	0	0	0	0	0	0	0	0	0	0	0	0	3.75e-05	0	0	3.28e-05	0	0	3.18e-05	0	8.88e-05	4.99e-05	3.56e-05	0	0	3.53e-05	0	0
728	3	1486	11	0	pos_939	pos	939	2.393	261.088	[M+H]+	SRF (ID)	0.05	63.71	isa12-pos-1	261.0878:5534 262.09115:1148 263.09451:951	108.0555:3148 109.05602:1488 110.04984:544 112.07567:2375 120.0453:848 126.08051:330 127.07157:427 137.06116:97 139.07315:160 139.91437:1207 158.0802:1592 167.10384:25204 167.21167:506 168.10625:1714 180.06259:1228 181.06215:612 197.07291:1334 201.10167:1078 215.08461:372 225.10121:882 265.08545:444	Unknown	0	0.000926	0.000213	0.000434	0.000198	0.00136568	0.000566	0.000379	0.000586	0	3.47e-05	0	0	0	0	0	0	0	0	0.000452	0.000126	0.00026	9.45e-05	0.000475	0.000414	0.000229	4.57e-05	0.000503	0.00129635	0.00105948	4.41e-05	0.000166
292	1	280	1	0	pos_1783	pos	1783	2.416	339.106	[M+H]+	SRF (ID)	0.062	87.07	isa5-pos-6	339.10721:10689 340.11056:2579 341.11392:746	108.05774:441 113.07917:586 116.05254:4130 117.05598:1088 118.06467:560 120.04484:979 125.07683:38 144.04463:18616 145.05103:1992 146.06038:4506 147.04555:1978 148.04716:763 158.08069:2898 180.06345:63 201.05542:860 259.1152:709 277.12668:730 284.11221:600	Unknown	0	0.000132	5.64e-05	3.85e-05	0.000281	7.94e-05	0.000113	3.73e-05	3.14e-05	3.02e-05	0.000485	3.88e-05	3.97e-05	0.000109	0	0.000111	2.98e-05	0.000502	0	8.89e-05	7.83e-05	0.000267	3.47e-05	0.000137	3.73e-05	0	0.000213	3.22e-05	0.000379	4.23e-05	0	0
695	1	1486	11	0	pos_273	pos	273	2.419	166.051	[M+H]+	SRF (ID)	0.15	94.95	isa1-pos-3	166.05043:14672 167.05378:2106 168.05714:0	108.05571:9282 110.04962:691 117.05742:2803 118.06548:2593 120.04422:3293 125.08208:3742 126.07809:154 127.07381:659 136.06149:1167 139.07048:555 139.91412:432 144.04533:992 145.0751:517 146.06001:5901 148.07272:944 151.0731:106 167.10391:374 168.10634:11	Unknown	1.50121	0.00369862	0.00362725	0.00856747	0.00159383	0.00215486	0.00156495	0.00227124	0.0014547	0.00145061	0.00104115	0.0011344	0.00101832	0.00137673	0.00120926	0.000961	0.00112181	0.00126388	0.00163684	0.00255308	0.00179994	0.00172215	0.00164812	0.00224296	0.00269861	0.00210508	0.00158033	0.0021128	0.00633876	0.0108446	0.00226345	0.00271442
349	1	333	1	0	pos_192	pos	192	2.42	148.04	[M+H]+	SRF (ID)	0.175	62.12	isa1-pos-3	148.04004:13161 149.04339:1343 150.04675:0	101.03066:226 108.05571:9177 109.05422:428 110.04962:691 112.07598:3652 116.06001:672 120.04422:2342 125.08208:4405 126.07809:440 127.07381:677 136.06149:604 139.07048:798 139.91412:626 140.07185:85 144.04533:2464 145.0751:492 148.07272:867 151.0731:20	Unknown	0	0.00290063	0.00270984	0.00768516	0.000593	0.00111921	0.000638	0.00149876	0.000653	0	3.12e-05	0	3.7e-05	0	0	0	0	0	0	0.00160617	0.000825	0.000578	0.000479	0.0011998	0.00132034	0.00122771	0.000683	0.00125243	0.0050833	0.0099953	0.00142633	0.00200053
363	1	346	1	0	pos_1966	pos	1966	2.461	355.101	[M+H]+	SRF (ID)	0.025	46.5	isa10-pos-2	355.10089:5889 356.10424:1593 357.1076:0	100.08457:523 100.95841:598 104.06265:753 105.03108:1114 105.06999:1110 106.06563:1418 107.05002:3436 107.96715:693 108.05553:9472 109.02848:1136 109.06042:1502 109.09814:502 110.05248:1595 111.04417:1409 111.07741:682 112.07512:9299 112.92155:852 113.07713:1081 116.05737:3608 116.94785:512 117.05958:1029 118.06663:646 119.04446:644 120.04523:1041 120.0772:840 121.05234:6681 122.06133:925 122.095…	Unknown	0	0.00189617	0.00157549	0.00162798	0.0017607	0.00156954	0.0015553	0.000777	0.000782	0	6.81e-05	7.55e-05	4.55e-05	0.000506	0.000526	0.000299	0.000388	0.000878	0.000549	0.00152395	0.000996	0.00143253	0.000922	0.000964	0.000278	0.00146985	0.000646	0.000387	0.000668	0.000646	0.000955	0.000638
247	1	233	1	0	pos_169	pos	169	2.463	146.061	[M+H]+	SRF (ID)	0.25	190.66	isa1-pos-1	146.06021:14165 147.06356:2861 148.06692:0	100.95914:673 101.02514:591 103.05319:624 107.06545:667 107.96637:1543 108.05601:8195 109.05322:1255 110.04862:1370 111.05009:569 112.0752:2806 112.92096:516 113.07366:604 116.0593:1759 116.94698:705 117.0583:2939 118.06463:2753 119.0402:1205 120.04396:1902 120.07867:1290 121.05112:8349 122.06016:1042 122.09144:806 123.94137:951 125.08143:4150 126.08316:564 127.07255:806 130.06093:1509 132.04239:…	Unknown	0	0.0082028	0.0137287	0.0129175	0.00058	0.00073	0.000508	0.00130163	0.000103	0.000901	0.000675	0.00157342	0.00115561	0.00179989	0	5.52e-05	3.34e-05	0.000191	0	0.000793	0.00171188	0.00312743	0.00140019	0.00166259	0.00410125	0.0020659	0.00138771	0.00234104	0.000885	0.0188517	0.00423427	0.0249863
191	1	181	1	0	pos_1527	pos	1527	2.478	319.14	[M+H]+	SRF (ID)	0.025	72.91	isa10-pos-2	319.13718:6876 320.14053:3781 321.14389:892	100.08324:559 100.959:799 104.05849:762 105.0331:1130 105.06713:1313 106.03432:691 106.06512:1696 107.05257:3973 107.96635:979 108.05554:7418 109.02895:1178 109.06222:1297 110.0582:1747 111.04451:1132 111.07903:641 112.07548:6792 112.92096:561 113.06522:618 115.03992:621 116.05543:3874 116.94711:609 117.05734:935 118.06497:571 119.03874:653 119.0854:511 120.04456:721 121.05158:8443 122.05812:1174…	Unknown	0	0.000542	0.000664	0.000634	0.000801	0.00122004	0.00163933	0.00140208	0.000954	0.000809	0.00128707	0.000988	0.000347	0.000583	0.00125437	0.00160138	0.00203018	0.00201945	0.00124413	0.00069	0.00107639	0.00122167	0.00190081	0.00213502	0.00220487	0.000969	0.00114551	0.00176048	0.00336255	0.000656	0	0.0016361
214	1	200	1	0	pos_1603	pos	1603	2.495	325.14	[M+H]+	SRF (ID)	0.062	38.55	isa8-pos-2	325.13956:6593 326.14291:1292 327.14627:455	101.0366:832 107.06583:351 108.05579:135 109.05676:77 113.02221:409 117.05666:3462 118.06444:2869 119.05042:453 122.0599:185 125.08173:157 126.07802:71 127.07166:54 135.04645:588 146.06036:7068 147.05745:1039 148.06743:650 149.0322:589 161.07104:2633 167.10394:13 168.10381:11 174.05333:234 175.04039:1510 176.04799:315 178.05785:335 189.06572:2048 191.0618:542 207.06522:6794 208.06677:898 217.0979…	Unknown	0	0.00192511	0.00280931	0.00270927	0.000259	0.000287	0.000379	0.000356	0.000265	0.000548	0.000448	0.000622	0.000481	0.000716	0.000429	0.000359	0.0005	0.000649	0.000429	0.0003	0.000514	0.000789	0.000507	0.000433	0.00102911	0.00056	0.00044	0.000586	0.000247	0.00388106	0.0038394	0.00479129
577	1	540	1	0	pos_245	pos	245	2.505	162.055	[M+H]+	SRF (ID)	0.013	52.86	isa7-pos-1	162.05531:5929 163.05866:958 164.06202:455	100.08508:880 100.95795:909 101.03764:1130 103.04992:895 104.05635:749 105.03062:611 106.06384:1414 107.05089:2947 107.96613:553 108.05545:14639 109.05504:1827 110.05194:1754 112.07667:1463 112.92166:521 114.10289:1359 115.08973:550 116.05251:2225 116.94699:730 117.05674:2474 118.06361:2087 119.04785:3191 120.04616:1465 120.07455:812 121.05245:6705 122.06073:888 122.09275:869 123.06847:704 125.08…	Unknown	0	0.000147	0.000209	0.000114	0.000281	0.000117	3.98e-05	6.04e-05	0.000156	0.00176497	0.00119984	0.00253815	0.00240883	0.000124	0.000419	0.00120551	0.00207552	0.0010046	0.00062	6.47e-05	9.46e-05	0.000327	0.000437	9.11e-05	0.00367662	0.00185973	5.16e-05	0.0010408	0.000344	0.000105	0.000218	0.000261
42	1	39	1	0	pos_1160	pos	1160	2.538	285.087	[M+H]+	SRF (ID)	0.025	64.46	isa7-pos-5	285.08679:5484 286.09014:1677 287.0935:774	100.96053:513 101.02998:517 103.04955:695 104.10566:608 106.06775:730 107.061:868 107.96591:1201 108.0557:2459 109.05669:823 110.06236:905 112.07589:792 112.92216:818 114.10063:992 116.06335:615 117.06014:839 118.05883:649 119.04802:1351 120.04533:1417 120.07664:686 121.05043:8336 122.06786:1472 123.07287:522 123.9407:752 124.0368:796 125.07861:1286 128.05635:789 130.06319:2624 131.06627:505 131.…	Unknown	0	9.35e-05	0.00023	0.000251	4.52e-05	0.000288	0.000158	0.000821	0.000677	0	3.98e-05	0	0	0	0	3.41e-05	3.02e-05	3.3e-05	0	0.000894	0.00067	0.000175	6.14e-05	0.0013796	0.00173664	0.000759	0.000695	0.00113611	0.00338101	0.000465	0.000337	0.000169
1728	4	1637	4	0	pos_4132	pos	4132	2.562	645.142	[M+H]+	SRF (ID)	0.038	78.42	isa6-pos-1	645.14075:5499 646.1441:1442 647.14746:542	101.03889:960 104.02438:960 104.0471:397 104.06895:289 105.03303:472 107.05522:1016 113.02425:469 118.04144:1119 119.04807:3150 125.08046:261 129.03072:586 132.03688:1217 133.05055:445 134.05931:647 135.04532:963 147.05101:1236 149.02531:1422 167.10266:0 175.04082:2425 176.04453:959 177.05389:445 178.05183:506 191.06413:842 207.06566:13679 208.0692:1685 229.04831:2218 233.0311:573 235.06169:851 3…	Unknown	0	0.000671	0.000455	0.0010686	0.00294903	0.00280579	0.00253541	0.00106508	0.00149584	0	0	0	0	0	4.15e-05	0.000206	0.000266	0.000484	0.000383	0.00319174	0.000666	0.00309446	0.00187222	0.00141417	0.00308111	0.004196	0.00148254	0.00154061	0.00076	0.00172601	0.00203157	0.00206183
549	1	513	1	0	pos_2382	pos	2382	2.569	392.095	[M+H]+	SRF (ID)	0.025	28.75	isa10-pos-7	392.09344:6825 393.09679:1602 394.10015:299	100.95692:831 101.94953:651 104.04826:617 105.0634:815 106.06383:1220 107.0491:1222 107.07309:905 107.96647:1690 108.05575:8253 109.05785:1056 109.10094:634 110.0547:1013 112.07434:1015 116.05706:835 117.06277:553 118.06814:844 119.04198:603 120.04402:651 120.07956:569 121.05183:7693 122.05868:998 122.09442:852 123.94176:828 124.04019:2038 124.07402:717 125.0817:4574 126.08249:552 127.07306:847 1…	Unknown	0	0.000105	0.000248	0.0002	3.68e-05	0.000245	0.000147	8.58e-05	4.48e-05	0	0	0	0	0	0	0.000892	0	5.18e-05	0.000214	0.000294	0.000196	0.000274	9.7e-05	0.000134	0.000121	0.000104	0.000144	0.00017	6.37e-05	0.000256	0.000254	0.00013
48	1	45	1	0	pos_1170	pos	1170	2.57	286.094	[M+H]+	SRF (ID)	0.013	134.96	isa10-pos-2	286.09402:7627 287.09737:2132 288.10073:522	100.95879:838 101.06091:590 103.04887:849 104.05173:1180 105.03302:1803 105.06405:1371 106.03011:1098 106.06518:2870 107.05146:5019 107.96526:799 108.05593:2784 109.03058:1391 109.05901:973 109.09444:571 110.06074:2329 111.04668:597 111.07929:557 112.07519:1683 113.06187:851 115.04409:515 116.05193:3052 116.94739:778 117.05943:1162 118.06776:767 119.04393:659 119.08102:562 120.04443:589 120.07742…	Unknown	0	0	0	0	0	0	0	0.000299	0.000239	0	0	4.44e-05	0	3.33e-05	7.19e-05	0.000288	0	0	0	0.000137	0.000259	0	0	0.000814	8.33e-05	7.54e-05	0.000682	0.000729	0.00120369	0	0	0
235	1	220	1	0	pos_166	pos	166	2.578	146.061	[M+H]+	SRF (ID)	0.05	244.91	isa8-pos-2	146.06003:34788 147.06338:4664 148.06674:1105	100.08519:762 100.95766:574 101.0366:1079 102.036:1004 102.96416:600 103.04789:724 105.03286:557 105.06615:597 106.06573:676 107.06583:885 107.96793:817 108.05579:10045 109.05676:1326 109.0976:601 110.05465:1645 112.07648:1133 112.92146:752 113.02221:630 116.06121:964 116.9479:592 117.05666:6409 118.06444:7636 119.05042:2351 120.04404:1170 120.07716:1069 121.05157:7401 122.0599:1233 122.09145:798…	Unknown	0	0.00635391	0.0137287	0.0129175	0.000471	0.000806	0.000476	0.00130163	0.000797	0.000886	0.000675	0.00168534	0.000972	0.00106995	3.62e-05	0.000107	6.4e-05	5.61e-05	3.04e-05	0.000793	0.00159419	0.00291323	0.00140019	0.00162644	0.00403141	0.0020659	0.00138771	0.00234104	0.000844	0.0188517	0.0202593	0.0249863
1766	2	1673	2	0	pos_631	pos	631	2.592	217.098	[M+H]+	SRF (ID)	0.013	73.42	isa12-pos-5	217.09792:5061 218.10127:1067 219.10463:0	100.95953:524 101.0398:777 101.94891:522 102.0509:949 103.04224:2050 104.05031:700 106.06453:732 107.07175:806 107.96651:660 108.05846:780 109.05469:632 110.06441:1072 112.08444:1396 112.92242:733 113.02327:526 114.09666:500 115.04683:517 116.06701:1246 116.94636:657 117.058:3947 118.06405:4284 119.05008:1753 120.04427:1566 120.07892:1034 121.05103:7399 122.07465:1164 123.94045:864 126.05421:509 …	Unknown	0.0636819	0.000227	0.00019	0.000587	0.00016	0.00052	0.00028	0.000642	0.00069	3.2e-05	8.92e-05	5.42e-05	5.22e-05	4.5e-05	7.67e-05	7.16e-05	3.23e-05	6.01e-05	3.25e-05	0.000681	0.000445	0.000322	0.000107	0.000529	0.00051	0.000572	0.000274	0.000548	0.00201563	0.00108661	0.000756	0.000565
1868	2	1764	2	0	pos_878	pos	878	2.623	254.088	[M+H]+	SRF (ID)	0.55	340.96	isa1-pos-1	254.0876:59308 255.09095:5392 256.09431:1413	103.04131:1628 104.05154:535 105.06648:580 106.06603:528 107.07256:801 107.9669:1179 108.05379:758 108.07632:518 110.06577:688 112.92158:650 116.06738:756 116.94743:599 117.05792:1769 118.06365:2621 119.04136:945 120.04575:946 120.07655:659 121.05064:8740 122.06058:1008 122.09351:908 123.94092:985 125.08031:679 129.01874:541 130.06039:1179 133.04997:601 134.05852:869 136.06322:3038 138.05875:638 …	Unknown	0	0.0343453	0.011991	0.0122384	0.025266	0.025728	0.0244672	0.0138123	0.0254551	0.000205	0.00145918	0.00107633	0.00131971	0.000785	0.00227746	0.0022324	0.00284941	0.004558	0.0049271	0.0200033	0.00915956	0.0222952	0.00775842	0.00898321	0.0274258	0.014463	0.00974174	0.0178515	0.0192032	0.0259973	0.00464808	0.00626433
712	1	654	1	0	pos_2768	pos	2768	2.65	429.128	[M+H]+	SRF (ID)	0.162	97.58	isa1-pos-3	429.12918:8404 430.13253:2126 431.13589:637	100.96061:593 101.06326:537 102.0485:604 103.05131:1038 104.05217:999 105.03536:705 105.06898:681 106.06274:659 107.06816:724 107.96642:837 108.05012:651 110.06823:1125 112.08248:508 112.92206:570 116.0665:1001 116.94708:595 117.05797:3068 118.06484:3281 119.04575:1399 120.04324:1436 120.07911:1344 121.05025:9549 122.06054:2460 122.09047:1391 123.05598:619 123.94077:901 126.05531:585 127.03936:54…	Unknown	0	0.00129456	0.00184016	0.00490717	0.00116749	0.00119063	0.000512	0.00192151	0.00217644	0	0	0	0	0	0	4.31e-05	4.45e-05	7.69e-05	0	0.00352299	0.00209856	0.00139295	0.000313	0.00134478	0.00912236	0.00193607	0.00272275	0.00641209	0.0149855	0.00372913	0.00639696	0.0015812
1843	1	1742	1	0	pos_823	pos	823	2.678	246.098	[M+H]+	SRF (ID)	0.013	107.81	isa3-pos-3	246.09756:5036 247.10091:772 248.10427:361	100.03947:1347 100.96101:827 105.03445:1238 105.06668:539 106.06493:751 107.9668:1672 108.05545:2858 109.0587:688 110.06:963 112.92239:660 116.94823:673 117.05578:936 118.06513:540 119.04481:629 121.051:8689 122.05688:938 122.09236:749 123.94096:1064 125.08193:1368 126.0119:545 127.07404:578 136.06183:1523 139.91501:1451 145.03311:516 146.05872:920 147.06346:1483 149.02658:1515 151.07097:520 167.…	Unknown	0	0.00012	5.39e-05	9.69e-05	6.07e-05	9.96e-05	4.68e-05	0.00018	0.000127	0.00168237	0.00113021	0.00290892	0.00103779	0.000339	0.000223	0.000642	0.000478	0.000608	9.15e-05	5.81e-05	6.52e-05	5.59e-05	4.11e-05	6.23e-05	0.00022	0.000196	0.000163	0.000165	0.000272	0.000239	7.84e-05	0.000172
1180	1	1108	1	0	pos_3818	pos	3818	2.698	589.117	[M+H]+	SRF (ID)	0.325	178.22	isa2-pos-1	589.11884:33357 590.12219:10075 591.12555:3107	100.96171:743 101.95127:589 103.04642:754 105.03373:660 105.07034:520 106.06616:642 107.05292:1081 107.96616:1661 108.05456:2633 109.02988:546 109.06061:573 110.04923:1325 112.07482:764 112.92106:681 116.05653:583 116.94818:997 117.05395:801 118.06145:556 119.04697:1399 120.04763:662 121.05109:7377 122.05786:1125 123.0683:580 123.93953:969 125.08047:1242 126.01022:534 127.06758:674 129.02217:611 …	Unknown	0	0.00830584	0.00490321	0.0152168	0.0194796	0.0202815	0.0101974	0.00963667	0.0135766	0	9.17e-05	0.000156	0.000449	0	0.00243966	0.00324083	0.00372989	0.00448088	0.00361145	0.0129482	0.0103866	0.0111104	0.0171026	0.0150262	0.0341969	0.0172922	0.0197613	0.0214855	0.0161516	0.0196205	0.0113197	0.0165833
1764	1	1671	1	0	pos_625	pos	625	2.707	216.087	[M+H]+	SRF (ID)	0.062	83.59	isa7-pos-2	216.08688:7596 217.09023:1051 218.09359:560	100.95657:551 101.03802:545 103.04436:640 104.04916:872 105.03622:591 106.05946:682 107.05018:883 107.07645:681 107.96684:972 108.05544:2717 109.05094:1044 110.04729:7081 111.04961:1186 112.07664:674 112.92148:650 116.06503:1203 116.94818:677 117.05667:1203 118.06432:1658 119.04952:1583 120.04454:1788 120.07788:742 121.05122:8639 122.05841:992 122.09363:575 123.06847:1457 123.94023:901 125.08287:…	Unknown	0	0.00172829	0.000327	0.0013636	0.000426	0.0020999	0.000924	0.000878	0.000645	0	0.000181	0.000111	0.000117	3.26e-05	0.000337	0.00027	0.000406802	0.000191	0.000344	0.00292674	0.000658	0.00206325	0.000162	0.000798	0.00182115	0.00448068	0.000381	0.00201419	0.00139584	0.00114024	0.00085	0.0004
999	1	1097	2	0	pos_346	pos	346	2.732	180.066	[M+H]+	SRF (ID)	0.013	55.82	isa13-pos-2	180.06587:6219 181.06922:1365 182.07258:362	100.95766:523 103.05251:867 106.06345:670 107.9668:1816 110.05996:1173 111.05132:560 112.92251:554 114.05308:563 116.06692:950 116.94664:934 117.06113:592 118.06561:1819 119.0431:914 120.04346:3465 120.07339:1301 121.05102:8869 122.06189:950 122.09435:658 123.93958:1100 127.06953:697 128.05907:756 130.06458:5668 131.06839:682 132.04381:723 133.05255:846 136.06192:2219 137.06258:934 138.0602:1337 …	Unknown	0	0.000519	0.00043	0.00135589	0.000327	0.000684	0.000342	0.00151019	0.000723	0	0	0	0	0	0	0	0	0	3.15e-05	0.000735	0.000877	0.000485	0.000218	0.00106646	0.00173009	0.00155931	0.000933	0.000977	0.00170416	0.00216381	0.00164001	0.00122991
1803	1	1706	1	0	pos_728	pos	728	2.783	229.155	[M+H]+	SRF (ID)	0.025	423.37	isa9-pos-2	229.15527:106897 230.15862:12745 231.16198:2035	103.05291:574 104.05225:599 106.06666:510 109.1:203 115.05428:4733 118.06454:22246 118.15398:722 119.06599:1336 120.07638:707 122.09265:225 127.05469:1169 128.10536:417 130.06639:4528 131.06415:869 132.07942:4809 133.05008:1827 134.05913:1042 136.06686:2801 142.06506:2577 143.0723:5489 144.08398:3878 145.07483:850 146.06001:16235 146.15833:511 159.09016:1128 163.0529:574 164.0584:89 170.0592:1080…	Unknown	0	0.00119303	0.00113466	0.00187735	0.000311	0.000357	0.000362	0.000802	0.000406	0.000326	0.000123	0.000312	0.000132	0.000429	0.000103	0.00038	0.000531	0.000244	0.000127	0.000437	0.000541	0.000431	0.000188	0.000766	0.00106096	0.00131944	0.000567	0.00036	0.000675	0.00138175	0.00113702	0.000186
1004	1	939	1	0	pos_3473	pos	3473	2.793	541.152	[M+H]+	SRF (ID)	0.013	86.39	isa4-pos-4	541.15222:6885 542.15557:2250 543.15893:649	106.06258:298 107.96609:180 108.05769:886 110.05032:2769 115.05707:400 117.04189:1358 118.06461:1979 119.05906:287 121.05061:90 123.05722:489 123.94038:93 124.07605:332 125.08176:285 126.01079:1211 127.07233:2167 128.00896:361 128.05656:536 137.06116:1514 138.07631:1090 139.08475:5756 139.91437:526 143.07552:621 145.03188:898 146.06027:713 149.05771:174 151.07201:1381 163.04787:217 164.06012:1100…	Unknown	0	4.24e-05	0.000105	0.000142	0.00134139	0.000446	0.000338	0.000505	0.00201164	0	0	0	0	0	0.000859	0.00185305	0.000279	0.00397018	0.00034	0.000287	0.00160054	0.000734	0.00117745	0.000695	0.00127843	0.000586	0.000657	0.000814	0.00115864	0.000104	0.000358	0.000132
1786	1	1688	1	0	pos_673	pos	673	2.798	222.097	[M+H]+	SRF (ID)	0.013	69.37	isa8-pos-1	222.09656:9171 223.09991:5100 224.10327:971	109.10012:552 115.05332:3427 116.06282:601 117.06016:2664 118.06493:22010 118.15578:662 119.0662:2015 121.05074:238 127.06084:471 128.0562:465 130.06474:2116 132.07927:3892 137.05919:692 137.09317:1590 139.08414:847 139.91496:538 142.06561:2263 143.07355:5074 144.07986:4365 145.07028:228 146.06021:6601 156.04822:516 159.07852:1151 164.05943:498 165.08653:1022 170.05891:1202 179.08282:796 182.0517…	Unknown	0	0.00136151	0.000866	0.00285297	0.000129	0.001063	0.000209	0.00092	0.000804	0.000246	0.000155	0.000163	0.000194	0.000337	0.000141	0.000407	0.000118	0.00022	0.000119	0.00162134	0.000336	0.000293	7e-05	0.000988	0.000374	0.00141437	0.000159	0.00105083	0.00170269	0.00533545	0.00219656	0.000802
32	1	29	1	0	pos_1131	pos	1131	2.835	282.12	[M+H]+	SRF (ID)	0.125	106.52	isa3-pos-1	282.11978:6489 283.12313:977 284.12649:786	115.0536:950 117.06258:744 118.06509:6233 130.06467:658 132.08098:956 136.06204:2956 137.06642:406 142.06436:800 143.07321:1441 144.07784:1175 146.06064:2231 182.04959:2239 272.11465:554	Unknown	0	0.000877	0.00153758	0.00246008	0.000624	0.000471	0.000603	0.0018633	0.000841	0.00380851	0.000349	0.00062	0.000393	0.00242947	0.000365	0.000447	0.000806	0.000334	0.000327	0.000504	0.00137805	0.000758	0.000609	0.000986	0.00146976	0.00409784	0.000975	0.00101464	0.00146281	0.00140615	0.00124443	0.000454
515	1	482	1	0	pos_2280	pos	2280	2.862	383.097	[M+H]+	SRF (ID)	0.025	19.05	isa2-pos-1	383.09714:6540 384.10049:1708 385.10385:443	100.96177:662 103.05387:954 105.06875:690 106.06782:755 107.06823:775 107.96696:1422 108.05708:1315 110.04783:1092 112.07521:2440 112.92101:877 115.04996:569 116.9476:545 117.05795:768 118.06437:2341 119.04936:1442 120.04641:959 121.05109:7985 122.05846:567 122.09396:675 123.06328:735 123.94267:770 124.07518:615 125.07877:696 126.01259:995 127.04005:568 127.07177:1076 128.05663:675 130.06546:3379…	Unknown	0	0	0.000123	8.22e-05	0.00381944	0.00112859	0.00049	0.00061	0.000935	0	5.38e-05	3.49e-05	3.9e-05	0	0.000118	0.000562	0.000144	0.000682	0.000397	0.00124185	0.000914	0.001	0.000760012	0.0013129	0.00315294	0.002056	0.00316558	0.00229097	0.00180134	8.17e-05	4.44e-05	6.03e-05
370	1	352	1	0	pos_1981	pos	1981	2.881	355.198	[M+H]+	SRF (ID)	0.013	98.65	isa7-pos-1	355.1976:11018 356.20095:2062 357.20431:0	101.02505:848 101.0553:589 102.05051:571 103.05491:1847 104.05617:584 105.03508:771 105.06692:595 106.06628:1039 107.04944:689 107.07687:583 107.96677:988 108.06096:971 109.05582:667 109.09727:508 110.05247:1599 111.0528:761 112.07523:2447 112.92267:888 114.10055:1630 115.05177:876 115.0872:863 116.0676:895 116.94609:580 117.06056:1540 118.06551:4274 119.05236:1692 120.04464:2265 120.07726:958 12…	Unknown	0	0	0	4.04e-05	0.000173	0.000551	0.000925	0.000676	0.00074	3.16e-05	0	0	0	0	0.00156495	3.73e-05	0.000958	3.16e-05	0.00217607	0.000439	0.000626	0.0011045	0.00165789	0.00199146	0.00683199	0.00342566	0.00300813	0.00193466	0.00177601	0.000184	3.31e-05	5.51e-05
412	1	387	1	0	pos_2066	pos	2066	2.888	364.175	[M+H]+	SRF (ID)	0.2	116.78	isa1-pos-1	364.17505:5905 365.1784:1706 366.18176:438	100.95993:656 101.01822:576 101.05714:607 103.05249:671 104.04882:539 105.07113:518 106.06609:770 107.07666:630 107.96678:1528 109.09895:1230 112.92172:730 115.05305:1192 116.06381:683 117.05824:1766 118.06411:5030 119.06086:863 120.04504:1020 120.07965:706 121.05154:8760 122.06306:1012 122.0929:888 123.93977:1508 128.10527:520 130.06339:1296 131.06371:740 132.04451:1703 132.07933:864 133.0621:70…	Unknown	0	0.00341937	0.0106916	0.0096466	0	0	0	0	0	0.000337	0.00270508	0.000863	0.00116295	0.00151153	5.88e-05	0.000746	5.44e-05	0.00096	6.43e-05	0.00218172	0.0032198	0.00306969	0	0.00330219	0.000857	0.00106909	0	0.000874	6.08e-05	0.0057557	0.00651597	0.00144868
603	1	560	1	0	pos_2509	pos	2509	2.888	405.186	[M+H]+	SRF (ID)	0.013	45.12	isa9-pos-2	405.18613:10388 406.18948:2589 407.19284:1015	109.09957:2061 110.07153:522 115.0539:390 116.07029:3670 118.06491:929 119.06526:290 122.0931:293 128.06702:578 128.10403:663 130.06895:466 132.04518:742 133.05031:3461 134.05968:588 136.07208:5275 137.09486:7578 138.09529:988 142.06831:295 143.07298:493 146.05977:1195 147.0623:502 155.09816:570 156.05089:1357 165.09053:2489 167.06876:435 169.13499:760 182.0508:826 184.04875:827 215.13498:1181 22…	Unknown	0	0	0	8.3e-05	0	0	3.23e-05	3.18e-05	0	3.01e-05	3.09e-05	0	0	0	0	0	0	0	0	3.53e-05	7.61e-05	3.25e-05	3.2e-05	3.75e-05	0	0.000193	3.27e-05	0	4.02e-05	0.000121	0.000133	0
[truncated: 2,328 more rows]
[truncated: 103 more columns]
